# Supplementary material for: Identification of master regulator genes controlling pathogenic CD4+ T cell fate in inflammatory bowel disease through transcriptional network analysis
Source: Sci Rep. 2024 May 8;14:10553. doi: 10.1038/s41598-024-61158-4 (PMC11078927; doi:10.1038/s41598-024-61158-4)
Supplement: Supplementary file 1 — Supplementary Information 1. [file 41598_2024_61158_MOESM1_ESM.xlsx]

## Sheet: DeltaCT Data
			LEF1				GAPDH
	Colon Sample	# CD4+ T cells	Replicate 1	Replicate 2	Average CT	Sample	Replicate 1	Replicate 2	Average CT		△CT	△△CT	2^-△△CT	Average Value
	Control 1	551801	25.98	25.67	25.825	Control 1	20.98	20.37	20.675		5.15	0.32625	0.797607	1.04275
	Control 2	1960323	24.61	24.32	24.465	Control 2	19.95	20.7	20.325		4.14	-0.68375	1.60631
	Control 3	807340	24.93	24.6	24.765	Control 3	19.79	19.77	19.78		4.985	0.16125	0.89425
	Control 4	1146277	23.64	23.7	23.67	Control 4	18.78	18.52	18.65		5.02	0.19625	0.872816
	Colitis 1	505030	26.05	25.95	26	Colitis 1	22.92	22.27	22.595		3.405	-1.41875	2.67354	3.96592
	Colitis 2	1891905	24.95	24.9	24.925	Colitis 2	22.79	22.67	22.73		2.195	-2.62875	6.1849
	Colitis 3	1681103	23.93	23.5	23.715	Colitis 3	20.35	20.64	20.495		3.22	-1.60375	3.03932
										Ave. △CT	4.82375
			DNMT1				GAPDH
	Colon Sample	# CD4+ T cells	Replicate 1	Replicado 2	Average CT	Sample	Replicate 1	Replicate 2	Average CT		△CT	△△CT	2^-△△CT	Average Value
	Control 1	551801	32.62	31.51	32.065	Control 1	20.98	20.37	20.675		11.39	0.8025	0.573355	1.01421
	Control 2	1960323	30.42	30.39	30.405	Control 2	19.95	20.7	20.325		10.08	-0.5075	1.42158
	Control 3	807340	30.55	30.23	30.39	Control 3	19.79	19.77	19.78		10.61	0.0225	0.984525
	Control 4	1146277	29.08	28.76	28.92	Control 4	18.78	18.52	18.65		10.27	-0.1075	1.07736
	Colitis 1	505030	33.25	32.9	33.075	Colitis 1	22.92	22.27	22.595		10.48	-0.1075	1.07736	3.21882
	Colitis 2	1891905	30.86	30.73	30.795	Colitis 2	22.79	22.67	22.73		8.065	-2.5225	5.74577
	Colitis 3	1681103	29.8	29.36	29.58	Colitis 3	20.35	20.64	20.495		9.085	-1.5025	2.83333
										Ave. △CT	10.5875
			MYBL2				GAPDH
	Colon Sample	# CD4+ T cells	Replicate 1	Replicate 2	Average CT	Sample	Replicate 1	Replicate 2	Average CT		△CT	△△CT	2^-△△CT	Average Value
	Control 1	551801	28.72	30.27	29.495	Control 1	20.98	20.37	20.675		8.82	-0.43625	1.35308	1.02279
	Control 2	1960323	30.02	29.86	29.94	Control 2	19.95	20.7	20.325		9.615	0.35875	0.77984
	Control 3	807340	29.12	29.34	29.23	Control 3	19.79	19.77	19.78		9.45	0.19375	0.87433
	Control 4	1146277	27.66	27.92	27.79	Control 4	18.78	18.52	18.65		9.14	-0.11625	1.08391
	Colitis 1	505030	30.01	29.55	29.78	Colitis 1	22.92	22.27	22.595		7.185	-2.07125	4.20251	2.66791
	Colitis 2	1891905	30.83	31.24	31.035	Colitis 2	22.79	22.67	22.73		8.305	-0.95125	1.93355
	Colitis 3	1681103	29.15	28.55	28.85	Colitis 3	20.35	20.64	20.495		8.355	-0.90125	1.86768
										Ave. △CT	9.25625
			FOXO3				GAPDH
	Colon Sample	# CD4+ T cells	Replicate 1	Replicate 2	Average CT	Sample	Replicate 1	Replicate 2	Average CT		△CT	△△CT	2^-△△CT	Average Value
	Control 1	551801	30.19	29.97	30.08	Control 1	20.98	20.37	20.675		9.405	2.33333	0.198425	1.00341
	Control 2	1960323	27.39	27.1	27.245	Control 2	19.95	20.7	20.325		6.92	-0.151667	1.11085
	Control 3	807340	27.01	26.72	26.865	Control 3	19.79	19.77	19.78		7.085	0.0133333	0.990801
	Control 4	1146277	25.89	25.83	25.86	Control 4	18.78	18.52	18.65		7.21	0.138333	0.908568
	Colitis 1	505030	30.24	30.91	30.575	Colitis 1	22.92	22.27	22.595		7.98	0.908333	0.5328	1.41446
	Colitis 2	1891905	28.51	28.8	28.655	Colitis 2	22.79	22.67	22.73		5.925	-1.14667	2.21402
	Colitis 3	1681103	26.98	26.99	26.985	Colitis 3	20.35	20.64	20.495		6.49	-0.581667	1.49658
										Ave. △CT	7.07167
			JUP				GAPDH
	Colon Sample	# CD4+ T cells	Replicate 1	Replicate 2	Average CT	Sample	Replicate 1	Replicate 2	Average CT		△CT	△△CT	2^-△△CT	Average Value
	Control 1	551801	31.87	31.09	31.48	Control 1	22.65	22.48	22.565		8.915	-4.72833	26.5076			Outlier discarded
	Control 2	1960323	35.57	35.36	35.465	Control 2	22.69	22.58	22.635		12.83	-0.813333	1.75727	1.09593
	Control 3	807340	37.16	35.11	36.135	Control 3	22.09	22.57	22.33		13.805	0.161667	0.893992
	Control 4	1146277	35.95	34.99	35.47	Control 4	21.13	21.22	21.175		14.295	0.651667	0.636545
	Colitis 1	505030	32.11	31.95	32.03	Colitis 1	22.23	22.18	22.205		9.825	-3.81833	14.1069	6.565
	Colitis 2	1891905	36.65	36.91	36.78	Colitis 2	24.7	24.88	24.79		11.99	-1.65333	3.1456
	Colitis 3	1681103	35.29	35.49	35.39	Colitis 3	22.98	23.09	23.035		12.355	-1.28833	2.44246
										Ave. △CT	13.6433
