# Supplementary material for: Identification of master regulator genes controlling pathogenic CD4+ T cell fate in inflammatory bowel disease through transcriptional network analysis
Source: Sci Rep. 2024 May 8;14:10553. doi: 10.1038/s41598-024-61158-4 (PMC11078927; doi:10.1038/s41598-024-61158-4)
Supplement: Supplementary file 3 — Supplementary Information 2. [file 41598_2024_61158_MOESM3_ESM.zip]

Archive with 14 entries (13 files):
- Supplementary File 1 colon nets/
- __MACOSX/._Supplementary File 1 colon nets
- Supplementary File 1 colon nets/Session_Colon.cys
- __MACOSX/Supplementary File 1 colon nets/._Session_Colon.cys
- Supplementary File 1 colon nets/colon_master_regulator_candidates.graphml
- __MACOSX/Supplementary File 1 colon nets/._colon_master_regulator_candidates.graphml
- Supplementary File 1 colon nets/colon_control_full.graphml
- __MACOSX/Supplementary File 1 colon nets/._colon_control_full.graphml
- Supplementary File 1 colon nets/colon_master_regulators.graphml
- __MACOSX/Supplementary File 1 colon nets/._colon_master_regulators.graphml
- Supplementary File 1 colon nets/colon_ibd_full.graphml
- __MACOSX/Supplementary File 1 colon nets/._colon_ibd_full.graphml
- Supplementary File 1 colon nets/README.txt
- __MACOSX/Supplementary File 1 colon nets/._README.txt
