# Supplementary material for: Identification of master regulator genes controlling pathogenic CD4+ T cell fate in inflammatory bowel disease through transcriptional network analysis
Source: Sci Rep. 2024 May 8;14:10553. doi: 10.1038/s41598-024-61158-4 (PMC11078927; doi:10.1038/s41598-024-61158-4)
Supplement: Supplementary file 3 — Supplementary Information 2. [file 41598_2024_61158_MOESM3_ESM.zip › Supplementary File 1 colon nets/colon_master_regulator_candidates.graphml]

<?xml version='1.0' encoding='utf-8'?>
<graphml xmlns="http://graphml.graphdrawing.org/xmlns" xmlns:xsi="http://www.w3.org/2001/XMLSchema-instance" xsi:schemaLocation="http://graphml.graphdrawing.org/xmlns http://graphml.graphdrawing.org/xmlns/1.0/graphml.xsd"><key id="d27" for="edge" attr.name="interaction" attr.type="string"/>
<key id="d26" for="edge" attr.name="selected" attr.type="boolean"/>
<key id="d25" for="edge" attr.name="name" attr.type="string"/>
<key id="d24" for="edge" attr.name="shared interaction" attr.type="string"/>
<key id="d23" for="edge" attr.name="shared name" attr.type="string"/>
<key id="d22" for="edge" attr.name="SUID" attr.type="long"/>
<key id="d21" for="node" attr.name="Present_in_control" attr.type="string"/>
<key id="d20" for="node" attr.name="Stress" attr.type="long"/>
<key id="d19" for="node" attr.name="status_in_ibd" attr.type="string"/>
<key id="d18" for="node" attr.name="SelfLoops" attr.type="long"/>
<key id="d17" for="node" attr.name="Present_in_ibd" attr.type="string"/>
<key id="d16" for="node" attr.name="PartnerOfMultiEdgedNodePairs" attr.type="long"/>
<key id="d15" for="node" attr.name="Outdegree" attr.type="long"/>
<key id="d14" for="node" attr.name="NeighborhoodConnectivity" attr.type="double"/>
<key id="d13" for="node" attr.name="IsSingleNode" attr.type="boolean"/>
<key id="d12" for="node" attr.name="Indegree" attr.type="long"/>
<key id="d11" for="node" attr.name="EdgeCount" attr.type="long"/>
<key id="d10" for="node" attr.name="Eccentricity" attr.type="long"/>
<key id="d9" for="node" attr.name="ClusteringCoefficient" attr.type="double"/>
<key id="d8" for="node" attr.name="ClosenessCentrality" attr.type="double"/>
<key id="d7" for="node" attr.name="BetweennessCentrality" attr.type="double"/>
<key id="d6" for="node" attr.name="AverageShortestPathLength" attr.type="double"/>
<key id="d5" for="node" attr.name="label" attr.type="string"/>
<key id="d4" for="node" attr.name="Matching.Attribute" attr.type="string"/>
<key id="d3" for="node" attr.name="selected" attr.type="boolean"/>
<key id="d2" for="node" attr.name="name" attr.type="string"/>
<key id="d1" for="node" attr.name="shared name" attr.type="string"/>
<key id="d0" for="node" attr.name="SUID" attr.type="long"/>
<graph edgedefault="directed"><node id="84132">
  <data key="d0">84132</data>
  <data key="d1">Mapk13</data>
  <data key="d2">Mapk13</data>
  <data key="d3">False</data>
  <data key="d4">[MAPK13]</data>
  <data key="d5">Mapk13</data>
  <data key="d6">1.3571428571428572</data>
  <data key="d7">0.0</data>
  <data key="d8">0.7368421052631579</data>
  <data key="d9">0.0</data>
  <data key="d10">2</data>
  <data key="d11">9</data>
  <data key="d12">0</data>
  <data key="d13">False</data>
  <data key="d14">24.77777777777778</data>
  <data key="d15">9</data>
  <data key="d16">0</data>
  <data key="d17">Yes</data>
  <data key="d18">0</data>
  <data key="d19">up</data>
  <data key="d20">0</data>
</node>
<node id="84130">
  <data key="d0">84130</data>
  <data key="d1">E2f2</data>
  <data key="d2">E2f2</data>
  <data key="d3">False</data>
  <data key="d4">[E2F2]</data>
  <data key="d5">E2f2</data>
  <data key="d6">3.4524877215460177</data>
  <data key="d7">0.26705180519885147</data>
  <data key="d8">0.28964621474517566</data>
  <data key="d9">0.021103896103896104</data>
  <data key="d10">7</data>
  <data key="d11">56</data>
  <data key="d12">3</data>
  <data key="d13">False</data>
  <data key="d14">17.625</data>
  <data key="d15">53</data>
  <data key="d16">0</data>
  <data key="d21">Yes</data>
  <data key="d17">Yes</data>
  <data key="d18">0</data>
  <data key="d19">up</data>
  <data key="d20">30217274</data>
</node>
<node id="84128">
  <data key="d0">84128</data>
  <data key="d1">Ccne1</data>
  <data key="d2">Ccne1</data>
  <data key="d3">False</data>
  <data key="d4">[CCNE1]</data>
  <data key="d5">Ccne1</data>
  <data key="d6">0.0</data>
  <data key="d7">0.0</data>
  <data key="d8">0.0</data>
  <data key="d9">0.08333333333333333</data>
  <data key="d10">0</data>
  <data key="d11">12</data>
  <data key="d12">12</data>
  <data key="d13">False</data>
  <data key="d14">93.16666666666667</data>
  <data key="d15">0</data>
  <data key="d16">0</data>
  <data key="d21">Yes</data>
  <data key="d17">Yes</data>
  <data key="d18">0</data>
  <data key="d19">up</data>
  <data key="d20">0</data>
</node>
<node id="84126">
  <data key="d0">84126</data>
  <data key="d1">Plk1</data>
  <data key="d2">Plk1</data>
  <data key="d3">False</data>
  <data key="d4">[PLK1]</data>
  <data key="d5">Plk1</data>
  <data key="d6">0.0</data>
  <data key="d7">0.0</data>
  <data key="d8">0.0</data>
  <data key="d9">0.4</data>
  <data key="d10">0</data>
  <data key="d11">6</data>
  <data key="d12">6</data>
  <data key="d13">False</data>
  <data key="d14">202.0</data>
  <data key="d15">0</data>
  <data key="d16">0</data>
  <data key="d21">Yes</data>
  <data key="d17">Yes</data>
  <data key="d18">0</data>
  <data key="d19">up</data>
  <data key="d20">0</data>
</node>
<node id="84124">
  <data key="d0">84124</data>
  <data key="d1">Tgfbi</data>
  <data key="d2">Tgfbi</data>
  <data key="d3">False</data>
  <data key="d4">[TGFBI]</data>
  <data key="d5">Tgfbi</data>
  <data key="d6">0.0</data>
  <data key="d7">0.0</data>
  <data key="d8">0.0</data>
  <data key="d9">0.5</data>
  <data key="d10">0</data>
  <data key="d11">2</data>
  <data key="d12">2</data>
  <data key="d13">False</data>
  <data key="d14">235.0</data>
  <data key="d15">0</data>
  <data key="d16">0</data>
  <data key="d21">Yes</data>
  <data key="d17">Yes</data>
  <data key="d18">0</data>
  <data key="d19">up</data>
  <data key="d20">0</data>
</node>
<node id="84122">
  <data key="d0">84122</data>
  <data key="d1">E2f1</data>
  <data key="d2">E2f1</data>
  <data key="d3">False</data>
  <data key="d4">[E2F1]</data>
  <data key="d5">E2f1</data>
  <data key="d6">2.4770446295109974</data>
  <data key="d7">12.61272669272524</data>
  <data key="d8">0.4037068965517241</data>
  <data key="d9">0.003672901241066311</data>
  <data key="d10">6</data>
  <data key="d11">422</data>
  <data key="d12">19</data>
  <data key="d13">False</data>
  <data key="d14">15.642512077294686</data>
  <data key="d15">403</data>
  <data key="d16">6</data>
  <data key="d21">Yes</data>
  <data key="d17">Yes</data>
  <data key="d18">1</data>
  <data key="d19">-</data>
  <data key="d20">1284339877</data>
</node>
<node id="84120">
  <data key="d0">84120</data>
  <data key="d1">Myc1</data>
  <data key="d2">Myc</data>
  <data key="d3">False</data>
  <data key="d4">[MYC]</data>
  <data key="d5">Myc</data>
  <data key="d6">2.6143497757847536</data>
  <data key="d7">26.96950471233944</data>
  <data key="d8">0.3825042881646655</data>
  <data key="d9">0.0049592163909589</data>
  <data key="d10">6</data>
  <data key="d11">489</data>
  <data key="d12">66</data>
  <data key="d13">False</data>
  <data key="d14">20.30398322851153</data>
  <data key="d15">423</data>
  <data key="d16">10</data>
  <data key="d21">Yes</data>
  <data key="d17">Yes</data>
  <data key="d18">1</data>
  <data key="d19">-</data>
</node>
<node id="84118">
  <data key="d0">84118</data>
  <data key="d1">Trp53</data>
  <data key="d2">Trp53</data>
  <data key="d3">False</data>
  <data key="d4">[TRP53]</data>
  <data key="d5">Trp53</data>
  <data key="d6">2.5607516549220586</data>
  <data key="d7">20.563145504114257</data>
  <data key="d8">0.39051034022681785</data>
  <data key="d9">0.006123988247346084</data>
  <data key="d10">6</data>
  <data key="d11">441</data>
  <data key="d12">46</data>
  <data key="d13">False</data>
  <data key="d14">19.196682464454977</data>
  <data key="d15">395</data>
  <data key="d16">17</data>
  <data key="d21">Yes</data>
  <data key="d17">Yes</data>
  <data key="d18">1</data>
  <data key="d19">-</data>
  <data key="d20">2079278777</data>
</node>
<node id="84116">
  <data key="d0">84116</data>
  <data key="d1">Thbs1</data>
  <data key="d2">Thbs1</data>
  <data key="d3">False</data>
  <data key="d4">[THBS1]</data>
  <data key="d5">Thbs1</data>
  <data key="d6">0.0</data>
  <data key="d7">0.0</data>
  <data key="d8">0.0</data>
  <data key="d9">0.16363636363636364</data>
  <data key="d10">0</data>
  <data key="d11">11</data>
  <data key="d12">11</data>
  <data key="d13">False</data>
  <data key="d14">202.1818181818182</data>
  <data key="d15">0</data>
  <data key="d16">0</data>
  <data key="d21">Yes</data>
  <data key="d17">Yes</data>
  <data key="d18">0</data>
  <data key="d19">up</data>
  <data key="d20">0</data>
</node>
<node id="84114">
  <data key="d0">84114</data>
  <data key="d1">Ccnd1</data>
  <data key="d2">Ccnd1</data>
  <data key="d3">False</data>
  <data key="d4">[CCND1]</data>
  <data key="d5">Ccnd1</data>
  <data key="d6">0.0</data>
  <data key="d7">0.0</data>
  <data key="d8">0.0</data>
  <data key="d9">0.07205513784461152</data>
  <data key="d10">0</data>
  <data key="d11">57</data>
  <data key="d12">57</data>
  <data key="d13">False</data>
  <data key="d14">115.14035087719299</data>
  <data key="d15">0</data>
  <data key="d16">0</data>
  <data key="d21">Yes</data>
  <data key="d17">Yes</data>
  <data key="d18">0</data>
  <data key="d19">up</data>
  <data key="d20">0</data>
</node>
<node id="84112">
  <data key="d0">84112</data>
  <data key="d1">Hmox1</data>
  <data key="d2">Hmox1</data>
  <data key="d3">False</data>
  <data key="d4">[HMOX1]</data>
  <data key="d5">Hmox1</data>
  <data key="d6">0.0</data>
  <data key="d7">0.0</data>
  <data key="d8">0.0</data>
  <data key="d9">0.12166666666666667</data>
  <data key="d10">0</data>
  <data key="d11">25</data>
  <data key="d12">25</data>
  <data key="d13">False</data>
  <data key="d14">152.76</data>
  <data key="d15">0</data>
  <data key="d16">0</data>
  <data key="d21">Yes</data>
  <data key="d17">Yes</data>
  <data key="d18">0</data>
  <data key="d19">up</data>
  <data key="d20">0</data>
</node>
<node id="84110">
  <data key="d0">84110</data>
  <data key="d1">Vegfa</data>
  <data key="d2">Vegfa</data>
  <data key="d3">False</data>
  <data key="d4">[VEGFA]</data>
  <data key="d5">Vegfa</data>
  <data key="d6">0.0</data>
  <data key="d7">0.0</data>
  <data key="d8">0.0</data>
  <data key="d9">0.16236559139784945</data>
  <data key="d10">0</data>
  <data key="d11">31</data>
  <data key="d12">31</data>
  <data key="d13">False</data>
  <data key="d14">184.06451612903226</data>
  <data key="d15">0</data>
  <data key="d16">0</data>
  <data key="d21">Yes</data>
  <data key="d17">Yes</data>
  <data key="d18">0</data>
  <data key="d19">up</data>
  <data key="d20">0</data>
</node>
<node id="84108">
  <data key="d0">84108</data>
  <data key="d1">Mybl2</data>
  <data key="d2">Mybl2</data>
  <data key="d3">False</data>
  <data key="d4">[MYBL2]</data>
  <data key="d5">Mybl2</data>
  <data key="d6">3.47127909459748</data>
  <data key="d7">0.7256435835335685</data>
  <data key="d8">0.28807824803149606</data>
  <data key="d9">0.014150943396226415</data>
  <data key="d10">6</data>
  <data key="d11">54</data>
  <data key="d12">9</data>
  <data key="d13">False</data>
  <data key="d14">40.58490566037736</data>
  <data key="d15">45</data>
  <data key="d16">1</data>
  <data key="d21">Yes</data>
  <data key="d17">Yes</data>
  <data key="d18">0</data>
  <data key="d19">up</data>
  <data key="d20">71396944</data>
</node>
<node id="84106">
  <data key="d0">84106</data>
  <data key="d1">Slc11a1</data>
  <data key="d2">Slc11a1</data>
  <data key="d3">False</data>
  <data key="d4">[SLC11A1]</data>
  <data key="d5">Slc11a1</data>
  <data key="d6">0.0</data>
  <data key="d7">0.0</data>
  <data key="d8">0.0</data>
  <data key="d9">0.15</data>
  <data key="d10">0</data>
  <data key="d11">5</data>
  <data key="d12">5</data>
  <data key="d13">False</data>
  <data key="d14">279.0</data>
  <data key="d15">0</data>
  <data key="d16">0</data>
  <data key="d21">Yes</data>
  <data key="d17">Yes</data>
  <data key="d18">0</data>
  <data key="d19">up</data>
  <data key="d20">0</data>
</node>
<node id="84104">
  <data key="d0">84104</data>
  <data key="d1">Bcat1</data>
  <data key="d2">Bcat1</data>
  <data key="d3">False</data>
  <data key="d4">[BCAT1]</data>
  <data key="d5">Bcat1</data>
  <data key="d6">0.0</data>
  <data key="d7">0.0</data>
  <data key="d8">0.0</data>
  <data key="d9">0.5</data>
  <data key="d10">0</data>
  <data key="d11">2</data>
  <data key="d12">2</data>
  <data key="d13">False</data>
  <data key="d14">281.0</data>
  <data key="d15">0</data>
  <data key="d16">0</data>
  <data key="d21">Yes</data>
  <data key="d17">Yes</data>
  <data key="d18">0</data>
  <data key="d19">up</data>
  <data key="d20">0</data>
</node>
<node id="84102">
  <data key="d0">84102</data>
  <data key="d1">Pdgfb</data>
  <data key="d2">Pdgfb</data>
  <data key="d3">False</data>
  <data key="d4">[PDGFB]</data>
  <data key="d5">Pdgfb</data>
  <data key="d6">0.0</data>
  <data key="d7">0.0</data>
  <data key="d8">0.0</data>
  <data key="d9">0.2777777777777778</data>
  <data key="d10">0</data>
  <data key="d11">9</data>
  <data key="d12">9</data>
  <data key="d13">False</data>
  <data key="d14">255.77777777777777</data>
  <data key="d15">0</data>
  <data key="d16">0</data>
  <data key="d21">Yes</data>
  <data key="d17">Yes</data>
  <data key="d18">0</data>
  <data key="d19">up</data>
  <data key="d20">0</data>
</node>
<node id="84100">
  <data key="d0">84100</data>
  <data key="d1">Ephx1</data>
  <data key="d2">Ephx1</data>
  <data key="d3">False</data>
  <data key="d4">[EPHX1]</data>
  <data key="d5">Ephx1</data>
  <data key="d6">0.0</data>
  <data key="d7">0.0</data>
  <data key="d8">0.0</data>
  <data key="d9">0.5</data>
  <data key="d10">0</data>
  <data key="d11">2</data>
  <data key="d12">2</data>
  <data key="d13">False</data>
  <data key="d14">300.5</data>
  <data key="d15">0</data>
  <data key="d16">0</data>
  <data key="d21">Yes</data>
  <data key="d17">Yes</data>
  <data key="d18">0</data>
  <data key="d19">down</data>
  <data key="d20">0</data>
</node>
<node id="84098">
  <data key="d0">84098</data>
  <data key="d1">Atp6v1g2</data>
  <data key="d2">Atp6v1g2</data>
  <data key="d3">False</data>
  <data key="d4">[ATP6V1G2]</data>
  <data key="d5">Atp6v1g2</data>
  <data key="d6">0.0</data>
  <data key="d7">0.0</data>
  <data key="d8">0.0</data>
  <data key="d9">0.0</data>
  <data key="d10">0</data>
  <data key="d11">1</data>
  <data key="d12">1</data>
  <data key="d13">False</data>
  <data key="d14">477.0</data>
  <data key="d15">0</data>
  <data key="d16">0</data>
  <data key="d21">Yes</data>
  <data key="d17">Yes</data>
  <data key="d18">0</data>
  <data key="d19">up</data>
  <data key="d20">0</data>
</node>
<node id="84096">
  <data key="d0">84096</data>
  <data key="d1">Cd63</data>
  <data key="d2">Cd63</data>
  <data key="d3">False</data>
  <data key="d4">[CD63]</data>
  <data key="d5">Cd63</data>
  <data key="d6">0.0</data>
  <data key="d7">0.0</data>
  <data key="d8">0.0</data>
  <data key="d9">0.0</data>
  <data key="d10">0</data>
  <data key="d11">1</data>
  <data key="d12">1</data>
  <data key="d13">False</data>
  <data key="d14">477.0</data>
  <data key="d15">0</data>
  <data key="d16">0</data>
  <data key="d21">Yes</data>
  <data key="d17">Yes</data>
  <data key="d18">0</data>
  <data key="d19">up</data>
  <data key="d20">0</data>
</node>
<node id="84094">
  <data key="d0">84094</data>
  <data key="d1">Jun</data>
  <data key="d2">Jun</data>
  <data key="d3">False</data>
  <data key="d4">[JUN]</data>
  <data key="d5">Jun</data>
  <data key="d6">2.6226777706598337</data>
  <data key="d7">7.776702478315685</data>
  <data key="d8">0.3812896922325354</data>
  <data key="d9">0.011373289287399717</data>
  <data key="d10">6</data>
  <data key="d11">334</data>
  <data key="d12">26</data>
  <data key="d13">False</data>
  <data key="d14">25.34355828220859</data>
  <data key="d15">308</data>
  <data key="d16">6</data>
  <data key="d21">Yes</data>
  <data key="d17">Yes</data>
  <data key="d18">1</data>
  <data key="d19">-</data>
  <data key="d20">932251578</data>
</node>
<node id="84092">
  <data key="d0">84092</data>
  <data key="d1">Elk1</data>
  <data key="d2">Elk1</data>
  <data key="d3">False</data>
  <data key="d4">[ELK1]</data>
  <data key="d5">Elk1</data>
  <data key="d6">3.3969677557121503</data>
  <data key="d7">0.4637426400053378</data>
  <data key="d8">0.29438018606990196</data>
  <data key="d9">0.02032520325203252</data>
  <data key="d10">7</data>
  <data key="d11">43</data>
  <data key="d12">2</data>
  <data key="d13">False</data>
  <data key="d14">35.476190476190474</data>
  <data key="d15">41</data>
  <data key="d16">1</data>
  <data key="d21">Yes</data>
  <data key="d17">Yes</data>
  <data key="d18">0</data>
  <data key="d19">-</data>
  <data key="d20">53790865</data>
</node>
<node id="84090">
  <data key="d0">84090</data>
  <data key="d1">Ets2</data>
  <data key="d2">Ets2</data>
  <data key="d3">False</data>
  <data key="d4">[ETS2]</data>
  <data key="d5">Ets2</data>
  <data key="d6">3.0303224428784965</data>
  <data key="d7">0.5982883675001446</data>
  <data key="d8">0.3299978859840744</data>
  <data key="d9">0.044486215538847115</data>
  <data key="d10">6</data>
  <data key="d11">59</data>
  <data key="d12">7</data>
  <data key="d13">False</data>
  <data key="d14">54.473684210526315</data>
  <data key="d15">52</data>
  <data key="d16">2</data>
  <data key="d21">Yes</data>
  <data key="d17">Yes</data>
  <data key="d18">0</data>
  <data key="d19">-</data>
  <data key="d20">87528100</data>
</node>
<node id="84088">
  <data key="d0">84088</data>
  <data key="d1">Ezh2</data>
  <data key="d2">Ezh2</data>
  <data key="d3">False</data>
  <data key="d4">[EZH2]</data>
  <data key="d5">Ezh2</data>
  <data key="d6">3.4806747811232115</data>
  <data key="d7">0.32794599918024014</data>
  <data key="d8">0.28730061349693253</data>
  <data key="d9">0.029411764705882353</data>
  <data key="d10">7</data>
  <data key="d11">19</data>
  <data key="d12">5</data>
  <data key="d13">False</data>
  <data key="d14">64.94444444444444</data>
  <data key="d15">14</data>
  <data key="d16">1</data>
  <data key="d21">Yes</data>
  <data key="d17">Yes</data>
  <data key="d18">0</data>
  <data key="d19">-</data>
  <data key="d20">43261505</data>
</node>
<node id="84086">
  <data key="d0">84086</data>
  <data key="d1">Rara</data>
  <data key="d2">Rara</data>
  <data key="d3">False</data>
  <data key="d4">[RARA]</data>
  <data key="d5">Rara</data>
  <data key="d6">3.0952380952380953</data>
  <data key="d7">2.248873702384116</data>
  <data key="d8">0.32307692307692304</data>
  <data key="d9">0.018896833503575076</data>
  <data key="d10">6</data>
  <data key="d11">93</data>
  <data key="d12">12</data>
  <data key="d13">False</data>
  <data key="d14">34.29213483146067</data>
  <data key="d15">81</data>
  <data key="d16">2</data>
  <data key="d21">Yes</data>
  <data key="d17">Yes</data>
  <data key="d18">1</data>
  <data key="d19">-</data>
  <data key="d20">257522942</data>
</node>
<node id="84084">
  <data key="d0">84084</data>
  <data key="d1">Irf3</data>
  <data key="d2">Irf3</data>
  <data key="d3">False</data>
  <data key="d4">[IRF3]</data>
  <data key="d5">Irf3</data>
  <data key="d6">4.456331411488362</data>
  <data key="d7">0.16946430043002966</data>
  <data key="d8">0.224399827495328</data>
  <data key="d9">0.024193548387096774</data>
  <data key="d10">8</data>
  <data key="d11">32</data>
  <data key="d12">3</data>
  <data key="d13">False</data>
  <data key="d14">36.1875</data>
  <data key="d15">29</data>
  <data key="d16">0</data>
  <data key="d21">Yes</data>
  <data key="d17">Yes</data>
  <data key="d18">0</data>
  <data key="d19">-</data>
  <data key="d20">16985308</data>
</node>
<node id="84082">
  <data key="d0">84082</data>
  <data key="d1">Snai1</data>
  <data key="d2">Snai1</data>
  <data key="d3">False</data>
  <data key="d4">[SNAI1]</data>
  <data key="d5">Snai1</data>
  <data key="d6">3.410420670510357</data>
  <data key="d7">0.4879590911836407</data>
  <data key="d8">0.29321895936384695</data>
  <data key="d9">0.05525846702317291</data>
  <data key="d10">7</data>
  <data key="d11">36</data>
  <data key="d12">7</data>
  <data key="d13">False</data>
  <data key="d14">65.05882352941177</data>
  <data key="d15">29</data>
  <data key="d16">0</data>
  <data key="d21">Yes</data>
  <data key="d17">Yes</data>
  <data key="d18">1</data>
  <data key="d19">-</data>
  <data key="d20">60280657</data>
</node>
<node id="84080">
  <data key="d0">84080</data>
  <data key="d1">Sp1</data>
  <data key="d2">Sp1</data>
  <data key="d3">False</data>
  <data key="d4">[SP1]</data>
  <data key="d5">Sp1</data>
  <data key="d6">2.3435831731795855</data>
  <data key="d7">5.28039984579937</data>
  <data key="d8">0.4266970387243736</data>
  <data key="d9">0.0038851471109535626</data>
  <data key="d10">6</data>
  <data key="d11">656</data>
  <data key="d12">7</data>
  <data key="d13">False</data>
  <data key="d14">14.121351766513056</data>
  <data key="d15">649</data>
  <data key="d16">3</data>
  <data key="d21">Yes</data>
  <data key="d17">Yes</data>
  <data key="d18">1</data>
  <data key="d19">-</data>
  <data key="d20">642374292</data>
</node>
<node id="84078">
  <data key="d0">84078</data>
  <data key="d1">Runx2</data>
  <data key="d2">Runx2</data>
  <data key="d3">False</data>
  <data key="d4">[RUNX2]</data>
  <data key="d5">Runx2</data>
  <data key="d6">3.492419389280376</data>
  <data key="d7">6.093384142552247</data>
  <data key="d8">0.2863344542953225</data>
  <data key="d9">0.010586635586635586</data>
  <data key="d10">7</data>
  <data key="d11">147</data>
  <data key="d12">29</data>
  <data key="d13">False</data>
  <data key="d14">26.76388888888889</data>
  <data key="d15">118</data>
  <data key="d16">3</data>
  <data key="d21">Yes</data>
  <data key="d17">Yes</data>
  <data key="d18">0</data>
  <data key="d19">-</data>
  <data key="d20">794824135</data>
</node>
<node id="84076">
  <data key="d0">84076</data>
  <data key="d1">Egr1</data>
  <data key="d2">Egr1</data>
  <data key="d3">False</data>
  <data key="d4">[EGR1]</data>
  <data key="d5">Egr1</data>
  <data key="d6">2.7508007687379883</data>
  <data key="d7">6.042439895557753</data>
  <data key="d8">0.36353050768514206</data>
  <data key="d9">0.02085427135678392</data>
  <data key="d10">6</data>
  <data key="d11">208</data>
  <data key="d12">23</data>
  <data key="d13">False</data>
  <data key="d14">35.575</data>
  <data key="d15">185</data>
  <data key="d16">6</data>
  <data key="d21">Yes</data>
  <data key="d17">Yes</data>
  <data key="d18">1</data>
  <data key="d19">-</data>
  <data key="d20">679730295</data>
</node>
<node id="84074">
  <data key="d0">84074</data>
  <data key="d1">Ets1</data>
  <data key="d2">Ets1</data>
  <data key="d3">False</data>
  <data key="d4">[ETS1]</data>
  <data key="d5">Ets1</data>
  <data key="d6">2.7565663036515056</data>
  <data key="d7">5.602270735728167</data>
  <data key="d8">0.3627701603532419</data>
  <data key="d9">0.011465093411996067</data>
  <data key="d10">6</data>
  <data key="d11">227</data>
  <data key="d12">10</data>
  <data key="d13">False</data>
  <data key="d14">25.11061946902655</data>
  <data key="d15">217</data>
  <data key="d16">1</data>
  <data key="d21">Yes</data>
  <data key="d17">Yes</data>
  <data key="d18">0</data>
  <data key="d19">-</data>
  <data key="d20">639344634</data>
</node>
<node id="84072">
  <data key="d0">84072</data>
  <data key="d1">Nfkb1</data>
  <data key="d2">Nfkb1</data>
  <data key="d3">False</data>
  <data key="d4">[NFKB1]</data>
  <data key="d5">Nfkb1</data>
  <data key="d6">2.6006833226564168</data>
  <data key="d7">14.640549673021846</data>
  <data key="d8">0.3845143279415387</data>
  <data key="d9">0.009974343451814697</data>
  <data key="d10">6</data>
  <data key="d11">384</data>
  <data key="d12">32</data>
  <data key="d13">False</data>
  <data key="d14">23.34048257372654</data>
  <data key="d15">352</data>
  <data key="d16">9</data>
  <data key="d21">Yes</data>
  <data key="d17">Yes</data>
  <data key="d18">1</data>
  <data key="d19">-</data>
  <data key="d20">1563120567</data>
</node>
<node id="84070">
  <data key="d0">84070</data>
  <data key="d1">Nfkb2</data>
  <data key="d2">Nfkb2</data>
  <data key="d3">False</data>
  <data key="d4">[NFKB2]</data>
  <data key="d5">Nfkb2</data>
  <data key="d6">3.466154174674354</data>
  <data key="d7">0.42601613823389156</data>
  <data key="d8">0.288504189255791</data>
  <data key="d9">0.05429864253393665</data>
  <data key="d10">7</data>
  <data key="d11">52</data>
  <data key="d12">8</data>
  <data key="d13">False</data>
  <data key="d14">61.05769230769231</data>
  <data key="d15">44</data>
  <data key="d16">0</data>
  <data key="d21">Yes</data>
  <data key="d17">Yes</data>
  <data key="d18">0</data>
  <data key="d19">-</data>
  <data key="d20">56423585</data>
</node>
<node id="84068">
  <data key="d0">84068</data>
  <data key="d1">Csf1r</data>
  <data key="d2">Csf1r</data>
  <data key="d3">False</data>
  <data key="d4">[CSF1R]</data>
  <data key="d5">Csf1r</data>
  <data key="d6">0.0</data>
  <data key="d7">0.0</data>
  <data key="d8">0.0</data>
  <data key="d9">0.12222222222222222</data>
  <data key="d10">0</data>
  <data key="d11">10</data>
  <data key="d12">10</data>
  <data key="d13">False</data>
  <data key="d14">166.2</data>
  <data key="d15">0</data>
  <data key="d16">0</data>
  <data key="d21">Yes</data>
  <data key="d17">Yes</data>
  <data key="d18">0</data>
  <data key="d19">up</data>
  <data key="d20">0</data>
</node>
<node id="84066">
  <data key="d0">84066</data>
  <data key="d1">Spi1</data>
  <data key="d2">Spi1</data>
  <data key="d3">False</data>
  <data key="d4">[SPI1]</data>
  <data key="d5">Spi1</data>
  <data key="d6">0.0</data>
  <data key="d7">0.0</data>
  <data key="d8">0.0</data>
  <data key="d9">0.07142857142857142</data>
  <data key="d10">0</data>
  <data key="d11">15</data>
  <data key="d12">15</data>
  <data key="d13">False</data>
  <data key="d14">119.73333333333333</data>
  <data key="d15">0</data>
  <data key="d16">0</data>
  <data key="d21">Yes</data>
  <data key="d17">Yes</data>
  <data key="d18">0</data>
  <data key="d19">up</data>
  <data key="d20">0</data>
</node>
<node id="84064">
  <data key="d0">84064</data>
  <data key="d1">Dnmt1</data>
  <data key="d2">Dnmt1</data>
  <data key="d3">False</data>
  <data key="d4">[DNMT1]</data>
  <data key="d5">Dnmt1</data>
  <data key="d6">3.5598975016015375</data>
  <data key="d7">0.22048159210955337</data>
  <data key="d8">0.28090696418931077</data>
  <data key="d9">0.18681318681318682</data>
  <data key="d10">7</data>
  <data key="d11">17</data>
  <data key="d12">12</data>
  <data key="d13">False</data>
  <data key="d14">164.42857142857142</data>
  <data key="d15">5</data>
  <data key="d16">1</data>
  <data key="d21">Yes</data>
  <data key="d17">Yes</data>
  <data key="d18">1</data>
  <data key="d19">up</data>
  <data key="d20">24593507</data>
</node>
<node id="84062">
  <data key="d0">84062</data>
  <data key="d1">Tk1</data>
  <data key="d2">Tk1</data>
  <data key="d3">False</data>
  <data key="d4">[TK1]</data>
  <data key="d5">Tk1</data>
  <data key="d6">0.0</data>
  <data key="d7">0.0</data>
  <data key="d8">0.0</data>
  <data key="d9">0.4</data>
  <data key="d10">0</data>
  <data key="d11">6</data>
  <data key="d12">6</data>
  <data key="d13">False</data>
  <data key="d14">300.5</data>
  <data key="d15">0</data>
  <data key="d16">0</data>
  <data key="d21">Yes</data>
  <data key="d17">Yes</data>
  <data key="d18">0</data>
  <data key="d19">up</data>
  <data key="d20">0</data>
</node>
<node id="84060">
  <data key="d0">84060</data>
  <data key="d1">Igf1r</data>
  <data key="d2">Igf1r</data>
  <data key="d3">False</data>
  <data key="d4">[IGF1R]</data>
  <data key="d5">Igf1r</data>
  <data key="d6">0.0</data>
  <data key="d7">0.0</data>
  <data key="d8">0.0</data>
  <data key="d9">0.07777777777777778</data>
  <data key="d10">0</data>
  <data key="d11">10</data>
  <data key="d12">10</data>
  <data key="d13">False</data>
  <data key="d14">215.7</data>
  <data key="d15">0</data>
  <data key="d16">0</data>
  <data key="d21">Yes</data>
  <data key="d17">Yes</data>
  <data key="d18">0</data>
  <data key="d19">down</data>
  <data key="d20">0</data>
</node>
<node id="84058">
  <data key="d0">84058</data>
  <data key="d1">Plau</data>
  <data key="d2">Plau</data>
  <data key="d3">False</data>
  <data key="d4">[PLAU]</data>
  <data key="d5">Plau</data>
  <data key="d6">0.0</data>
  <data key="d7">0.0</data>
  <data key="d8">0.0</data>
  <data key="d9">0.2</data>
  <data key="d10">0</data>
  <data key="d11">15</data>
  <data key="d12">15</data>
  <data key="d13">False</data>
  <data key="d14">207.66666666666666</data>
  <data key="d15">0</data>
  <data key="d16">0</data>
  <data key="d21">Yes</data>
  <data key="d17">Yes</data>
  <data key="d18">0</data>
  <data key="d19">up</data>
  <data key="d20">0</data>
</node>
<node id="84056">
  <data key="d0">84056</data>
  <data key="d1">Muc2</data>
  <data key="d2">Muc2</data>
  <data key="d3">False</data>
  <data key="d4">[MUC2]</data>
  <data key="d5">Muc2</data>
  <data key="d6">0.0</data>
  <data key="d7">0.0</data>
  <data key="d8">0.0</data>
  <data key="d9">1.0</data>
  <data key="d10">0</data>
  <data key="d11">2</data>
  <data key="d12">2</data>
  <data key="d13">False</data>
  <data key="d14">430.5</data>
  <data key="d15">0</data>
  <data key="d16">0</data>
  <data key="d21">Yes</data>
  <data key="d17">Yes</data>
  <data key="d18">0</data>
  <data key="d19">up</data>
  <data key="d20">0</data>
</node>
<node id="84054">
  <data key="d0">84054</data>
  <data key="d1">Cd14</data>
  <data key="d2">Cd14</data>
  <data key="d3">False</data>
  <data key="d4">[CD14]</data>
  <data key="d5">Cd14</data>
  <data key="d6">0.0</data>
  <data key="d7">0.0</data>
  <data key="d8">0.0</data>
  <data key="d9">0.5</data>
  <data key="d10">0</data>
  <data key="d11">3</data>
  <data key="d12">3</data>
  <data key="d13">False</data>
  <data key="d14">395.6666666666667</data>
  <data key="d15">0</data>
  <data key="d16">0</data>
  <data key="d21">Yes</data>
  <data key="d17">Yes</data>
  <data key="d18">0</data>
  <data key="d19">up</data>
  <data key="d20">0</data>
</node>
<node id="84052">
  <data key="d0">84052</data>
  <data key="d1">Plaur</data>
  <data key="d2">Plaur</data>
  <data key="d3">False</data>
  <data key="d4">[PLAUR]</data>
  <data key="d5">Plaur</data>
  <data key="d6">0.0</data>
  <data key="d7">0.0</data>
  <data key="d8">0.0</data>
  <data key="d9">0.23717948717948717</data>
  <data key="d10">0</data>
  <data key="d11">13</data>
  <data key="d12">13</data>
  <data key="d13">False</data>
  <data key="d14">236.46153846153845</data>
  <data key="d15">0</data>
  <data key="d16">0</data>
  <data key="d21">Yes</data>
  <data key="d17">Yes</data>
  <data key="d18">0</data>
  <data key="d19">up</data>
  <data key="d20">0</data>
</node>
<node id="84050">
  <data key="d0">84050</data>
  <data key="d1">Acta1</data>
  <data key="d2">Acta1</data>
  <data key="d3">False</data>
  <data key="d4">[ACTA1]</data>
  <data key="d5">Acta1</data>
  <data key="d6">0.0</data>
  <data key="d7">0.0</data>
  <data key="d8">0.0</data>
  <data key="d9">0.36666666666666664</data>
  <data key="d10">0</data>
  <data key="d11">6</data>
  <data key="d12">6</data>
  <data key="d13">False</data>
  <data key="d14">272.3333333333333</data>
  <data key="d15">0</data>
  <data key="d16">0</data>
  <data key="d21">Yes</data>
  <data key="d17">Yes</data>
  <data key="d18">0</data>
  <data key="d19">up</data>
  <data key="d20">0</data>
</node>
<node id="84048">
  <data key="d0">84048</data>
  <data key="d1">Col1a1</data>
  <data key="d2">Col1a1</data>
  <data key="d3">False</data>
  <data key="d4">[COL1A1]</data>
  <data key="d5">Col1a1</data>
  <data key="d6">0.0</data>
  <data key="d7">0.0</data>
  <data key="d8">0.0</data>
  <data key="d9">0.10606060606060606</data>
  <data key="d10">0</data>
  <data key="d11">22</data>
  <data key="d12">22</data>
  <data key="d13">False</data>
  <data key="d14">160.54545454545453</data>
  <data key="d15">0</data>
  <data key="d16">0</data>
  <data key="d21">Yes</data>
  <data key="d17">Yes</data>
  <data key="d18">0</data>
  <data key="d19">up</data>
  <data key="d20">0</data>
</node>
<node id="84046">
  <data key="d0">84046</data>
  <data key="d1">Il1a</data>
  <data key="d2">Il1a</data>
  <data key="d3">False</data>
  <data key="d4">[IL1A]</data>
  <data key="d5">Il1a</data>
  <data key="d6">0.0</data>
  <data key="d7">0.0</data>
  <data key="d8">0.0</data>
  <data key="d9">0.15151515151515152</data>
  <data key="d10">0</data>
  <data key="d11">12</data>
  <data key="d12">12</data>
  <data key="d13">False</data>
  <data key="d14">159.58333333333334</data>
  <data key="d15">0</data>
  <data key="d16">0</data>
  <data key="d21">Yes</data>
  <data key="d17">Yes</data>
  <data key="d18">0</data>
  <data key="d19">up</data>
  <data key="d20">0</data>
</node>
<node id="84044">
  <data key="d0">84044</data>
  <data key="d1">Sult1a1</data>
  <data key="d2">Sult1a1</data>
  <data key="d3">False</data>
  <data key="d4">[SULT1A1]</data>
  <data key="d5">Sult1a1</data>
  <data key="d6">0.0</data>
  <data key="d7">0.0</data>
  <data key="d8">0.0</data>
  <data key="d9">0.0</data>
  <data key="d10">0</data>
  <data key="d11">1</data>
  <data key="d12">1</data>
  <data key="d13">False</data>
  <data key="d14">651.0</data>
  <data key="d15">0</data>
  <data key="d16">0</data>
  <data key="d21">Yes</data>
  <data key="d17">Yes</data>
  <data key="d18">0</data>
  <data key="d19">up</data>
  <data key="d20">0</data>
</node>
<node id="84042">
  <data key="d0">84042</data>
  <data key="d1">Muc4</data>
  <data key="d2">Muc4</data>
  <data key="d3">False</data>
  <data key="d4">[MUC4]</data>
  <data key="d5">Muc4</data>
  <data key="d6">0.0</data>
  <data key="d7">0.0</data>
  <data key="d8">0.0</data>
  <data key="d9">0.14285714285714285</data>
  <data key="d10">0</data>
  <data key="d11">7</data>
  <data key="d12">7</data>
  <data key="d13">False</data>
  <data key="d14">245.28571428571428</data>
  <data key="d15">0</data>
  <data key="d16">0</data>
  <data key="d21">Yes</data>
  <data key="d17">Yes</data>
  <data key="d18">0</data>
  <data key="d19">up</data>
  <data key="d20">0</data>
</node>
<node id="84040">
  <data key="d0">84040</data>
  <data key="d1">Klk1</data>
  <data key="d2">Klk1</data>
  <data key="d3">False</data>
  <data key="d4">[KLK1]</data>
  <data key="d5">Klk1</data>
  <data key="d6">0.0</data>
  <data key="d7">0.0</data>
  <data key="d8">0.0</data>
  <data key="d9">0.26785714285714285</data>
  <data key="d10">0</data>
  <data key="d11">8</data>
  <data key="d12">8</data>
  <data key="d13">False</data>
  <data key="d14">282.125</data>
  <data key="d15">0</data>
  <data key="d16">0</data>
  <data key="d21">Yes</data>
  <data key="d17">Yes</data>
  <data key="d18">0</data>
  <data key="d19">up</data>
  <data key="d20">0</data>
</node>
<node id="84038">
  <data key="d0">84038</data>
  <data key="d1">F10</data>
  <data key="d2">F10</data>
  <data key="d3">False</data>
  <data key="d4">[F10]</data>
  <data key="d5">F10</data>
  <data key="d6">0.0</data>
  <data key="d7">0.0</data>
  <data key="d8">0.0</data>
  <data key="d9">0.5</data>
  <data key="d10">0</data>
  <data key="d11">2</data>
  <data key="d12">2</data>
  <data key="d13">False</data>
  <data key="d14">387.5</data>
  <data key="d15">0</data>
  <data key="d16">0</data>
  <data key="d21">Yes</data>
  <data key="d17">Yes</data>
  <data key="d18">0</data>
  <data key="d19">up</data>
  <data key="d20">0</data>
</node>
<node id="84036">
  <data key="d0">84036</data>
  <data key="d1">Chgb</data>
  <data key="d2">Chgb</data>
  <data key="d3">False</data>
  <data key="d4">[CHGB]</data>
  <data key="d5">Chgb</data>
  <data key="d6">0.0</data>
  <data key="d7">0.0</data>
  <data key="d8">0.0</data>
  <data key="d9">0.0</data>
  <data key="d10">0</data>
  <data key="d11">2</data>
  <data key="d12">2</data>
  <data key="d13">False</data>
  <data key="d14">416.0</data>
  <data key="d15">0</data>
  <data key="d16">0</data>
  <data key="d21">Yes</data>
  <data key="d17">Yes</data>
  <data key="d18">0</data>
  <data key="d19">up</data>
  <data key="d20">0</data>
</node>
<node id="84034">
  <data key="d0">84034</data>
  <data key="d1">Ifngr2</data>
  <data key="d2">Ifngr2</data>
  <data key="d3">False</data>
  <data key="d4">[IFNGR2]</data>
  <data key="d5">Ifngr2</data>
  <data key="d6">0.0</data>
  <data key="d7">0.0</data>
  <data key="d8">0.0</data>
  <data key="d9">0.25</data>
  <data key="d10">0</data>
  <data key="d11">4</data>
  <data key="d12">4</data>
  <data key="d13">False</data>
  <data key="d14">329.5</data>
  <data key="d15">0</data>
  <data key="d16">0</data>
  <data key="d21">Yes</data>
  <data key="d17">Yes</data>
  <data key="d18">0</data>
  <data key="d19">down</data>
  <data key="d20">0</data>
</node>
<node id="84032">
  <data key="d0">84032</data>
  <data key="d1">Sp4</data>
  <data key="d2">Sp4</data>
  <data key="d3">False</data>
  <data key="d4">[SP4]</data>
  <data key="d5">Sp4</data>
  <data key="d6">3.5947042494127697</data>
  <data key="d7">1.1065692652162382</data>
  <data key="d8">0.2781870024949507</data>
  <data key="d9">0.007207207207207207</data>
  <data key="d10">7</data>
  <data key="d11">75</data>
  <data key="d12">3</data>
  <data key="d13">False</data>
  <data key="d14">19.24</data>
  <data key="d15">72</data>
  <data key="d16">0</data>
  <data key="d21">Yes</data>
  <data key="d17">Yes</data>
  <data key="d18">0</data>
  <data key="d19">-</data>
  <data key="d20">132260765</data>
</node>
<node id="84030">
  <data key="d0">84030</data>
  <data key="d1">Ar</data>
  <data key="d2">Ar</data>
  <data key="d3">False</data>
  <data key="d4">[AR]</data>
  <data key="d5">Ar</data>
  <data key="d6">2.8857569933803116</data>
  <data key="d7">4.7922873506776185</data>
  <data key="d8">0.34652952493710226</data>
  <data key="d9">0.0054191671212947806</data>
  <data key="d10">6</data>
  <data key="d11">238</data>
  <data key="d12">16</data>
  <data key="d13">False</data>
  <data key="d14">20.78723404255319</data>
  <data key="d15">222</data>
  <data key="d16">3</data>
  <data key="d21">Yes</data>
  <data key="d17">Yes</data>
  <data key="d18">0</data>
  <data key="d19">-</data>
  <data key="d20">517690935</data>
</node>
<node id="84028">
  <data key="d0">84028</data>
  <data key="d1">Yy1</data>
  <data key="d2">Yy1</data>
  <data key="d3">False</data>
  <data key="d4">[YY1]</data>
  <data key="d5">Yy1</data>
  <data key="d6">2.9722400170830663</data>
  <data key="d7">2.068410656865891</data>
  <data key="d8">0.33644658380630793</data>
  <data key="d9">0.013149589732800337</data>
  <data key="d10">6</data>
  <data key="d11">98</data>
  <data key="d12">8</data>
  <data key="d13">False</data>
  <data key="d14">38.02040816326531</data>
  <data key="d15">90</data>
  <data key="d16">0</data>
  <data key="d21">Yes</data>
  <data key="d17">Yes</data>
  <data key="d18">0</data>
  <data key="d19">-</data>
  <data key="d20">215661349</data>
</node>
<node id="84026">
  <data key="d0">84026</data>
  <data key="d1">Thra</data>
  <data key="d2">Thra</data>
  <data key="d3">False</data>
  <data key="d4">[THRA]</data>
  <data key="d5">Thra</data>
  <data key="d6">1.0</data>
  <data key="d7">0.02319838889835491</data>
  <data key="d8">1.0</data>
  <data key="d9">0.1</data>
  <data key="d10">1</data>
  <data key="d11">6</data>
  <data key="d12">4</data>
  <data key="d13">False</data>
  <data key="d14">177.16666666666666</data>
  <data key="d15">2</data>
  <data key="d16">0</data>
  <data key="d21">Yes</data>
  <data key="d17">Yes</data>
  <data key="d18">0</data>
  <data key="d19">-</data>
  <data key="d20">2092846</data>
</node>
<node id="84024">
  <data key="d0">84024</data>
  <data key="d1">Srf</data>
  <data key="d2">Srf</data>
  <data key="d3">False</data>
  <data key="d4">[SRF]</data>
  <data key="d5">Srf</data>
  <data key="d6">3.5739910313901344</data>
  <data key="d7">0.5158329853925708</data>
  <data key="d8">0.27979924717691346</data>
  <data key="d9">0.03870967741935484</data>
  <data key="d10">7</data>
  <data key="d11">32</data>
  <data key="d12">7</data>
  <data key="d13">False</data>
  <data key="d14">48.12903225806452</data>
  <data key="d15">25</data>
  <data key="d16">1</data>
  <data key="d21">Yes</data>
  <data key="d17">Yes</data>
  <data key="d18">0</data>
  <data key="d19">-</data>
  <data key="d20">51684416</data>
</node>
<node id="84022">
  <data key="d0">84022</data>
  <data key="d1">Crem</data>
  <data key="d2">Crem</data>
  <data key="d3">False</data>
  <data key="d4">[CREM]</data>
  <data key="d5">Crem</data>
  <data key="d6">3.4642323297031816</data>
  <data key="d7">0.5831915558964901</data>
  <data key="d8">0.28866424212537756</data>
  <data key="d9">0.01119177253478524</data>
  <data key="d10">7</data>
  <data key="d11">59</data>
  <data key="d12">6</data>
  <data key="d13">False</data>
  <data key="d14">35.37931034482759</data>
  <data key="d15">53</data>
  <data key="d16">1</data>
  <data key="d21">Yes</data>
  <data key="d17">Yes</data>
  <data key="d18">0</data>
  <data key="d19">-</data>
  <data key="d20">63144554</data>
</node>
<node id="84020">
  <data key="d0">84020</data>
  <data key="d1">Hnf4a</data>
  <data key="d2">Hnf4a</data>
  <data key="d3">False</data>
  <data key="d4">[HNF4A]</data>
  <data key="d5">Hnf4a</data>
  <data key="d6">3.45462310484732</data>
  <data key="d7">1.712336354917984</data>
  <data key="d8">0.2894671776486587</data>
  <data key="d9">0.004523996852871755</data>
  <data key="d10">7</data>
  <data key="d11">124</data>
  <data key="d12">5</data>
  <data key="d13">False</data>
  <data key="d14">18.661290322580644</data>
  <data key="d15">119</data>
  <data key="d16">0</data>
  <data key="d21">Yes</data>
  <data key="d17">Yes</data>
  <data key="d18">0</data>
  <data key="d19">-</data>
  <data key="d20">145551004</data>
</node>
<node id="84018">
  <data key="d0">84018</data>
  <data key="d1">Hinfp</data>
  <data key="d2">Hinfp</data>
  <data key="d3">False</data>
  <data key="d4">[HINFP]</data>
  <data key="d5">Hinfp</data>
  <data key="d6">4.466794789664744</data>
  <data key="d7">0.21773943288094258</data>
  <data key="d8">0.22387417535137205</data>
  <data key="d9">0.005263157894736842</data>
  <data key="d10">8</data>
  <data key="d11">20</data>
  <data key="d12">4</data>
  <data key="d13">False</data>
  <data key="d14">69.05</data>
  <data key="d15">16</data>
  <data key="d16">0</data>
  <data key="d21">Yes</data>
  <data key="d17">Yes</data>
  <data key="d18">0</data>
  <data key="d19">-</data>
  <data key="d20">26320636</data>
</node>
<node id="84016">
  <data key="d0">84016</data>
  <data key="d1">Nfe2l2</data>
  <data key="d2">Nfe2l2</data>
  <data key="d3">False</data>
  <data key="d4">[NFE2L2]</data>
  <data key="d5">Nfe2l2</data>
  <data key="d6">3.3121930386504377</data>
  <data key="d7">2.5072313400371518</data>
  <data key="d8">0.3019147701631101</data>
  <data key="d9">0.014925373134328358</data>
  <data key="d10">7</data>
  <data key="d11">71</data>
  <data key="d12">13</data>
  <data key="d13">False</data>
  <data key="d14">37.791044776119406</data>
  <data key="d15">58</data>
  <data key="d16">2</data>
  <data key="d21">Yes</data>
  <data key="d17">Yes</data>
  <data key="d18">1</data>
  <data key="d19">-</data>
  <data key="d20">250438628</data>
</node>
<node id="84014">
  <data key="d0">84014</data>
  <data key="d1">Abcc4</data>
  <data key="d2">Abcc4</data>
  <data key="d3">False</data>
  <data key="d4">[ABCC4]</data>
  <data key="d5">Abcc4</data>
  <data key="d6">0.0</data>
  <data key="d7">0.0</data>
  <data key="d8">0.0</data>
  <data key="d9">0.0</data>
  <data key="d10">0</data>
  <data key="d11">2</data>
  <data key="d12">2</data>
  <data key="d13">False</data>
  <data key="d14">50.0</data>
  <data key="d15">0</data>
  <data key="d16">0</data>
  <data key="d21">Yes</data>
  <data key="d17">Yes</data>
  <data key="d18">0</data>
  <data key="d19">down</data>
  <data key="d20">0</data>
</node>
<node id="84012">
  <data key="d0">84012</data>
  <data key="d1">Il1rn</data>
  <data key="d2">Il1rn</data>
  <data key="d3">False</data>
  <data key="d4">[IL1RN]</data>
  <data key="d5">Il1rn</data>
  <data key="d6">0.0</data>
  <data key="d7">0.0</data>
  <data key="d8">0.0</data>
  <data key="d9">0.3333333333333333</data>
  <data key="d10">0</data>
  <data key="d11">3</data>
  <data key="d12">3</data>
  <data key="d13">False</data>
  <data key="d14">181.66666666666666</data>
  <data key="d15">0</data>
  <data key="d16">0</data>
  <data key="d21">Yes</data>
  <data key="d17">Yes</data>
  <data key="d18">0</data>
  <data key="d19">up</data>
  <data key="d20">0</data>
</node>
<node id="84010">
  <data key="d0">84010</data>
  <data key="d1">Cebpb</data>
  <data key="d2">Cebpb</data>
  <data key="d3">False</data>
  <data key="d4">[CEBPB]</data>
  <data key="d5">Cebpb</data>
  <data key="d6">3.076660260516763</data>
  <data key="d7">2.4126752309821033</data>
  <data key="d8">0.32502776235424763</data>
  <data key="d9">0.026954177897574125</data>
  <data key="d10">6</data>
  <data key="d11">106</data>
  <data key="d12">17</data>
  <data key="d13">False</data>
  <data key="d14">40.54716981132076</data>
  <data key="d15">89</data>
  <data key="d16">0</data>
  <data key="d21">Yes</data>
  <data key="d17">Yes</data>
  <data key="d18">0</data>
  <data key="d19">-</data>
  <data key="d20">291825155</data>
</node>
<node id="84008">
  <data key="d0">84008</data>
  <data key="d1">Lef1</data>
  <data key="d2">Lef1</data>
  <data key="d3">False</data>
  <data key="d4">[LEF1]</data>
  <data key="d5">Lef1</data>
  <data key="d6">3.077514413837284</data>
  <data key="d7">1.649262614456005</data>
  <data key="d8">0.3249375520399667</data>
  <data key="d9">0.02756892230576441</data>
  <data key="d10">6</data>
  <data key="d11">60</data>
  <data key="d12">6</data>
  <data key="d13">False</data>
  <data key="d14">40.07017543859649</data>
  <data key="d15">54</data>
  <data key="d16">3</data>
  <data key="d21">Yes</data>
  <data key="d17">Yes</data>
  <data key="d18">0</data>
  <data key="d19">up</data>
  <data key="d20">236361460</data>
</node>
<node id="84006">
  <data key="d0">84006</data>
  <data key="d1">Mcm3</data>
  <data key="d2">Mcm3</data>
  <data key="d3">False</data>
  <data key="d4">[MCM3]</data>
  <data key="d5">Mcm3</data>
  <data key="d6">1.5</data>
  <data key="d7">0.0005137005612187254</data>
  <data key="d8">0.6666666666666666</data>
  <data key="d9">0.0</data>
  <data key="d10">2</data>
  <data key="d11">4</data>
  <data key="d12">3</data>
  <data key="d13">False</data>
  <data key="d14">105.0</data>
  <data key="d15">1</data>
  <data key="d16">0</data>
  <data key="d21">Yes</data>
  <data key="d17">Yes</data>
  <data key="d18">0</data>
  <data key="d19">up</data>
  <data key="d20">50843</data>
</node>
<node id="84004">
  <data key="d0">84004</data>
  <data key="d1">Farp1</data>
  <data key="d2">Farp1</data>
  <data key="d3">False</data>
  <data key="d4">[FARP1]</data>
  <data key="d5">Farp1</data>
  <data key="d6">0.0</data>
  <data key="d7">0.0</data>
  <data key="d8">0.0</data>
  <data key="d9">0.0</data>
  <data key="d10">0</data>
  <data key="d11">1</data>
  <data key="d12">1</data>
  <data key="d13">False</data>
  <data key="d14">144.0</data>
  <data key="d15">0</data>
  <data key="d16">0</data>
  <data key="d21">Yes</data>
  <data key="d17">Yes</data>
  <data key="d18">0</data>
  <data key="d19">up</data>
  <data key="d20">0</data>
</node>
<node id="84002">
  <data key="d0">84002</data>
  <data key="d1">Mid1</data>
  <data key="d2">Mid1</data>
  <data key="d3">False</data>
  <data key="d4">[MID1]</data>
  <data key="d5">Mid1</data>
  <data key="d6">0.0</data>
  <data key="d7">0.0</data>
  <data key="d8">0.0</data>
  <data key="d9">0.0</data>
  <data key="d10">0</data>
  <data key="d11">2</data>
  <data key="d12">2</data>
  <data key="d13">False</data>
  <data key="d14">101.5</data>
  <data key="d15">0</data>
  <data key="d16">0</data>
  <data key="d21">Yes</data>
  <data key="d17">Yes</data>
  <data key="d18">0</data>
  <data key="d19">down</data>
  <data key="d20">0</data>
</node>
<node id="84000">
  <data key="d0">84000</data>
  <data key="d1">Ctnnb1</data>
  <data key="d2">Ctnnb1</data>
  <data key="d3">False</data>
  <data key="d4">[CTNNB1]</data>
  <data key="d5">Ctnnb1</data>
  <data key="d6">3.103139013452915</data>
  <data key="d7">3.559448028089647</data>
  <data key="d8">0.3222543352601156</data>
  <data key="d9">0.02713952713952714</data>
  <data key="d10">6</data>
  <data key="d11">79</data>
  <data key="d12">15</data>
  <data key="d13">False</data>
  <data key="d14">43.80769230769231</data>
  <data key="d15">64</data>
  <data key="d16">1</data>
  <data key="d21">Yes</data>
  <data key="d17">Yes</data>
  <data key="d18">0</data>
  <data key="d19">-</data>
  <data key="d20">396489855</data>
</node>
<node id="83998">
  <data key="d0">83998</data>
  <data key="d1">Nos2</data>
  <data key="d2">Nos2</data>
  <data key="d3">False</data>
  <data key="d4">[NOS2]</data>
  <data key="d5">Nos2</data>
  <data key="d6">0.0</data>
  <data key="d7">0.0</data>
  <data key="d8">0.0</data>
  <data key="d9">0.06589147286821706</data>
  <data key="d10">0</data>
  <data key="d11">43</data>
  <data key="d12">43</data>
  <data key="d13">False</data>
  <data key="d14">102.23255813953489</data>
  <data key="d15">0</data>
  <data key="d16">0</data>
  <data key="d21">Yes</data>
  <data key="d17">Yes</data>
  <data key="d18">0</data>
  <data key="d19">up</data>
  <data key="d20">0</data>
</node>
<node id="83996">
  <data key="d0">83996</data>
  <data key="d1">Il1b</data>
  <data key="d2">Il1b</data>
  <data key="d3">False</data>
  <data key="d4">[IL1B]</data>
  <data key="d5">Il1b</data>
  <data key="d6">0.0</data>
  <data key="d7">0.0</data>
  <data key="d8">0.0</data>
  <data key="d9">0.13636363636363635</data>
  <data key="d10">0</data>
  <data key="d11">23</data>
  <data key="d12">23</data>
  <data key="d13">False</data>
  <data key="d14">138.52173913043478</data>
  <data key="d15">0</data>
  <data key="d16">0</data>
  <data key="d21">Yes</data>
  <data key="d17">Yes</data>
  <data key="d18">0</data>
  <data key="d19">up</data>
  <data key="d20">0</data>
</node>
<node id="83994">
  <data key="d0">83994</data>
  <data key="d1">Nrf1</data>
  <data key="d2">Nrf1</data>
  <data key="d3">False</data>
  <data key="d4">[NRF1]</data>
  <data key="d5">Nrf1</data>
  <data key="d6">3.5921417894512064</data>
  <data key="d7">4.216752511516272</data>
  <data key="d8">0.2783854476281061</data>
  <data key="d9">0.002380952380952381</data>
  <data key="d10">7</data>
  <data key="d11">106</data>
  <data key="d12">8</data>
  <data key="d13">False</data>
  <data key="d14">19.61904761904762</data>
  <data key="d15">98</data>
  <data key="d16">1</data>
  <data key="d21">Yes</data>
  <data key="d17">Yes</data>
  <data key="d18">0</data>
  <data key="d19">up</data>
  <data key="d20">419474053</data>
</node>
<node id="83992">
  <data key="d0">83992</data>
  <data key="d1">Klf5</data>
  <data key="d2">Klf5</data>
  <data key="d3">False</data>
  <data key="d4">[KLF5]</data>
  <data key="d5">Klf5</data>
  <data key="d6">0.0</data>
  <data key="d7">0.0</data>
  <data key="d8">0.0</data>
  <data key="d9">0.35</data>
  <data key="d10">0</data>
  <data key="d11">5</data>
  <data key="d12">5</data>
  <data key="d13">False</data>
  <data key="d14">217.4</data>
  <data key="d15">0</data>
  <data key="d16">0</data>
  <data key="d21">Yes</data>
  <data key="d17">Yes</data>
  <data key="d18">0</data>
  <data key="d19">up</data>
  <data key="d20">0</data>
</node>
<node id="83990">
  <data key="d0">83990</data>
  <data key="d1">Ccl22</data>
  <data key="d2">Ccl22</data>
  <data key="d3">False</data>
  <data key="d4">[CCL22]</data>
  <data key="d5">Ccl22</data>
  <data key="d6">0.0</data>
  <data key="d7">0.0</data>
  <data key="d8">0.0</data>
  <data key="d9">0.0</data>
  <data key="d10">0</data>
  <data key="d11">1</data>
  <data key="d12">1</data>
  <data key="d13">False</data>
  <data key="d14">373.0</data>
  <data key="d15">0</data>
  <data key="d16">0</data>
  <data key="d21">Yes</data>
  <data key="d17">Yes</data>
  <data key="d18">0</data>
  <data key="d19">up</data>
  <data key="d20">0</data>
</node>
<node id="83988">
  <data key="d0">83988</data>
  <data key="d1">Ccl9</data>
  <data key="d2">Ccl9</data>
  <data key="d3">False</data>
  <data key="d4">[CCL9]</data>
  <data key="d5">Ccl9</data>
  <data key="d6">0.0</data>
  <data key="d7">0.0</data>
  <data key="d8">0.0</data>
  <data key="d9">0.0</data>
  <data key="d10">0</data>
  <data key="d11">1</data>
  <data key="d12">1</data>
  <data key="d13">False</data>
  <data key="d14">373.0</data>
  <data key="d15">0</data>
  <data key="d16">0</data>
  <data key="d21">Yes</data>
  <data key="d17">Yes</data>
  <data key="d18">0</data>
  <data key="d19">up</data>
  <data key="d20">0</data>
</node>
<node id="83986">
  <data key="d0">83986</data>
  <data key="d1">Glrx</data>
  <data key="d2">Glrx</data>
  <data key="d3">False</data>
  <data key="d4">[GLRX]</data>
  <data key="d5">Glrx</data>
  <data key="d6">0.0</data>
  <data key="d7">0.0</data>
  <data key="d8">0.0</data>
  <data key="d9">1.0</data>
  <data key="d10">0</data>
  <data key="d11">2</data>
  <data key="d12">2</data>
  <data key="d13">False</data>
  <data key="d14">304.0</data>
  <data key="d15">0</data>
  <data key="d16">0</data>
  <data key="d21">Yes</data>
  <data key="d17">Yes</data>
  <data key="d18">0</data>
  <data key="d19">down</data>
  <data key="d20">0</data>
</node>
<node id="83984">
  <data key="d0">83984</data>
  <data key="d1">Bst1</data>
  <data key="d2">Bst1</data>
  <data key="d3">False</data>
  <data key="d4">[BST1]</data>
  <data key="d5">Bst1</data>
  <data key="d6">0.0</data>
  <data key="d7">0.0</data>
  <data key="d8">0.0</data>
  <data key="d9">0.0</data>
  <data key="d10">0</data>
  <data key="d11">1</data>
  <data key="d12">1</data>
  <data key="d13">False</data>
  <data key="d14">373.0</data>
  <data key="d15">0</data>
  <data key="d16">0</data>
  <data key="d21">Yes</data>
  <data key="d17">Yes</data>
  <data key="d18">0</data>
  <data key="d19">up</data>
  <data key="d20">0</data>
</node>
<node id="83982">
  <data key="d0">83982</data>
  <data key="d1">Cd74</data>
  <data key="d2">Cd74</data>
  <data key="d3">False</data>
  <data key="d4">[CD74]</data>
  <data key="d5">Cd74</data>
  <data key="d6">0.0</data>
  <data key="d7">0.0</data>
  <data key="d8">0.0</data>
  <data key="d9">0.013888888888888888</data>
  <data key="d10">0</data>
  <data key="d11">9</data>
  <data key="d12">9</data>
  <data key="d13">False</data>
  <data key="d14">112.33333333333333</data>
  <data key="d15">0</data>
  <data key="d16">0</data>
  <data key="d21">Yes</data>
  <data key="d17">Yes</data>
  <data key="d18">0</data>
  <data key="d19">up</data>
  <data key="d20">0</data>
</node>
<node id="83980">
  <data key="d0">83980</data>
  <data key="d1">Atf3</data>
  <data key="d2">Atf3</data>
  <data key="d3">False</data>
  <data key="d4">[ATF3]</data>
  <data key="d5">Atf3</data>
  <data key="d6">3.465300021353833</data>
  <data key="d7">1.1245200061874312</data>
  <data key="d8">0.2885753019472517</data>
  <data key="d9">0.020321931589537223</data>
  <data key="d10">7</data>
  <data key="d11">74</data>
  <data key="d12">13</data>
  <data key="d13">False</data>
  <data key="d14">37.49295774647887</data>
  <data key="d15">61</data>
  <data key="d16">1</data>
  <data key="d21">Yes</data>
  <data key="d17">Yes</data>
  <data key="d18">1</data>
  <data key="d19">-</data>
  <data key="d20">143294149</data>
</node>
<node id="83978">
  <data key="d0">83978</data>
  <data key="d1">Ctcf</data>
  <data key="d2">Ctcf</data>
  <data key="d3">False</data>
  <data key="d4">[CTCF]</data>
  <data key="d5">Ctcf</data>
  <data key="d6">3.2556053811659194</data>
  <data key="d7">1.5183791999349765</data>
  <data key="d8">0.3071625344352617</data>
  <data key="d9">0.0018500643500643501</data>
  <data key="d10">6</data>
  <data key="d11">112</data>
  <data key="d12">2</data>
  <data key="d13">False</data>
  <data key="d14">13.3125</data>
  <data key="d15">110</data>
  <data key="d16">0</data>
  <data key="d21">Yes</data>
  <data key="d17">Yes</data>
  <data key="d18">0</data>
  <data key="d19">-</data>
  <data key="d20">133559429</data>
</node>
<node id="83976">
  <data key="d0">83976</data>
  <data key="d1">Stat1</data>
  <data key="d2">Stat1</data>
  <data key="d3">False</data>
  <data key="d4">[STAT1]</data>
  <data key="d5">Stat1</data>
  <data key="d6">2.7969250480461243</data>
  <data key="d7">3.6685180875796846</data>
  <data key="d8">0.3575355016032982</data>
  <data key="d9">0.007034014799216168</data>
  <data key="d10">6</data>
  <data key="d11">265</data>
  <data key="d12">6</data>
  <data key="d13">False</data>
  <data key="d14">18.16030534351145</data>
  <data key="d15">259</data>
  <data key="d16">3</data>
  <data key="d21">Yes</data>
  <data key="d17">Yes</data>
  <data key="d18">0</data>
  <data key="d19">-</data>
  <data key="d20">388786958</data>
</node>
<node id="83974">
  <data key="d0">83974</data>
  <data key="d1">Irf4</data>
  <data key="d2">Irf4</data>
  <data key="d3">False</data>
  <data key="d4">[IRF4]</data>
  <data key="d5">Irf4</data>
  <data key="d6">3.7548579970104634</data>
  <data key="d7">0.8499157909283825</data>
  <data key="d8">0.2663216560509554</data>
  <data key="d9">0.00969732588892154</data>
  <data key="d10">7</data>
  <data key="d11">83</data>
  <data key="d12">7</data>
  <data key="d13">False</data>
  <data key="d14">23.951807228915662</data>
  <data key="d15">76</data>
  <data key="d16">0</data>
  <data key="d21">Yes</data>
  <data key="d17">Yes</data>
  <data key="d18">0</data>
  <data key="d19">-</data>
  <data key="d20">101153398</data>
</node>
<node id="83972">
  <data key="d0">83972</data>
  <data key="d1">Elf3</data>
  <data key="d2">Elf3</data>
  <data key="d3">False</data>
  <data key="d4">[ELF3]</data>
  <data key="d5">Elf3</data>
  <data key="d6">4.35511424300662</data>
  <data key="d7">0.5522985612607051</data>
  <data key="d8">0.2296151017406227</data>
  <data key="d9">0.003932244404113733</data>
  <data key="d10">8</data>
  <data key="d11">58</data>
  <data key="d12">3</data>
  <data key="d13">False</data>
  <data key="d14">20.620689655172413</data>
  <data key="d15">55</data>
  <data key="d16">0</data>
  <data key="d21">Yes</data>
  <data key="d17">Yes</data>
  <data key="d18">0</data>
  <data key="d19">-</data>
  <data key="d20">74098005</data>
</node>
<node id="83970">
  <data key="d0">83970</data>
  <data key="d1">Egr2</data>
  <data key="d2">Egr2</data>
  <data key="d3">False</data>
  <data key="d4">[EGR2]</data>
  <data key="d5">Egr2</data>
  <data key="d6">3.985692931881273</data>
  <data key="d7">0.47256871227828245</data>
  <data key="d8">0.25089740155371015</data>
  <data key="d9">0.03276353276353276</data>
  <data key="d10">7</data>
  <data key="d11">29</data>
  <data key="d12">9</data>
  <data key="d13">False</data>
  <data key="d14">52.25925925925926</data>
  <data key="d15">20</data>
  <data key="d16">2</data>
  <data key="d21">Yes</data>
  <data key="d17">Yes</data>
  <data key="d18">0</data>
  <data key="d19">-</data>
  <data key="d20">43123839</data>
</node>
<node id="83968">
  <data key="d0">83968</data>
  <data key="d1">C3</data>
  <data key="d2">C3</data>
  <data key="d3">False</data>
  <data key="d4">[C3]</data>
  <data key="d5">C3</data>
  <data key="d6">0.0</data>
  <data key="d7">0.0</data>
  <data key="d8">0.0</data>
  <data key="d9">0.16666666666666666</data>
  <data key="d10">0</data>
  <data key="d11">3</data>
  <data key="d12">3</data>
  <data key="d13">False</data>
  <data key="d14">85.66666666666667</data>
  <data key="d15">0</data>
  <data key="d16">0</data>
  <data key="d21">Yes</data>
  <data key="d17">Yes</data>
  <data key="d18">0</data>
  <data key="d19">up</data>
  <data key="d20">0</data>
</node>
<node id="83966">
  <data key="d0">83966</data>
  <data key="d1">Saa3</data>
  <data key="d2">Saa3</data>
  <data key="d3">False</data>
  <data key="d4">[SAA3]</data>
  <data key="d5">Saa3</data>
  <data key="d6">0.0</data>
  <data key="d7">0.0</data>
  <data key="d8">0.0</data>
  <data key="d9">0.0</data>
  <data key="d10">0</data>
  <data key="d11">2</data>
  <data key="d12">2</data>
  <data key="d13">False</data>
  <data key="d14">66.5</data>
  <data key="d15">0</data>
  <data key="d16">0</data>
  <data key="d21">Yes</data>
  <data key="d17">Yes</data>
  <data key="d18">0</data>
  <data key="d19">up</data>
  <data key="d20">0</data>
</node>
<node id="83964">
  <data key="d0">83964</data>
  <data key="d1">Etv4</data>
  <data key="d2">Etv4</data>
  <data key="d3">False</data>
  <data key="d4">[ETV4]</data>
  <data key="d5">Etv4</data>
  <data key="d6">0.0</data>
  <data key="d7">0.0</data>
  <data key="d8">0.0</data>
  <data key="d9">0.16666666666666666</data>
  <data key="d10">0</data>
  <data key="d11">6</data>
  <data key="d12">6</data>
  <data key="d13">False</data>
  <data key="d14">180.33333333333334</data>
  <data key="d15">0</data>
  <data key="d16">0</data>
  <data key="d21">Yes</data>
  <data key="d17">Yes</data>
  <data key="d18">0</data>
  <data key="d19">up</data>
  <data key="d20">0</data>
</node>
<node id="83962">
  <data key="d0">83962</data>
  <data key="d1">Uhrf1</data>
  <data key="d2">Uhrf1</data>
  <data key="d3">False</data>
  <data key="d4">[UHRF1]</data>
  <data key="d5">Uhrf1</data>
  <data key="d6">0.0</data>
  <data key="d7">0.0</data>
  <data key="d8">0.0</data>
  <data key="d9">0.3333333333333333</data>
  <data key="d10">0</data>
  <data key="d11">4</data>
  <data key="d12">4</data>
  <data key="d13">False</data>
  <data key="d14">239.0</data>
  <data key="d15">0</data>
  <data key="d16">0</data>
  <data key="d21">Yes</data>
  <data key="d17">Yes</data>
  <data key="d18">0</data>
  <data key="d19">up</data>
  <data key="d20">0</data>
</node>
<node id="83960">
  <data key="d0">83960</data>
  <data key="d1">Il12rb1</data>
  <data key="d2">Il12rb1</data>
  <data key="d3">False</data>
  <data key="d4">[IL12RB1]</data>
  <data key="d5">Il12rb1</data>
  <data key="d6">0.0</data>
  <data key="d7">0.0</data>
  <data key="d8">0.0</data>
  <data key="d9">0.0</data>
  <data key="d10">0</data>
  <data key="d11">2</data>
  <data key="d12">2</data>
  <data key="d13">False</data>
  <data key="d14">338.0</data>
  <data key="d15">0</data>
  <data key="d16">0</data>
  <data key="d21">Yes</data>
  <data key="d17">Yes</data>
  <data key="d18">0</data>
  <data key="d19">up</data>
  <data key="d20">0</data>
</node>
<node id="83958">
  <data key="d0">83958</data>
  <data key="d1">Pold1</data>
  <data key="d2">Pold1</data>
  <data key="d3">False</data>
  <data key="d4">[POLD1]</data>
  <data key="d5">Pold1</data>
  <data key="d6">0.0</data>
  <data key="d7">0.0</data>
  <data key="d8">0.0</data>
  <data key="d9">0.3333333333333333</data>
  <data key="d10">0</data>
  <data key="d11">4</data>
  <data key="d12">4</data>
  <data key="d13">False</data>
  <data key="d14">324.75</data>
  <data key="d15">0</data>
  <data key="d16">0</data>
  <data key="d21">Yes</data>
  <data key="d17">Yes</data>
  <data key="d18">0</data>
  <data key="d19">up</data>
  <data key="d20">0</data>
</node>
<node id="83956">
  <data key="d0">83956</data>
  <data key="d1">Rab11a</data>
  <data key="d2">Rab11a</data>
  <data key="d3">False</data>
  <data key="d4">[RAB11A]</data>
  <data key="d5">Rab11a</data>
  <data key="d6">0.0</data>
  <data key="d7">0.0</data>
  <data key="d8">0.0</data>
  <data key="d9">0.0</data>
  <data key="d10">0</data>
  <data key="d11">1</data>
  <data key="d12">1</data>
  <data key="d13">False</data>
  <data key="d14">414.0</data>
  <data key="d15">0</data>
  <data key="d16">0</data>
  <data key="d21">Yes</data>
  <data key="d17">Yes</data>
  <data key="d18">0</data>
  <data key="d19">down</data>
  <data key="d20">0</data>
</node>
<node id="83954">
  <data key="d0">83954</data>
  <data key="d1">Clock</data>
  <data key="d2">Clock</data>
  <data key="d3">False</data>
  <data key="d4">[CLOCK]</data>
  <data key="d5">Clock</data>
  <data key="d6">4.105274396754218</data>
  <data key="d7">0.6615639297033231</data>
  <data key="d8">0.24358907672301688</data>
  <data key="d9">0.0040494458653026425</data>
  <data key="d10">8</data>
  <data key="d11">70</data>
  <data key="d12">6</data>
  <data key="d13">False</data>
  <data key="d14">14.985507246376812</data>
  <data key="d15">64</data>
  <data key="d16">1</data>
  <data key="d21">Yes</data>
  <data key="d17">Yes</data>
  <data key="d18">0</data>
  <data key="d19">-</data>
  <data key="d20">83526322</data>
</node>
<node id="83952">
  <data key="d0">83952</data>
  <data key="d1">E2f6</data>
  <data key="d2">E2f6</data>
  <data key="d3">False</data>
  <data key="d4">[E2F6]</data>
  <data key="d5">E2f6</data>
  <data key="d6">3.2299807815502883</data>
  <data key="d7">0.7560398364930847</data>
  <data key="d8">0.3095993653312178</data>
  <data key="d9">0.004140786749482402</data>
  <data key="d10">7</data>
  <data key="d11">71</data>
  <data key="d12">1</data>
  <data key="d13">False</data>
  <data key="d14">17.785714285714285</data>
  <data key="d15">70</data>
  <data key="d16">1</data>
  <data key="d21">Yes</data>
  <data key="d17">Yes</data>
  <data key="d18">0</data>
  <data key="d19">-</data>
  <data key="d20">74889490</data>
</node>
<node id="83950">
  <data key="d0">83950</data>
  <data key="d1">Prdm1</data>
  <data key="d2">Prdm1</data>
  <data key="d3">False</data>
  <data key="d4">[PRDM1]</data>
  <data key="d5">Prdm1</data>
  <data key="d6">3.3002348921631435</data>
  <data key="d7">1.973520507392597</data>
  <data key="d8">0.30300873503720477</data>
  <data key="d9">0.013150204558737581</data>
  <data key="d10">7</data>
  <data key="d11">61</data>
  <data key="d12">10</data>
  <data key="d13">False</data>
  <data key="d14">46.45762711864407</data>
  <data key="d15">51</data>
  <data key="d16">2</data>
  <data key="d21">Yes</data>
  <data key="d17">Yes</data>
  <data key="d18">0</data>
  <data key="d19">-</data>
  <data key="d20">189163393</data>
</node>
<node id="83948">
  <data key="d0">83948</data>
  <data key="d1">Zeb1</data>
  <data key="d2">Zeb1</data>
  <data key="d3">False</data>
  <data key="d4">[ZEB1]</data>
  <data key="d5">Zeb1</data>
  <data key="d6">3.808242579543028</data>
  <data key="d7">0.31821512961745807</data>
  <data key="d8">0.2625883144555344</data>
  <data key="d9">0.017241379310344827</data>
  <data key="d10">7</data>
  <data key="d11">31</data>
  <data key="d12">5</data>
  <data key="d13">False</data>
  <data key="d14">44.53333333333333</data>
  <data key="d15">26</data>
  <data key="d16">1</data>
  <data key="d21">Yes</data>
  <data key="d17">Yes</data>
  <data key="d18">0</data>
  <data key="d19">-</data>
  <data key="d20">32417348</data>
</node>
<node id="83946">
  <data key="d0">83946</data>
  <data key="d1">Mmp12</data>
  <data key="d2">Mmp12</data>
  <data key="d3">False</data>
  <data key="d4">[MMP12]</data>
  <data key="d5">Mmp12</data>
  <data key="d6">0.0</data>
  <data key="d7">0.0</data>
  <data key="d8">0.0</data>
  <data key="d9">0.0</data>
  <data key="d10">0</data>
  <data key="d11">1</data>
  <data key="d12">1</data>
  <data key="d13">False</data>
  <data key="d14">326.0</data>
  <data key="d15">0</data>
  <data key="d16">0</data>
  <data key="d21">Yes</data>
  <data key="d17">Yes</data>
  <data key="d18">0</data>
  <data key="d19">up</data>
  <data key="d20">0</data>
</node>
<node id="83944">
  <data key="d0">83944</data>
  <data key="d1">Gstm1</data>
  <data key="d2">Gstm1</data>
  <data key="d3">False</data>
  <data key="d4">[GSTM1]</data>
  <data key="d5">Gstm1</data>
  <data key="d6">0.0</data>
  <data key="d7">0.0</data>
  <data key="d8">0.0</data>
  <data key="d9">0.5</data>
  <data key="d10">0</data>
  <data key="d11">2</data>
  <data key="d12">2</data>
  <data key="d13">False</data>
  <data key="d14">208.5</data>
  <data key="d15">0</data>
  <data key="d16">0</data>
  <data key="d21">Yes</data>
  <data key="d17">Yes</data>
  <data key="d18">0</data>
  <data key="d19">up</data>
  <data key="d20">0</data>
</node>
<node id="83942">
  <data key="d0">83942</data>
  <data key="d1">Batf2</data>
  <data key="d2">Batf2</data>
  <data key="d3">False</data>
  <data key="d4">[BATF2]</data>
  <data key="d5">Batf2</data>
  <data key="d6">0.0</data>
  <data key="d7">0.0</data>
  <data key="d8">0.0</data>
  <data key="d9">0.0</data>
  <data key="d10">0</data>
  <data key="d11">1</data>
  <data key="d12">1</data>
  <data key="d13">False</data>
  <data key="d14">112.0</data>
  <data key="d15">0</data>
  <data key="d16">0</data>
  <data key="d21">Yes</data>
  <data key="d17">Yes</data>
  <data key="d18">0</data>
  <data key="d19">up</data>
  <data key="d20">0</data>
</node>
<node id="83940">
  <data key="d0">83940</data>
  <data key="d1">Bcl2l14</data>
  <data key="d2">Bcl2l14</data>
  <data key="d3">False</data>
  <data key="d4">[BCL2L14]</data>
  <data key="d5">Bcl2l14</data>
  <data key="d6">0.0</data>
  <data key="d7">0.0</data>
  <data key="d8">0.0</data>
  <data key="d9">0.0</data>
  <data key="d10">0</data>
  <data key="d11">2</data>
  <data key="d12">2</data>
  <data key="d13">False</data>
  <data key="d14">267.0</data>
  <data key="d15">0</data>
  <data key="d16">0</data>
  <data key="d21">Yes</data>
  <data key="d17">Yes</data>
  <data key="d18">0</data>
  <data key="d19">up</data>
  <data key="d20">0</data>
</node>
<node id="83938">
  <data key="d0">83938</data>
  <data key="d1">Fancc</data>
  <data key="d2">Fancc</data>
  <data key="d3">False</data>
  <data key="d4">[FANCC]</data>
  <data key="d5">Fancc</data>
  <data key="d6">0.0</data>
  <data key="d7">0.0</data>
  <data key="d8">0.0</data>
  <data key="d9">0.0</data>
  <data key="d10">0</data>
  <data key="d11">6</data>
  <data key="d12">6</data>
  <data key="d13">False</data>
  <data key="d14">133.5</data>
  <data key="d15">0</data>
  <data key="d16">0</data>
  <data key="d21">Yes</data>
  <data key="d17">Yes</data>
  <data key="d18">0</data>
  <data key="d19">up</data>
  <data key="d20">0</data>
</node>
<node id="83936">
  <data key="d0">83936</data>
  <data key="d1">Mroh1</data>
  <data key="d2">Mroh1</data>
  <data key="d3">False</data>
  <data key="d4">[MROH1]</data>
  <data key="d5">Mroh1</data>
  <data key="d6">0.0</data>
  <data key="d7">0.0</data>
  <data key="d8">0.0</data>
  <data key="d9">0.0</data>
  <data key="d10">0</data>
  <data key="d11">1</data>
  <data key="d12">1</data>
  <data key="d13">False</data>
  <data key="d14">70.0</data>
  <data key="d15">0</data>
  <data key="d16">0</data>
  <data key="d21">Yes</data>
  <data key="d17">Yes</data>
  <data key="d18">0</data>
  <data key="d19">up</data>
  <data key="d20">0</data>
</node>
<node id="83934">
  <data key="d0">83934</data>
  <data key="d1">E2f4</data>
  <data key="d2">E2f4</data>
  <data key="d3">False</data>
  <data key="d4">[E2F4]</data>
  <data key="d5">E2f4</data>
  <data key="d6">2.7769182521430067</data>
  <data key="d7">0.0</data>
  <data key="d8">0.3601114290016563</data>
  <data key="d9">0.003808195666166059</data>
  <data key="d10">6</data>
  <data key="d11">237</data>
  <data key="d12">0</data>
  <data key="d13">False</data>
  <data key="d14">13.79746835443038</data>
  <data key="d15">237</data>
  <data key="d16">0</data>
  <data key="d21">Yes</data>
  <data key="d17">Yes</data>
  <data key="d18">0</data>
  <data key="d19">-</data>
  <data key="d20">0</data>
</node>
<node id="83932">
  <data key="d0">83932</data>
  <data key="d1">Mki67</data>
  <data key="d2">Mki67</data>
  <data key="d3">False</data>
  <data key="d4">[MKI67]</data>
  <data key="d5">Mki67</data>
  <data key="d6">0.0</data>
  <data key="d7">0.0</data>
  <data key="d8">0.0</data>
  <data key="d9">0.0</data>
  <data key="d10">0</data>
  <data key="d11">2</data>
  <data key="d12">2</data>
  <data key="d13">False</data>
  <data key="d14">329.5</data>
  <data key="d15">0</data>
  <data key="d16">0</data>
  <data key="d21">Yes</data>
  <data key="d17">Yes</data>
  <data key="d18">0</data>
  <data key="d19">up</data>
  <data key="d20">0</data>
</node>
<node id="83930">
  <data key="d0">83930</data>
  <data key="d1">Sirpa</data>
  <data key="d2">Sirpa</data>
  <data key="d3">False</data>
  <data key="d4">[SIRPA]</data>
  <data key="d5">Sirpa</data>
  <data key="d6">0.0</data>
  <data key="d7">0.0</data>
  <data key="d8">0.0</data>
  <data key="d9">0.0</data>
  <data key="d10">0</data>
  <data key="d11">1</data>
  <data key="d12">1</data>
  <data key="d13">False</data>
  <data key="d14">237.0</data>
  <data key="d15">0</data>
  <data key="d16">0</data>
  <data key="d21">Yes</data>
  <data key="d17">Yes</data>
  <data key="d18">0</data>
  <data key="d19">up</data>
  <data key="d20">0</data>
</node>
<node id="83928">
  <data key="d0">83928</data>
  <data key="d1">Slc25a14</data>
  <data key="d2">Slc25a14</data>
  <data key="d3">False</data>
  <data key="d4">[SLC25A14]</data>
  <data key="d5">Slc25a14</data>
  <data key="d6">0.0</data>
  <data key="d7">0.0</data>
  <data key="d8">0.0</data>
  <data key="d9">0.0</data>
  <data key="d10">0</data>
  <data key="d11">1</data>
  <data key="d12">1</data>
  <data key="d13">False</data>
  <data key="d14">237.0</data>
  <data key="d15">0</data>
  <data key="d16">0</data>
  <data key="d21">Yes</data>
  <data key="d17">Yes</data>
  <data key="d18">0</data>
  <data key="d19">up</data>
  <data key="d20">0</data>
</node>
<node id="83926">
  <data key="d0">83926</data>
  <data key="d1">Slc44a4</data>
  <data key="d2">Slc44a4</data>
  <data key="d3">False</data>
  <data key="d4">[SLC44A4]</data>
  <data key="d5">Slc44a4</data>
  <data key="d6">0.0</data>
  <data key="d7">0.0</data>
  <data key="d8">0.0</data>
  <data key="d9">0.0</data>
  <data key="d10">0</data>
  <data key="d11">1</data>
  <data key="d12">1</data>
  <data key="d13">False</data>
  <data key="d14">237.0</data>
  <data key="d15">0</data>
  <data key="d16">0</data>
  <data key="d21">Yes</data>
  <data key="d17">Yes</data>
  <data key="d18">0</data>
  <data key="d19">up</data>
  <data key="d20">0</data>
</node>
<node id="83924">
  <data key="d0">83924</data>
  <data key="d1">Hltf</data>
  <data key="d2">Hltf</data>
  <data key="d3">False</data>
  <data key="d4">[HLTF]</data>
  <data key="d5">Hltf</data>
  <data key="d6">1.0</data>
  <data key="d7">6.841817186644773e-05</data>
  <data key="d8">1.0</data>
  <data key="d9">0.0</data>
  <data key="d10">1</data>
  <data key="d11">2</data>
  <data key="d12">1</data>
  <data key="d13">False</data>
  <data key="d14">119.0</data>
  <data key="d15">1</data>
  <data key="d16">0</data>
  <data key="d21">Yes</data>
  <data key="d17">Yes</data>
  <data key="d18">0</data>
  <data key="d19">-</data>
  <data key="d20">2055</data>
</node>
<node id="83922">
  <data key="d0">83922</data>
  <data key="d1">Gabpa</data>
  <data key="d2">Gabpa</data>
  <data key="d3">False</data>
  <data key="d4">[GABPA]</data>
  <data key="d5">Gabpa</data>
  <data key="d6">4.443946188340807</data>
  <data key="d7">0.6609059526323652</data>
  <data key="d8">0.2250252270433905</data>
  <data key="d9">0.002976190476190476</data>
  <data key="d10">8</data>
  <data key="d11">64</data>
  <data key="d12">4</data>
  <data key="d13">False</data>
  <data key="d14">13.953125</data>
  <data key="d15">60</data>
  <data key="d16">0</data>
  <data key="d21">Yes</data>
  <data key="d17">Yes</data>
  <data key="d18">0</data>
  <data key="d19">-</data>
  <data key="d20">59335721</data>
</node>
<node id="83920">
  <data key="d0">83920</data>
  <data key="d1">Cdkn3</data>
  <data key="d2">Cdkn3</data>
  <data key="d3">False</data>
  <data key="d4">[CDKN3]</data>
  <data key="d5">Cdkn3</data>
  <data key="d6">0.0</data>
  <data key="d7">0.0</data>
  <data key="d8">0.0</data>
  <data key="d9">0.0</data>
  <data key="d10">0</data>
  <data key="d11">1</data>
  <data key="d12">1</data>
  <data key="d13">False</data>
  <data key="d14">53.0</data>
  <data key="d15">0</data>
  <data key="d16">0</data>
  <data key="d21">Yes</data>
  <data key="d17">Yes</data>
  <data key="d18">0</data>
  <data key="d19">up</data>
  <data key="d20">0</data>
</node>
<node id="83918">
  <data key="d0">83918</data>
  <data key="d1">Scgb3a1</data>
  <data key="d2">Scgb3a1</data>
  <data key="d3">False</data>
  <data key="d4">[SCGB3A1]</data>
  <data key="d5">Scgb3a1</data>
  <data key="d6">0.0</data>
  <data key="d7">0.0</data>
  <data key="d8">0.0</data>
  <data key="d9">0.0</data>
  <data key="d10">0</data>
  <data key="d11">1</data>
  <data key="d12">1</data>
  <data key="d13">False</data>
  <data key="d14">2.0</data>
  <data key="d15">0</data>
  <data key="d16">0</data>
  <data key="d21">Yes</data>
  <data key="d17">Yes</data>
  <data key="d18">0</data>
  <data key="d19">up</data>
  <data key="d20">0</data>
</node>
<node id="83916">
  <data key="d0">83916</data>
  <data key="d1">Elovl6</data>
  <data key="d2">Elovl6</data>
  <data key="d3">False</data>
  <data key="d4">[ELOVL6]</data>
  <data key="d5">Elovl6</data>
  <data key="d6">0.0</data>
  <data key="d7">0.0</data>
  <data key="d8">0.0</data>
  <data key="d9">0.0</data>
  <data key="d10">0</data>
  <data key="d11">1</data>
  <data key="d12">1</data>
  <data key="d13">False</data>
  <data key="d14">64.0</data>
  <data key="d15">0</data>
  <data key="d16">0</data>
  <data key="d21">Yes</data>
  <data key="d17">Yes</data>
  <data key="d18">0</data>
  <data key="d19">down</data>
  <data key="d20">0</data>
</node>
<node id="83914">
  <data key="d0">83914</data>
  <data key="d1">Foxo3</data>
  <data key="d2">Foxo3</data>
  <data key="d3">False</data>
  <data key="d4">[FOXO3]</data>
  <data key="d5">Foxo3</data>
  <data key="d6">3.5680119581464873</data>
  <data key="d7">0.7069698999369888</data>
  <data key="d8">0.2802681189777964</data>
  <data key="d9">0.02122448979591837</data>
  <data key="d10">7</data>
  <data key="d11">52</data>
  <data key="d12">6</data>
  <data key="d13">False</data>
  <data key="d14">32.94</data>
  <data key="d15">46</data>
  <data key="d16">2</data>
  <data key="d21">Yes</data>
  <data key="d17">Yes</data>
  <data key="d18">0</data>
  <data key="d19">down</data>
  <data key="d20">78461152</data>
</node>
<node id="83912">
  <data key="d0">83912</data>
  <data key="d1">Zfp385a</data>
  <data key="d2">Zfp385a</data>
  <data key="d3">False</data>
  <data key="d4">[ZFP385A]</data>
  <data key="d5">Zfp385a</data>
  <data key="d6">0.0</data>
  <data key="d7">0.0</data>
  <data key="d8">0.0</data>
  <data key="d9">0.0</data>
  <data key="d10">0</data>
  <data key="d11">2</data>
  <data key="d12">2</data>
  <data key="d13">False</data>
  <data key="d14">229.0</data>
  <data key="d15">0</data>
  <data key="d16">0</data>
  <data key="d21">Yes</data>
  <data key="d17">Yes</data>
  <data key="d18">0</data>
  <data key="d19">up</data>
  <data key="d20">0</data>
</node>
<node id="83910">
  <data key="d0">83910</data>
  <data key="d1">Litaf</data>
  <data key="d2">Litaf</data>
  <data key="d3">False</data>
  <data key="d4">[LITAF]</data>
  <data key="d5">Litaf</data>
  <data key="d6">0.0</data>
  <data key="d7">0.0</data>
  <data key="d8">0.0</data>
  <data key="d9">0.16666666666666666</data>
  <data key="d10">0</data>
  <data key="d11">3</data>
  <data key="d12">3</data>
  <data key="d13">False</data>
  <data key="d14">183.66666666666666</data>
  <data key="d15">0</data>
  <data key="d16">0</data>
  <data key="d21">Yes</data>
  <data key="d17">Yes</data>
  <data key="d18">0</data>
  <data key="d19">down</data>
  <data key="d20">0</data>
</node>
<node id="83908">
  <data key="d0">83908</data>
  <data key="d1">Chmp4c</data>
  <data key="d2">Chmp4c</data>
  <data key="d3">False</data>
  <data key="d4">[CHMP4C]</data>
  <data key="d5">Chmp4c</data>
  <data key="d6">0.0</data>
  <data key="d7">0.0</data>
  <data key="d8">0.0</data>
  <data key="d9">0.0</data>
  <data key="d10">0</data>
  <data key="d11">1</data>
  <data key="d12">1</data>
  <data key="d13">False</data>
  <data key="d14">422.0</data>
  <data key="d15">0</data>
  <data key="d16">0</data>
  <data key="d21">Yes</data>
  <data key="d17">Yes</data>
  <data key="d18">0</data>
  <data key="d19">up</data>
  <data key="d20">0</data>
</node>
<node id="83906">
  <data key="d0">83906</data>
  <data key="d1">Syk</data>
  <data key="d2">Syk</data>
  <data key="d3">False</data>
  <data key="d4">[SYK]</data>
  <data key="d5">Syk</data>
  <data key="d6">0.0</data>
  <data key="d7">0.0</data>
  <data key="d8">0.0</data>
  <data key="d9">0.0</data>
  <data key="d10">0</data>
  <data key="d11">1</data>
  <data key="d12">1</data>
  <data key="d13">False</data>
  <data key="d14">422.0</data>
  <data key="d15">0</data>
  <data key="d16">0</data>
  <data key="d21">Yes</data>
  <data key="d17">Yes</data>
  <data key="d18">0</data>
  <data key="d19">up</data>
  <data key="d20">0</data>
</node>
<node id="83904">
  <data key="d0">83904</data>
  <data key="d1">Foxo1</data>
  <data key="d2">Foxo1</data>
  <data key="d3">False</data>
  <data key="d4">[FOXO1]</data>
  <data key="d5">Foxo1</data>
  <data key="d6">3.57014734144779</data>
  <data key="d7">0.5459411073867096</data>
  <data key="d8">0.28010048447873676</data>
  <data key="d9">0.007934175727299441</data>
  <data key="d10">7</data>
  <data key="d11">83</data>
  <data key="d12">4</data>
  <data key="d13">False</data>
  <data key="d14">16.819277108433734</data>
  <data key="d15">79</data>
  <data key="d16">0</data>
  <data key="d21">Yes</data>
  <data key="d17">Yes</data>
  <data key="d18">0</data>
  <data key="d19">-</data>
  <data key="d20">56802917</data>
</node>
<node id="83902">
  <data key="d0">83902</data>
  <data key="d1">Ppp1r1b</data>
  <data key="d2">Ppp1r1b</data>
  <data key="d3">False</data>
  <data key="d4">[PPP1R1B]</data>
  <data key="d5">Ppp1r1b</data>
  <data key="d6">0.0</data>
  <data key="d7">0.0</data>
  <data key="d8">0.0</data>
  <data key="d9">0.0</data>
  <data key="d10">0</data>
  <data key="d11">1</data>
  <data key="d12">1</data>
  <data key="d13">False</data>
  <data key="d14">200.0</data>
  <data key="d15">0</data>
  <data key="d16">0</data>
  <data key="d21">Yes</data>
  <data key="d17">Yes</data>
  <data key="d18">0</data>
  <data key="d19">up</data>
  <data key="d20">0</data>
</node>
<node id="83900">
  <data key="d0">83900</data>
  <data key="d1">Glul</data>
  <data key="d2">Glul</data>
  <data key="d3">False</data>
  <data key="d4">[GLUL]</data>
  <data key="d5">Glul</data>
  <data key="d6">0.0</data>
  <data key="d7">0.0</data>
  <data key="d8">0.0</data>
  <data key="d9">0.0</data>
  <data key="d10">0</data>
  <data key="d11">1</data>
  <data key="d12">1</data>
  <data key="d13">False</data>
  <data key="d14">78.0</data>
  <data key="d15">0</data>
  <data key="d16">0</data>
  <data key="d21">Yes</data>
  <data key="d17">Yes</data>
  <data key="d18">0</data>
  <data key="d19">down</data>
  <data key="d20">0</data>
</node>
<node id="83898">
  <data key="d0">83898</data>
  <data key="d1">Cdx1</data>
  <data key="d2">Cdx1</data>
  <data key="d3">False</data>
  <data key="d4">[CDX1]</data>
  <data key="d5">Cdx1</data>
  <data key="d6">1.0</data>
  <data key="d7">0.023570848615281113</data>
  <data key="d8">1.0</data>
  <data key="d9">0.15</data>
  <data key="d10">1</data>
  <data key="d11">5</data>
  <data key="d12">2</data>
  <data key="d13">False</data>
  <data key="d14">29.6</data>
  <data key="d15">3</data>
  <data key="d16">0</data>
  <data key="d21">Yes</data>
  <data key="d17">Yes</data>
  <data key="d18">0</data>
  <data key="d19">-</data>
  <data key="d20">2578121</data>
</node>
<node id="83896">
  <data key="d0">83896</data>
  <data key="d1">Sort1</data>
  <data key="d2">Sort1</data>
  <data key="d3">False</data>
  <data key="d4">[SORT1]</data>
  <data key="d5">Sort1</data>
  <data key="d6">0.0</data>
  <data key="d7">0.0</data>
  <data key="d8">0.0</data>
  <data key="d9">0.0</data>
  <data key="d10">0</data>
  <data key="d11">2</data>
  <data key="d12">2</data>
  <data key="d13">False</data>
  <data key="d14">51.5</data>
  <data key="d15">0</data>
  <data key="d16">0</data>
  <data key="d21">Yes</data>
  <data key="d17">Yes</data>
  <data key="d18">0</data>
  <data key="d19">up</data>
  <data key="d20">0</data>
</node>
<node id="83894">
  <data key="d0">83894</data>
  <data key="d1">Rad9a</data>
  <data key="d2">Rad9a</data>
  <data key="d3">False</data>
  <data key="d4">[RAD9A]</data>
  <data key="d5">Rad9a</data>
  <data key="d6">0.0</data>
  <data key="d7">0.0</data>
  <data key="d8">0.0</data>
  <data key="d9">0.0</data>
  <data key="d10">0</data>
  <data key="d11">1</data>
  <data key="d12">1</data>
  <data key="d13">False</data>
  <data key="d14">71.0</data>
  <data key="d15">0</data>
  <data key="d16">0</data>
  <data key="d21">Yes</data>
  <data key="d17">Yes</data>
  <data key="d18">0</data>
  <data key="d19">up</data>
  <data key="d20">0</data>
</node>
<node id="83892">
  <data key="d0">83892</data>
  <data key="d1">Duox2</data>
  <data key="d2">Duox2</data>
  <data key="d3">False</data>
  <data key="d4">[DUOX2]</data>
  <data key="d5">Duox2</data>
  <data key="d6">0.0</data>
  <data key="d7">0.0</data>
  <data key="d8">0.0</data>
  <data key="d9">0.0</data>
  <data key="d10">0</data>
  <data key="d11">2</data>
  <data key="d12">2</data>
  <data key="d13">False</data>
  <data key="d14">271.0</data>
  <data key="d15">0</data>
  <data key="d16">0</data>
  <data key="d21">Yes</data>
  <data key="d17">Yes</data>
  <data key="d18">0</data>
  <data key="d19">up</data>
  <data key="d20">0</data>
</node>
<node id="83890">
  <data key="d0">83890</data>
  <data key="d1">Mx1</data>
  <data key="d2">Mx1</data>
  <data key="d3">False</data>
  <data key="d4">[MX1]</data>
  <data key="d5">Mx1</data>
  <data key="d6">0.0</data>
  <data key="d7">0.0</data>
  <data key="d8">0.0</data>
  <data key="d9">0.3333333333333333</data>
  <data key="d10">0</data>
  <data key="d11">3</data>
  <data key="d12">3</data>
  <data key="d13">False</data>
  <data key="d14">104.33333333333333</data>
  <data key="d15">0</data>
  <data key="d16">0</data>
  <data key="d21">Yes</data>
  <data key="d17">Yes</data>
  <data key="d18">0</data>
  <data key="d19">up</data>
  <data key="d20">0</data>
</node>
<node id="83888">
  <data key="d0">83888</data>
  <data key="d1">Mx2</data>
  <data key="d2">Mx2</data>
  <data key="d3">False</data>
  <data key="d4">[MX2]</data>
  <data key="d5">Mx2</data>
  <data key="d6">0.0</data>
  <data key="d7">0.0</data>
  <data key="d8">0.0</data>
  <data key="d9">0.3333333333333333</data>
  <data key="d10">0</data>
  <data key="d11">3</data>
  <data key="d12">3</data>
  <data key="d13">False</data>
  <data key="d14">104.33333333333333</data>
  <data key="d15">0</data>
  <data key="d16">0</data>
  <data key="d21">Yes</data>
  <data key="d17">Yes</data>
  <data key="d18">0</data>
  <data key="d19">up</data>
  <data key="d20">0</data>
</node>
<node id="83886">
  <data key="d0">83886</data>
  <data key="d1">Bst2</data>
  <data key="d2">Bst2</data>
  <data key="d3">False</data>
  <data key="d4">[BST2]</data>
  <data key="d5">Bst2</data>
  <data key="d6">0.0</data>
  <data key="d7">0.0</data>
  <data key="d8">0.0</data>
  <data key="d9">0.5</data>
  <data key="d10">0</data>
  <data key="d11">2</data>
  <data key="d12">2</data>
  <data key="d13">False</data>
  <data key="d14">147.0</data>
  <data key="d15">0</data>
  <data key="d16">0</data>
  <data key="d21">Yes</data>
  <data key="d17">Yes</data>
  <data key="d18">0</data>
  <data key="d19">up</data>
  <data key="d20">0</data>
</node>
<node id="83884">
  <data key="d0">83884</data>
  <data key="d1">Krt17</data>
  <data key="d2">Krt17</data>
  <data key="d3">False</data>
  <data key="d4">[KRT17]</data>
  <data key="d5">Krt17</data>
  <data key="d6">0.0</data>
  <data key="d7">0.0</data>
  <data key="d8">0.0</data>
  <data key="d9">0.0</data>
  <data key="d10">0</data>
  <data key="d11">1</data>
  <data key="d12">1</data>
  <data key="d13">False</data>
  <data key="d14">262.0</data>
  <data key="d15">0</data>
  <data key="d16">0</data>
  <data key="d21">Yes</data>
  <data key="d17">Yes</data>
  <data key="d18">0</data>
  <data key="d19">down</data>
  <data key="d20">0</data>
</node>
<node id="83882">
  <data key="d0">83882</data>
  <data key="d1">Oasl1</data>
  <data key="d2">Oasl1</data>
  <data key="d3">False</data>
  <data key="d4">[OASL1]</data>
  <data key="d5">Oasl1</data>
  <data key="d6">0.0</data>
  <data key="d7">0.0</data>
  <data key="d8">0.0</data>
  <data key="d9">0.0</data>
  <data key="d10">0</data>
  <data key="d11">1</data>
  <data key="d12">1</data>
  <data key="d13">False</data>
  <data key="d14">262.0</data>
  <data key="d15">0</data>
  <data key="d16">0</data>
  <data key="d21">Yes</data>
  <data key="d17">Yes</data>
  <data key="d18">0</data>
  <data key="d19">up</data>
  <data key="d20">0</data>
</node>
<node id="83880">
  <data key="d0">83880</data>
  <data key="d1">Creb3l1</data>
  <data key="d2">Creb3l1</data>
  <data key="d3">False</data>
  <data key="d4">[CREB3L1]</data>
  <data key="d5">Creb3l1</data>
  <data key="d6">0.0</data>
  <data key="d7">0.0</data>
  <data key="d8">0.0</data>
  <data key="d9">0.0</data>
  <data key="d10">0</data>
  <data key="d11">1</data>
  <data key="d12">1</data>
  <data key="d13">False</data>
  <data key="d14">18.0</data>
  <data key="d15">0</data>
  <data key="d16">0</data>
  <data key="d21">Yes</data>
  <data key="d17">Yes</data>
  <data key="d18">0</data>
  <data key="d19">up</data>
  <data key="d20">0</data>
</node>
<node id="83878">
  <data key="d0">83878</data>
  <data key="d1">Creb1</data>
  <data key="d2">Creb1</data>
  <data key="d3">False</data>
  <data key="d4">[CREB1]</data>
  <data key="d5">Creb1</data>
  <data key="d6">3.0367285927824046</data>
  <data key="d7">2.3679849235526045</data>
  <data key="d8">0.32930173686801206</data>
  <data key="d9">0.006384284837323511</data>
  <data key="d10">7</data>
  <data key="d11">181</data>
  <data key="d12">5</data>
  <data key="d13">False</data>
  <data key="d14">16.585635359116022</data>
  <data key="d15">176</data>
  <data key="d16">0</data>
  <data key="d21">Yes</data>
  <data key="d17">Yes</data>
  <data key="d18">0</data>
  <data key="d19">-</data>
  <data key="d20">281008561</data>
</node>
<node id="83876">
  <data key="d0">83876</data>
  <data key="d1">Nlrp12</data>
  <data key="d2">Nlrp12</data>
  <data key="d3">False</data>
  <data key="d4">[NLRP12]</data>
  <data key="d5">Nlrp12</data>
  <data key="d6">0.0</data>
  <data key="d7">0.0</data>
  <data key="d8">0.0</data>
  <data key="d9">0.0</data>
  <data key="d10">0</data>
  <data key="d11">1</data>
  <data key="d12">1</data>
  <data key="d13">False</data>
  <data key="d14">59.0</data>
  <data key="d15">0</data>
  <data key="d16">0</data>
  <data key="d21">Yes</data>
  <data key="d17">Yes</data>
  <data key="d18">0</data>
  <data key="d19">up</data>
  <data key="d20">0</data>
</node>
<node id="83874">
  <data key="d0">83874</data>
  <data key="d1">Ifit2</data>
  <data key="d2">Ifit2</data>
  <data key="d3">False</data>
  <data key="d4">[IFIT2]</data>
  <data key="d5">Ifit2</data>
  <data key="d6">0.0</data>
  <data key="d7">0.0</data>
  <data key="d8">0.0</data>
  <data key="d9">0.0</data>
  <data key="d10">0</data>
  <data key="d11">1</data>
  <data key="d12">1</data>
  <data key="d13">False</data>
  <data key="d14">59.0</data>
  <data key="d15">0</data>
  <data key="d16">0</data>
  <data key="d21">Yes</data>
  <data key="d17">Yes</data>
  <data key="d18">0</data>
  <data key="d19">up</data>
  <data key="d20">0</data>
</node>
<node id="83872">
  <data key="d0">83872</data>
  <data key="d1">Dsc2</data>
  <data key="d2">Dsc2</data>
  <data key="d3">False</data>
  <data key="d4">[DSC2]</data>
  <data key="d5">Dsc2</data>
  <data key="d6">0.0</data>
  <data key="d7">0.0</data>
  <data key="d8">0.0</data>
  <data key="d9">0.0</data>
  <data key="d10">0</data>
  <data key="d11">1</data>
  <data key="d12">1</data>
  <data key="d13">False</data>
  <data key="d14">124.0</data>
  <data key="d15">0</data>
  <data key="d16">0</data>
  <data key="d21">Yes</data>
  <data key="d18">0</data>
  <data key="d19">up</data>
  <data key="d20">0</data>
</node>
<node id="83870">
  <data key="d0">83870</data>
  <data key="d1">Bphl</data>
  <data key="d2">Bphl</data>
  <data key="d3">False</data>
  <data key="d4">[BPHL]</data>
  <data key="d5">Bphl</data>
  <data key="d6">0.0</data>
  <data key="d7">0.0</data>
  <data key="d8">0.0</data>
  <data key="d9">0.0</data>
  <data key="d10">0</data>
  <data key="d11">1</data>
  <data key="d12">1</data>
  <data key="d13">False</data>
  <data key="d14">124.0</data>
  <data key="d15">0</data>
  <data key="d16">0</data>
  <data key="d21">Yes</data>
  <data key="d18">0</data>
  <data key="d19">up</data>
  <data key="d20">0</data>
</node>
<node id="83868">
  <data key="d0">83868</data>
  <data key="d1">Anpep</data>
  <data key="d2">Anpep</data>
  <data key="d3">False</data>
  <data key="d4">[ANPEP]</data>
  <data key="d5">Anpep</data>
  <data key="d6">0.0</data>
  <data key="d7">0.0</data>
  <data key="d8">0.0</data>
  <data key="d9">0.3333333333333333</data>
  <data key="d10">0</data>
  <data key="d11">3</data>
  <data key="d12">3</data>
  <data key="d13">False</data>
  <data key="d14">124.66666666666667</data>
  <data key="d15">0</data>
  <data key="d16">0</data>
  <data key="d21">Yes</data>
  <data key="d17">Yes</data>
  <data key="d18">0</data>
  <data key="d19">up</data>
  <data key="d20">0</data>
</node>
<node id="83866">
  <data key="d0">83866</data>
  <data key="d1">Ltbr</data>
  <data key="d2">Ltbr</data>
  <data key="d3">False</data>
  <data key="d4">[LTBR]</data>
  <data key="d5">Ltbr</data>
  <data key="d6">0.0</data>
  <data key="d7">0.0</data>
  <data key="d8">0.0</data>
  <data key="d9">0.2</data>
  <data key="d10">0</data>
  <data key="d11">5</data>
  <data key="d12">5</data>
  <data key="d13">False</data>
  <data key="d14">146.0</data>
  <data key="d15">0</data>
  <data key="d16">0</data>
  <data key="d21">Yes</data>
  <data key="d17">Yes</data>
  <data key="d18">0</data>
  <data key="d19">up</data>
  <data key="d20">0</data>
</node>
<node id="83864">
  <data key="d0">83864</data>
  <data key="d1">Lcp1</data>
  <data key="d2">Lcp1</data>
  <data key="d3">False</data>
  <data key="d4">[LCP1]</data>
  <data key="d5">Lcp1</data>
  <data key="d6">0.0</data>
  <data key="d7">0.0</data>
  <data key="d8">0.0</data>
  <data key="d9">0.0</data>
  <data key="d10">0</data>
  <data key="d11">2</data>
  <data key="d12">2</data>
  <data key="d13">False</data>
  <data key="d14">164.0</data>
  <data key="d15">0</data>
  <data key="d16">0</data>
  <data key="d21">Yes</data>
  <data key="d17">Yes</data>
  <data key="d18">0</data>
  <data key="d19">up</data>
  <data key="d20">0</data>
</node>
<node id="83862">
  <data key="d0">83862</data>
  <data key="d1">Stab1</data>
  <data key="d2">Stab1</data>
  <data key="d3">False</data>
  <data key="d4">[STAB1]</data>
  <data key="d5">Stab1</data>
  <data key="d6">0.0</data>
  <data key="d7">0.0</data>
  <data key="d8">0.0</data>
  <data key="d9">0.0</data>
  <data key="d10">0</data>
  <data key="d11">2</data>
  <data key="d12">2</data>
  <data key="d13">False</data>
  <data key="d14">52.5</data>
  <data key="d15">0</data>
  <data key="d16">0</data>
  <data key="d21">Yes</data>
  <data key="d17">Yes</data>
  <data key="d18">0</data>
  <data key="d19">up</data>
  <data key="d20">0</data>
</node>
<node id="83860">
  <data key="d0">83860</data>
  <data key="d1">Atp13a1</data>
  <data key="d2">Atp13a1</data>
  <data key="d3">False</data>
  <data key="d4">[ATP13A1]</data>
  <data key="d5">Atp13a1</data>
  <data key="d6">0.0</data>
  <data key="d7">0.0</data>
  <data key="d8">0.0</data>
  <data key="d9">0.0</data>
  <data key="d10">0</data>
  <data key="d11">1</data>
  <data key="d12">1</data>
  <data key="d13">False</data>
  <data key="d14">98.0</data>
  <data key="d15">0</data>
  <data key="d16">0</data>
  <data key="d21">Yes</data>
  <data key="d17">Yes</data>
  <data key="d18">0</data>
  <data key="d19">up</data>
  <data key="d20">0</data>
</node>
<node id="83858">
  <data key="d0">83858</data>
  <data key="d1">Itgb4</data>
  <data key="d2">Itgb4</data>
  <data key="d3">False</data>
  <data key="d4">[ITGB4]</data>
  <data key="d5">Itgb4</data>
  <data key="d6">0.0</data>
  <data key="d7">0.0</data>
  <data key="d8">0.0</data>
  <data key="d9">0.0</data>
  <data key="d10">0</data>
  <data key="d11">3</data>
  <data key="d12">3</data>
  <data key="d13">False</data>
  <data key="d14">41.666666666666664</data>
  <data key="d15">0</data>
  <data key="d16">0</data>
  <data key="d21">Yes</data>
  <data key="d17">Yes</data>
  <data key="d18">0</data>
  <data key="d19">up</data>
  <data key="d20">0</data>
</node>
<node id="83856">
  <data key="d0">83856</data>
  <data key="d1">Tfcp2l1</data>
  <data key="d2">Tfcp2l1</data>
  <data key="d3">False</data>
  <data key="d4">[TFCP2L1]</data>
  <data key="d5">Tfcp2l1</data>
  <data key="d6">0.0</data>
  <data key="d7">0.0</data>
  <data key="d8">0.0</data>
  <data key="d9">0.0</data>
  <data key="d10">0</data>
  <data key="d11">1</data>
  <data key="d12">1</data>
  <data key="d13">False</data>
  <data key="d14">34.0</data>
  <data key="d15">0</data>
  <data key="d16">0</data>
  <data key="d21">Yes</data>
  <data key="d17">Yes</data>
  <data key="d18">0</data>
  <data key="d19">up</data>
  <data key="d20">0</data>
</node>
<node id="83854">
  <data key="d0">83854</data>
  <data key="d1">Nmnat2</data>
  <data key="d2">Nmnat2</data>
  <data key="d3">False</data>
  <data key="d4">[NMNAT2]</data>
  <data key="d5">Nmnat2</data>
  <data key="d6">0.0</data>
  <data key="d7">0.0</data>
  <data key="d8">0.0</data>
  <data key="d9">0.0</data>
  <data key="d10">0</data>
  <data key="d11">1</data>
  <data key="d12">1</data>
  <data key="d13">False</data>
  <data key="d14">181.0</data>
  <data key="d15">0</data>
  <data key="d16">0</data>
  <data key="d21">Yes</data>
  <data key="d17">Yes</data>
  <data key="d18">0</data>
  <data key="d19">down</data>
  <data key="d20">0</data>
</node>
<node id="83852">
  <data key="d0">83852</data>
  <data key="d1">H2-ab1</data>
  <data key="d2">H2-ab1</data>
  <data key="d3">False</data>
  <data key="d4">[H2-AB1]</data>
  <data key="d5">H2-ab1</data>
  <data key="d6">0.0</data>
  <data key="d7">0.0</data>
  <data key="d8">0.0</data>
  <data key="d9">0.0</data>
  <data key="d10">0</data>
  <data key="d11">7</data>
  <data key="d12">7</data>
  <data key="d13">False</data>
  <data key="d14">51.142857142857146</data>
  <data key="d15">0</data>
  <data key="d16">0</data>
  <data key="d21">Yes</data>
  <data key="d17">Yes</data>
  <data key="d18">0</data>
  <data key="d19">up</data>
  <data key="d20">0</data>
</node>
<node id="83850">
  <data key="d0">83850</data>
  <data key="d1">Vil1</data>
  <data key="d2">Vil1</data>
  <data key="d3">False</data>
  <data key="d4">[VIL1]</data>
  <data key="d5">Vil1</data>
  <data key="d6">0.0</data>
  <data key="d7">0.0</data>
  <data key="d8">0.0</data>
  <data key="d9">0.0</data>
  <data key="d10">0</data>
  <data key="d11">1</data>
  <data key="d12">1</data>
  <data key="d13">False</data>
  <data key="d14">42.0</data>
  <data key="d15">0</data>
  <data key="d16">0</data>
  <data key="d21">Yes</data>
  <data key="d17">Yes</data>
  <data key="d18">0</data>
  <data key="d19">up</data>
  <data key="d20">0</data>
</node>
<node id="83848">
  <data key="d0">83848</data>
  <data key="d1">Tnfaip2</data>
  <data key="d2">Tnfaip2</data>
  <data key="d3">False</data>
  <data key="d4">[TNFAIP2]</data>
  <data key="d5">Tnfaip2</data>
  <data key="d6">0.0</data>
  <data key="d7">0.0</data>
  <data key="d8">0.0</data>
  <data key="d9">0.0</data>
  <data key="d10">0</data>
  <data key="d11">2</data>
  <data key="d12">2</data>
  <data key="d13">False</data>
  <data key="d14">62.5</data>
  <data key="d15">0</data>
  <data key="d16">0</data>
  <data key="d21">Yes</data>
  <data key="d17">Yes</data>
  <data key="d18">0</data>
  <data key="d19">up</data>
  <data key="d20">0</data>
</node>
<node id="83846">
  <data key="d0">83846</data>
  <data key="d1">Tgm2</data>
  <data key="d2">Tgm2</data>
  <data key="d3">False</data>
  <data key="d4">[TGM2]</data>
  <data key="d5">Tgm2</data>
  <data key="d6">0.0</data>
  <data key="d7">0.0</data>
  <data key="d8">0.0</data>
  <data key="d9">0.4166666666666667</data>
  <data key="d10">0</data>
  <data key="d11">4</data>
  <data key="d12">4</data>
  <data key="d13">False</data>
  <data key="d14">108.75</data>
  <data key="d15">0</data>
  <data key="d16">0</data>
  <data key="d21">Yes</data>
  <data key="d17">Yes</data>
  <data key="d18">0</data>
  <data key="d19">up</data>
  <data key="d20">0</data>
</node>
<node id="83844">
  <data key="d0">83844</data>
  <data key="d1">Jup</data>
  <data key="d2">Jup</data>
  <data key="d3">False</data>
  <data key="d4">[JUP]</data>
  <data key="d5">Jup</data>
  <data key="d6">3.4847320093956866</data>
  <data key="d7">1.3301552297127144</data>
  <data key="d8">0.28696611311967646</data>
  <data key="d9">0.044444444444444446</data>
  <data key="d10">6</data>
  <data key="d11">10</data>
  <data key="d12">7</data>
  <data key="d13">False</data>
  <data key="d14">85.8</data>
  <data key="d15">3</data>
  <data key="d16">0</data>
  <data key="d21">Yes</data>
  <data key="d17">Yes</data>
  <data key="d18">0</data>
  <data key="d19">up</data>
  <data key="d20">121165930</data>
</node>
<node id="83842">
  <data key="d0">83842</data>
  <data key="d1">Usp18</data>
  <data key="d2">Usp18</data>
  <data key="d3">False</data>
  <data key="d4">[USP18]</data>
  <data key="d5">Usp18</data>
  <data key="d6">0.0</data>
  <data key="d7">0.0</data>
  <data key="d8">0.0</data>
  <data key="d9">0.0</data>
  <data key="d10">0</data>
  <data key="d11">1</data>
  <data key="d12">1</data>
  <data key="d13">False</data>
  <data key="d14">32.0</data>
  <data key="d15">0</data>
  <data key="d16">0</data>
  <data key="d21">Yes</data>
  <data key="d17">Yes</data>
  <data key="d18">0</data>
  <data key="d19">up</data>
  <data key="d20">0</data>
</node>
<node id="83840">
  <data key="d0">83840</data>
  <data key="d1">Dsp</data>
  <data key="d2">Dsp</data>
  <data key="d3">False</data>
  <data key="d4">[DSP]</data>
  <data key="d5">Dsp</data>
  <data key="d6">0.0</data>
  <data key="d7">0.0</data>
  <data key="d8">0.0</data>
  <data key="d9">0.0</data>
  <data key="d10">0</data>
  <data key="d11">1</data>
  <data key="d12">1</data>
  <data key="d13">False</data>
  <data key="d14">57.0</data>
  <data key="d15">0</data>
  <data key="d16">0</data>
  <data key="d21">Yes</data>
  <data key="d17">Yes</data>
  <data key="d18">0</data>
  <data key="d19">up</data>
  <data key="d20">0</data>
</node>
<node id="83838">
  <data key="d0">83838</data>
  <data key="d1">Fam174b</data>
  <data key="d2">Fam174b</data>
  <data key="d3">False</data>
  <data key="d4">[FAM174B]</data>
  <data key="d5">Fam174b</data>
  <data key="d6">0.0</data>
  <data key="d7">0.0</data>
  <data key="d8">0.0</data>
  <data key="d9">0.0</data>
  <data key="d10">0</data>
  <data key="d11">1</data>
  <data key="d12">1</data>
  <data key="d13">False</data>
  <data key="d14">235.0</data>
  <data key="d15">0</data>
  <data key="d16">0</data>
  <data key="d21">Yes</data>
  <data key="d17">Yes</data>
  <data key="d18">0</data>
  <data key="d19">up</data>
  <data key="d20">0</data>
</node>
<node id="83836">
  <data key="d0">83836</data>
  <data key="d1">Tmprss2</data>
  <data key="d2">Tmprss2</data>
  <data key="d3">False</data>
  <data key="d4">[TMPRSS2]</data>
  <data key="d5">Tmprss2</data>
  <data key="d6">0.0</data>
  <data key="d7">0.0</data>
  <data key="d8">0.0</data>
  <data key="d9">0.0</data>
  <data key="d10">0</data>
  <data key="d11">1</data>
  <data key="d12">1</data>
  <data key="d13">False</data>
  <data key="d14">235.0</data>
  <data key="d15">0</data>
  <data key="d16">0</data>
  <data key="d21">Yes</data>
  <data key="d17">Yes</data>
  <data key="d18">0</data>
  <data key="d19">up</data>
  <data key="d20">0</data>
</node>
<node id="83834">
  <data key="d0">83834</data>
  <data key="d1">Rbpj</data>
  <data key="d2">Rbpj</data>
  <data key="d3">False</data>
  <data key="d4">[RBPJ]</data>
  <data key="d5">Rbpj</data>
  <data key="d6">3.0813581037796283</data>
  <data key="d7">1.599343038244833</data>
  <data key="d8">0.3245322245322246</data>
  <data key="d9">0.008963585434173669</data>
  <data key="d10">6</data>
  <data key="d11">85</data>
  <data key="d12">6</data>
  <data key="d13">False</data>
  <data key="d14">24.541176470588237</data>
  <data key="d15">79</data>
  <data key="d16">0</data>
  <data key="d21">Yes</data>
  <data key="d17">Yes</data>
  <data key="d18">0</data>
  <data key="d19">-</data>
  <data key="d20">159595327</data>
</node>
<node id="83832">
  <data key="d0">83832</data>
  <data key="d1">Fgr</data>
  <data key="d2">Fgr</data>
  <data key="d3">False</data>
  <data key="d4">[FGR]</data>
  <data key="d5">Fgr</data>
  <data key="d6">0.0</data>
  <data key="d7">0.0</data>
  <data key="d8">0.0</data>
  <data key="d9">0.0</data>
  <data key="d10">0</data>
  <data key="d11">1</data>
  <data key="d12">1</data>
  <data key="d13">False</data>
  <data key="d14">85.0</data>
  <data key="d15">0</data>
  <data key="d16">0</data>
  <data key="d21">Yes</data>
  <data key="d17">Yes</data>
  <data key="d18">0</data>
  <data key="d19">up</data>
  <data key="d20">0</data>
</node>
<node id="83830">
  <data key="d0">83830</data>
  <data key="d1">Rfx1</data>
  <data key="d2">Rfx1</data>
  <data key="d3">False</data>
  <data key="d4">[RFX1]</data>
  <data key="d5">Rfx1</data>
  <data key="d6">3.584857507443641</data>
  <data key="d7">0.024304166895008816</data>
  <data key="d8">0.2789511153298529</data>
  <data key="d9">0.002564102564102564</data>
  <data key="d10">7</data>
  <data key="d11">40</data>
  <data key="d12">1</data>
  <data key="d13">False</data>
  <data key="d14">16.3</data>
  <data key="d15">39</data>
  <data key="d16">0</data>
  <data key="d21">Yes</data>
  <data key="d17">Yes</data>
  <data key="d18">0</data>
  <data key="d19">-</data>
  <data key="d20">4190184</data>
</node>
<node id="83828">
  <data key="d0">83828</data>
  <data key="d1">Mzf1</data>
  <data key="d2">Mzf1</data>
  <data key="d3">False</data>
  <data key="d4">[MZF1]</data>
  <data key="d5">Mzf1</data>
  <data key="d6">0.0</data>
  <data key="d7">0.0</data>
  <data key="d8">0.0</data>
  <data key="d9">0.0</data>
  <data key="d10">0</data>
  <data key="d11">1</data>
  <data key="d12">1</data>
  <data key="d13">False</data>
  <data key="d14">40.0</data>
  <data key="d15">0</data>
  <data key="d16">0</data>
  <data key="d21">Yes</data>
  <data key="d17">Yes</data>
  <data key="d18">0</data>
  <data key="d19">up</data>
  <data key="d20">0</data>
</node>
<node id="83826">
  <data key="d0">83826</data>
  <data key="d1">Smad2</data>
  <data key="d2">Smad2</data>
  <data key="d3">False</data>
  <data key="d4">[SMAD2]</data>
  <data key="d5">Smad2</data>
  <data key="d6">3.5748451847106555</data>
  <data key="d7">0.5620707899125581</data>
  <data key="d8">0.27973239352487905</data>
  <data key="d9">0.008064516129032258</data>
  <data key="d10">7</data>
  <data key="d11">32</data>
  <data key="d12">2</data>
  <data key="d13">False</data>
  <data key="d14">27.75</data>
  <data key="d15">30</data>
  <data key="d16">0</data>
  <data key="d21">Yes</data>
  <data key="d17">Yes</data>
  <data key="d18">0</data>
  <data key="d19">-</data>
  <data key="d20">49284648</data>
</node>
<node id="83824">
  <data key="d0">83824</data>
  <data key="d1">Rgcc</data>
  <data key="d2">Rgcc</data>
  <data key="d3">False</data>
  <data key="d4">[RGCC]</data>
  <data key="d5">Rgcc</data>
  <data key="d6">0.0</data>
  <data key="d7">0.0</data>
  <data key="d8">0.0</data>
  <data key="d9">0.0</data>
  <data key="d10">0</data>
  <data key="d11">2</data>
  <data key="d12">2</data>
  <data key="d13">False</data>
  <data key="d14">19.0</data>
  <data key="d15">0</data>
  <data key="d16">0</data>
  <data key="d21">Yes</data>
  <data key="d17">Yes</data>
  <data key="d18">0</data>
  <data key="d19">down</data>
  <data key="d20">0</data>
</node>
<node id="83822">
  <data key="d0">83822</data>
  <data key="d1">Fbp2</data>
  <data key="d2">Fbp2</data>
  <data key="d3">False</data>
  <data key="d4">[FBP2]</data>
  <data key="d5">Fbp2</data>
  <data key="d6">0.0</data>
  <data key="d7">0.0</data>
  <data key="d8">0.0</data>
  <data key="d9">0.0</data>
  <data key="d10">0</data>
  <data key="d11">1</data>
  <data key="d12">1</data>
  <data key="d13">False</data>
  <data key="d14">83.0</data>
  <data key="d15">0</data>
  <data key="d16">0</data>
  <data key="d21">Yes</data>
  <data key="d17">Yes</data>
  <data key="d18">0</data>
  <data key="d19">up</data>
  <data key="d20">0</data>
</node>
<node id="83820">
  <data key="d0">83820</data>
  <data key="d1">Smad1</data>
  <data key="d2">Smad1</data>
  <data key="d3">False</data>
  <data key="d4">[SMAD1]</data>
  <data key="d5">Smad1</data>
  <data key="d6">3.7708377744617354</data>
  <data key="d7">0.0</data>
  <data key="d8">0.2651930578325513</data>
  <data key="d9">0.011470985155195682</data>
  <data key="d10">7</data>
  <data key="d11">39</data>
  <data key="d12">0</data>
  <data key="d13">False</data>
  <data key="d14">16.974358974358974</data>
  <data key="d15">39</data>
  <data key="d16">0</data>
  <data key="d21">Yes</data>
  <data key="d17">Yes</data>
  <data key="d18">0</data>
  <data key="d19">-</data>
  <data key="d20">0</data>
</node>
<node id="83818">
  <data key="d0">83818</data>
  <data key="d1">Zeb2</data>
  <data key="d2">Zeb2</data>
  <data key="d3">False</data>
  <data key="d4">[ZEB2]</data>
  <data key="d5">Zeb2</data>
  <data key="d6">4.247490924620969</data>
  <data key="d7">0.4413515271211583</data>
  <data key="d8">0.23543311045196322</data>
  <data key="d9">0.003896103896103896</data>
  <data key="d10">7</data>
  <data key="d11">57</data>
  <data key="d12">3</data>
  <data key="d13">False</data>
  <data key="d14">9.357142857142858</data>
  <data key="d15">54</data>
  <data key="d16">1</data>
  <data key="d21">Yes</data>
  <data key="d17">Yes</data>
  <data key="d18">0</data>
  <data key="d19">-</data>
  <data key="d20">43869686</data>
</node>
<node id="83816">
  <data key="d0">83816</data>
  <data key="d1">Pou2f2</data>
  <data key="d2">Pou2f2</data>
  <data key="d3">False</data>
  <data key="d4">[POU2F2]</data>
  <data key="d5">Pou2f2</data>
  <data key="d6">3.96936821952776</data>
  <data key="d7">0.0</data>
  <data key="d8">0.2519292604501608</data>
  <data key="d9">0.0029120559114735</data>
  <data key="d10">7</data>
  <data key="d11">102</data>
  <data key="d12">0</data>
  <data key="d13">False</data>
  <data key="d14">9.42156862745098</data>
  <data key="d15">102</data>
  <data key="d16">0</data>
  <data key="d21">Yes</data>
  <data key="d17">Yes</data>
  <data key="d18">0</data>
  <data key="d19">-</data>
  <data key="d20">0</data>
</node>
<node id="83814">
  <data key="d0">83814</data>
  <data key="d1">Gpr15</data>
  <data key="d2">Gpr15</data>
  <data key="d3">False</data>
  <data key="d4">[GPR15]</data>
  <data key="d5">Gpr15</data>
  <data key="d6">0.0</data>
  <data key="d7">0.0</data>
  <data key="d8">0.0</data>
  <data key="d9">0.0</data>
  <data key="d10">0</data>
  <data key="d11">2</data>
  <data key="d12">2</data>
  <data key="d13">False</data>
  <data key="d14">86.0</data>
  <data key="d15">0</data>
  <data key="d16">0</data>
  <data key="d21">Yes</data>
  <data key="d17">Yes</data>
  <data key="d18">0</data>
  <data key="d19">down</data>
  <data key="d20">0</data>
</node>
<node id="83812">
  <data key="d0">83812</data>
  <data key="d1">Smg6</data>
  <data key="d2">Smg6</data>
  <data key="d3">False</data>
  <data key="d4">[SMG6]</data>
  <data key="d5">Smg6</data>
  <data key="d6">0.0</data>
  <data key="d7">0.0</data>
  <data key="d8">0.0</data>
  <data key="d9">0.0</data>
  <data key="d10">0</data>
  <data key="d11">3</data>
  <data key="d12">3</data>
  <data key="d13">False</data>
  <data key="d14">59.0</data>
  <data key="d15">0</data>
  <data key="d16">0</data>
  <data key="d21">Yes</data>
  <data key="d17">Yes</data>
  <data key="d18">0</data>
  <data key="d19">down</data>
  <data key="d20">0</data>
</node>
<node id="83810">
  <data key="d0">83810</data>
  <data key="d1">Fcgr3</data>
  <data key="d2">Fcgr3</data>
  <data key="d3">False</data>
  <data key="d4">[FCGR3]</data>
  <data key="d5">Fcgr3</data>
  <data key="d6">0.0</data>
  <data key="d7">0.0</data>
  <data key="d8">0.0</data>
  <data key="d9">0.0</data>
  <data key="d10">0</data>
  <data key="d11">2</data>
  <data key="d12">2</data>
  <data key="d13">False</data>
  <data key="d14">102.0</data>
  <data key="d15">0</data>
  <data key="d16">0</data>
  <data key="d21">Yes</data>
  <data key="d17">Yes</data>
  <data key="d18">0</data>
  <data key="d19">up</data>
  <data key="d20">0</data>
</node>
<node id="83808">
  <data key="d0">83808</data>
  <data key="d1">Zfp263</data>
  <data key="d2">Zfp263</data>
  <data key="d3">False</data>
  <data key="d4">[ZFP263]</data>
  <data key="d5">Zfp263</data>
  <data key="d6">3.3828742259235534</data>
  <data key="d7">4.801200278271943</data>
  <data key="d8">0.2956066153263477</data>
  <data key="d9">0.00029696076021954614</data>
  <data key="d10">7</data>
  <data key="d11">313</data>
  <data key="d12">4</data>
  <data key="d13">False</data>
  <data key="d14">5.402555910543131</data>
  <data key="d15">309</data>
  <data key="d16">0</data>
  <data key="d21">Yes</data>
  <data key="d17">Yes</data>
  <data key="d18">0</data>
  <data key="d19">-</data>
  <data key="d20">480989870</data>
</node>
<node id="83806">
  <data key="d0">83806</data>
  <data key="d1">Zfx</data>
  <data key="d2">Zfx</data>
  <data key="d3">False</data>
  <data key="d4">[ZFX]</data>
  <data key="d5">Zfx</data>
  <data key="d6">3.585858585858586</data>
  <data key="d7">0.07186832796769975</data>
  <data key="d8">0.2788732394366197</data>
  <data key="d9">0.0006734006734006734</data>
  <data key="d10">7</data>
  <data key="d11">55</data>
  <data key="d12">2</data>
  <data key="d13">False</data>
  <data key="d14">11.436363636363636</data>
  <data key="d15">53</data>
  <data key="d16">0</data>
  <data key="d21">Yes</data>
  <data key="d17">Yes</data>
  <data key="d18">0</data>
  <data key="d19">-</data>
  <data key="d20">4497848</data>
</node>
<node id="83804">
  <data key="d0">83804</data>
  <data key="d1">Phf12</data>
  <data key="d2">Phf12</data>
  <data key="d3">False</data>
  <data key="d4">[PHF12]</data>
  <data key="d5">Phf12</data>
  <data key="d6">1.0</data>
  <data key="d7">0.02088355659964016</data>
  <data key="d8">1.0</data>
  <data key="d9">0.0</data>
  <data key="d10">1</data>
  <data key="d11">4</data>
  <data key="d12">3</data>
  <data key="d13">False</data>
  <data key="d14">49.0</data>
  <data key="d15">1</data>
  <data key="d16">0</data>
  <data key="d21">Yes</data>
  <data key="d17">Yes</data>
  <data key="d18">0</data>
  <data key="d19">up</data>
  <data key="d20">2395880</data>
</node>
<node id="83802">
  <data key="d0">83802</data>
  <data key="d1">Atg16l2</data>
  <data key="d2">Atg16l2</data>
  <data key="d3">False</data>
  <data key="d4">[ATG16L2]</data>
  <data key="d5">Atg16l2</data>
  <data key="d6">0.0</data>
  <data key="d7">0.0</data>
  <data key="d8">0.0</data>
  <data key="d9">0.0</data>
  <data key="d10">0</data>
  <data key="d11">1</data>
  <data key="d12">1</data>
  <data key="d13">False</data>
  <data key="d14">55.0</data>
  <data key="d15">0</data>
  <data key="d16">0</data>
  <data key="d21">Yes</data>
  <data key="d17">Yes</data>
  <data key="d18">0</data>
  <data key="d19">up</data>
  <data key="d20">0</data>
</node>
<node id="83800">
  <data key="d0">83800</data>
  <data key="d1">Tead3</data>
  <data key="d2">Tead3</data>
  <data key="d3">False</data>
  <data key="d4">[TEAD3]</data>
  <data key="d5">Tead3</data>
  <data key="d6">0.0</data>
  <data key="d7">0.0</data>
  <data key="d8">0.0</data>
  <data key="d9">0.0</data>
  <data key="d10">0</data>
  <data key="d11">1</data>
  <data key="d12">1</data>
  <data key="d13">False</data>
  <data key="d14">55.0</data>
  <data key="d15">0</data>
  <data key="d16">0</data>
  <data key="d21">Yes</data>
  <data key="d17">Yes</data>
  <data key="d18">0</data>
  <data key="d19">up</data>
  <data key="d20">0</data>
</node>
<node id="83798">
  <data key="d0">83798</data>
  <data key="d1">Zbtb7a</data>
  <data key="d2">Zbtb7a</data>
  <data key="d3">False</data>
  <data key="d4">[ZBTB7A]</data>
  <data key="d5">Zbtb7a</data>
  <data key="d6">3.510173802458669</data>
  <data key="d7">0.13162958671408684</data>
  <data key="d8">0.2848861783708713</data>
  <data key="d9">0.00429553264604811</data>
  <data key="d10">7</data>
  <data key="d11">97</data>
  <data key="d12">3</data>
  <data key="d13">False</data>
  <data key="d14">11.360824742268042</data>
  <data key="d15">94</data>
  <data key="d16">0</data>
  <data key="d21">Yes</data>
  <data key="d17">Yes</data>
  <data key="d18">0</data>
  <data key="d19">-</data>
  <data key="d20">10200793</data>
</node>
<node id="83796">
  <data key="d0">83796</data>
  <data key="d1">Zfp143</data>
  <data key="d2">Zfp143</data>
  <data key="d3">False</data>
  <data key="d4">[ZFP143]</data>
  <data key="d5">Zfp143</data>
  <data key="d6">4.815716421097587</data>
  <data key="d7">0.524322358766782</data>
  <data key="d8">0.20765342319971622</data>
  <data key="d9">0.0012987012987012987</data>
  <data key="d10">8</data>
  <data key="d11">56</data>
  <data key="d12">3</data>
  <data key="d13">False</data>
  <data key="d14">9.946428571428571</data>
  <data key="d15">53</data>
  <data key="d16">0</data>
  <data key="d21">Yes</data>
  <data key="d17">Yes</data>
  <data key="d18">0</data>
  <data key="d19">-</data>
  <data key="d20">43602957</data>
</node>
<node id="83794">
  <data key="d0">83794</data>
  <data key="d1">Cry2</data>
  <data key="d2">Cry2</data>
  <data key="d3">False</data>
  <data key="d4">[CRY2]</data>
  <data key="d5">Cry2</data>
  <data key="d6">0.0</data>
  <data key="d7">0.0</data>
  <data key="d8">0.0</data>
  <data key="d9">0.6666666666666666</data>
  <data key="d10">0</data>
  <data key="d11">3</data>
  <data key="d12">3</data>
  <data key="d13">False</data>
  <data key="d14">39.0</data>
  <data key="d15">0</data>
  <data key="d16">0</data>
  <data key="d21">Yes</data>
  <data key="d17">Yes</data>
  <data key="d18">0</data>
  <data key="d19">down</data>
  <data key="d20">0</data>
</node>
<node id="83792">
  <data key="d0">83792</data>
  <data key="d1">Jcad</data>
  <data key="d2">Jcad</data>
  <data key="d3">False</data>
  <data key="d4">[JCAD]</data>
  <data key="d5">Jcad</data>
  <data key="d6">0.0</data>
  <data key="d7">0.0</data>
  <data key="d8">0.0</data>
  <data key="d9">0.0</data>
  <data key="d10">0</data>
  <data key="d11">2</data>
  <data key="d12">2</data>
  <data key="d13">False</data>
  <data key="d14">50.0</data>
  <data key="d15">0</data>
  <data key="d16">0</data>
  <data key="d21">Yes</data>
  <data key="d17">Yes</data>
  <data key="d18">0</data>
  <data key="d19">down</data>
  <data key="d20">0</data>
</node>
<node id="83790">
  <data key="d0">83790</data>
  <data key="d1">Magi1</data>
  <data key="d2">Magi1</data>
  <data key="d3">False</data>
  <data key="d4">[MAGI1]</data>
  <data key="d5">Magi1</data>
  <data key="d6">0.0</data>
  <data key="d7">0.0</data>
  <data key="d8">0.0</data>
  <data key="d9">0.0</data>
  <data key="d10">0</data>
  <data key="d11">1</data>
  <data key="d12">1</data>
  <data key="d13">False</data>
  <data key="d14">69.0</data>
  <data key="d15">0</data>
  <data key="d16">0</data>
  <data key="d21">Yes</data>
  <data key="d17">Yes</data>
  <data key="d18">0</data>
  <data key="d19">up</data>
  <data key="d20">0</data>
</node>
<node id="83788">
  <data key="d0">83788</data>
  <data key="d1">Lad1</data>
  <data key="d2">Lad1</data>
  <data key="d3">False</data>
  <data key="d4">[LAD1]</data>
  <data key="d5">Lad1</data>
  <data key="d6">0.0</data>
  <data key="d7">0.0</data>
  <data key="d8">0.0</data>
  <data key="d9">0.0</data>
  <data key="d10">0</data>
  <data key="d11">1</data>
  <data key="d12">1</data>
  <data key="d13">False</data>
  <data key="d14">30.0</data>
  <data key="d15">0</data>
  <data key="d16">0</data>
  <data key="d21">Yes</data>
  <data key="d17">Yes</data>
  <data key="d18">0</data>
  <data key="d19">up</data>
  <data key="d20">0</data>
</node>
<node id="83786">
  <data key="d0">83786</data>
  <data key="d1">Mpzl1</data>
  <data key="d2">Mpzl1</data>
  <data key="d3">False</data>
  <data key="d4">[MPZL1]</data>
  <data key="d5">Mpzl1</data>
  <data key="d6">0.0</data>
  <data key="d7">0.0</data>
  <data key="d8">0.0</data>
  <data key="d9">0.0</data>
  <data key="d10">0</data>
  <data key="d11">1</data>
  <data key="d12">1</data>
  <data key="d13">False</data>
  <data key="d14">20.0</data>
  <data key="d15">0</data>
  <data key="d16">0</data>
  <data key="d21">Yes</data>
  <data key="d17">Yes</data>
  <data key="d18">0</data>
  <data key="d19">up</data>
  <data key="d20">0</data>
</node>
<node id="83784">
  <data key="d0">83784</data>
  <data key="d1">Klf3</data>
  <data key="d2">Klf3</data>
  <data key="d3">False</data>
  <data key="d4">[KLF3]</data>
  <data key="d5">Klf3</data>
  <data key="d6">1.05</data>
  <data key="d7">0.20984921290399855</data>
  <data key="d8">0.9523809523809523</data>
  <data key="d9">0.005263157894736842</data>
  <data key="d10">2</data>
  <data key="d11">20</data>
  <data key="d12">1</data>
  <data key="d13">False</data>
  <data key="d14">4.1</data>
  <data key="d15">19</data>
  <data key="d16">0</data>
  <data key="d21">Yes</data>
  <data key="d17">Yes</data>
  <data key="d18">0</data>
  <data key="d19">-</data>
  <data key="d20">19377649</data>
</node>
<node id="83782">
  <data key="d0">83782</data>
  <data key="d1">Actg2</data>
  <data key="d2">Actg2</data>
  <data key="d3">False</data>
  <data key="d4">[ACTG2]</data>
  <data key="d5">Actg2</data>
  <data key="d6">0.0</data>
  <data key="d7">0.0</data>
  <data key="d8">0.0</data>
  <data key="d9">0.0</data>
  <data key="d10">0</data>
  <data key="d11">1</data>
  <data key="d12">1</data>
  <data key="d13">False</data>
  <data key="d14">31.0</data>
  <data key="d15">0</data>
  <data key="d16">0</data>
  <data key="d21">Yes</data>
  <data key="d17">Yes</data>
  <data key="d18">0</data>
  <data key="d19">up</data>
  <data key="d20">0</data>
</node>
<node id="83780">
  <data key="d0">83780</data>
  <data key="d1">Ddx20</data>
  <data key="d2">Ddx20</data>
  <data key="d3">False</data>
  <data key="d4">[DDX20]</data>
  <data key="d5">Ddx20</data>
  <data key="d6">0.0</data>
  <data key="d7">0.0</data>
  <data key="d8">0.0</data>
  <data key="d9">0.0</data>
  <data key="d10">0</data>
  <data key="d11">1</data>
  <data key="d12">1</data>
  <data key="d13">False</data>
  <data key="d14">27.0</data>
  <data key="d15">0</data>
  <data key="d16">0</data>
  <data key="d21">Yes</data>
  <data key="d17">Yes</data>
  <data key="d18">0</data>
  <data key="d19">up</data>
  <data key="d20">0</data>
</node>
<node id="83778">
  <data key="d0">83778</data>
  <data key="d1">Ccdc114</data>
  <data key="d2">Ccdc114</data>
  <data key="d3">False</data>
  <data key="d4">[CCDC114]</data>
  <data key="d5">Ccdc114</data>
  <data key="d6">0.0</data>
  <data key="d7">0.0</data>
  <data key="d8">0.0</data>
  <data key="d9">0.0</data>
  <data key="d10">0</data>
  <data key="d11">1</data>
  <data key="d12">1</data>
  <data key="d13">False</data>
  <data key="d14">75.0</data>
  <data key="d15">0</data>
  <data key="d16">0</data>
  <data key="d21">Yes</data>
  <data key="d17">Yes</data>
  <data key="d18">0</data>
  <data key="d19">up</data>
  <data key="d20">0</data>
</node>
<node id="83776">
  <data key="d0">83776</data>
  <data key="d1">Slc9a1</data>
  <data key="d2">Slc9a1</data>
  <data key="d3">False</data>
  <data key="d4">[SLC9A1]</data>
  <data key="d5">Slc9a1</data>
  <data key="d6">0.0</data>
  <data key="d7">0.0</data>
  <data key="d8">0.0</data>
  <data key="d9">0.0</data>
  <data key="d10">0</data>
  <data key="d11">4</data>
  <data key="d12">4</data>
  <data key="d13">False</data>
  <data key="d14">129.25</data>
  <data key="d15">0</data>
  <data key="d16">0</data>
  <data key="d21">Yes</data>
  <data key="d17">Yes</data>
  <data key="d18">0</data>
  <data key="d19">up</data>
  <data key="d20">0</data>
</node>
<node id="83774">
  <data key="d0">83774</data>
  <data key="d1">Synpo</data>
  <data key="d2">Synpo</data>
  <data key="d3">False</data>
  <data key="d4">[SYNPO]</data>
  <data key="d5">Synpo</data>
  <data key="d6">0.0</data>
  <data key="d7">0.0</data>
  <data key="d8">0.0</data>
  <data key="d9">0.0</data>
  <data key="d10">0</data>
  <data key="d11">3</data>
  <data key="d12">3</data>
  <data key="d13">False</data>
  <data key="d14">163.33333333333334</data>
  <data key="d15">0</data>
  <data key="d16">0</data>
  <data key="d21">Yes</data>
  <data key="d17">Yes</data>
  <data key="d18">0</data>
  <data key="d19">up</data>
  <data key="d20">0</data>
</node>
<node id="83772">
  <data key="d0">83772</data>
  <data key="d1">Rps6ka2</data>
  <data key="d2">Rps6ka2</data>
  <data key="d3">False</data>
  <data key="d4">[RPS6KA2]</data>
  <data key="d5">Rps6ka2</data>
  <data key="d6">0.0</data>
  <data key="d7">0.0</data>
  <data key="d8">0.0</data>
  <data key="d9">0.0</data>
  <data key="d10">0</data>
  <data key="d11">3</data>
  <data key="d12">3</data>
  <data key="d13">False</data>
  <data key="d14">142.66666666666666</data>
  <data key="d15">0</data>
  <data key="d16">0</data>
  <data key="d21">Yes</data>
  <data key="d17">Yes</data>
  <data key="d18">0</data>
  <data key="d19">up</data>
  <data key="d20">0</data>
</node>
<node id="83770">
  <data key="d0">83770</data>
  <data key="d1">6430548m08rik</data>
  <data key="d2">6430548m08rik</data>
  <data key="d3">False</data>
  <data key="d4">[6430548M08RIK]</data>
  <data key="d5">6430548m08rik</data>
  <data key="d6">0.0</data>
  <data key="d7">0.0</data>
  <data key="d8">0.0</data>
  <data key="d9">0.16666666666666666</data>
  <data key="d10">0</data>
  <data key="d11">3</data>
  <data key="d12">3</data>
  <data key="d13">False</data>
  <data key="d14">133.66666666666666</data>
  <data key="d15">0</data>
  <data key="d16">0</data>
  <data key="d21">Yes</data>
  <data key="d17">Yes</data>
  <data key="d18">0</data>
  <data key="d19">up</data>
  <data key="d20">0</data>
</node>
<node id="83768">
  <data key="d0">83768</data>
  <data key="d1">Abca7</data>
  <data key="d2">Abca7</data>
  <data key="d3">False</data>
  <data key="d4">[ABCA7]</data>
  <data key="d5">Abca7</data>
  <data key="d6">0.0</data>
  <data key="d7">0.0</data>
  <data key="d8">0.0</data>
  <data key="d9">0.0</data>
  <data key="d10">0</data>
  <data key="d11">1</data>
  <data key="d12">1</data>
  <data key="d13">False</data>
  <data key="d14">313.0</data>
  <data key="d15">0</data>
  <data key="d16">0</data>
  <data key="d21">Yes</data>
  <data key="d17">Yes</data>
  <data key="d18">0</data>
  <data key="d19">up</data>
  <data key="d20">0</data>
</node>
<node id="83766">
  <data key="d0">83766</data>
  <data key="d1">Ano7</data>
  <data key="d2">Ano7</data>
  <data key="d3">False</data>
  <data key="d4">[ANO7]</data>
  <data key="d5">Ano7</data>
  <data key="d6">0.0</data>
  <data key="d7">0.0</data>
  <data key="d8">0.0</data>
  <data key="d9">0.0</data>
  <data key="d10">0</data>
  <data key="d11">1</data>
  <data key="d12">1</data>
  <data key="d13">False</data>
  <data key="d14">313.0</data>
  <data key="d15">0</data>
  <data key="d16">0</data>
  <data key="d21">Yes</data>
  <data key="d17">Yes</data>
  <data key="d18">0</data>
  <data key="d19">up</data>
  <data key="d20">0</data>
</node>
<node id="83764">
  <data key="d0">83764</data>
  <data key="d1">Cacna1i</data>
  <data key="d2">Cacna1i</data>
  <data key="d3">False</data>
  <data key="d4">[CACNA1I]</data>
  <data key="d5">Cacna1i</data>
  <data key="d6">0.0</data>
  <data key="d7">0.0</data>
  <data key="d8">0.0</data>
  <data key="d9">0.0</data>
  <data key="d10">0</data>
  <data key="d11">1</data>
  <data key="d12">1</data>
  <data key="d13">False</data>
  <data key="d14">313.0</data>
  <data key="d15">0</data>
  <data key="d16">0</data>
  <data key="d21">Yes</data>
  <data key="d17">Yes</data>
  <data key="d18">0</data>
  <data key="d19">up</data>
  <data key="d20">0</data>
</node>
<node id="83762">
  <data key="d0">83762</data>
  <data key="d1">Pitpnm2</data>
  <data key="d2">Pitpnm2</data>
  <data key="d3">False</data>
  <data key="d4">[PITPNM2]</data>
  <data key="d5">Pitpnm2</data>
  <data key="d6">0.0</data>
  <data key="d7">0.0</data>
  <data key="d8">0.0</data>
  <data key="d9">0.0</data>
  <data key="d10">0</data>
  <data key="d11">1</data>
  <data key="d12">1</data>
  <data key="d13">False</data>
  <data key="d14">313.0</data>
  <data key="d15">0</data>
  <data key="d16">0</data>
  <data key="d21">Yes</data>
  <data key="d17">Yes</data>
  <data key="d18">0</data>
  <data key="d19">up</data>
  <data key="d20">0</data>
</node>
<node id="83760">
  <data key="d0">83760</data>
  <data key="d1">Plxnb2</data>
  <data key="d2">Plxnb2</data>
  <data key="d3">False</data>
  <data key="d4">[PLXNB2]</data>
  <data key="d5">Plxnb2</data>
  <data key="d6">0.0</data>
  <data key="d7">0.0</data>
  <data key="d8">0.0</data>
  <data key="d9">0.5</data>
  <data key="d10">0</data>
  <data key="d11">2</data>
  <data key="d12">2</data>
  <data key="d13">False</data>
  <data key="d14">85.5</data>
  <data key="d15">0</data>
  <data key="d16">0</data>
  <data key="d21">Yes</data>
  <data key="d17">Yes</data>
  <data key="d18">0</data>
  <data key="d19">up</data>
  <data key="d20">0</data>
</node>
<node id="83758">
  <data key="d0">83758</data>
  <data key="d1">Ccl25</data>
  <data key="d2">Ccl25</data>
  <data key="d3">False</data>
  <data key="d4">[CCL25]</data>
  <data key="d5">Ccl25</data>
  <data key="d6">0.0</data>
  <data key="d7">0.0</data>
  <data key="d8">0.0</data>
  <data key="d9">0.0</data>
  <data key="d10">0</data>
  <data key="d11">1</data>
  <data key="d12">1</data>
  <data key="d13">False</data>
  <data key="d14">5.0</data>
  <data key="d15">0</data>
  <data key="d16">0</data>
  <data key="d21">Yes</data>
  <data key="d17">Yes</data>
  <data key="d18">0</data>
  <data key="d19">up</data>
  <data key="d20">0</data>
</node>
<node id="83756">
  <data key="d0">83756</data>
  <data key="d1">Gab2</data>
  <data key="d2">Gab2</data>
  <data key="d3">False</data>
  <data key="d4">[GAB2]</data>
  <data key="d5">Gab2</data>
  <data key="d6">0.0</data>
  <data key="d7">0.0</data>
  <data key="d8">0.0</data>
  <data key="d9">0.0</data>
  <data key="d10">0</data>
  <data key="d11">1</data>
  <data key="d12">1</data>
  <data key="d13">False</data>
  <data key="d14">56.0</data>
  <data key="d15">0</data>
  <data key="d16">0</data>
  <data key="d21">Yes</data>
  <data key="d17">Yes</data>
  <data key="d18">0</data>
  <data key="d19">up</data>
  <data key="d20">0</data>
</node>
<node id="83754">
  <data key="d0">83754</data>
  <data key="d1">Cdcp1</data>
  <data key="d2">Cdcp1</data>
  <data key="d3">False</data>
  <data key="d4">[CDCP1]</data>
  <data key="d5">Cdcp1</data>
  <data key="d6">0.0</data>
  <data key="d7">0.0</data>
  <data key="d8">0.0</data>
  <data key="d9">0.0</data>
  <data key="d10">0</data>
  <data key="d11">1</data>
  <data key="d12">1</data>
  <data key="d13">False</data>
  <data key="d14">58.0</data>
  <data key="d15">0</data>
  <data key="d16">0</data>
  <data key="d21">Yes</data>
  <data key="d17">Yes</data>
  <data key="d18">0</data>
  <data key="d19">up</data>
  <data key="d20">0</data>
</node>
<node id="83752">
  <data key="d0">83752</data>
  <data key="d1">Fscn1</data>
  <data key="d2">Fscn1</data>
  <data key="d3">False</data>
  <data key="d4">[FSCN1]</data>
  <data key="d5">Fscn1</data>
  <data key="d6">0.0</data>
  <data key="d7">0.0</data>
  <data key="d8">0.0</data>
  <data key="d9">0.0</data>
  <data key="d10">0</data>
  <data key="d11">2</data>
  <data key="d12">2</data>
  <data key="d13">False</data>
  <data key="d14">45.5</data>
  <data key="d15">0</data>
  <data key="d16">0</data>
  <data key="d21">Yes</data>
  <data key="d17">Yes</data>
  <data key="d18">0</data>
  <data key="d19">up</data>
  <data key="d20">0</data>
</node>
<node id="83750">
  <data key="d0">83750</data>
  <data key="d1">Trim69</data>
  <data key="d2">Trim69</data>
  <data key="d3">False</data>
  <data key="d4">[TRIM69]</data>
  <data key="d5">Trim69</data>
  <data key="d6">0.0</data>
  <data key="d7">0.0</data>
  <data key="d8">0.0</data>
  <data key="d9">0.0</data>
  <data key="d10">0</data>
  <data key="d11">1</data>
  <data key="d12">1</data>
  <data key="d13">False</data>
  <data key="d14">58.0</data>
  <data key="d15">0</data>
  <data key="d16">0</data>
  <data key="d21">Yes</data>
  <data key="d17">Yes</data>
  <data key="d18">0</data>
  <data key="d19">up</data>
  <data key="d20">0</data>
</node>
<node id="83748">
  <data key="d0">83748</data>
  <data key="d1">Tgif2</data>
  <data key="d2">Tgif2</data>
  <data key="d3">False</data>
  <data key="d4">[TGIF2]</data>
  <data key="d5">Tgif2</data>
  <data key="d6">4.174802813898955</data>
  <data key="d7">0.0</data>
  <data key="d8">0.2395322712418301</data>
  <data key="d9">0.0</data>
  <data key="d10">7</data>
  <data key="d11">19</data>
  <data key="d12">0</data>
  <data key="d13">False</data>
  <data key="d14">5.631578947368421</data>
  <data key="d15">19</data>
  <data key="d16">0</data>
  <data key="d21">Yes</data>
  <data key="d17">Yes</data>
  <data key="d18">0</data>
  <data key="d19">-</data>
  <data key="d20">0</data>
</node>
<node id="83746">
  <data key="d0">83746</data>
  <data key="d1">Prr3</data>
  <data key="d2">Prr3</data>
  <data key="d3">False</data>
  <data key="d4">[PRR3]</data>
  <data key="d5">Prr3</data>
  <data key="d6">0.0</data>
  <data key="d7">0.0</data>
  <data key="d8">0.0</data>
  <data key="d9">0.0</data>
  <data key="d10">0</data>
  <data key="d11">1</data>
  <data key="d12">1</data>
  <data key="d13">False</data>
  <data key="d14">19.0</data>
  <data key="d15">0</data>
  <data key="d16">0</data>
  <data key="d21">Yes</data>
  <data key="d17">Yes</data>
  <data key="d18">0</data>
  <data key="d19">up</data>
  <data key="d20">0</data>
</node>
<node id="83744">
  <data key="d0">83744</data>
  <data key="d1">Jag1</data>
  <data key="d2">Jag1</data>
  <data key="d3">False</data>
  <data key="d4">[JAG1]</data>
  <data key="d5">Jag1</data>
  <data key="d6">0.0</data>
  <data key="d7">0.0</data>
  <data key="d8">0.0</data>
  <data key="d9">0.0</data>
  <data key="d10">0</data>
  <data key="d11">2</data>
  <data key="d12">2</data>
  <data key="d13">False</data>
  <data key="d14">5.5</data>
  <data key="d15">0</data>
  <data key="d16">0</data>
  <data key="d21">Yes</data>
  <data key="d17">Yes</data>
  <data key="d18">0</data>
  <data key="d19">down</data>
  <data key="d20">0</data>
</node>
<node id="83742">
  <data key="d0">83742</data>
  <data key="d1">Cep162</data>
  <data key="d2">Cep162</data>
  <data key="d3">False</data>
  <data key="d4">[CEP162]</data>
  <data key="d5">Cep162</data>
  <data key="d6">0.0</data>
  <data key="d7">0.0</data>
  <data key="d8">0.0</data>
  <data key="d9">0.0</data>
  <data key="d10">0</data>
  <data key="d11">1</data>
  <data key="d12">1</data>
  <data key="d13">False</data>
  <data key="d14">56.0</data>
  <data key="d15">0</data>
  <data key="d16">0</data>
  <data key="d21">Yes</data>
  <data key="d17">Yes</data>
  <data key="d18">0</data>
  <data key="d19">up</data>
  <data key="d20">0</data>
</node>
<node id="83740">
  <data key="d0">83740</data>
  <data key="d1">Snapc4</data>
  <data key="d2">Snapc4</data>
  <data key="d3">False</data>
  <data key="d4">[SNAPC4]</data>
  <data key="d5">Snapc4</data>
  <data key="d6">4.113994045087197</data>
  <data key="d7">0.0</data>
  <data key="d8">0.24307278742762614</data>
  <data key="d9">0.0</data>
  <data key="d10">8</data>
  <data key="d11">29</data>
  <data key="d12">0</data>
  <data key="d13">False</data>
  <data key="d14">2.4827586206896552</data>
  <data key="d15">29</data>
  <data key="d16">0</data>
  <data key="d21">Yes</data>
  <data key="d17">Yes</data>
  <data key="d18">0</data>
  <data key="d19">-</data>
  <data key="d20">0</data>
</node>
<node id="83738">
  <data key="d0">83738</data>
  <data key="d1">Zfp335</data>
  <data key="d2">Zfp335</data>
  <data key="d3">False</data>
  <data key="d4">[ZFP335]</data>
  <data key="d5">Zfp335</data>
  <data key="d6">1.96</data>
  <data key="d7">0.0015008716242041185</data>
  <data key="d8">0.5102040816326531</data>
  <data key="d9">0.0</data>
  <data key="d10">2</data>
  <data key="d11">2</data>
  <data key="d12">1</data>
  <data key="d13">False</data>
  <data key="d14">29.5</data>
  <data key="d15">1</data>
  <data key="d16">0</data>
  <data key="d21">Yes</data>
  <data key="d17">Yes</data>
  <data key="d18">0</data>
  <data key="d19">up</data>
  <data key="d20">49000</data>
</node>
<node id="83736">
  <data key="d0">83736</data>
  <data key="d1">Elac2</data>
  <data key="d2">Elac2</data>
  <data key="d3">False</data>
  <data key="d4">[ELAC2]</data>
  <data key="d5">Elac2</data>
  <data key="d6">0.0</data>
  <data key="d7">0.0</data>
  <data key="d8">0.0</data>
  <data key="d9">0.0</data>
  <data key="d10">0</data>
  <data key="d11">1</data>
  <data key="d12">1</data>
  <data key="d13">False</data>
  <data key="d14">29.0</data>
  <data key="d15">0</data>
  <data key="d16">0</data>
  <data key="d21">Yes</data>
  <data key="d17">Yes</data>
  <data key="d18">0</data>
  <data key="d19">up</data>
  <data key="d20">0</data>
</node>
<node id="83734">
  <data key="d0">83734</data>
  <data key="d1">Gng12</data>
  <data key="d2">Gng12</data>
  <data key="d3">False</data>
  <data key="d4">[GNG12]</data>
  <data key="d5">Gng12</data>
  <data key="d6">0.0</data>
  <data key="d7">0.0</data>
  <data key="d8">0.0</data>
  <data key="d9">0.0</data>
  <data key="d10">0</data>
  <data key="d11">1</data>
  <data key="d12">1</data>
  <data key="d13">False</data>
  <data key="d14">20.0</data>
  <data key="d15">0</data>
  <data key="d16">0</data>
  <data key="d21">Yes</data>
  <data key="d17">Yes</data>
  <data key="d18">0</data>
  <data key="d19">up</data>
  <data key="d20">0</data>
</node>
<node id="83732">
  <data key="d0">83732</data>
  <data key="d1">Lgals4</data>
  <data key="d2">Lgals4</data>
  <data key="d3">False</data>
  <data key="d4">[LGALS4]</data>
  <data key="d5">Lgals4</data>
  <data key="d6">0.0</data>
  <data key="d7">0.0</data>
  <data key="d8">0.0</data>
  <data key="d9">0.0</data>
  <data key="d10">0</data>
  <data key="d11">1</data>
  <data key="d12">1</data>
  <data key="d13">False</data>
  <data key="d14">4.0</data>
  <data key="d15">0</data>
  <data key="d16">0</data>
  <data key="d21">Yes</data>
  <data key="d17">Yes</data>
  <data key="d18">0</data>
  <data key="d19">up</data>
  <data key="d20">0</data>
</node>
<node id="83730">
  <data key="d0">83730</data>
  <data key="d1">Thap11</data>
  <data key="d2">Thap11</data>
  <data key="d3">False</data>
  <data key="d4">[THAP11]</data>
  <data key="d5">Thap11</data>
  <data key="d6">1.0336134453781514</data>
  <data key="d7">0.0</data>
  <data key="d8">0.9674796747967479</data>
  <data key="d9">0.0</data>
  <data key="d10">2</data>
  <data key="d11">115</data>
  <data key="d12">0</data>
  <data key="d13">False</data>
  <data key="d14">2.017391304347826</data>
  <data key="d15">115</data>
  <data key="d16">0</data>
  <data key="d21">Yes</data>
  <data key="d17">Yes</data>
  <data key="d18">0</data>
  <data key="d19">-</data>
  <data key="d20">0</data>
</node>
<node id="83728">
  <data key="d0">83728</data>
  <data key="d1">Ccdc191</data>
  <data key="d2">Ccdc191</data>
  <data key="d3">False</data>
  <data key="d4">[CCDC191]</data>
  <data key="d5">Ccdc191</data>
  <data key="d6">0.0</data>
  <data key="d7">0.0</data>
  <data key="d8">0.0</data>
  <data key="d9">0.0</data>
  <data key="d10">0</data>
  <data key="d11">1</data>
  <data key="d12">1</data>
  <data key="d13">False</data>
  <data key="d14">115.0</data>
  <data key="d15">0</data>
  <data key="d16">0</data>
  <data key="d21">Yes</data>
  <data key="d17">Yes</data>
  <data key="d18">0</data>
  <data key="d19">up</data>
  <data key="d20">0</data>
</node>
<node id="83726">
  <data key="d0">83726</data>
  <data key="d1">Hexim2</data>
  <data key="d2">Hexim2</data>
  <data key="d3">False</data>
  <data key="d4">[HEXIM2]</data>
  <data key="d5">Hexim2</data>
  <data key="d6">0.0</data>
  <data key="d7">0.0</data>
  <data key="d8">0.0</data>
  <data key="d9">0.0</data>
  <data key="d10">0</data>
  <data key="d11">1</data>
  <data key="d12">1</data>
  <data key="d13">False</data>
  <data key="d14">115.0</data>
  <data key="d15">0</data>
  <data key="d16">0</data>
  <data key="d21">Yes</data>
  <data key="d17">Yes</data>
  <data key="d18">0</data>
  <data key="d19">up</data>
  <data key="d20">0</data>
</node>
<node id="83724">
  <data key="d0">83724</data>
  <data key="d1">Zfp605</data>
  <data key="d2">Zfp605</data>
  <data key="d3">False</data>
  <data key="d4">[ZFP605]</data>
  <data key="d5">Zfp605</data>
  <data key="d6">0.0</data>
  <data key="d7">0.0</data>
  <data key="d8">0.0</data>
  <data key="d9">0.0</data>
  <data key="d10">0</data>
  <data key="d11">1</data>
  <data key="d12">1</data>
  <data key="d13">False</data>
  <data key="d14">115.0</data>
  <data key="d15">0</data>
  <data key="d16">0</data>
  <data key="d21">Yes</data>
  <data key="d17">Yes</data>
  <data key="d18">0</data>
  <data key="d19">up</data>
  <data key="d20">0</data>
</node>
<edge source="84132" target="83998">
  <data key="d22">85192</data>
  <data key="d23">MAPK13 (interacts with) NOS2</data>
  <data key="d24">interacts with</data>
  <data key="d25">MAPK13 (interacts with) NOS2</data>
  <data key="d26">False</data>
  <data key="d27">interacts with</data>
</edge>
<edge source="84132" target="83996">
  <data key="d22">85190</data>
  <data key="d23">MAPK13 (interacts with) IL1B</data>
  <data key="d24">interacts with</data>
  <data key="d25">MAPK13 (interacts with) IL1B</data>
  <data key="d26">False</data>
  <data key="d27">interacts with</data>
</edge>
<edge source="84132" target="84046">
  <data key="d22">85188</data>
  <data key="d23">MAPK13 (interacts with) IL1A</data>
  <data key="d24">interacts with</data>
  <data key="d25">MAPK13 (interacts with) IL1A</data>
  <data key="d26">False</data>
  <data key="d27">interacts with</data>
</edge>
<edge source="84130" target="84128">
  <data key="d22">85186</data>
  <data key="d23">E2F2 (interacts with) CCNE1</data>
  <data key="d24">interacts with</data>
  <data key="d25">E2F2 (interacts with) CCNE1</data>
  <data key="d26">False</data>
  <data key="d27">interacts with</data>
</edge>
<edge source="84130" target="84126">
  <data key="d22">85184</data>
  <data key="d23">E2F2 (interacts with) PLK1</data>
  <data key="d24">interacts with</data>
  <data key="d25">E2F2 (interacts with) PLK1</data>
  <data key="d26">False</data>
  <data key="d27">interacts with</data>
</edge>
<edge source="84130" target="84124">
  <data key="d22">85182</data>
  <data key="d23">E2F2 (interacts with) TGFBI</data>
  <data key="d24">interacts with</data>
  <data key="d25">E2F2 (interacts with) TGFBI</data>
  <data key="d26">False</data>
  <data key="d27">interacts with</data>
</edge>
<edge source="84130" target="84122">
  <data key="d22">85180</data>
  <data key="d23">E2F2 (interacts with) E2F1</data>
  <data key="d24">interacts with</data>
  <data key="d25">E2F2 (interacts with) E2F1</data>
  <data key="d26">False</data>
  <data key="d27">interacts with</data>
</edge>
<edge source="84122" target="84016">
  <data key="d22">85178</data>
  <data key="d23">E2F1 (interacts with) NFE2L2</data>
  <data key="d24">interacts with</data>
  <data key="d25">E2F1 (interacts with) NFE2L2</data>
  <data key="d26">False</data>
  <data key="d27">interacts with</data>
</edge>
<edge source="84122" target="84118">
  <data key="d22">85176</data>
  <data key="d23">E2F1 (interacts with) TRP53</data>
  <data key="d24">interacts with</data>
  <data key="d25">E2F1 (interacts with) TRP53</data>
  <data key="d26">False</data>
  <data key="d27">interacts with</data>
</edge>
<edge source="84122" target="84116">
  <data key="d22">85174</data>
  <data key="d23">E2F1 (interacts with) THBS1</data>
  <data key="d24">interacts with</data>
  <data key="d25">E2F1 (interacts with) THBS1</data>
  <data key="d26">False</data>
  <data key="d27">interacts with</data>
</edge>
<edge source="84122" target="84120">
  <data key="d22">85172</data>
  <data key="d23">E2F1 (interacts with) MYC</data>
  <data key="d24">interacts with</data>
  <data key="d25">E2F1 (interacts with) MYC</data>
  <data key="d26">False</data>
  <data key="d27">interacts with</data>
</edge>
<edge source="84122" target="84114">
  <data key="d22">85170</data>
  <data key="d23">E2F1 (interacts with) CCND1</data>
  <data key="d24">interacts with</data>
  <data key="d25">E2F1 (interacts with) CCND1</data>
  <data key="d26">False</data>
  <data key="d27">interacts with</data>
</edge>
<edge source="84122" target="83998">
  <data key="d22">85168</data>
  <data key="d23">E2F1 (interacts with) NOS2</data>
  <data key="d24">interacts with</data>
  <data key="d25">E2F1 (interacts with) NOS2</data>
  <data key="d26">False</data>
  <data key="d27">interacts with</data>
</edge>
<edge source="84122" target="84128">
  <data key="d22">85166</data>
  <data key="d23">E2F1 (interacts with) CCNE1</data>
  <data key="d24">interacts with</data>
  <data key="d25">E2F1 (interacts with) CCNE1</data>
  <data key="d26">False</data>
  <data key="d27">interacts with</data>
</edge>
<edge source="84122" target="83996">
  <data key="d22">85164</data>
  <data key="d23">E2F1 (interacts with) IL1B</data>
  <data key="d24">interacts with</data>
  <data key="d25">E2F1 (interacts with) IL1B</data>
  <data key="d26">False</data>
  <data key="d27">interacts with</data>
</edge>
<edge source="84122" target="84110">
  <data key="d22">85162</data>
  <data key="d23">E2F1 (interacts with) VEGFA</data>
  <data key="d24">interacts with</data>
  <data key="d25">E2F1 (interacts with) VEGFA</data>
  <data key="d26">False</data>
  <data key="d27">interacts with</data>
</edge>
<edge source="84122" target="84064">
  <data key="d22">85160</data>
  <data key="d23">E2F1 (interacts with) DNMT1</data>
  <data key="d24">interacts with</data>
  <data key="d25">E2F1 (interacts with) DNMT1</data>
  <data key="d26">False</data>
  <data key="d27">interacts with</data>
</edge>
<edge source="84122" target="84062">
  <data key="d22">85158</data>
  <data key="d23">E2F1 (interacts with) TK1</data>
  <data key="d24">interacts with</data>
  <data key="d25">E2F1 (interacts with) TK1</data>
  <data key="d26">False</data>
  <data key="d27">interacts with</data>
</edge>
<edge source="84122" target="84108">
  <data key="d22">85156</data>
  <data key="d23">E2F1 (interacts with) MYBL2</data>
  <data key="d24">interacts with</data>
  <data key="d25">E2F1 (interacts with) MYBL2</data>
  <data key="d26">False</data>
  <data key="d27">interacts with</data>
</edge>
<edge source="84122" target="83964">
  <data key="d22">85154</data>
  <data key="d23">E2F1 (interacts with) ETV4</data>
  <data key="d24">interacts with</data>
  <data key="d25">E2F1 (interacts with) ETV4</data>
  <data key="d26">False</data>
  <data key="d27">interacts with</data>
</edge>
<edge source="84122" target="84052">
  <data key="d22">85152</data>
  <data key="d23">E2F1 (interacts with) PLAUR</data>
  <data key="d24">interacts with</data>
  <data key="d25">E2F1 (interacts with) PLAUR</data>
  <data key="d26">False</data>
  <data key="d27">interacts with</data>
</edge>
<edge source="84122" target="83962">
  <data key="d22">85150</data>
  <data key="d23">E2F1 (interacts with) UHRF1</data>
  <data key="d24">interacts with</data>
  <data key="d25">E2F1 (interacts with) UHRF1</data>
  <data key="d26">False</data>
  <data key="d27">interacts with</data>
</edge>
<edge source="84122" target="84042">
  <data key="d22">85148</data>
  <data key="d23">E2F1 (interacts with) MUC4</data>
  <data key="d24">interacts with</data>
  <data key="d25">E2F1 (interacts with) MUC4</data>
  <data key="d26">False</data>
  <data key="d27">interacts with</data>
</edge>
<edge source="84122" target="83960">
  <data key="d22">85146</data>
  <data key="d23">E2F1 (interacts with) IL12RB1</data>
  <data key="d24">interacts with</data>
  <data key="d25">E2F1 (interacts with) IL12RB1</data>
  <data key="d26">False</data>
  <data key="d27">interacts with</data>
</edge>
<edge source="84122" target="84126">
  <data key="d22">85144</data>
  <data key="d23">E2F1 (interacts with) PLK1</data>
  <data key="d24">interacts with</data>
  <data key="d25">E2F1 (interacts with) PLK1</data>
  <data key="d26">False</data>
  <data key="d27">interacts with</data>
</edge>
<edge source="84122" target="83958">
  <data key="d22">85142</data>
  <data key="d23">E2F1 (interacts with) POLD1</data>
  <data key="d24">interacts with</data>
  <data key="d25">E2F1 (interacts with) POLD1</data>
  <data key="d26">False</data>
  <data key="d27">interacts with</data>
</edge>
<edge source="84122" target="83956">
  <data key="d22">85140</data>
  <data key="d23">E2F1 (interacts with) RAB11A</data>
  <data key="d24">interacts with</data>
  <data key="d25">E2F1 (interacts with) RAB11A</data>
  <data key="d26">False</data>
  <data key="d27">interacts with</data>
</edge>
<edge source="84122" target="84124">
  <data key="d22">85138</data>
  <data key="d23">E2F1 (interacts with) TGFBI</data>
  <data key="d24">interacts with</data>
  <data key="d25">E2F1 (interacts with) TGFBI</data>
  <data key="d26">False</data>
  <data key="d27">interacts with</data>
</edge>
<edge source="84122" target="84076">
  <data key="d22">85136</data>
  <data key="d23">E2F1 (interacts with) EGR1</data>
  <data key="d24">interacts with</data>
  <data key="d25">E2F1 (interacts with) EGR1</data>
  <data key="d26">False</data>
  <data key="d27">interacts with</data>
</edge>
<edge source="84122" target="84072">
  <data key="d22">85134</data>
  <data key="d23">E2F1 (interacts with) NFKB1</data>
  <data key="d24">interacts with</data>
  <data key="d25">E2F1 (interacts with) NFKB1</data>
  <data key="d26">False</data>
  <data key="d27">interacts with</data>
</edge>
<edge source="84122" target="84094">
  <data key="d22">85132</data>
  <data key="d23">E2F1 (interacts with) JUN</data>
  <data key="d24">interacts with</data>
  <data key="d25">E2F1 (interacts with) JUN</data>
  <data key="d26">False</data>
  <data key="d27">interacts with</data>
</edge>
<edge source="84122" target="84030">
  <data key="d22">85130</data>
  <data key="d23">E2F1 (interacts with) AR</data>
  <data key="d24">interacts with</data>
  <data key="d25">E2F1 (interacts with) AR</data>
  <data key="d26">False</data>
  <data key="d27">interacts with</data>
</edge>
<edge source="84122" target="83974">
  <data key="d22">85128</data>
  <data key="d23">E2F1 (interacts with) IRF4</data>
  <data key="d24">interacts with</data>
  <data key="d25">E2F1 (interacts with) IRF4</data>
  <data key="d26">False</data>
  <data key="d27">interacts with</data>
</edge>
<edge source="84122" target="83954">
  <data key="d22">85126</data>
  <data key="d23">E2F1 (interacts with) CLOCK</data>
  <data key="d24">interacts with</data>
  <data key="d25">E2F1 (interacts with) CLOCK</data>
  <data key="d26">False</data>
  <data key="d27">interacts with</data>
</edge>
<edge source="84122" target="84084">
  <data key="d22">85124</data>
  <data key="d23">E2F1 (interacts with) IRF3</data>
  <data key="d24">interacts with</data>
  <data key="d25">E2F1 (interacts with) IRF3</data>
  <data key="d26">False</data>
  <data key="d27">interacts with</data>
</edge>
<edge source="84122" target="83952">
  <data key="d22">85122</data>
  <data key="d23">E2F1 (interacts with) E2F6</data>
  <data key="d24">interacts with</data>
  <data key="d25">E2F1 (interacts with) E2F6</data>
  <data key="d26">False</data>
  <data key="d27">interacts with</data>
</edge>
<edge source="84122" target="83950">
  <data key="d22">85120</data>
  <data key="d23">E2F1 (interacts with) PRDM1</data>
  <data key="d24">interacts with</data>
  <data key="d25">E2F1 (interacts with) PRDM1</data>
  <data key="d26">False</data>
  <data key="d27">interacts with</data>
</edge>
<edge source="84122" target="83948">
  <data key="d22">85118</data>
  <data key="d23">E2F1 (interacts with) ZEB1</data>
  <data key="d24">interacts with</data>
  <data key="d25">E2F1 (interacts with) ZEB1</data>
  <data key="d26">False</data>
  <data key="d27">interacts with</data>
</edge>
<edge source="84122" target="84018">
  <data key="d22">85116</data>
  <data key="d23">E2F1 (interacts with) HINFP</data>
  <data key="d24">interacts with</data>
  <data key="d25">E2F1 (interacts with) HINFP</data>
  <data key="d26">False</data>
  <data key="d27">interacts with</data>
</edge>
<edge source="84120" target="84118">
  <data key="d22">85114</data>
  <data key="d23">MYC (interacts with) TRP53</data>
  <data key="d24">interacts with</data>
  <data key="d25">MYC (interacts with) TRP53</data>
  <data key="d26">False</data>
  <data key="d27">interacts with</data>
</edge>
<edge source="84120" target="84116">
  <data key="d22">85112</data>
  <data key="d23">MYC (interacts with) THBS1</data>
  <data key="d24">interacts with</data>
  <data key="d25">MYC (interacts with) THBS1</data>
  <data key="d26">False</data>
  <data key="d27">interacts with</data>
</edge>
<edge source="84120" target="84114">
  <data key="d22">85110</data>
  <data key="d23">MYC (interacts with) CCND1</data>
  <data key="d24">interacts with</data>
  <data key="d25">MYC (interacts with) CCND1</data>
  <data key="d26">False</data>
  <data key="d27">interacts with</data>
</edge>
<edge source="84120" target="84112">
  <data key="d22">85108</data>
  <data key="d23">MYC (interacts with) HMOX1</data>
  <data key="d24">interacts with</data>
  <data key="d25">MYC (interacts with) HMOX1</data>
  <data key="d26">False</data>
  <data key="d27">interacts with</data>
</edge>
<edge source="84120" target="84128">
  <data key="d22">85106</data>
  <data key="d23">MYC (interacts with) CCNE1</data>
  <data key="d24">interacts with</data>
  <data key="d25">MYC (interacts with) CCNE1</data>
  <data key="d26">False</data>
  <data key="d27">interacts with</data>
</edge>
<edge source="84120" target="84110">
  <data key="d22">85104</data>
  <data key="d23">MYC (interacts with) VEGFA</data>
  <data key="d24">interacts with</data>
  <data key="d25">MYC (interacts with) VEGFA</data>
  <data key="d26">False</data>
  <data key="d27">interacts with</data>
</edge>
<edge source="84120" target="84108">
  <data key="d22">85102</data>
  <data key="d23">MYC (interacts with) MYBL2</data>
  <data key="d24">interacts with</data>
  <data key="d25">MYC (interacts with) MYBL2</data>
  <data key="d26">False</data>
  <data key="d27">interacts with</data>
</edge>
<edge source="84120" target="84106">
  <data key="d22">85100</data>
  <data key="d23">MYC (interacts with) SLC11A1</data>
  <data key="d24">interacts with</data>
  <data key="d25">MYC (interacts with) SLC11A1</data>
  <data key="d26">False</data>
  <data key="d27">interacts with</data>
</edge>
<edge source="84120" target="84104">
  <data key="d22">85098</data>
  <data key="d23">MYC (interacts with) BCAT1</data>
  <data key="d24">interacts with</data>
  <data key="d25">MYC (interacts with) BCAT1</data>
  <data key="d26">False</data>
  <data key="d27">interacts with</data>
</edge>
<edge source="84120" target="84102">
  <data key="d22">85096</data>
  <data key="d23">MYC (interacts with) PDGFB</data>
  <data key="d24">interacts with</data>
  <data key="d25">MYC (interacts with) PDGFB</data>
  <data key="d26">False</data>
  <data key="d27">interacts with</data>
</edge>
<edge source="84120" target="84100">
  <data key="d22">85094</data>
  <data key="d23">MYC (interacts with) EPHX1</data>
  <data key="d24">interacts with</data>
  <data key="d25">MYC (interacts with) EPHX1</data>
  <data key="d26">False</data>
  <data key="d27">interacts with</data>
</edge>
<edge source="84120" target="84098">
  <data key="d22">85092</data>
  <data key="d23">MYC (interacts with) ATP6V1G2</data>
  <data key="d24">interacts with</data>
  <data key="d25">MYC (interacts with) ATP6V1G2</data>
  <data key="d26">False</data>
  <data key="d27">interacts with</data>
</edge>
<edge source="84120" target="84096">
  <data key="d22">85090</data>
  <data key="d23">MYC (interacts with) CD63</data>
  <data key="d24">interacts with</data>
  <data key="d25">MYC (interacts with) CD63</data>
  <data key="d26">False</data>
  <data key="d27">interacts with</data>
</edge>
<edge source="84120" target="84122">
  <data key="d22">85088</data>
  <data key="d23">MYC (interacts with) E2F1</data>
  <data key="d24">interacts with</data>
  <data key="d25">MYC (interacts with) E2F1</data>
  <data key="d26">False</data>
  <data key="d27">interacts with</data>
</edge>
<edge source="84120" target="84094">
  <data key="d22">85086</data>
  <data key="d23">MYC (interacts with) JUN</data>
  <data key="d24">interacts with</data>
  <data key="d25">MYC (interacts with) JUN</data>
  <data key="d26">False</data>
  <data key="d27">interacts with</data>
</edge>
<edge source="84120" target="84092">
  <data key="d22">85084</data>
  <data key="d23">MYC (interacts with) ELK1</data>
  <data key="d24">interacts with</data>
  <data key="d25">MYC (interacts with) ELK1</data>
  <data key="d26">False</data>
  <data key="d27">interacts with</data>
</edge>
<edge source="84120" target="84090">
  <data key="d22">85082</data>
  <data key="d23">MYC (interacts with) ETS2</data>
  <data key="d24">interacts with</data>
  <data key="d25">MYC (interacts with) ETS2</data>
  <data key="d26">False</data>
  <data key="d27">interacts with</data>
</edge>
<edge source="84120" target="84088">
  <data key="d22">85080</data>
  <data key="d23">MYC (interacts with) EZH2</data>
  <data key="d24">interacts with</data>
  <data key="d25">MYC (interacts with) EZH2</data>
  <data key="d26">False</data>
  <data key="d27">interacts with</data>
</edge>
<edge source="84120" target="84086">
  <data key="d22">85078</data>
  <data key="d23">MYC (interacts with) RARA</data>
  <data key="d24">interacts with</data>
  <data key="d25">MYC (interacts with) RARA</data>
  <data key="d26">False</data>
  <data key="d27">interacts with</data>
</edge>
<edge source="84120" target="84084">
  <data key="d22">85076</data>
  <data key="d23">MYC (interacts with) IRF3</data>
  <data key="d24">interacts with</data>
  <data key="d25">MYC (interacts with) IRF3</data>
  <data key="d26">False</data>
  <data key="d27">interacts with</data>
</edge>
<edge source="84120" target="84082">
  <data key="d22">85074</data>
  <data key="d23">MYC (interacts with) SNAI1</data>
  <data key="d24">interacts with</data>
  <data key="d25">MYC (interacts with) SNAI1</data>
  <data key="d26">False</data>
  <data key="d27">interacts with</data>
</edge>
<edge source="84118" target="84116">
  <data key="d22">85072</data>
  <data key="d23">TRP53 (interacts with) THBS1</data>
  <data key="d24">interacts with</data>
  <data key="d25">TRP53 (interacts with) THBS1</data>
  <data key="d26">False</data>
  <data key="d27">interacts with</data>
</edge>
<edge source="84118" target="84114">
  <data key="d22">85070</data>
  <data key="d23">TRP53 (interacts with) CCND1</data>
  <data key="d24">interacts with</data>
  <data key="d25">TRP53 (interacts with) CCND1</data>
  <data key="d26">False</data>
  <data key="d27">interacts with</data>
</edge>
<edge source="84118" target="84112">
  <data key="d22">85068</data>
  <data key="d23">TRP53 (interacts with) HMOX1</data>
  <data key="d24">interacts with</data>
  <data key="d25">TRP53 (interacts with) HMOX1</data>
  <data key="d26">False</data>
  <data key="d27">interacts with</data>
</edge>
<edge source="84118" target="83998">
  <data key="d22">85066</data>
  <data key="d23">TRP53 (interacts with) NOS2</data>
  <data key="d24">interacts with</data>
  <data key="d25">TRP53 (interacts with) NOS2</data>
  <data key="d26">False</data>
  <data key="d27">interacts with</data>
</edge>
<edge source="84118" target="83996">
  <data key="d22">85064</data>
  <data key="d23">TRP53 (interacts with) IL1B</data>
  <data key="d24">interacts with</data>
  <data key="d25">TRP53 (interacts with) IL1B</data>
  <data key="d26">False</data>
  <data key="d27">interacts with</data>
</edge>
<edge source="84118" target="84110">
  <data key="d22">85062</data>
  <data key="d23">TRP53 (interacts with) VEGFA</data>
  <data key="d24">interacts with</data>
  <data key="d25">TRP53 (interacts with) VEGFA</data>
  <data key="d26">False</data>
  <data key="d27">interacts with</data>
</edge>
<edge source="84118" target="84064">
  <data key="d22">85060</data>
  <data key="d23">TRP53 (interacts with) DNMT1</data>
  <data key="d24">interacts with</data>
  <data key="d25">TRP53 (interacts with) DNMT1</data>
  <data key="d26">False</data>
  <data key="d27">interacts with</data>
</edge>
<edge source="84118" target="84060">
  <data key="d22">85058</data>
  <data key="d23">TRP53 (interacts with) IGF1R</data>
  <data key="d24">interacts with</data>
  <data key="d25">TRP53 (interacts with) IGF1R</data>
  <data key="d26">False</data>
  <data key="d27">interacts with</data>
</edge>
<edge source="84118" target="83914">
  <data key="d22">85056</data>
  <data key="d23">TRP53 (interacts with) FOXO3</data>
  <data key="d24">interacts with</data>
  <data key="d25">TRP53 (interacts with) FOXO3</data>
  <data key="d26">False</data>
  <data key="d27">interacts with</data>
</edge>
<edge source="84118" target="83938">
  <data key="d22">85054</data>
  <data key="d23">TRP53 (interacts with) FANCC</data>
  <data key="d24">interacts with</data>
  <data key="d25">TRP53 (interacts with) FANCC</data>
  <data key="d26">False</data>
  <data key="d27">interacts with</data>
</edge>
<edge source="84118" target="84050">
  <data key="d22">85052</data>
  <data key="d23">TRP53 (interacts with) ACTA1</data>
  <data key="d24">interacts with</data>
  <data key="d25">TRP53 (interacts with) ACTA1</data>
  <data key="d26">False</data>
  <data key="d27">interacts with</data>
</edge>
<edge source="84118" target="83962">
  <data key="d22">85050</data>
  <data key="d23">TRP53 (interacts with) UHRF1</data>
  <data key="d24">interacts with</data>
  <data key="d25">TRP53 (interacts with) UHRF1</data>
  <data key="d26">False</data>
  <data key="d27">interacts with</data>
</edge>
<edge source="84118" target="83912">
  <data key="d22">85048</data>
  <data key="d23">TRP53 (interacts with) ZFP385A</data>
  <data key="d24">interacts with</data>
  <data key="d25">TRP53 (interacts with) ZFP385A</data>
  <data key="d26">False</data>
  <data key="d27">interacts with</data>
</edge>
<edge source="84118" target="83910">
  <data key="d22">85046</data>
  <data key="d23">TRP53 (interacts with) LITAF</data>
  <data key="d24">interacts with</data>
  <data key="d25">TRP53 (interacts with) LITAF</data>
  <data key="d26">False</data>
  <data key="d27">interacts with</data>
</edge>
<edge source="84118" target="83940">
  <data key="d22">85044</data>
  <data key="d23">TRP53 (interacts with) BCL2L14</data>
  <data key="d24">interacts with</data>
  <data key="d25">TRP53 (interacts with) BCL2L14</data>
  <data key="d26">False</data>
  <data key="d27">interacts with</data>
</edge>
<edge source="84118" target="84126">
  <data key="d22">85042</data>
  <data key="d23">TRP53 (interacts with) PLK1</data>
  <data key="d24">interacts with</data>
  <data key="d25">TRP53 (interacts with) PLK1</data>
  <data key="d26">False</data>
  <data key="d27">interacts with</data>
</edge>
<edge source="84118" target="83958">
  <data key="d22">85040</data>
  <data key="d23">TRP53 (interacts with) POLD1</data>
  <data key="d24">interacts with</data>
  <data key="d25">TRP53 (interacts with) POLD1</data>
  <data key="d26">False</data>
  <data key="d27">interacts with</data>
</edge>
<edge source="84118" target="83932">
  <data key="d22">85038</data>
  <data key="d23">TRP53 (interacts with) MKI67</data>
  <data key="d24">interacts with</data>
  <data key="d25">TRP53 (interacts with) MKI67</data>
  <data key="d26">False</data>
  <data key="d27">interacts with</data>
</edge>
<edge source="84118" target="84040">
  <data key="d22">85036</data>
  <data key="d23">TRP53 (interacts with) KLK1</data>
  <data key="d24">interacts with</data>
  <data key="d25">TRP53 (interacts with) KLK1</data>
  <data key="d26">False</data>
  <data key="d27">interacts with</data>
</edge>
<edge source="84118" target="83908">
  <data key="d22">85034</data>
  <data key="d23">TRP53 (interacts with) CHMP4C</data>
  <data key="d24">interacts with</data>
  <data key="d25">TRP53 (interacts with) CHMP4C</data>
  <data key="d26">False</data>
  <data key="d27">interacts with</data>
</edge>
<edge source="84118" target="83906">
  <data key="d22">85032</data>
  <data key="d23">TRP53 (interacts with) SYK</data>
  <data key="d24">interacts with</data>
  <data key="d25">TRP53 (interacts with) SYK</data>
  <data key="d26">False</data>
  <data key="d27">interacts with</data>
</edge>
<edge source="84118" target="84120">
  <data key="d22">85030</data>
  <data key="d23">TRP53 (interacts with) MYC</data>
  <data key="d24">interacts with</data>
  <data key="d25">TRP53 (interacts with) MYC</data>
  <data key="d26">False</data>
  <data key="d27">interacts with</data>
</edge>
<edge source="84118" target="84122">
  <data key="d22">85028</data>
  <data key="d23">TRP53 (interacts with) E2F1</data>
  <data key="d24">interacts with</data>
  <data key="d25">TRP53 (interacts with) E2F1</data>
  <data key="d26">False</data>
  <data key="d27">interacts with</data>
</edge>
<edge source="84118" target="84076">
  <data key="d22">85026</data>
  <data key="d23">TRP53 (interacts with) EGR1</data>
  <data key="d24">interacts with</data>
  <data key="d25">TRP53 (interacts with) EGR1</data>
  <data key="d26">False</data>
  <data key="d27">interacts with</data>
</edge>
<edge source="84118" target="84000">
  <data key="d22">85024</data>
  <data key="d23">TRP53 (interacts with) CTNNB1</data>
  <data key="d24">interacts with</data>
  <data key="d25">TRP53 (interacts with) CTNNB1</data>
  <data key="d26">False</data>
  <data key="d27">interacts with</data>
</edge>
<edge source="84118" target="84072">
  <data key="d22">85022</data>
  <data key="d23">TRP53 (interacts with) NFKB1</data>
  <data key="d24">interacts with</data>
  <data key="d25">TRP53 (interacts with) NFKB1</data>
  <data key="d26">False</data>
  <data key="d27">interacts with</data>
</edge>
<edge source="84118" target="83980">
  <data key="d22">85020</data>
  <data key="d23">TRP53 (interacts with) ATF3</data>
  <data key="d24">interacts with</data>
  <data key="d25">TRP53 (interacts with) ATF3</data>
  <data key="d26">False</data>
  <data key="d27">interacts with</data>
</edge>
<edge source="84118" target="83976">
  <data key="d22">85018</data>
  <data key="d23">TRP53 (interacts with) STAT1</data>
  <data key="d24">interacts with</data>
  <data key="d25">TRP53 (interacts with) STAT1</data>
  <data key="d26">False</data>
  <data key="d27">interacts with</data>
</edge>
<edge source="84118" target="84088">
  <data key="d22">85016</data>
  <data key="d23">TRP53 (interacts with) EZH2</data>
  <data key="d24">interacts with</data>
  <data key="d25">TRP53 (interacts with) EZH2</data>
  <data key="d26">False</data>
  <data key="d27">interacts with</data>
</edge>
<edge source="84118" target="83950">
  <data key="d22">85014</data>
  <data key="d23">TRP53 (interacts with) PRDM1</data>
  <data key="d24">interacts with</data>
  <data key="d25">TRP53 (interacts with) PRDM1</data>
  <data key="d26">False</data>
  <data key="d27">interacts with</data>
</edge>
<edge source="84118" target="84020">
  <data key="d22">85012</data>
  <data key="d23">TRP53 (interacts with) HNF4A</data>
  <data key="d24">interacts with</data>
  <data key="d25">TRP53 (interacts with) HNF4A</data>
  <data key="d26">False</data>
  <data key="d27">interacts with</data>
</edge>
<edge source="84108" target="84120">
  <data key="d22">85010</data>
  <data key="d23">MYBL2 (interacts with) MYC</data>
  <data key="d24">interacts with</data>
  <data key="d25">MYBL2 (interacts with) MYC</data>
  <data key="d26">False</data>
  <data key="d27">interacts with</data>
</edge>
<edge source="84108" target="84048">
  <data key="d22">85008</data>
  <data key="d23">MYBL2 (interacts with) COL1A1</data>
  <data key="d24">interacts with</data>
  <data key="d25">MYBL2 (interacts with) COL1A1</data>
  <data key="d26">False</data>
  <data key="d27">interacts with</data>
</edge>
<edge source="84108" target="83920">
  <data key="d22">85006</data>
  <data key="d23">MYBL2 (interacts with) CDKN3</data>
  <data key="d24">interacts with</data>
  <data key="d25">MYBL2 (interacts with) CDKN3</data>
  <data key="d26">False</data>
  <data key="d27">interacts with</data>
</edge>
<edge source="84094" target="84016">
  <data key="d22">85004</data>
  <data key="d23">JUN (interacts with) NFE2L2</data>
  <data key="d24">interacts with</data>
  <data key="d25">JUN (interacts with) NFE2L2</data>
  <data key="d26">False</data>
  <data key="d27">interacts with</data>
</edge>
<edge source="84094" target="84118">
  <data key="d22">85002</data>
  <data key="d23">JUN (interacts with) TRP53</data>
  <data key="d24">interacts with</data>
  <data key="d25">JUN (interacts with) TRP53</data>
  <data key="d26">False</data>
  <data key="d27">interacts with</data>
</edge>
<edge source="84094" target="84120">
  <data key="d22">85000</data>
  <data key="d23">JUN (interacts with) MYC</data>
  <data key="d24">interacts with</data>
  <data key="d25">JUN (interacts with) MYC</data>
  <data key="d26">False</data>
  <data key="d27">interacts with</data>
</edge>
<edge source="84094" target="84078">
  <data key="d22">84998</data>
  <data key="d23">JUN (interacts with) RUNX2</data>
  <data key="d24">interacts with</data>
  <data key="d25">JUN (interacts with) RUNX2</data>
  <data key="d26">False</data>
  <data key="d27">interacts with</data>
</edge>
<edge source="84094" target="84076">
  <data key="d22">84996</data>
  <data key="d23">JUN (interacts with) EGR1</data>
  <data key="d24">interacts with</data>
  <data key="d25">JUN (interacts with) EGR1</data>
  <data key="d26">False</data>
  <data key="d27">interacts with</data>
</edge>
<edge source="84094" target="84074">
  <data key="d22">84994</data>
  <data key="d23">JUN (interacts with) ETS1</data>
  <data key="d24">interacts with</data>
  <data key="d25">JUN (interacts with) ETS1</data>
  <data key="d26">False</data>
  <data key="d27">interacts with</data>
</edge>
<edge source="84094" target="84114">
  <data key="d22">84992</data>
  <data key="d23">JUN (interacts with) CCND1</data>
  <data key="d24">interacts with</data>
  <data key="d25">JUN (interacts with) CCND1</data>
  <data key="d26">False</data>
  <data key="d27">interacts with</data>
</edge>
<edge source="84094" target="84072">
  <data key="d22">84990</data>
  <data key="d23">JUN (interacts with) NFKB1</data>
  <data key="d24">interacts with</data>
  <data key="d25">JUN (interacts with) NFKB1</data>
  <data key="d26">False</data>
  <data key="d27">interacts with</data>
</edge>
<edge source="84094" target="83980">
  <data key="d22">84988</data>
  <data key="d23">JUN (interacts with) ATF3</data>
  <data key="d24">interacts with</data>
  <data key="d25">JUN (interacts with) ATF3</data>
  <data key="d26">False</data>
  <data key="d27">interacts with</data>
</edge>
<edge source="84094" target="84070">
  <data key="d22">84986</data>
  <data key="d23">JUN (interacts with) NFKB2</data>
  <data key="d24">interacts with</data>
  <data key="d25">JUN (interacts with) NFKB2</data>
  <data key="d26">False</data>
  <data key="d27">interacts with</data>
</edge>
<edge source="84094" target="84112">
  <data key="d22">84984</data>
  <data key="d23">JUN (interacts with) HMOX1</data>
  <data key="d24">interacts with</data>
  <data key="d25">JUN (interacts with) HMOX1</data>
  <data key="d26">False</data>
  <data key="d27">interacts with</data>
</edge>
<edge source="84094" target="83998">
  <data key="d22">84982</data>
  <data key="d23">JUN (interacts with) NOS2</data>
  <data key="d24">interacts with</data>
  <data key="d25">JUN (interacts with) NOS2</data>
  <data key="d26">False</data>
  <data key="d27">interacts with</data>
</edge>
<edge source="84094" target="84068">
  <data key="d22">84980</data>
  <data key="d23">JUN (interacts with) CSF1R</data>
  <data key="d24">interacts with</data>
  <data key="d25">JUN (interacts with) CSF1R</data>
  <data key="d26">False</data>
  <data key="d27">interacts with</data>
</edge>
<edge source="84094" target="84066">
  <data key="d22">84978</data>
  <data key="d23">JUN (interacts with) SPI1</data>
  <data key="d24">interacts with</data>
  <data key="d25">JUN (interacts with) SPI1</data>
  <data key="d26">False</data>
  <data key="d27">interacts with</data>
</edge>
<edge source="84094" target="83996">
  <data key="d22">84976</data>
  <data key="d23">JUN (interacts with) IL1B</data>
  <data key="d24">interacts with</data>
  <data key="d25">JUN (interacts with) IL1B</data>
  <data key="d26">False</data>
  <data key="d27">interacts with</data>
</edge>
<edge source="84094" target="83994">
  <data key="d22">84974</data>
  <data key="d23">JUN (interacts with) NRF1</data>
  <data key="d24">interacts with</data>
  <data key="d25">JUN (interacts with) NRF1</data>
  <data key="d26">False</data>
  <data key="d27">interacts with</data>
</edge>
<edge source="84094" target="84110">
  <data key="d22">84972</data>
  <data key="d23">JUN (interacts with) VEGFA</data>
  <data key="d24">interacts with</data>
  <data key="d25">JUN (interacts with) VEGFA</data>
  <data key="d26">False</data>
  <data key="d27">interacts with</data>
</edge>
<edge source="84094" target="84058">
  <data key="d22">84970</data>
  <data key="d23">JUN (interacts with) PLAU</data>
  <data key="d24">interacts with</data>
  <data key="d25">JUN (interacts with) PLAU</data>
  <data key="d26">False</data>
  <data key="d27">interacts with</data>
</edge>
<edge source="84094" target="84054">
  <data key="d22">84968</data>
  <data key="d23">JUN (interacts with) CD14</data>
  <data key="d24">interacts with</data>
  <data key="d25">JUN (interacts with) CD14</data>
  <data key="d26">False</data>
  <data key="d27">interacts with</data>
</edge>
<edge source="84094" target="83946">
  <data key="d22">84966</data>
  <data key="d23">JUN (interacts with) MMP12</data>
  <data key="d24">interacts with</data>
  <data key="d25">JUN (interacts with) MMP12</data>
  <data key="d26">False</data>
  <data key="d27">interacts with</data>
</edge>
<edge source="84094" target="84052">
  <data key="d22">84964</data>
  <data key="d23">JUN (interacts with) PLAUR</data>
  <data key="d24">interacts with</data>
  <data key="d25">JUN (interacts with) PLAUR</data>
  <data key="d26">False</data>
  <data key="d27">interacts with</data>
</edge>
<edge source="84094" target="84050">
  <data key="d22">84962</data>
  <data key="d23">JUN (interacts with) ACTA1</data>
  <data key="d24">interacts with</data>
  <data key="d25">JUN (interacts with) ACTA1</data>
  <data key="d26">False</data>
  <data key="d27">interacts with</data>
</edge>
<edge source="84094" target="84048">
  <data key="d22">84960</data>
  <data key="d23">JUN (interacts with) COL1A1</data>
  <data key="d24">interacts with</data>
  <data key="d25">JUN (interacts with) COL1A1</data>
  <data key="d26">False</data>
  <data key="d27">interacts with</data>
</edge>
<edge source="84094" target="84046">
  <data key="d22">84958</data>
  <data key="d23">JUN (interacts with) IL1A</data>
  <data key="d24">interacts with</data>
  <data key="d25">JUN (interacts with) IL1A</data>
  <data key="d26">False</data>
  <data key="d27">interacts with</data>
</edge>
<edge source="84094" target="83944">
  <data key="d22">84956</data>
  <data key="d23">JUN (interacts with) GSTM1</data>
  <data key="d24">interacts with</data>
  <data key="d25">JUN (interacts with) GSTM1</data>
  <data key="d26">False</data>
  <data key="d27">interacts with</data>
</edge>
<edge source="84094" target="84090">
  <data key="d22">84954</data>
  <data key="d23">JUN (interacts with) ETS2</data>
  <data key="d24">interacts with</data>
  <data key="d25">JUN (interacts with) ETS2</data>
  <data key="d26">False</data>
  <data key="d27">interacts with</data>
</edge>
<edge source="84094" target="83950">
  <data key="d22">84952</data>
  <data key="d23">JUN (interacts with) PRDM1</data>
  <data key="d24">interacts with</data>
  <data key="d25">JUN (interacts with) PRDM1</data>
  <data key="d26">False</data>
  <data key="d27">interacts with</data>
</edge>
<edge source="84094" target="84022">
  <data key="d22">84950</data>
  <data key="d23">JUN (interacts with) CREM</data>
  <data key="d24">interacts with</data>
  <data key="d25">JUN (interacts with) CREM</data>
  <data key="d26">False</data>
  <data key="d27">interacts with</data>
</edge>
<edge source="84094" target="83970">
  <data key="d22">84948</data>
  <data key="d23">JUN (interacts with) EGR2</data>
  <data key="d24">interacts with</data>
  <data key="d25">JUN (interacts with) EGR2</data>
  <data key="d26">False</data>
  <data key="d27">interacts with</data>
</edge>
<edge source="84092" target="84076">
  <data key="d22">84946</data>
  <data key="d23">ELK1 (interacts with) EGR1</data>
  <data key="d24">interacts with</data>
  <data key="d25">ELK1 (interacts with) EGR1</data>
  <data key="d26">False</data>
  <data key="d27">interacts with</data>
</edge>
<edge source="84092" target="84114">
  <data key="d22">84944</data>
  <data key="d23">ELK1 (interacts with) CCND1</data>
  <data key="d24">interacts with</data>
  <data key="d25">ELK1 (interacts with) CCND1</data>
  <data key="d26">False</data>
  <data key="d27">interacts with</data>
</edge>
<edge source="84092" target="84112">
  <data key="d22">84942</data>
  <data key="d23">ELK1 (interacts with) HMOX1</data>
  <data key="d24">interacts with</data>
  <data key="d25">ELK1 (interacts with) HMOX1</data>
  <data key="d26">False</data>
  <data key="d27">interacts with</data>
</edge>
<edge source="84092" target="84102">
  <data key="d22">84940</data>
  <data key="d23">ELK1 (interacts with) PDGFB</data>
  <data key="d24">interacts with</data>
  <data key="d25">ELK1 (interacts with) PDGFB</data>
  <data key="d26">False</data>
  <data key="d27">interacts with</data>
</edge>
<edge source="84092" target="83850">
  <data key="d22">84938</data>
  <data key="d23">ELK1 (interacts with) VIL1</data>
  <data key="d24">interacts with</data>
  <data key="d25">ELK1 (interacts with) VIL1</data>
  <data key="d26">False</data>
  <data key="d27">interacts with</data>
</edge>
<edge source="84092" target="84024">
  <data key="d22">84936</data>
  <data key="d23">ELK1 (interacts with) SRF</data>
  <data key="d24">interacts with</data>
  <data key="d25">ELK1 (interacts with) SRF</data>
  <data key="d26">False</data>
  <data key="d27">interacts with</data>
</edge>
<edge source="84090" target="84118">
  <data key="d22">84934</data>
  <data key="d23">ETS2 (interacts with) TRP53</data>
  <data key="d24">interacts with</data>
  <data key="d25">ETS2 (interacts with) TRP53</data>
  <data key="d26">False</data>
  <data key="d27">interacts with</data>
</edge>
<edge source="84090" target="84120">
  <data key="d22">84932</data>
  <data key="d23">ETS2 (interacts with) MYC</data>
  <data key="d24">interacts with</data>
  <data key="d25">ETS2 (interacts with) MYC</data>
  <data key="d26">False</data>
  <data key="d27">interacts with</data>
</edge>
<edge source="84090" target="84076">
  <data key="d22">84930</data>
  <data key="d23">ETS2 (interacts with) EGR1</data>
  <data key="d24">interacts with</data>
  <data key="d25">ETS2 (interacts with) EGR1</data>
  <data key="d26">False</data>
  <data key="d27">interacts with</data>
</edge>
<edge source="84090" target="84094">
  <data key="d22">84928</data>
  <data key="d23">ETS2 (interacts with) JUN</data>
  <data key="d24">interacts with</data>
  <data key="d25">ETS2 (interacts with) JUN</data>
  <data key="d26">False</data>
  <data key="d27">interacts with</data>
</edge>
<edge source="84090" target="84112">
  <data key="d22">84926</data>
  <data key="d23">ETS2 (interacts with) HMOX1</data>
  <data key="d24">interacts with</data>
  <data key="d25">ETS2 (interacts with) HMOX1</data>
  <data key="d26">False</data>
  <data key="d27">interacts with</data>
</edge>
<edge source="84090" target="83998">
  <data key="d22">84924</data>
  <data key="d23">ETS2 (interacts with) NOS2</data>
  <data key="d24">interacts with</data>
  <data key="d25">ETS2 (interacts with) NOS2</data>
  <data key="d26">False</data>
  <data key="d27">interacts with</data>
</edge>
<edge source="84090" target="84068">
  <data key="d22">84922</data>
  <data key="d23">ETS2 (interacts with) CSF1R</data>
  <data key="d24">interacts with</data>
  <data key="d25">ETS2 (interacts with) CSF1R</data>
  <data key="d26">False</data>
  <data key="d27">interacts with</data>
</edge>
<edge source="84090" target="83868">
  <data key="d22">84920</data>
  <data key="d23">ETS2 (interacts with) ANPEP</data>
  <data key="d24">interacts with</data>
  <data key="d25">ETS2 (interacts with) ANPEP</data>
  <data key="d26">False</data>
  <data key="d27">interacts with</data>
</edge>
<edge source="84090" target="83964">
  <data key="d22">84918</data>
  <data key="d23">ETS2 (interacts with) ETV4</data>
  <data key="d24">interacts with</data>
  <data key="d25">ETS2 (interacts with) ETV4</data>
  <data key="d26">False</data>
  <data key="d27">interacts with</data>
</edge>
<edge source="84090" target="83862">
  <data key="d22">84916</data>
  <data key="d23">ETS2 (interacts with) STAB1</data>
  <data key="d24">interacts with</data>
  <data key="d25">ETS2 (interacts with) STAB1</data>
  <data key="d26">False</data>
  <data key="d27">interacts with</data>
</edge>
<edge source="84088" target="84118">
  <data key="d22">84914</data>
  <data key="d23">EZH2 (interacts with) TRP53</data>
  <data key="d24">interacts with</data>
  <data key="d25">EZH2 (interacts with) TRP53</data>
  <data key="d26">False</data>
  <data key="d27">interacts with</data>
</edge>
<edge source="84088" target="83880">
  <data key="d22">84912</data>
  <data key="d23">EZH2 (interacts with) CREB3L1</data>
  <data key="d24">interacts with</data>
  <data key="d25">EZH2 (interacts with) CREB3L1</data>
  <data key="d26">False</data>
  <data key="d27">interacts with</data>
</edge>
<edge source="84086" target="84120">
  <data key="d22">84910</data>
  <data key="d23">RARA (interacts with) MYC</data>
  <data key="d24">interacts with</data>
  <data key="d25">RARA (interacts with) MYC</data>
  <data key="d26">False</data>
  <data key="d27">interacts with</data>
</edge>
<edge source="84086" target="84074">
  <data key="d22">84908</data>
  <data key="d23">RARA (interacts with) ETS1</data>
  <data key="d24">interacts with</data>
  <data key="d25">RARA (interacts with) ETS1</data>
  <data key="d26">False</data>
  <data key="d27">interacts with</data>
</edge>
<edge source="84086" target="84000">
  <data key="d22">84906</data>
  <data key="d23">RARA (interacts with) CTNNB1</data>
  <data key="d24">interacts with</data>
  <data key="d25">RARA (interacts with) CTNNB1</data>
  <data key="d26">False</data>
  <data key="d27">interacts with</data>
</edge>
<edge source="84086" target="83976">
  <data key="d22">84904</data>
  <data key="d23">RARA (interacts with) STAT1</data>
  <data key="d24">interacts with</data>
  <data key="d25">RARA (interacts with) STAT1</data>
  <data key="d26">False</data>
  <data key="d27">interacts with</data>
</edge>
<edge source="84086" target="83992">
  <data key="d22">84902</data>
  <data key="d23">RARA (interacts with) KLF5</data>
  <data key="d24">interacts with</data>
  <data key="d25">RARA (interacts with) KLF5</data>
  <data key="d26">False</data>
  <data key="d27">interacts with</data>
</edge>
<edge source="84086" target="83964">
  <data key="d22">84900</data>
  <data key="d23">RARA (interacts with) ETV4</data>
  <data key="d24">interacts with</data>
  <data key="d25">RARA (interacts with) ETV4</data>
  <data key="d26">False</data>
  <data key="d27">interacts with</data>
</edge>
<edge source="84086" target="84058">
  <data key="d22">84898</data>
  <data key="d23">RARA (interacts with) PLAU</data>
  <data key="d24">interacts with</data>
  <data key="d25">RARA (interacts with) PLAU</data>
  <data key="d26">False</data>
  <data key="d27">interacts with</data>
</edge>
<edge source="84086" target="83848">
  <data key="d22">84896</data>
  <data key="d23">RARA (interacts with) TNFAIP2</data>
  <data key="d24">interacts with</data>
  <data key="d25">RARA (interacts with) TNFAIP2</data>
  <data key="d26">False</data>
  <data key="d27">interacts with</data>
</edge>
<edge source="84086" target="83846">
  <data key="d22">84894</data>
  <data key="d23">RARA (interacts with) TGM2</data>
  <data key="d24">interacts with</data>
  <data key="d25">RARA (interacts with) TGM2</data>
  <data key="d26">False</data>
  <data key="d27">interacts with</data>
</edge>
<edge source="84086" target="83844">
  <data key="d22">84892</data>
  <data key="d23">RARA (interacts with) JUP</data>
  <data key="d24">interacts with</data>
  <data key="d25">RARA (interacts with) JUP</data>
  <data key="d26">False</data>
  <data key="d27">interacts with</data>
</edge>
<edge source="84086" target="84020">
  <data key="d22">84890</data>
  <data key="d23">RARA (interacts with) HNF4A</data>
  <data key="d24">interacts with</data>
  <data key="d25">RARA (interacts with) HNF4A</data>
  <data key="d26">False</data>
  <data key="d27">interacts with</data>
</edge>
<edge source="84084" target="83842">
  <data key="d22">84888</data>
  <data key="d23">IRF3 (interacts with) USP18</data>
  <data key="d24">interacts with</data>
  <data key="d25">IRF3 (interacts with) USP18</data>
  <data key="d26">False</data>
  <data key="d27">interacts with</data>
</edge>
<edge source="84082" target="84118">
  <data key="d22">84886</data>
  <data key="d23">SNAI1 (interacts with) TRP53</data>
  <data key="d24">interacts with</data>
  <data key="d25">SNAI1 (interacts with) TRP53</data>
  <data key="d26">False</data>
  <data key="d27">interacts with</data>
</edge>
<edge source="84082" target="84078">
  <data key="d22">84884</data>
  <data key="d23">SNAI1 (interacts with) RUNX2</data>
  <data key="d24">interacts with</data>
  <data key="d25">SNAI1 (interacts with) RUNX2</data>
  <data key="d26">False</data>
  <data key="d27">interacts with</data>
</edge>
<edge source="84082" target="84000">
  <data key="d22">84882</data>
  <data key="d23">SNAI1 (interacts with) CTNNB1</data>
  <data key="d24">interacts with</data>
  <data key="d25">SNAI1 (interacts with) CTNNB1</data>
  <data key="d26">False</data>
  <data key="d27">interacts with</data>
</edge>
<edge source="84082" target="83858">
  <data key="d22">84880</data>
  <data key="d23">SNAI1 (interacts with) ITGB4</data>
  <data key="d24">interacts with</data>
  <data key="d25">SNAI1 (interacts with) ITGB4</data>
  <data key="d26">False</data>
  <data key="d27">interacts with</data>
</edge>
<edge source="84082" target="83856">
  <data key="d22">84878</data>
  <data key="d23">SNAI1 (interacts with) TFCP2L1</data>
  <data key="d24">interacts with</data>
  <data key="d25">SNAI1 (interacts with) TFCP2L1</data>
  <data key="d26">False</data>
  <data key="d27">interacts with</data>
</edge>
<edge source="84082" target="84020">
  <data key="d22">84876</data>
  <data key="d23">SNAI1 (interacts with) HNF4A</data>
  <data key="d24">interacts with</data>
  <data key="d25">SNAI1 (interacts with) HNF4A</data>
  <data key="d26">False</data>
  <data key="d27">interacts with</data>
</edge>
<edge source="84080" target="84118">
  <data key="d22">84874</data>
  <data key="d23">SP1 (interacts with) TRP53</data>
  <data key="d24">interacts with</data>
  <data key="d25">SP1 (interacts with) TRP53</data>
  <data key="d26">False</data>
  <data key="d27">interacts with</data>
</edge>
<edge source="84080" target="84120">
  <data key="d22">84872</data>
  <data key="d23">SP1 (interacts with) MYC</data>
  <data key="d24">interacts with</data>
  <data key="d25">SP1 (interacts with) MYC</data>
  <data key="d26">False</data>
  <data key="d27">interacts with</data>
</edge>
<edge source="84080" target="84078">
  <data key="d22">84870</data>
  <data key="d23">SP1 (interacts with) RUNX2</data>
  <data key="d24">interacts with</data>
  <data key="d25">SP1 (interacts with) RUNX2</data>
  <data key="d26">False</data>
  <data key="d27">interacts with</data>
</edge>
<edge source="84080" target="84122">
  <data key="d22">84868</data>
  <data key="d23">SP1 (interacts with) E2F1</data>
  <data key="d24">interacts with</data>
  <data key="d25">SP1 (interacts with) E2F1</data>
  <data key="d26">False</data>
  <data key="d27">interacts with</data>
</edge>
<edge source="84080" target="84076">
  <data key="d22">84866</data>
  <data key="d23">SP1 (interacts with) EGR1</data>
  <data key="d24">interacts with</data>
  <data key="d25">SP1 (interacts with) EGR1</data>
  <data key="d26">False</data>
  <data key="d27">interacts with</data>
</edge>
<edge source="84080" target="84074">
  <data key="d22">84864</data>
  <data key="d23">SP1 (interacts with) ETS1</data>
  <data key="d24">interacts with</data>
  <data key="d25">SP1 (interacts with) ETS1</data>
  <data key="d26">False</data>
  <data key="d27">interacts with</data>
</edge>
<edge source="84080" target="84114">
  <data key="d22">84862</data>
  <data key="d23">SP1 (interacts with) CCND1</data>
  <data key="d24">interacts with</data>
  <data key="d25">SP1 (interacts with) CCND1</data>
  <data key="d26">False</data>
  <data key="d27">interacts with</data>
</edge>
<edge source="84080" target="84072">
  <data key="d22">84860</data>
  <data key="d23">SP1 (interacts with) NFKB1</data>
  <data key="d24">interacts with</data>
  <data key="d25">SP1 (interacts with) NFKB1</data>
  <data key="d26">False</data>
  <data key="d27">interacts with</data>
</edge>
<edge source="84080" target="84070">
  <data key="d22">84858</data>
  <data key="d23">SP1 (interacts with) NFKB2</data>
  <data key="d24">interacts with</data>
  <data key="d25">SP1 (interacts with) NFKB2</data>
  <data key="d26">False</data>
  <data key="d27">interacts with</data>
</edge>
<edge source="84080" target="84094">
  <data key="d22">84856</data>
  <data key="d23">SP1 (interacts with) JUN</data>
  <data key="d24">interacts with</data>
  <data key="d25">SP1 (interacts with) JUN</data>
  <data key="d26">False</data>
  <data key="d27">interacts with</data>
</edge>
<edge source="84080" target="84068">
  <data key="d22">84854</data>
  <data key="d23">SP1 (interacts with) CSF1R</data>
  <data key="d24">interacts with</data>
  <data key="d25">SP1 (interacts with) CSF1R</data>
  <data key="d26">False</data>
  <data key="d27">interacts with</data>
</edge>
<edge source="84080" target="84066">
  <data key="d22">84852</data>
  <data key="d23">SP1 (interacts with) SPI1</data>
  <data key="d24">interacts with</data>
  <data key="d25">SP1 (interacts with) SPI1</data>
  <data key="d26">False</data>
  <data key="d27">interacts with</data>
</edge>
<edge source="84080" target="84110">
  <data key="d22">84850</data>
  <data key="d23">SP1 (interacts with) VEGFA</data>
  <data key="d24">interacts with</data>
  <data key="d25">SP1 (interacts with) VEGFA</data>
  <data key="d26">False</data>
  <data key="d27">interacts with</data>
</edge>
<edge source="84080" target="84064">
  <data key="d22">84848</data>
  <data key="d23">SP1 (interacts with) DNMT1</data>
  <data key="d24">interacts with</data>
  <data key="d25">SP1 (interacts with) DNMT1</data>
  <data key="d26">False</data>
  <data key="d27">interacts with</data>
</edge>
<edge source="84080" target="84062">
  <data key="d22">84846</data>
  <data key="d23">SP1 (interacts with) TK1</data>
  <data key="d24">interacts with</data>
  <data key="d25">SP1 (interacts with) TK1</data>
  <data key="d26">False</data>
  <data key="d27">interacts with</data>
</edge>
<edge source="84080" target="84108">
  <data key="d22">84844</data>
  <data key="d23">SP1 (interacts with) MYBL2</data>
  <data key="d24">interacts with</data>
  <data key="d25">SP1 (interacts with) MYBL2</data>
  <data key="d26">False</data>
  <data key="d27">interacts with</data>
</edge>
<edge source="84080" target="84060">
  <data key="d22">84842</data>
  <data key="d23">SP1 (interacts with) IGF1R</data>
  <data key="d24">interacts with</data>
  <data key="d25">SP1 (interacts with) IGF1R</data>
  <data key="d26">False</data>
  <data key="d27">interacts with</data>
</edge>
<edge source="84080" target="84058">
  <data key="d22">84840</data>
  <data key="d23">SP1 (interacts with) PLAU</data>
  <data key="d24">interacts with</data>
  <data key="d25">SP1 (interacts with) PLAU</data>
  <data key="d26">False</data>
  <data key="d27">interacts with</data>
</edge>
<edge source="84080" target="84056">
  <data key="d22">84838</data>
  <data key="d23">SP1 (interacts with) MUC2</data>
  <data key="d24">interacts with</data>
  <data key="d25">SP1 (interacts with) MUC2</data>
  <data key="d26">False</data>
  <data key="d27">interacts with</data>
</edge>
<edge source="84080" target="84106">
  <data key="d22">84836</data>
  <data key="d23">SP1 (interacts with) SLC11A1</data>
  <data key="d24">interacts with</data>
  <data key="d25">SP1 (interacts with) SLC11A1</data>
  <data key="d26">False</data>
  <data key="d27">interacts with</data>
</edge>
<edge source="84080" target="84054">
  <data key="d22">84834</data>
  <data key="d23">SP1 (interacts with) CD14</data>
  <data key="d24">interacts with</data>
  <data key="d25">SP1 (interacts with) CD14</data>
  <data key="d26">False</data>
  <data key="d27">interacts with</data>
</edge>
<edge source="84080" target="84052">
  <data key="d22">84832</data>
  <data key="d23">SP1 (interacts with) PLAUR</data>
  <data key="d24">interacts with</data>
  <data key="d25">SP1 (interacts with) PLAUR</data>
  <data key="d26">False</data>
  <data key="d27">interacts with</data>
</edge>
<edge source="84080" target="84050">
  <data key="d22">84830</data>
  <data key="d23">SP1 (interacts with) ACTA1</data>
  <data key="d24">interacts with</data>
  <data key="d25">SP1 (interacts with) ACTA1</data>
  <data key="d26">False</data>
  <data key="d27">interacts with</data>
</edge>
<edge source="84080" target="84048">
  <data key="d22">84828</data>
  <data key="d23">SP1 (interacts with) COL1A1</data>
  <data key="d24">interacts with</data>
  <data key="d25">SP1 (interacts with) COL1A1</data>
  <data key="d26">False</data>
  <data key="d27">interacts with</data>
</edge>
<edge source="84080" target="84046">
  <data key="d22">84826</data>
  <data key="d23">SP1 (interacts with) IL1A</data>
  <data key="d24">interacts with</data>
  <data key="d25">SP1 (interacts with) IL1A</data>
  <data key="d26">False</data>
  <data key="d27">interacts with</data>
</edge>
<edge source="84080" target="84044">
  <data key="d22">84824</data>
  <data key="d23">SP1 (interacts with) SULT1A1</data>
  <data key="d24">interacts with</data>
  <data key="d25">SP1 (interacts with) SULT1A1</data>
  <data key="d26">False</data>
  <data key="d27">interacts with</data>
</edge>
<edge source="84080" target="84042">
  <data key="d22">84822</data>
  <data key="d23">SP1 (interacts with) MUC4</data>
  <data key="d24">interacts with</data>
  <data key="d25">SP1 (interacts with) MUC4</data>
  <data key="d26">False</data>
  <data key="d27">interacts with</data>
</edge>
<edge source="84080" target="84102">
  <data key="d22">84820</data>
  <data key="d23">SP1 (interacts with) PDGFB</data>
  <data key="d24">interacts with</data>
  <data key="d25">SP1 (interacts with) PDGFB</data>
  <data key="d26">False</data>
  <data key="d27">interacts with</data>
</edge>
<edge source="84080" target="84040">
  <data key="d22">84818</data>
  <data key="d23">SP1 (interacts with) KLK1</data>
  <data key="d24">interacts with</data>
  <data key="d25">SP1 (interacts with) KLK1</data>
  <data key="d26">False</data>
  <data key="d27">interacts with</data>
</edge>
<edge source="84080" target="84038">
  <data key="d22">84816</data>
  <data key="d23">SP1 (interacts with) F10</data>
  <data key="d24">interacts with</data>
  <data key="d25">SP1 (interacts with) F10</data>
  <data key="d26">False</data>
  <data key="d27">interacts with</data>
</edge>
<edge source="84080" target="84036">
  <data key="d22">84814</data>
  <data key="d23">SP1 (interacts with) CHGB</data>
  <data key="d24">interacts with</data>
  <data key="d25">SP1 (interacts with) CHGB</data>
  <data key="d26">False</data>
  <data key="d27">interacts with</data>
</edge>
<edge source="84080" target="84034">
  <data key="d22">84812</data>
  <data key="d23">SP1 (interacts with) IFNGR2</data>
  <data key="d24">interacts with</data>
  <data key="d25">SP1 (interacts with) IFNGR2</data>
  <data key="d26">False</data>
  <data key="d27">interacts with</data>
</edge>
<edge source="84080" target="84032">
  <data key="d22">84810</data>
  <data key="d23">SP1 (interacts with) SP4</data>
  <data key="d24">interacts with</data>
  <data key="d25">SP1 (interacts with) SP4</data>
  <data key="d26">False</data>
  <data key="d27">interacts with</data>
</edge>
<edge source="84080" target="84090">
  <data key="d22">84808</data>
  <data key="d23">SP1 (interacts with) ETS2</data>
  <data key="d24">interacts with</data>
  <data key="d25">SP1 (interacts with) ETS2</data>
  <data key="d26">False</data>
  <data key="d27">interacts with</data>
</edge>
<edge source="84080" target="84030">
  <data key="d22">84806</data>
  <data key="d23">SP1 (interacts with) AR</data>
  <data key="d24">interacts with</data>
  <data key="d25">SP1 (interacts with) AR</data>
  <data key="d26">False</data>
  <data key="d27">interacts with</data>
</edge>
<edge source="84080" target="84028">
  <data key="d22">84804</data>
  <data key="d23">SP1 (interacts with) YY1</data>
  <data key="d24">interacts with</data>
  <data key="d25">SP1 (interacts with) YY1</data>
  <data key="d26">False</data>
  <data key="d27">interacts with</data>
</edge>
<edge source="84080" target="84026">
  <data key="d22">84802</data>
  <data key="d23">SP1 (interacts with) THRA</data>
  <data key="d24">interacts with</data>
  <data key="d25">SP1 (interacts with) THRA</data>
  <data key="d26">False</data>
  <data key="d27">interacts with</data>
</edge>
<edge source="84080" target="84086">
  <data key="d22">84800</data>
  <data key="d23">SP1 (interacts with) RARA</data>
  <data key="d24">interacts with</data>
  <data key="d25">SP1 (interacts with) RARA</data>
  <data key="d26">False</data>
  <data key="d27">interacts with</data>
</edge>
<edge source="84080" target="84024">
  <data key="d22">84798</data>
  <data key="d23">SP1 (interacts with) SRF</data>
  <data key="d24">interacts with</data>
  <data key="d25">SP1 (interacts with) SRF</data>
  <data key="d26">False</data>
  <data key="d27">interacts with</data>
</edge>
<edge source="84080" target="84022">
  <data key="d22">84796</data>
  <data key="d23">SP1 (interacts with) CREM</data>
  <data key="d24">interacts with</data>
  <data key="d25">SP1 (interacts with) CREM</data>
  <data key="d26">False</data>
  <data key="d27">interacts with</data>
</edge>
<edge source="84080" target="84020">
  <data key="d22">84794</data>
  <data key="d23">SP1 (interacts with) HNF4A</data>
  <data key="d24">interacts with</data>
  <data key="d25">SP1 (interacts with) HNF4A</data>
  <data key="d26">False</data>
  <data key="d27">interacts with</data>
</edge>
<edge source="84080" target="84018">
  <data key="d22">84792</data>
  <data key="d23">SP1 (interacts with) HINFP</data>
  <data key="d24">interacts with</data>
  <data key="d25">SP1 (interacts with) HINFP</data>
  <data key="d26">False</data>
  <data key="d27">interacts with</data>
</edge>
<edge source="84078" target="84116">
  <data key="d22">84790</data>
  <data key="d23">RUNX2 (interacts with) THBS1</data>
  <data key="d24">interacts with</data>
  <data key="d25">RUNX2 (interacts with) THBS1</data>
  <data key="d26">False</data>
  <data key="d27">interacts with</data>
</edge>
<edge source="84078" target="84008">
  <data key="d22">84788</data>
  <data key="d23">RUNX2 (interacts with) LEF1</data>
  <data key="d24">interacts with</data>
  <data key="d25">RUNX2 (interacts with) LEF1</data>
  <data key="d26">False</data>
  <data key="d27">interacts with</data>
</edge>
<edge source="84078" target="84006">
  <data key="d22">84786</data>
  <data key="d23">RUNX2 (interacts with) MCM3</data>
  <data key="d24">interacts with</data>
  <data key="d25">RUNX2 (interacts with) MCM3</data>
  <data key="d26">False</data>
  <data key="d27">interacts with</data>
</edge>
<edge source="84078" target="84048">
  <data key="d22">84784</data>
  <data key="d23">RUNX2 (interacts with) COL1A1</data>
  <data key="d24">interacts with</data>
  <data key="d25">RUNX2 (interacts with) COL1A1</data>
  <data key="d26">False</data>
  <data key="d27">interacts with</data>
</edge>
<edge source="84078" target="84004">
  <data key="d22">84782</data>
  <data key="d23">RUNX2 (interacts with) FARP1</data>
  <data key="d24">interacts with</data>
  <data key="d25">RUNX2 (interacts with) FARP1</data>
  <data key="d26">False</data>
  <data key="d27">interacts with</data>
</edge>
<edge source="84078" target="84002">
  <data key="d22">84780</data>
  <data key="d23">RUNX2 (interacts with) MID1</data>
  <data key="d24">interacts with</data>
  <data key="d25">RUNX2 (interacts with) MID1</data>
  <data key="d26">False</data>
  <data key="d27">interacts with</data>
</edge>
<edge source="84078" target="84074">
  <data key="d22">84778</data>
  <data key="d23">RUNX2 (interacts with) ETS1</data>
  <data key="d24">interacts with</data>
  <data key="d25">RUNX2 (interacts with) ETS1</data>
  <data key="d26">False</data>
  <data key="d27">interacts with</data>
</edge>
<edge source="84076" target="84118">
  <data key="d22">84776</data>
  <data key="d23">EGR1 (interacts with) TRP53</data>
  <data key="d24">interacts with</data>
  <data key="d25">EGR1 (interacts with) TRP53</data>
  <data key="d26">False</data>
  <data key="d27">interacts with</data>
</edge>
<edge source="84076" target="84116">
  <data key="d22">84774</data>
  <data key="d23">EGR1 (interacts with) THBS1</data>
  <data key="d24">interacts with</data>
  <data key="d25">EGR1 (interacts with) THBS1</data>
  <data key="d26">False</data>
  <data key="d27">interacts with</data>
</edge>
<edge source="84076" target="84120">
  <data key="d22">84772</data>
  <data key="d23">EGR1 (interacts with) MYC</data>
  <data key="d24">interacts with</data>
  <data key="d25">EGR1 (interacts with) MYC</data>
  <data key="d26">False</data>
  <data key="d27">interacts with</data>
</edge>
<edge source="84076" target="84114">
  <data key="d22">84770</data>
  <data key="d23">EGR1 (interacts with) CCND1</data>
  <data key="d24">interacts with</data>
  <data key="d25">EGR1 (interacts with) CCND1</data>
  <data key="d26">False</data>
  <data key="d27">interacts with</data>
</edge>
<edge source="84076" target="84112">
  <data key="d22">84768</data>
  <data key="d23">EGR1 (interacts with) HMOX1</data>
  <data key="d24">interacts with</data>
  <data key="d25">EGR1 (interacts with) HMOX1</data>
  <data key="d26">False</data>
  <data key="d27">interacts with</data>
</edge>
<edge source="84076" target="83996">
  <data key="d22">84766</data>
  <data key="d23">EGR1 (interacts with) IL1B</data>
  <data key="d24">interacts with</data>
  <data key="d25">EGR1 (interacts with) IL1B</data>
  <data key="d26">False</data>
  <data key="d27">interacts with</data>
</edge>
<edge source="84076" target="84110">
  <data key="d22">84764</data>
  <data key="d23">EGR1 (interacts with) VEGFA</data>
  <data key="d24">interacts with</data>
  <data key="d25">EGR1 (interacts with) VEGFA</data>
  <data key="d26">False</data>
  <data key="d27">interacts with</data>
</edge>
<edge source="84076" target="84062">
  <data key="d22">84762</data>
  <data key="d23">EGR1 (interacts with) TK1</data>
  <data key="d24">interacts with</data>
  <data key="d25">EGR1 (interacts with) TK1</data>
  <data key="d26">False</data>
  <data key="d27">interacts with</data>
</edge>
<edge source="84076" target="84060">
  <data key="d22">84760</data>
  <data key="d23">EGR1 (interacts with) IGF1R</data>
  <data key="d24">interacts with</data>
  <data key="d25">EGR1 (interacts with) IGF1R</data>
  <data key="d26">False</data>
  <data key="d27">interacts with</data>
</edge>
<edge source="84076" target="83902">
  <data key="d22">84758</data>
  <data key="d23">EGR1 (interacts with) PPP1R1B</data>
  <data key="d24">interacts with</data>
  <data key="d25">EGR1 (interacts with) PPP1R1B</data>
  <data key="d26">False</data>
  <data key="d27">interacts with</data>
</edge>
<edge source="84076" target="84058">
  <data key="d22">84756</data>
  <data key="d23">EGR1 (interacts with) PLAU</data>
  <data key="d24">interacts with</data>
  <data key="d25">EGR1 (interacts with) PLAU</data>
  <data key="d26">False</data>
  <data key="d27">interacts with</data>
</edge>
<edge source="84076" target="84052">
  <data key="d22">84754</data>
  <data key="d23">EGR1 (interacts with) PLAUR</data>
  <data key="d24">interacts with</data>
  <data key="d25">EGR1 (interacts with) PLAUR</data>
  <data key="d26">False</data>
  <data key="d27">interacts with</data>
</edge>
<edge source="84076" target="84102">
  <data key="d22">84752</data>
  <data key="d23">EGR1 (interacts with) PDGFB</data>
  <data key="d24">interacts with</data>
  <data key="d25">EGR1 (interacts with) PDGFB</data>
  <data key="d26">False</data>
  <data key="d27">interacts with</data>
</edge>
<edge source="84076" target="84034">
  <data key="d22">84750</data>
  <data key="d23">EGR1 (interacts with) IFNGR2</data>
  <data key="d24">interacts with</data>
  <data key="d25">EGR1 (interacts with) IFNGR2</data>
  <data key="d26">False</data>
  <data key="d27">interacts with</data>
</edge>
<edge source="84076" target="84000">
  <data key="d22">84748</data>
  <data key="d23">EGR1 (interacts with) CTNNB1</data>
  <data key="d24">interacts with</data>
  <data key="d25">EGR1 (interacts with) CTNNB1</data>
  <data key="d26">False</data>
  <data key="d27">interacts with</data>
</edge>
<edge source="84076" target="84072">
  <data key="d22">84746</data>
  <data key="d23">EGR1 (interacts with) NFKB1</data>
  <data key="d24">interacts with</data>
  <data key="d25">EGR1 (interacts with) NFKB1</data>
  <data key="d26">False</data>
  <data key="d27">interacts with</data>
</edge>
<edge source="84076" target="83980">
  <data key="d22">84744</data>
  <data key="d23">EGR1 (interacts with) ATF3</data>
  <data key="d24">interacts with</data>
  <data key="d25">EGR1 (interacts with) ATF3</data>
  <data key="d26">False</data>
  <data key="d27">interacts with</data>
</edge>
<edge source="84076" target="84094">
  <data key="d22">84742</data>
  <data key="d23">EGR1 (interacts with) JUN</data>
  <data key="d24">interacts with</data>
  <data key="d25">EGR1 (interacts with) JUN</data>
  <data key="d26">False</data>
  <data key="d27">interacts with</data>
</edge>
<edge source="84076" target="84092">
  <data key="d22">84740</data>
  <data key="d23">EGR1 (interacts with) ELK1</data>
  <data key="d24">interacts with</data>
  <data key="d25">EGR1 (interacts with) ELK1</data>
  <data key="d26">False</data>
  <data key="d27">interacts with</data>
</edge>
<edge source="84076" target="84030">
  <data key="d22">84738</data>
  <data key="d23">EGR1 (interacts with) AR</data>
  <data key="d24">interacts with</data>
  <data key="d25">EGR1 (interacts with) AR</data>
  <data key="d26">False</data>
  <data key="d27">interacts with</data>
</edge>
<edge source="84076" target="84010">
  <data key="d22">84736</data>
  <data key="d23">EGR1 (interacts with) CEBPB</data>
  <data key="d24">interacts with</data>
  <data key="d25">EGR1 (interacts with) CEBPB</data>
  <data key="d26">False</data>
  <data key="d27">interacts with</data>
</edge>
<edge source="84076" target="84024">
  <data key="d22">84734</data>
  <data key="d23">EGR1 (interacts with) SRF</data>
  <data key="d24">interacts with</data>
  <data key="d25">EGR1 (interacts with) SRF</data>
  <data key="d26">False</data>
  <data key="d27">interacts with</data>
</edge>
<edge source="84074" target="84118">
  <data key="d22">84732</data>
  <data key="d23">ETS1 (interacts with) TRP53</data>
  <data key="d24">interacts with</data>
  <data key="d25">ETS1 (interacts with) TRP53</data>
  <data key="d26">False</data>
  <data key="d27">interacts with</data>
</edge>
<edge source="84074" target="84116">
  <data key="d22">84730</data>
  <data key="d23">ETS1 (interacts with) THBS1</data>
  <data key="d24">interacts with</data>
  <data key="d25">ETS1 (interacts with) THBS1</data>
  <data key="d26">False</data>
  <data key="d27">interacts with</data>
</edge>
<edge source="84074" target="84120">
  <data key="d22">84728</data>
  <data key="d23">ETS1 (interacts with) MYC</data>
  <data key="d24">interacts with</data>
  <data key="d25">ETS1 (interacts with) MYC</data>
  <data key="d26">False</data>
  <data key="d27">interacts with</data>
</edge>
<edge source="84074" target="84078">
  <data key="d22">84726</data>
  <data key="d23">ETS1 (interacts with) RUNX2</data>
  <data key="d24">interacts with</data>
  <data key="d25">ETS1 (interacts with) RUNX2</data>
  <data key="d26">False</data>
  <data key="d27">interacts with</data>
</edge>
<edge source="84074" target="84076">
  <data key="d22">84724</data>
  <data key="d23">ETS1 (interacts with) EGR1</data>
  <data key="d24">interacts with</data>
  <data key="d25">ETS1 (interacts with) EGR1</data>
  <data key="d26">False</data>
  <data key="d27">interacts with</data>
</edge>
<edge source="84074" target="84114">
  <data key="d22">84722</data>
  <data key="d23">ETS1 (interacts with) CCND1</data>
  <data key="d24">interacts with</data>
  <data key="d25">ETS1 (interacts with) CCND1</data>
  <data key="d26">False</data>
  <data key="d27">interacts with</data>
</edge>
<edge source="84074" target="84112">
  <data key="d22">84720</data>
  <data key="d23">ETS1 (interacts with) HMOX1</data>
  <data key="d24">interacts with</data>
  <data key="d25">ETS1 (interacts with) HMOX1</data>
  <data key="d26">False</data>
  <data key="d27">interacts with</data>
</edge>
<edge source="84074" target="84068">
  <data key="d22">84718</data>
  <data key="d23">ETS1 (interacts with) CSF1R</data>
  <data key="d24">interacts with</data>
  <data key="d25">ETS1 (interacts with) CSF1R</data>
  <data key="d26">False</data>
  <data key="d27">interacts with</data>
</edge>
<edge source="84074" target="84110">
  <data key="d22">84716</data>
  <data key="d23">ETS1 (interacts with) VEGFA</data>
  <data key="d24">interacts with</data>
  <data key="d25">ETS1 (interacts with) VEGFA</data>
  <data key="d26">False</data>
  <data key="d27">interacts with</data>
</edge>
<edge source="84074" target="83868">
  <data key="d22">84714</data>
  <data key="d23">ETS1 (interacts with) ANPEP</data>
  <data key="d24">interacts with</data>
  <data key="d25">ETS1 (interacts with) ANPEP</data>
  <data key="d26">False</data>
  <data key="d27">interacts with</data>
</edge>
<edge source="84074" target="83866">
  <data key="d22">84712</data>
  <data key="d23">ETS1 (interacts with) LTBR</data>
  <data key="d24">interacts with</data>
  <data key="d25">ETS1 (interacts with) LTBR</data>
  <data key="d26">False</data>
  <data key="d27">interacts with</data>
</edge>
<edge source="84074" target="83964">
  <data key="d22">84710</data>
  <data key="d23">ETS1 (interacts with) ETV4</data>
  <data key="d24">interacts with</data>
  <data key="d25">ETS1 (interacts with) ETV4</data>
  <data key="d26">False</data>
  <data key="d27">interacts with</data>
</edge>
<edge source="84074" target="84058">
  <data key="d22">84708</data>
  <data key="d23">ETS1 (interacts with) PLAU</data>
  <data key="d24">interacts with</data>
  <data key="d25">ETS1 (interacts with) PLAU</data>
  <data key="d26">False</data>
  <data key="d27">interacts with</data>
</edge>
<edge source="84074" target="84048">
  <data key="d22">84706</data>
  <data key="d23">ETS1 (interacts with) COL1A1</data>
  <data key="d24">interacts with</data>
  <data key="d25">ETS1 (interacts with) COL1A1</data>
  <data key="d26">False</data>
  <data key="d27">interacts with</data>
</edge>
<edge source="84074" target="83864">
  <data key="d22">84704</data>
  <data key="d23">ETS1 (interacts with) LCP1</data>
  <data key="d24">interacts with</data>
  <data key="d25">ETS1 (interacts with) LCP1</data>
  <data key="d26">False</data>
  <data key="d27">interacts with</data>
</edge>
<edge source="84074" target="83958">
  <data key="d22">84702</data>
  <data key="d23">ETS1 (interacts with) POLD1</data>
  <data key="d24">interacts with</data>
  <data key="d25">ETS1 (interacts with) POLD1</data>
  <data key="d26">False</data>
  <data key="d27">interacts with</data>
</edge>
<edge source="84074" target="84072">
  <data key="d22">84700</data>
  <data key="d23">ETS1 (interacts with) NFKB1</data>
  <data key="d24">interacts with</data>
  <data key="d25">ETS1 (interacts with) NFKB1</data>
  <data key="d26">False</data>
  <data key="d27">interacts with</data>
</edge>
<edge source="84074" target="84090">
  <data key="d22">84698</data>
  <data key="d23">ETS1 (interacts with) ETS2</data>
  <data key="d24">interacts with</data>
  <data key="d25">ETS1 (interacts with) ETS2</data>
  <data key="d26">False</data>
  <data key="d27">interacts with</data>
</edge>
<edge source="84074" target="84024">
  <data key="d22">84696</data>
  <data key="d23">ETS1 (interacts with) SRF</data>
  <data key="d24">interacts with</data>
  <data key="d25">ETS1 (interacts with) SRF</data>
  <data key="d26">False</data>
  <data key="d27">interacts with</data>
</edge>
<edge source="84074" target="83950">
  <data key="d22">84694</data>
  <data key="d23">ETS1 (interacts with) PRDM1</data>
  <data key="d24">interacts with</data>
  <data key="d25">ETS1 (interacts with) PRDM1</data>
  <data key="d26">False</data>
  <data key="d27">interacts with</data>
</edge>
<edge source="84074" target="83948">
  <data key="d22">84692</data>
  <data key="d23">ETS1 (interacts with) ZEB1</data>
  <data key="d24">interacts with</data>
  <data key="d25">ETS1 (interacts with) ZEB1</data>
  <data key="d26">False</data>
  <data key="d27">interacts with</data>
</edge>
<edge source="84074" target="83922">
  <data key="d22">84690</data>
  <data key="d23">ETS1 (interacts with) GABPA</data>
  <data key="d24">interacts with</data>
  <data key="d25">ETS1 (interacts with) GABPA</data>
  <data key="d26">False</data>
  <data key="d27">interacts with</data>
</edge>
<edge source="84074" target="83970">
  <data key="d22">84688</data>
  <data key="d23">ETS1 (interacts with) EGR2</data>
  <data key="d24">interacts with</data>
  <data key="d25">ETS1 (interacts with) EGR2</data>
  <data key="d26">False</data>
  <data key="d27">interacts with</data>
</edge>
<edge source="84072" target="84118">
  <data key="d22">84686</data>
  <data key="d23">NFKB1 (interacts with) TRP53</data>
  <data key="d24">interacts with</data>
  <data key="d25">NFKB1 (interacts with) TRP53</data>
  <data key="d26">False</data>
  <data key="d27">interacts with</data>
</edge>
<edge source="84072" target="84120">
  <data key="d22">84684</data>
  <data key="d23">NFKB1 (interacts with) MYC</data>
  <data key="d24">interacts with</data>
  <data key="d25">NFKB1 (interacts with) MYC</data>
  <data key="d26">False</data>
  <data key="d27">interacts with</data>
</edge>
<edge source="84072" target="84114">
  <data key="d22">84682</data>
  <data key="d23">NFKB1 (interacts with) CCND1</data>
  <data key="d24">interacts with</data>
  <data key="d25">NFKB1 (interacts with) CCND1</data>
  <data key="d26">False</data>
  <data key="d27">interacts with</data>
</edge>
<edge source="84072" target="84000">
  <data key="d22">84680</data>
  <data key="d23">NFKB1 (interacts with) CTNNB1</data>
  <data key="d24">interacts with</data>
  <data key="d25">NFKB1 (interacts with) CTNNB1</data>
  <data key="d26">False</data>
  <data key="d27">interacts with</data>
</edge>
<edge source="84072" target="84112">
  <data key="d22">84678</data>
  <data key="d23">NFKB1 (interacts with) HMOX1</data>
  <data key="d24">interacts with</data>
  <data key="d25">NFKB1 (interacts with) HMOX1</data>
  <data key="d26">False</data>
  <data key="d27">interacts with</data>
</edge>
<edge source="84072" target="83998">
  <data key="d22">84676</data>
  <data key="d23">NFKB1 (interacts with) NOS2</data>
  <data key="d24">interacts with</data>
  <data key="d25">NFKB1 (interacts with) NOS2</data>
  <data key="d26">False</data>
  <data key="d27">interacts with</data>
</edge>
<edge source="84072" target="83996">
  <data key="d22">84674</data>
  <data key="d23">NFKB1 (interacts with) IL1B</data>
  <data key="d24">interacts with</data>
  <data key="d25">NFKB1 (interacts with) IL1B</data>
  <data key="d26">False</data>
  <data key="d27">interacts with</data>
</edge>
<edge source="84072" target="83994">
  <data key="d22">84672</data>
  <data key="d23">NFKB1 (interacts with) NRF1</data>
  <data key="d24">interacts with</data>
  <data key="d25">NFKB1 (interacts with) NRF1</data>
  <data key="d26">False</data>
  <data key="d27">interacts with</data>
</edge>
<edge source="84072" target="84008">
  <data key="d22">84670</data>
  <data key="d23">NFKB1 (interacts with) LEF1</data>
  <data key="d24">interacts with</data>
  <data key="d25">NFKB1 (interacts with) LEF1</data>
  <data key="d26">False</data>
  <data key="d27">interacts with</data>
</edge>
<edge source="84072" target="84110">
  <data key="d22">84668</data>
  <data key="d23">NFKB1 (interacts with) VEGFA</data>
  <data key="d24">interacts with</data>
  <data key="d25">NFKB1 (interacts with) VEGFA</data>
  <data key="d26">False</data>
  <data key="d27">interacts with</data>
</edge>
<edge source="84072" target="83992">
  <data key="d22">84666</data>
  <data key="d23">NFKB1 (interacts with) KLF5</data>
  <data key="d24">interacts with</data>
  <data key="d25">NFKB1 (interacts with) KLF5</data>
  <data key="d26">False</data>
  <data key="d27">interacts with</data>
</edge>
<edge source="84072" target="84058">
  <data key="d22">84664</data>
  <data key="d23">NFKB1 (interacts with) PLAU</data>
  <data key="d24">interacts with</data>
  <data key="d25">NFKB1 (interacts with) PLAU</data>
  <data key="d26">False</data>
  <data key="d27">interacts with</data>
</edge>
<edge source="84072" target="84052">
  <data key="d22">84662</data>
  <data key="d23">NFKB1 (interacts with) PLAUR</data>
  <data key="d24">interacts with</data>
  <data key="d25">NFKB1 (interacts with) PLAUR</data>
  <data key="d26">False</data>
  <data key="d27">interacts with</data>
</edge>
<edge source="84072" target="84012">
  <data key="d22">84660</data>
  <data key="d23">NFKB1 (interacts with) IL1RN</data>
  <data key="d24">interacts with</data>
  <data key="d25">NFKB1 (interacts with) IL1RN</data>
  <data key="d26">False</data>
  <data key="d27">interacts with</data>
</edge>
<edge source="84072" target="84048">
  <data key="d22">84658</data>
  <data key="d23">NFKB1 (interacts with) COL1A1</data>
  <data key="d24">interacts with</data>
  <data key="d25">NFKB1 (interacts with) COL1A1</data>
  <data key="d26">False</data>
  <data key="d27">interacts with</data>
</edge>
<edge source="84072" target="83990">
  <data key="d22">84656</data>
  <data key="d23">NFKB1 (interacts with) CCL22</data>
  <data key="d24">interacts with</data>
  <data key="d25">NFKB1 (interacts with) CCL22</data>
  <data key="d26">False</data>
  <data key="d27">interacts with</data>
</edge>
<edge source="84072" target="83988">
  <data key="d22">84654</data>
  <data key="d23">NFKB1 (interacts with) CCL9</data>
  <data key="d24">interacts with</data>
  <data key="d25">NFKB1 (interacts with) CCL9</data>
  <data key="d26">False</data>
  <data key="d27">interacts with</data>
</edge>
<edge source="84072" target="83986">
  <data key="d22">84652</data>
  <data key="d23">NFKB1 (interacts with) GLRX</data>
  <data key="d24">interacts with</data>
  <data key="d25">NFKB1 (interacts with) GLRX</data>
  <data key="d26">False</data>
  <data key="d27">interacts with</data>
</edge>
<edge source="84072" target="84046">
  <data key="d22">84650</data>
  <data key="d23">NFKB1 (interacts with) IL1A</data>
  <data key="d24">interacts with</data>
  <data key="d25">NFKB1 (interacts with) IL1A</data>
  <data key="d26">False</data>
  <data key="d27">interacts with</data>
</edge>
<edge source="84072" target="84102">
  <data key="d22">84648</data>
  <data key="d23">NFKB1 (interacts with) PDGFB</data>
  <data key="d24">interacts with</data>
  <data key="d25">NFKB1 (interacts with) PDGFB</data>
  <data key="d26">False</data>
  <data key="d27">interacts with</data>
</edge>
<edge source="84072" target="84040">
  <data key="d22">84646</data>
  <data key="d23">NFKB1 (interacts with) KLK1</data>
  <data key="d24">interacts with</data>
  <data key="d25">NFKB1 (interacts with) KLK1</data>
  <data key="d26">False</data>
  <data key="d27">interacts with</data>
</edge>
<edge source="84072" target="83984">
  <data key="d22">84644</data>
  <data key="d23">NFKB1 (interacts with) BST1</data>
  <data key="d24">interacts with</data>
  <data key="d25">NFKB1 (interacts with) BST1</data>
  <data key="d26">False</data>
  <data key="d27">interacts with</data>
</edge>
<edge source="84072" target="83982">
  <data key="d22">84642</data>
  <data key="d23">NFKB1 (interacts with) CD74</data>
  <data key="d24">interacts with</data>
  <data key="d25">NFKB1 (interacts with) CD74</data>
  <data key="d26">False</data>
  <data key="d27">interacts with</data>
</edge>
<edge source="84072" target="84034">
  <data key="d22">84640</data>
  <data key="d23">NFKB1 (interacts with) IFNGR2</data>
  <data key="d24">interacts with</data>
  <data key="d25">NFKB1 (interacts with) IFNGR2</data>
  <data key="d26">False</data>
  <data key="d27">interacts with</data>
</edge>
<edge source="84072" target="83980">
  <data key="d22">84638</data>
  <data key="d23">NFKB1 (interacts with) ATF3</data>
  <data key="d24">interacts with</data>
  <data key="d25">NFKB1 (interacts with) ATF3</data>
  <data key="d26">False</data>
  <data key="d27">interacts with</data>
</edge>
<edge source="84072" target="84070">
  <data key="d22">84636</data>
  <data key="d23">NFKB1 (interacts with) NFKB2</data>
  <data key="d24">interacts with</data>
  <data key="d25">NFKB1 (interacts with) NFKB2</data>
  <data key="d26">False</data>
  <data key="d27">interacts with</data>
</edge>
<edge source="84072" target="83978">
  <data key="d22">84634</data>
  <data key="d23">NFKB1 (interacts with) CTCF</data>
  <data key="d24">interacts with</data>
  <data key="d25">NFKB1 (interacts with) CTCF</data>
  <data key="d26">False</data>
  <data key="d27">interacts with</data>
</edge>
<edge source="84072" target="83976">
  <data key="d22">84632</data>
  <data key="d23">NFKB1 (interacts with) STAT1</data>
  <data key="d24">interacts with</data>
  <data key="d25">NFKB1 (interacts with) STAT1</data>
  <data key="d26">False</data>
  <data key="d27">interacts with</data>
</edge>
<edge source="84072" target="84030">
  <data key="d22">84630</data>
  <data key="d23">NFKB1 (interacts with) AR</data>
  <data key="d24">interacts with</data>
  <data key="d25">NFKB1 (interacts with) AR</data>
  <data key="d26">False</data>
  <data key="d27">interacts with</data>
</edge>
<edge source="84072" target="84010">
  <data key="d22">84628</data>
  <data key="d23">NFKB1 (interacts with) CEBPB</data>
  <data key="d24">interacts with</data>
  <data key="d25">NFKB1 (interacts with) CEBPB</data>
  <data key="d26">False</data>
  <data key="d27">interacts with</data>
</edge>
<edge source="84072" target="84028">
  <data key="d22">84626</data>
  <data key="d23">NFKB1 (interacts with) YY1</data>
  <data key="d24">interacts with</data>
  <data key="d25">NFKB1 (interacts with) YY1</data>
  <data key="d26">False</data>
  <data key="d27">interacts with</data>
</edge>
<edge source="84072" target="83974">
  <data key="d22">84624</data>
  <data key="d23">NFKB1 (interacts with) IRF4</data>
  <data key="d24">interacts with</data>
  <data key="d25">NFKB1 (interacts with) IRF4</data>
  <data key="d26">False</data>
  <data key="d27">interacts with</data>
</edge>
<edge source="84072" target="83972">
  <data key="d22">84622</data>
  <data key="d23">NFKB1 (interacts with) ELF3</data>
  <data key="d24">interacts with</data>
  <data key="d25">NFKB1 (interacts with) ELF3</data>
  <data key="d26">False</data>
  <data key="d27">interacts with</data>
</edge>
<edge source="84072" target="83970">
  <data key="d22">84620</data>
  <data key="d23">NFKB1 (interacts with) EGR2</data>
  <data key="d24">interacts with</data>
  <data key="d25">NFKB1 (interacts with) EGR2</data>
  <data key="d26">False</data>
  <data key="d27">interacts with</data>
</edge>
<edge source="84070" target="84120">
  <data key="d22">84618</data>
  <data key="d23">NFKB2 (interacts with) MYC</data>
  <data key="d24">interacts with</data>
  <data key="d25">NFKB2 (interacts with) MYC</data>
  <data key="d26">False</data>
  <data key="d27">interacts with</data>
</edge>
<edge source="84070" target="84114">
  <data key="d22">84616</data>
  <data key="d23">NFKB2 (interacts with) CCND1</data>
  <data key="d24">interacts with</data>
  <data key="d25">NFKB2 (interacts with) CCND1</data>
  <data key="d26">False</data>
  <data key="d27">interacts with</data>
</edge>
<edge source="84070" target="83998">
  <data key="d22">84614</data>
  <data key="d23">NFKB2 (interacts with) NOS2</data>
  <data key="d24">interacts with</data>
  <data key="d25">NFKB2 (interacts with) NOS2</data>
  <data key="d26">False</data>
  <data key="d27">interacts with</data>
</edge>
<edge source="84064" target="84118">
  <data key="d22">84612</data>
  <data key="d23">DNMT1 (interacts with) TRP53</data>
  <data key="d24">interacts with</data>
  <data key="d25">DNMT1 (interacts with) TRP53</data>
  <data key="d26">False</data>
  <data key="d27">interacts with</data>
</edge>
<edge source="84032" target="84114">
  <data key="d22">84610</data>
  <data key="d23">SP4 (interacts with) CCND1</data>
  <data key="d24">interacts with</data>
  <data key="d25">SP4 (interacts with) CCND1</data>
  <data key="d26">False</data>
  <data key="d27">interacts with</data>
</edge>
<edge source="84032" target="84110">
  <data key="d22">84608</data>
  <data key="d23">SP4 (interacts with) VEGFA</data>
  <data key="d24">interacts with</data>
  <data key="d25">SP4 (interacts with) VEGFA</data>
  <data key="d26">False</data>
  <data key="d27">interacts with</data>
</edge>
<edge source="84032" target="83778">
  <data key="d22">84606</data>
  <data key="d23">SP4 (interacts with) CCDC114</data>
  <data key="d24">interacts with</data>
  <data key="d25">SP4 (interacts with) CCDC114</data>
  <data key="d26">False</data>
  <data key="d27">interacts with</data>
</edge>
<edge source="84032" target="84028">
  <data key="d22">84604</data>
  <data key="d23">SP4 (interacts with) YY1</data>
  <data key="d24">interacts with</data>
  <data key="d25">SP4 (interacts with) YY1</data>
  <data key="d26">False</data>
  <data key="d27">interacts with</data>
</edge>
<edge source="84032" target="84026">
  <data key="d22">84602</data>
  <data key="d23">SP4 (interacts with) THRA</data>
  <data key="d24">interacts with</data>
  <data key="d25">SP4 (interacts with) THRA</data>
  <data key="d26">False</data>
  <data key="d27">interacts with</data>
</edge>
<edge source="84030" target="84120">
  <data key="d22">84600</data>
  <data key="d23">AR (interacts with) MYC</data>
  <data key="d24">interacts with</data>
  <data key="d25">AR (interacts with) MYC</data>
  <data key="d26">False</data>
  <data key="d27">interacts with</data>
</edge>
<edge source="84030" target="84078">
  <data key="d22">84598</data>
  <data key="d23">AR (interacts with) RUNX2</data>
  <data key="d24">interacts with</data>
  <data key="d25">AR (interacts with) RUNX2</data>
  <data key="d26">False</data>
  <data key="d27">interacts with</data>
</edge>
<edge source="84030" target="84000">
  <data key="d22">84596</data>
  <data key="d23">AR (interacts with) CTNNB1</data>
  <data key="d24">interacts with</data>
  <data key="d25">AR (interacts with) CTNNB1</data>
  <data key="d26">False</data>
  <data key="d27">interacts with</data>
</edge>
<edge source="84030" target="84072">
  <data key="d22">84594</data>
  <data key="d23">AR (interacts with) NFKB1</data>
  <data key="d24">interacts with</data>
  <data key="d25">AR (interacts with) NFKB1</data>
  <data key="d26">False</data>
  <data key="d27">interacts with</data>
</edge>
<edge source="84030" target="84094">
  <data key="d22">84592</data>
  <data key="d23">AR (interacts with) JUN</data>
  <data key="d24">interacts with</data>
  <data key="d25">AR (interacts with) JUN</data>
  <data key="d26">False</data>
  <data key="d27">interacts with</data>
</edge>
<edge source="84030" target="83998">
  <data key="d22">84590</data>
  <data key="d23">AR (interacts with) NOS2</data>
  <data key="d24">interacts with</data>
  <data key="d25">AR (interacts with) NOS2</data>
  <data key="d26">False</data>
  <data key="d27">interacts with</data>
</edge>
<edge source="84030" target="84110">
  <data key="d22">84588</data>
  <data key="d23">AR (interacts with) VEGFA</data>
  <data key="d24">interacts with</data>
  <data key="d25">AR (interacts with) VEGFA</data>
  <data key="d26">False</data>
  <data key="d27">interacts with</data>
</edge>
<edge source="84030" target="84060">
  <data key="d22">84586</data>
  <data key="d23">AR (interacts with) IGF1R</data>
  <data key="d24">interacts with</data>
  <data key="d25">AR (interacts with) IGF1R</data>
  <data key="d26">False</data>
  <data key="d27">interacts with</data>
</edge>
<edge source="84030" target="83992">
  <data key="d22">84584</data>
  <data key="d23">AR (interacts with) KLF5</data>
  <data key="d24">interacts with</data>
  <data key="d25">AR (interacts with) KLF5</data>
  <data key="d26">False</data>
  <data key="d27">interacts with</data>
</edge>
<edge source="84030" target="83964">
  <data key="d22">84582</data>
  <data key="d23">AR (interacts with) ETV4</data>
  <data key="d24">interacts with</data>
  <data key="d25">AR (interacts with) ETV4</data>
  <data key="d26">False</data>
  <data key="d27">interacts with</data>
</edge>
<edge source="84030" target="83986">
  <data key="d22">84580</data>
  <data key="d23">AR (interacts with) GLRX</data>
  <data key="d24">interacts with</data>
  <data key="d25">AR (interacts with) GLRX</data>
  <data key="d26">False</data>
  <data key="d27">interacts with</data>
</edge>
<edge source="84030" target="83838">
  <data key="d22">84578</data>
  <data key="d23">AR (interacts with) FAM174B</data>
  <data key="d24">interacts with</data>
  <data key="d25">AR (interacts with) FAM174B</data>
  <data key="d26">False</data>
  <data key="d27">interacts with</data>
</edge>
<edge source="84030" target="83836">
  <data key="d22">84576</data>
  <data key="d23">AR (interacts with) TMPRSS2</data>
  <data key="d24">interacts with</data>
  <data key="d25">AR (interacts with) TMPRSS2</data>
  <data key="d26">False</data>
  <data key="d27">interacts with</data>
</edge>
<edge source="84030" target="83846">
  <data key="d22">84574</data>
  <data key="d23">AR (interacts with) TGM2</data>
  <data key="d24">interacts with</data>
  <data key="d25">AR (interacts with) TGM2</data>
  <data key="d26">False</data>
  <data key="d27">interacts with</data>
</edge>
<edge source="84030" target="84010">
  <data key="d22">84572</data>
  <data key="d23">AR (interacts with) CEBPB</data>
  <data key="d24">interacts with</data>
  <data key="d25">AR (interacts with) CEBPB</data>
  <data key="d26">False</data>
  <data key="d27">interacts with</data>
</edge>
<edge source="84030" target="84026">
  <data key="d22">84570</data>
  <data key="d23">AR (interacts with) THRA</data>
  <data key="d24">interacts with</data>
  <data key="d25">AR (interacts with) THRA</data>
  <data key="d26">False</data>
  <data key="d27">interacts with</data>
</edge>
<edge source="84030" target="84086">
  <data key="d22">84568</data>
  <data key="d23">AR (interacts with) RARA</data>
  <data key="d24">interacts with</data>
  <data key="d25">AR (interacts with) RARA</data>
  <data key="d26">False</data>
  <data key="d27">interacts with</data>
</edge>
<edge source="84030" target="83972">
  <data key="d22">84566</data>
  <data key="d23">AR (interacts with) ELF3</data>
  <data key="d24">interacts with</data>
  <data key="d25">AR (interacts with) ELF3</data>
  <data key="d26">False</data>
  <data key="d27">interacts with</data>
</edge>
<edge source="84028" target="84118">
  <data key="d22">84564</data>
  <data key="d23">YY1 (interacts with) TRP53</data>
  <data key="d24">interacts with</data>
  <data key="d25">YY1 (interacts with) TRP53</data>
  <data key="d26">False</data>
  <data key="d27">interacts with</data>
</edge>
<edge source="84028" target="84120">
  <data key="d22">84562</data>
  <data key="d23">YY1 (interacts with) MYC</data>
  <data key="d24">interacts with</data>
  <data key="d25">YY1 (interacts with) MYC</data>
  <data key="d26">False</data>
  <data key="d27">interacts with</data>
</edge>
<edge source="84028" target="83978">
  <data key="d22">84560</data>
  <data key="d23">YY1 (interacts with) CTCF</data>
  <data key="d24">interacts with</data>
  <data key="d25">YY1 (interacts with) CTCF</data>
  <data key="d26">False</data>
  <data key="d27">interacts with</data>
</edge>
<edge source="84028" target="83998">
  <data key="d22">84558</data>
  <data key="d23">YY1 (interacts with) NOS2</data>
  <data key="d24">interacts with</data>
  <data key="d25">YY1 (interacts with) NOS2</data>
  <data key="d26">False</data>
  <data key="d27">interacts with</data>
</edge>
<edge source="84028" target="84048">
  <data key="d22">84556</data>
  <data key="d23">YY1 (interacts with) COL1A1</data>
  <data key="d24">interacts with</data>
  <data key="d25">YY1 (interacts with) COL1A1</data>
  <data key="d26">False</data>
  <data key="d27">interacts with</data>
</edge>
<edge source="84028" target="83860">
  <data key="d22">84554</data>
  <data key="d23">YY1 (interacts with) ATP13A1</data>
  <data key="d24">interacts with</data>
  <data key="d25">YY1 (interacts with) ATP13A1</data>
  <data key="d26">False</data>
  <data key="d27">interacts with</data>
</edge>
<edge source="84026" target="83744">
  <data key="d22">84552</data>
  <data key="d23">THRA (interacts with) JAG1</data>
  <data key="d24">interacts with</data>
  <data key="d25">THRA (interacts with) JAG1</data>
  <data key="d26">False</data>
  <data key="d27">interacts with</data>
</edge>
<edge source="84024" target="84076">
  <data key="d22">84550</data>
  <data key="d23">SRF (interacts with) EGR1</data>
  <data key="d24">interacts with</data>
  <data key="d25">SRF (interacts with) EGR1</data>
  <data key="d26">False</data>
  <data key="d27">interacts with</data>
</edge>
<edge source="84024" target="84050">
  <data key="d22">84548</data>
  <data key="d23">SRF (interacts with) ACTA1</data>
  <data key="d24">interacts with</data>
  <data key="d25">SRF (interacts with) ACTA1</data>
  <data key="d26">False</data>
  <data key="d27">interacts with</data>
</edge>
<edge source="84024" target="83784">
  <data key="d22">84546</data>
  <data key="d23">SRF (interacts with) KLF3</data>
  <data key="d24">interacts with</data>
  <data key="d25">SRF (interacts with) KLF3</data>
  <data key="d26">False</data>
  <data key="d27">interacts with</data>
</edge>
<edge source="84024" target="83782">
  <data key="d22">84544</data>
  <data key="d23">SRF (interacts with) ACTG2</data>
  <data key="d24">interacts with</data>
  <data key="d25">SRF (interacts with) ACTG2</data>
  <data key="d26">False</data>
  <data key="d27">interacts with</data>
</edge>
<edge source="84022" target="83980">
  <data key="d22">84542</data>
  <data key="d23">CREM (interacts with) ATF3</data>
  <data key="d24">interacts with</data>
  <data key="d25">CREM (interacts with) ATF3</data>
  <data key="d26">False</data>
  <data key="d27">interacts with</data>
</edge>
<edge source="84022" target="84086">
  <data key="d22">84540</data>
  <data key="d23">CREM (interacts with) RARA</data>
  <data key="d24">interacts with</data>
  <data key="d25">CREM (interacts with) RARA</data>
  <data key="d26">False</data>
  <data key="d27">interacts with</data>
</edge>
<edge source="84022" target="83910">
  <data key="d22">84538</data>
  <data key="d23">CREM (interacts with) LITAF</data>
  <data key="d24">interacts with</data>
  <data key="d25">CREM (interacts with) LITAF</data>
  <data key="d26">False</data>
  <data key="d27">interacts with</data>
</edge>
<edge source="84022" target="83752">
  <data key="d22">84536</data>
  <data key="d23">CREM (interacts with) FSCN1</data>
  <data key="d24">interacts with</data>
  <data key="d25">CREM (interacts with) FSCN1</data>
  <data key="d26">False</data>
  <data key="d27">interacts with</data>
</edge>
<edge source="84022" target="83750">
  <data key="d22">84534</data>
  <data key="d23">CREM (interacts with) TRIM69</data>
  <data key="d24">interacts with</data>
  <data key="d25">CREM (interacts with) TRIM69</data>
  <data key="d26">False</data>
  <data key="d27">interacts with</data>
</edge>
<edge source="84020" target="84120">
  <data key="d22">84532</data>
  <data key="d23">HNF4A (interacts with) MYC</data>
  <data key="d24">interacts with</data>
  <data key="d25">HNF4A (interacts with) MYC</data>
  <data key="d26">False</data>
  <data key="d27">interacts with</data>
</edge>
<edge source="84020" target="84010">
  <data key="d22">84530</data>
  <data key="d23">HNF4A (interacts with) CEBPB</data>
  <data key="d24">interacts with</data>
  <data key="d25">HNF4A (interacts with) CEBPB</data>
  <data key="d26">False</data>
  <data key="d27">interacts with</data>
</edge>
<edge source="84020" target="83872">
  <data key="d22">84528</data>
  <data key="d23">HNF4A (interacts with) DSC2</data>
  <data key="d24">interacts with</data>
  <data key="d25">HNF4A (interacts with) DSC2</data>
  <data key="d26">False</data>
  <data key="d27">interacts with</data>
</edge>
<edge source="84020" target="83968">
  <data key="d22">84526</data>
  <data key="d23">HNF4A (interacts with) C3</data>
  <data key="d24">interacts with</data>
  <data key="d25">HNF4A (interacts with) C3</data>
  <data key="d26">False</data>
  <data key="d27">interacts with</data>
</edge>
<edge source="84020" target="83870">
  <data key="d22">84524</data>
  <data key="d23">HNF4A (interacts with) BPHL</data>
  <data key="d24">interacts with</data>
  <data key="d25">HNF4A (interacts with) BPHL</data>
  <data key="d26">False</data>
  <data key="d27">interacts with</data>
</edge>
<edge source="84020" target="84100">
  <data key="d22">84522</data>
  <data key="d23">HNF4A (interacts with) EPHX1</data>
  <data key="d24">interacts with</data>
  <data key="d25">HNF4A (interacts with) EPHX1</data>
  <data key="d26">False</data>
  <data key="d27">interacts with</data>
</edge>
<edge source="84020" target="84038">
  <data key="d22">84520</data>
  <data key="d23">HNF4A (interacts with) F10</data>
  <data key="d24">interacts with</data>
  <data key="d25">HNF4A (interacts with) F10</data>
  <data key="d26">False</data>
  <data key="d27">interacts with</data>
</edge>
<edge source="84018" target="83786">
  <data key="d22">84518</data>
  <data key="d23">HINFP (interacts with) MPZL1</data>
  <data key="d24">interacts with</data>
  <data key="d25">HINFP (interacts with) MPZL1</data>
  <data key="d26">False</data>
  <data key="d27">interacts with</data>
</edge>
<edge source="84016" target="84014">
  <data key="d22">84516</data>
  <data key="d23">NFE2L2 (interacts with) ABCC4</data>
  <data key="d24">interacts with</data>
  <data key="d25">NFE2L2 (interacts with) ABCC4</data>
  <data key="d26">False</data>
  <data key="d27">interacts with</data>
</edge>
<edge source="84016" target="84112">
  <data key="d22">84514</data>
  <data key="d23">NFE2L2 (interacts with) HMOX1</data>
  <data key="d24">interacts with</data>
  <data key="d25">NFE2L2 (interacts with) HMOX1</data>
  <data key="d26">False</data>
  <data key="d27">interacts with</data>
</edge>
<edge source="84016" target="84012">
  <data key="d22">84512</data>
  <data key="d23">NFE2L2 (interacts with) IL1RN</data>
  <data key="d24">interacts with</data>
  <data key="d25">NFE2L2 (interacts with) IL1RN</data>
  <data key="d26">False</data>
  <data key="d27">interacts with</data>
</edge>
<edge source="84016" target="84078">
  <data key="d22">84510</data>
  <data key="d23">NFE2L2 (interacts with) RUNX2</data>
  <data key="d24">interacts with</data>
  <data key="d25">NFE2L2 (interacts with) RUNX2</data>
  <data key="d26">False</data>
  <data key="d27">interacts with</data>
</edge>
<edge source="84016" target="84072">
  <data key="d22">84508</data>
  <data key="d23">NFE2L2 (interacts with) NFKB1</data>
  <data key="d24">interacts with</data>
  <data key="d25">NFE2L2 (interacts with) NFKB1</data>
  <data key="d26">False</data>
  <data key="d27">interacts with</data>
</edge>
<edge source="84016" target="84010">
  <data key="d22">84506</data>
  <data key="d23">NFE2L2 (interacts with) CEBPB</data>
  <data key="d24">interacts with</data>
  <data key="d25">NFE2L2 (interacts with) CEBPB</data>
  <data key="d26">False</data>
  <data key="d27">interacts with</data>
</edge>
<edge source="84010" target="84118">
  <data key="d22">84504</data>
  <data key="d23">CEBPB (interacts with) TRP53</data>
  <data key="d24">interacts with</data>
  <data key="d25">CEBPB (interacts with) TRP53</data>
  <data key="d26">False</data>
  <data key="d27">interacts with</data>
</edge>
<edge source="84010" target="84120">
  <data key="d22">84502</data>
  <data key="d23">CEBPB (interacts with) MYC</data>
  <data key="d24">interacts with</data>
  <data key="d25">CEBPB (interacts with) MYC</data>
  <data key="d26">False</data>
  <data key="d27">interacts with</data>
</edge>
<edge source="84010" target="84078">
  <data key="d22">84500</data>
  <data key="d23">CEBPB (interacts with) RUNX2</data>
  <data key="d24">interacts with</data>
  <data key="d25">CEBPB (interacts with) RUNX2</data>
  <data key="d26">False</data>
  <data key="d27">interacts with</data>
</edge>
<edge source="84010" target="83980">
  <data key="d22">84498</data>
  <data key="d23">CEBPB (interacts with) ATF3</data>
  <data key="d24">interacts with</data>
  <data key="d25">CEBPB (interacts with) ATF3</data>
  <data key="d26">False</data>
  <data key="d27">interacts with</data>
</edge>
<edge source="84010" target="83998">
  <data key="d22">84496</data>
  <data key="d23">CEBPB (interacts with) NOS2</data>
  <data key="d24">interacts with</data>
  <data key="d25">CEBPB (interacts with) NOS2</data>
  <data key="d26">False</data>
  <data key="d27">interacts with</data>
</edge>
<edge source="84010" target="84068">
  <data key="d22">84494</data>
  <data key="d23">CEBPB (interacts with) CSF1R</data>
  <data key="d24">interacts with</data>
  <data key="d25">CEBPB (interacts with) CSF1R</data>
  <data key="d26">False</data>
  <data key="d27">interacts with</data>
</edge>
<edge source="84010" target="83996">
  <data key="d22">84492</data>
  <data key="d23">CEBPB (interacts with) IL1B</data>
  <data key="d24">interacts with</data>
  <data key="d25">CEBPB (interacts with) IL1B</data>
  <data key="d26">False</data>
  <data key="d27">interacts with</data>
</edge>
<edge source="84010" target="84048">
  <data key="d22">84490</data>
  <data key="d23">CEBPB (interacts with) COL1A1</data>
  <data key="d24">interacts with</data>
  <data key="d25">CEBPB (interacts with) COL1A1</data>
  <data key="d26">False</data>
  <data key="d27">interacts with</data>
</edge>
<edge source="84010" target="83968">
  <data key="d22">84488</data>
  <data key="d23">CEBPB (interacts with) C3</data>
  <data key="d24">interacts with</data>
  <data key="d25">CEBPB (interacts with) C3</data>
  <data key="d26">False</data>
  <data key="d27">interacts with</data>
</edge>
<edge source="84010" target="83966">
  <data key="d22">84486</data>
  <data key="d23">CEBPB (interacts with) SAA3</data>
  <data key="d24">interacts with</data>
  <data key="d25">CEBPB (interacts with) SAA3</data>
  <data key="d26">False</data>
  <data key="d27">interacts with</data>
</edge>
<edge source="84008" target="84120">
  <data key="d22">84484</data>
  <data key="d23">LEF1 (interacts with) MYC</data>
  <data key="d24">interacts with</data>
  <data key="d25">LEF1 (interacts with) MYC</data>
  <data key="d26">False</data>
  <data key="d27">interacts with</data>
</edge>
<edge source="84008" target="84078">
  <data key="d22">84482</data>
  <data key="d23">LEF1 (interacts with) RUNX2</data>
  <data key="d24">interacts with</data>
  <data key="d25">LEF1 (interacts with) RUNX2</data>
  <data key="d26">False</data>
  <data key="d27">interacts with</data>
</edge>
<edge source="84008" target="84114">
  <data key="d22">84480</data>
  <data key="d23">LEF1 (interacts with) CCND1</data>
  <data key="d24">interacts with</data>
  <data key="d25">LEF1 (interacts with) CCND1</data>
  <data key="d26">False</data>
  <data key="d27">interacts with</data>
</edge>
<edge source="84008" target="84000">
  <data key="d22">84478</data>
  <data key="d23">LEF1 (interacts with) CTNNB1</data>
  <data key="d24">interacts with</data>
  <data key="d25">LEF1 (interacts with) CTNNB1</data>
  <data key="d26">False</data>
  <data key="d27">interacts with</data>
</edge>
<edge source="84008" target="84094">
  <data key="d22">84476</data>
  <data key="d23">LEF1 (interacts with) JUN</data>
  <data key="d24">interacts with</data>
  <data key="d25">LEF1 (interacts with) JUN</data>
  <data key="d26">False</data>
  <data key="d27">interacts with</data>
</edge>
<edge source="84008" target="83840">
  <data key="d22">84474</data>
  <data key="d23">LEF1 (interacts with) DSP</data>
  <data key="d24">interacts with</data>
  <data key="d25">LEF1 (interacts with) DSP</data>
  <data key="d26">False</data>
  <data key="d27">interacts with</data>
</edge>
<edge source="84008" target="84030">
  <data key="d22">84472</data>
  <data key="d23">LEF1 (interacts with) AR</data>
  <data key="d24">interacts with</data>
  <data key="d25">LEF1 (interacts with) AR</data>
  <data key="d26">False</data>
  <data key="d27">interacts with</data>
</edge>
<edge source="84008" target="83898">
  <data key="d22">84470</data>
  <data key="d23">LEF1 (interacts with) CDX1</data>
  <data key="d24">interacts with</data>
  <data key="d25">LEF1 (interacts with) CDX1</data>
  <data key="d26">False</data>
  <data key="d27">interacts with</data>
</edge>
<edge source="84000" target="84120">
  <data key="d22">84468</data>
  <data key="d23">CTNNB1 (interacts with) MYC</data>
  <data key="d24">interacts with</data>
  <data key="d25">CTNNB1 (interacts with) MYC</data>
  <data key="d26">False</data>
  <data key="d27">interacts with</data>
</edge>
<edge source="84000" target="84078">
  <data key="d22">84466</data>
  <data key="d23">CTNNB1 (interacts with) RUNX2</data>
  <data key="d24">interacts with</data>
  <data key="d25">CTNNB1 (interacts with) RUNX2</data>
  <data key="d26">False</data>
  <data key="d27">interacts with</data>
</edge>
<edge source="84000" target="84122">
  <data key="d22">84464</data>
  <data key="d23">CTNNB1 (interacts with) E2F1</data>
  <data key="d24">interacts with</data>
  <data key="d25">CTNNB1 (interacts with) E2F1</data>
  <data key="d26">False</data>
  <data key="d27">interacts with</data>
</edge>
<edge source="84000" target="84114">
  <data key="d22">84462</data>
  <data key="d23">CTNNB1 (interacts with) CCND1</data>
  <data key="d24">interacts with</data>
  <data key="d25">CTNNB1 (interacts with) CCND1</data>
  <data key="d26">False</data>
  <data key="d27">interacts with</data>
</edge>
<edge source="84000" target="84128">
  <data key="d22">84460</data>
  <data key="d23">CTNNB1 (interacts with) CCNE1</data>
  <data key="d24">interacts with</data>
  <data key="d25">CTNNB1 (interacts with) CCNE1</data>
  <data key="d26">False</data>
  <data key="d27">interacts with</data>
</edge>
<edge source="84000" target="83900">
  <data key="d22">84458</data>
  <data key="d23">CTNNB1 (interacts with) GLUL</data>
  <data key="d24">interacts with</data>
  <data key="d25">CTNNB1 (interacts with) GLUL</data>
  <data key="d26">False</data>
  <data key="d27">interacts with</data>
</edge>
<edge source="84000" target="84008">
  <data key="d22">84456</data>
  <data key="d23">CTNNB1 (interacts with) LEF1</data>
  <data key="d24">interacts with</data>
  <data key="d25">CTNNB1 (interacts with) LEF1</data>
  <data key="d26">False</data>
  <data key="d27">interacts with</data>
</edge>
<edge source="84000" target="84110">
  <data key="d22">84454</data>
  <data key="d23">CTNNB1 (interacts with) VEGFA</data>
  <data key="d24">interacts with</data>
  <data key="d25">CTNNB1 (interacts with) VEGFA</data>
  <data key="d26">False</data>
  <data key="d27">interacts with</data>
</edge>
<edge source="84000" target="83898">
  <data key="d22">84452</data>
  <data key="d23">CTNNB1 (interacts with) CDX1</data>
  <data key="d24">interacts with</data>
  <data key="d25">CTNNB1 (interacts with) CDX1</data>
  <data key="d26">False</data>
  <data key="d27">interacts with</data>
</edge>
<edge source="83994" target="84112">
  <data key="d22">84450</data>
  <data key="d23">NRF1 (interacts with) HMOX1</data>
  <data key="d24">interacts with</data>
  <data key="d25">NRF1 (interacts with) HMOX1</data>
  <data key="d26">False</data>
  <data key="d27">interacts with</data>
</edge>
<edge source="83994" target="84012">
  <data key="d22">84448</data>
  <data key="d23">NRF1 (interacts with) IL1RN</data>
  <data key="d24">interacts with</data>
  <data key="d25">NRF1 (interacts with) IL1RN</data>
  <data key="d26">False</data>
  <data key="d27">interacts with</data>
</edge>
<edge source="83994" target="83810">
  <data key="d22">84446</data>
  <data key="d23">NRF1 (interacts with) FCGR3</data>
  <data key="d24">interacts with</data>
  <data key="d25">NRF1 (interacts with) FCGR3</data>
  <data key="d26">False</data>
  <data key="d27">interacts with</data>
</edge>
<edge source="83994" target="83808">
  <data key="d22">84444</data>
  <data key="d23">NRF1 (interacts with) ZFP263</data>
  <data key="d24">interacts with</data>
  <data key="d25">NRF1 (interacts with) ZFP263</data>
  <data key="d26">False</data>
  <data key="d27">interacts with</data>
</edge>
<edge source="83980" target="84114">
  <data key="d22">84442</data>
  <data key="d23">ATF3 (interacts with) CCND1</data>
  <data key="d24">interacts with</data>
  <data key="d25">ATF3 (interacts with) CCND1</data>
  <data key="d26">False</data>
  <data key="d27">interacts with</data>
</edge>
<edge source="83980" target="83896">
  <data key="d22">84440</data>
  <data key="d23">ATF3 (interacts with) SORT1</data>
  <data key="d24">interacts with</data>
  <data key="d25">ATF3 (interacts with) SORT1</data>
  <data key="d26">False</data>
  <data key="d27">interacts with</data>
</edge>
<edge source="83980" target="83894">
  <data key="d22">84438</data>
  <data key="d23">ATF3 (interacts with) RAD9A</data>
  <data key="d24">interacts with</data>
  <data key="d25">ATF3 (interacts with) RAD9A</data>
  <data key="d26">False</data>
  <data key="d27">interacts with</data>
</edge>
<edge source="83980" target="84090">
  <data key="d22">84436</data>
  <data key="d23">ATF3 (interacts with) ETS2</data>
  <data key="d24">interacts with</data>
  <data key="d25">ATF3 (interacts with) ETS2</data>
  <data key="d26">False</data>
  <data key="d27">interacts with</data>
</edge>
<edge source="83978" target="84016">
  <data key="d22">84434</data>
  <data key="d23">CTCF (interacts with) NFE2L2</data>
  <data key="d24">interacts with</data>
  <data key="d25">CTCF (interacts with) NFE2L2</data>
  <data key="d26">False</data>
  <data key="d27">interacts with</data>
</edge>
<edge source="83978" target="84120">
  <data key="d22">84432</data>
  <data key="d23">CTCF (interacts with) MYC</data>
  <data key="d24">interacts with</data>
  <data key="d25">CTCF (interacts with) MYC</data>
  <data key="d26">False</data>
  <data key="d27">interacts with</data>
</edge>
<edge source="83978" target="84114">
  <data key="d22">84430</data>
  <data key="d23">CTCF (interacts with) CCND1</data>
  <data key="d24">interacts with</data>
  <data key="d25">CTCF (interacts with) CCND1</data>
  <data key="d26">False</data>
  <data key="d27">interacts with</data>
</edge>
<edge source="83978" target="83942">
  <data key="d22">84428</data>
  <data key="d23">CTCF (interacts with) BATF2</data>
  <data key="d24">interacts with</data>
  <data key="d25">CTCF (interacts with) BATF2</data>
  <data key="d26">False</data>
  <data key="d27">interacts with</data>
</edge>
<edge source="83978" target="83940">
  <data key="d22">84426</data>
  <data key="d23">CTCF (interacts with) BCL2L14</data>
  <data key="d24">interacts with</data>
  <data key="d25">CTCF (interacts with) BCL2L14</data>
  <data key="d26">False</data>
  <data key="d27">interacts with</data>
</edge>
<edge source="83976" target="84118">
  <data key="d22">84424</data>
  <data key="d23">STAT1 (interacts with) TRP53</data>
  <data key="d24">interacts with</data>
  <data key="d25">STAT1 (interacts with) TRP53</data>
  <data key="d26">False</data>
  <data key="d27">interacts with</data>
</edge>
<edge source="83976" target="84120">
  <data key="d22">84422</data>
  <data key="d23">STAT1 (interacts with) MYC</data>
  <data key="d24">interacts with</data>
  <data key="d25">STAT1 (interacts with) MYC</data>
  <data key="d26">False</data>
  <data key="d27">interacts with</data>
</edge>
<edge source="83976" target="84078">
  <data key="d22">84420</data>
  <data key="d23">STAT1 (interacts with) RUNX2</data>
  <data key="d24">interacts with</data>
  <data key="d25">STAT1 (interacts with) RUNX2</data>
  <data key="d26">False</data>
  <data key="d27">interacts with</data>
</edge>
<edge source="83976" target="84076">
  <data key="d22">84418</data>
  <data key="d23">STAT1 (interacts with) EGR1</data>
  <data key="d24">interacts with</data>
  <data key="d25">STAT1 (interacts with) EGR1</data>
  <data key="d26">False</data>
  <data key="d27">interacts with</data>
</edge>
<edge source="83976" target="84114">
  <data key="d22">84416</data>
  <data key="d23">STAT1 (interacts with) CCND1</data>
  <data key="d24">interacts with</data>
  <data key="d25">STAT1 (interacts with) CCND1</data>
  <data key="d26">False</data>
  <data key="d27">interacts with</data>
</edge>
<edge source="83976" target="84094">
  <data key="d22">84414</data>
  <data key="d23">STAT1 (interacts with) JUN</data>
  <data key="d24">interacts with</data>
  <data key="d25">STAT1 (interacts with) JUN</data>
  <data key="d26">False</data>
  <data key="d27">interacts with</data>
</edge>
<edge source="83976" target="84112">
  <data key="d22">84412</data>
  <data key="d23">STAT1 (interacts with) HMOX1</data>
  <data key="d24">interacts with</data>
  <data key="d25">STAT1 (interacts with) HMOX1</data>
  <data key="d26">False</data>
  <data key="d27">interacts with</data>
</edge>
<edge source="83976" target="83998">
  <data key="d22">84410</data>
  <data key="d23">STAT1 (interacts with) NOS2</data>
  <data key="d24">interacts with</data>
  <data key="d25">STAT1 (interacts with) NOS2</data>
  <data key="d26">False</data>
  <data key="d27">interacts with</data>
</edge>
<edge source="83976" target="83996">
  <data key="d22">84408</data>
  <data key="d23">STAT1 (interacts with) IL1B</data>
  <data key="d24">interacts with</data>
  <data key="d25">STAT1 (interacts with) IL1B</data>
  <data key="d26">False</data>
  <data key="d27">interacts with</data>
</edge>
<edge source="83976" target="84110">
  <data key="d22">84406</data>
  <data key="d23">STAT1 (interacts with) VEGFA</data>
  <data key="d24">interacts with</data>
  <data key="d25">STAT1 (interacts with) VEGFA</data>
  <data key="d26">False</data>
  <data key="d27">interacts with</data>
</edge>
<edge source="83976" target="84058">
  <data key="d22">84404</data>
  <data key="d23">STAT1 (interacts with) PLAU</data>
  <data key="d24">interacts with</data>
  <data key="d25">STAT1 (interacts with) PLAU</data>
  <data key="d26">False</data>
  <data key="d27">interacts with</data>
</edge>
<edge source="83976" target="84048">
  <data key="d22">84402</data>
  <data key="d23">STAT1 (interacts with) COL1A1</data>
  <data key="d24">interacts with</data>
  <data key="d25">STAT1 (interacts with) COL1A1</data>
  <data key="d26">False</data>
  <data key="d27">interacts with</data>
</edge>
<edge source="83976" target="83892">
  <data key="d22">84400</data>
  <data key="d23">STAT1 (interacts with) DUOX2</data>
  <data key="d24">interacts with</data>
  <data key="d25">STAT1 (interacts with) DUOX2</data>
  <data key="d26">False</data>
  <data key="d27">interacts with</data>
</edge>
<edge source="83976" target="84042">
  <data key="d22">84398</data>
  <data key="d23">STAT1 (interacts with) MUC4</data>
  <data key="d24">interacts with</data>
  <data key="d25">STAT1 (interacts with) MUC4</data>
  <data key="d26">False</data>
  <data key="d27">interacts with</data>
</edge>
<edge source="83976" target="83960">
  <data key="d22">84396</data>
  <data key="d23">STAT1 (interacts with) IL12RB1</data>
  <data key="d24">interacts with</data>
  <data key="d25">STAT1 (interacts with) IL12RB1</data>
  <data key="d26">False</data>
  <data key="d27">interacts with</data>
</edge>
<edge source="83976" target="83890">
  <data key="d22">84394</data>
  <data key="d23">STAT1 (interacts with) MX1</data>
  <data key="d24">interacts with</data>
  <data key="d25">STAT1 (interacts with) MX1</data>
  <data key="d26">False</data>
  <data key="d27">interacts with</data>
</edge>
<edge source="83976" target="83888">
  <data key="d22">84392</data>
  <data key="d23">STAT1 (interacts with) MX2</data>
  <data key="d24">interacts with</data>
  <data key="d25">STAT1 (interacts with) MX2</data>
  <data key="d26">False</data>
  <data key="d27">interacts with</data>
</edge>
<edge source="83976" target="83886">
  <data key="d22">84390</data>
  <data key="d23">STAT1 (interacts with) BST2</data>
  <data key="d24">interacts with</data>
  <data key="d25">STAT1 (interacts with) BST2</data>
  <data key="d26">False</data>
  <data key="d27">interacts with</data>
</edge>
<edge source="83976" target="83884">
  <data key="d22">84388</data>
  <data key="d23">STAT1 (interacts with) KRT17</data>
  <data key="d24">interacts with</data>
  <data key="d25">STAT1 (interacts with) KRT17</data>
  <data key="d26">False</data>
  <data key="d27">interacts with</data>
</edge>
<edge source="83976" target="83882">
  <data key="d22">84386</data>
  <data key="d23">STAT1 (interacts with) OASL1</data>
  <data key="d24">interacts with</data>
  <data key="d25">STAT1 (interacts with) OASL1</data>
  <data key="d26">False</data>
  <data key="d27">interacts with</data>
</edge>
<edge source="83976" target="84022">
  <data key="d22">84384</data>
  <data key="d23">STAT1 (interacts with) CREM</data>
  <data key="d24">interacts with</data>
  <data key="d25">STAT1 (interacts with) CREM</data>
  <data key="d26">False</data>
  <data key="d27">interacts with</data>
</edge>
<edge source="83974" target="84066">
  <data key="d22">84382</data>
  <data key="d23">IRF4 (interacts with) SPI1</data>
  <data key="d24">interacts with</data>
  <data key="d25">IRF4 (interacts with) SPI1</data>
  <data key="d26">False</data>
  <data key="d27">interacts with</data>
</edge>
<edge source="83974" target="83996">
  <data key="d22">84380</data>
  <data key="d23">IRF4 (interacts with) IL1B</data>
  <data key="d24">interacts with</data>
  <data key="d25">IRF4 (interacts with) IL1B</data>
  <data key="d26">False</data>
  <data key="d27">interacts with</data>
</edge>
<edge source="83974" target="84060">
  <data key="d22">84378</data>
  <data key="d23">IRF4 (interacts with) IGF1R</data>
  <data key="d24">interacts with</data>
  <data key="d25">IRF4 (interacts with) IGF1R</data>
  <data key="d26">False</data>
  <data key="d27">interacts with</data>
</edge>
<edge source="83974" target="83812">
  <data key="d22">84376</data>
  <data key="d23">IRF4 (interacts with) SMG6</data>
  <data key="d24">interacts with</data>
  <data key="d25">IRF4 (interacts with) SMG6</data>
  <data key="d26">False</data>
  <data key="d27">interacts with</data>
</edge>
<edge source="83974" target="83950">
  <data key="d22">84374</data>
  <data key="d23">IRF4 (interacts with) PRDM1</data>
  <data key="d24">interacts with</data>
  <data key="d25">IRF4 (interacts with) PRDM1</data>
  <data key="d26">False</data>
  <data key="d27">interacts with</data>
</edge>
<edge source="83974" target="83948">
  <data key="d22">84372</data>
  <data key="d23">IRF4 (interacts with) ZEB1</data>
  <data key="d24">interacts with</data>
  <data key="d25">IRF4 (interacts with) ZEB1</data>
  <data key="d26">False</data>
  <data key="d27">interacts with</data>
</edge>
<edge source="83972" target="83754">
  <data key="d22">84370</data>
  <data key="d23">ELF3 (interacts with) CDCP1</data>
  <data key="d24">interacts with</data>
  <data key="d25">ELF3 (interacts with) CDCP1</data>
  <data key="d26">False</data>
  <data key="d27">interacts with</data>
</edge>
<edge source="83970" target="84010">
  <data key="d22">84368</data>
  <data key="d23">EGR2 (interacts with) CEBPB</data>
  <data key="d24">interacts with</data>
  <data key="d25">EGR2 (interacts with) CEBPB</data>
  <data key="d26">False</data>
  <data key="d27">interacts with</data>
</edge>
<edge source="83970" target="83780">
  <data key="d22">84366</data>
  <data key="d23">EGR2 (interacts with) DDX20</data>
  <data key="d24">interacts with</data>
  <data key="d25">EGR2 (interacts with) DDX20</data>
  <data key="d26">False</data>
  <data key="d27">interacts with</data>
</edge>
<edge source="83954" target="83794">
  <data key="d22">84364</data>
  <data key="d23">CLOCK (interacts with) CRY2</data>
  <data key="d24">interacts with</data>
  <data key="d25">CLOCK (interacts with) CRY2</data>
  <data key="d26">False</data>
  <data key="d27">interacts with</data>
</edge>
<edge source="83954" target="83792">
  <data key="d22">84362</data>
  <data key="d23">CLOCK (interacts with) JCAD</data>
  <data key="d24">interacts with</data>
  <data key="d25">CLOCK (interacts with) JCAD</data>
  <data key="d26">False</data>
  <data key="d27">interacts with</data>
</edge>
<edge source="83954" target="83790">
  <data key="d22">84360</data>
  <data key="d23">CLOCK (interacts with) MAGI1</data>
  <data key="d24">interacts with</data>
  <data key="d25">CLOCK (interacts with) MAGI1</data>
  <data key="d26">False</data>
  <data key="d27">interacts with</data>
</edge>
<edge source="83952" target="84016">
  <data key="d22">84358</data>
  <data key="d23">E2F6 (interacts with) NFE2L2</data>
  <data key="d24">interacts with</data>
  <data key="d25">E2F6 (interacts with) NFE2L2</data>
  <data key="d26">False</data>
  <data key="d27">interacts with</data>
</edge>
<edge source="83952" target="84122">
  <data key="d22">84356</data>
  <data key="d23">E2F6 (interacts with) E2F1</data>
  <data key="d24">interacts with</data>
  <data key="d25">E2F6 (interacts with) E2F1</data>
  <data key="d26">False</data>
  <data key="d27">interacts with</data>
</edge>
<edge source="83952" target="83938">
  <data key="d22">84354</data>
  <data key="d23">E2F6 (interacts with) FANCC</data>
  <data key="d24">interacts with</data>
  <data key="d25">E2F6 (interacts with) FANCC</data>
  <data key="d26">False</data>
  <data key="d27">interacts with</data>
</edge>
<edge source="83952" target="83936">
  <data key="d22">84352</data>
  <data key="d23">E2F6 (interacts with) MROH1</data>
  <data key="d24">interacts with</data>
  <data key="d25">E2F6 (interacts with) MROH1</data>
  <data key="d26">False</data>
  <data key="d27">interacts with</data>
</edge>
<edge source="83950" target="84120">
  <data key="d22">84350</data>
  <data key="d23">PRDM1 (interacts with) MYC</data>
  <data key="d24">interacts with</data>
  <data key="d25">PRDM1 (interacts with) MYC</data>
  <data key="d26">False</data>
  <data key="d27">interacts with</data>
</edge>
<edge source="83950" target="83878">
  <data key="d22">84348</data>
  <data key="d23">PRDM1 (interacts with) CREB1</data>
  <data key="d24">interacts with</data>
  <data key="d25">PRDM1 (interacts with) CREB1</data>
  <data key="d26">False</data>
  <data key="d27">interacts with</data>
</edge>
<edge source="83950" target="83876">
  <data key="d22">84346</data>
  <data key="d23">PRDM1 (interacts with) NLRP12</data>
  <data key="d24">interacts with</data>
  <data key="d25">PRDM1 (interacts with) NLRP12</data>
  <data key="d26">False</data>
  <data key="d27">interacts with</data>
</edge>
<edge source="83950" target="84002">
  <data key="d22">84344</data>
  <data key="d23">PRDM1 (interacts with) MID1</data>
  <data key="d24">interacts with</data>
  <data key="d25">PRDM1 (interacts with) MID1</data>
  <data key="d26">False</data>
  <data key="d27">interacts with</data>
</edge>
<edge source="83950" target="83874">
  <data key="d22">84342</data>
  <data key="d23">PRDM1 (interacts with) IFIT2</data>
  <data key="d24">interacts with</data>
  <data key="d25">PRDM1 (interacts with) IFIT2</data>
  <data key="d26">False</data>
  <data key="d27">interacts with</data>
</edge>
<edge source="83948" target="84030">
  <data key="d22">84340</data>
  <data key="d23">ZEB1 (interacts with) AR</data>
  <data key="d24">interacts with</data>
  <data key="d25">ZEB1 (interacts with) AR</data>
  <data key="d26">False</data>
  <data key="d27">interacts with</data>
</edge>
<edge source="83948" target="83858">
  <data key="d22">84338</data>
  <data key="d23">ZEB1 (interacts with) ITGB4</data>
  <data key="d24">interacts with</data>
  <data key="d25">ZEB1 (interacts with) ITGB4</data>
  <data key="d26">False</data>
  <data key="d27">interacts with</data>
</edge>
<edge source="83948" target="83788">
  <data key="d22">84336</data>
  <data key="d23">ZEB1 (interacts with) LAD1</data>
  <data key="d24">interacts with</data>
  <data key="d25">ZEB1 (interacts with) LAD1</data>
  <data key="d26">False</data>
  <data key="d27">interacts with</data>
</edge>
<edge source="83934" target="84130">
  <data key="d22">84334</data>
  <data key="d23">E2F4 (interacts with) E2F2</data>
  <data key="d24">interacts with</data>
  <data key="d25">E2F4 (interacts with) E2F2</data>
  <data key="d26">False</data>
  <data key="d27">interacts with</data>
</edge>
<edge source="83934" target="84114">
  <data key="d22">84332</data>
  <data key="d23">E2F4 (interacts with) CCND1</data>
  <data key="d24">interacts with</data>
  <data key="d25">E2F4 (interacts with) CCND1</data>
  <data key="d26">False</data>
  <data key="d27">interacts with</data>
</edge>
<edge source="83934" target="84062">
  <data key="d22">84330</data>
  <data key="d23">E2F4 (interacts with) TK1</data>
  <data key="d24">interacts with</data>
  <data key="d25">E2F4 (interacts with) TK1</data>
  <data key="d26">False</data>
  <data key="d27">interacts with</data>
</edge>
<edge source="83934" target="84108">
  <data key="d22">84328</data>
  <data key="d23">E2F4 (interacts with) MYBL2</data>
  <data key="d24">interacts with</data>
  <data key="d25">E2F4 (interacts with) MYBL2</data>
  <data key="d26">False</data>
  <data key="d27">interacts with</data>
</edge>
<edge source="83934" target="83938">
  <data key="d22">84326</data>
  <data key="d23">E2F4 (interacts with) FANCC</data>
  <data key="d24">interacts with</data>
  <data key="d25">E2F4 (interacts with) FANCC</data>
  <data key="d26">False</data>
  <data key="d27">interacts with</data>
</edge>
<edge source="83934" target="84006">
  <data key="d22">84324</data>
  <data key="d23">E2F4 (interacts with) MCM3</data>
  <data key="d24">interacts with</data>
  <data key="d25">E2F4 (interacts with) MCM3</data>
  <data key="d26">False</data>
  <data key="d27">interacts with</data>
</edge>
<edge source="83934" target="84126">
  <data key="d22">84322</data>
  <data key="d23">E2F4 (interacts with) PLK1</data>
  <data key="d24">interacts with</data>
  <data key="d25">E2F4 (interacts with) PLK1</data>
  <data key="d26">False</data>
  <data key="d27">interacts with</data>
</edge>
<edge source="83934" target="83958">
  <data key="d22">84320</data>
  <data key="d23">E2F4 (interacts with) POLD1</data>
  <data key="d24">interacts with</data>
  <data key="d25">E2F4 (interacts with) POLD1</data>
  <data key="d26">False</data>
  <data key="d27">interacts with</data>
</edge>
<edge source="83934" target="83932">
  <data key="d22">84318</data>
  <data key="d23">E2F4 (interacts with) MKI67</data>
  <data key="d24">interacts with</data>
  <data key="d25">E2F4 (interacts with) MKI67</data>
  <data key="d26">False</data>
  <data key="d27">interacts with</data>
</edge>
<edge source="83934" target="83930">
  <data key="d22">84316</data>
  <data key="d23">E2F4 (interacts with) SIRPA</data>
  <data key="d24">interacts with</data>
  <data key="d25">E2F4 (interacts with) SIRPA</data>
  <data key="d26">False</data>
  <data key="d27">interacts with</data>
</edge>
<edge source="83934" target="83928">
  <data key="d22">84314</data>
  <data key="d23">E2F4 (interacts with) SLC25A14</data>
  <data key="d24">interacts with</data>
  <data key="d25">E2F4 (interacts with) SLC25A14</data>
  <data key="d26">False</data>
  <data key="d27">interacts with</data>
</edge>
<edge source="83934" target="83926">
  <data key="d22">84312</data>
  <data key="d23">E2F4 (interacts with) SLC44A4</data>
  <data key="d24">interacts with</data>
  <data key="d25">E2F4 (interacts with) SLC44A4</data>
  <data key="d26">False</data>
  <data key="d27">interacts with</data>
</edge>
<edge source="83934" target="84120">
  <data key="d22">84310</data>
  <data key="d23">E2F4 (interacts with) MYC</data>
  <data key="d24">interacts with</data>
  <data key="d25">E2F4 (interacts with) MYC</data>
  <data key="d26">False</data>
  <data key="d27">interacts with</data>
</edge>
<edge source="83934" target="84122">
  <data key="d22">84308</data>
  <data key="d23">E2F4 (interacts with) E2F1</data>
  <data key="d24">interacts with</data>
  <data key="d25">E2F4 (interacts with) E2F1</data>
  <data key="d26">False</data>
  <data key="d27">interacts with</data>
</edge>
<edge source="83934" target="84070">
  <data key="d22">84306</data>
  <data key="d23">E2F4 (interacts with) NFKB2</data>
  <data key="d24">interacts with</data>
  <data key="d25">E2F4 (interacts with) NFKB2</data>
  <data key="d26">False</data>
  <data key="d27">interacts with</data>
</edge>
<edge source="83934" target="84094">
  <data key="d22">84304</data>
  <data key="d23">E2F4 (interacts with) JUN</data>
  <data key="d24">interacts with</data>
  <data key="d25">E2F4 (interacts with) JUN</data>
  <data key="d26">False</data>
  <data key="d27">interacts with</data>
</edge>
<edge source="83934" target="84080">
  <data key="d22">84302</data>
  <data key="d23">E2F4 (interacts with) SP1</data>
  <data key="d24">interacts with</data>
  <data key="d25">E2F4 (interacts with) SP1</data>
  <data key="d26">False</data>
  <data key="d27">interacts with</data>
</edge>
<edge source="83934" target="83924">
  <data key="d22">84300</data>
  <data key="d23">E2F4 (interacts with) HLTF</data>
  <data key="d24">interacts with</data>
  <data key="d25">E2F4 (interacts with) HLTF</data>
  <data key="d26">False</data>
  <data key="d27">interacts with</data>
</edge>
<edge source="83934" target="83922">
  <data key="d22">84298</data>
  <data key="d23">E2F4 (interacts with) GABPA</data>
  <data key="d24">interacts with</data>
  <data key="d25">E2F4 (interacts with) GABPA</data>
  <data key="d26">False</data>
  <data key="d27">interacts with</data>
</edge>
<edge source="83924" target="83918">
  <data key="d22">84296</data>
  <data key="d23">HLTF (interacts with) SCGB3A1</data>
  <data key="d24">interacts with</data>
  <data key="d25">HLTF (interacts with) SCGB3A1</data>
  <data key="d26">False</data>
  <data key="d27">interacts with</data>
</edge>
<edge source="83922" target="83916">
  <data key="d22">84294</data>
  <data key="d23">GABPA (interacts with) ELOVL6</data>
  <data key="d24">interacts with</data>
  <data key="d25">GABPA (interacts with) ELOVL6</data>
  <data key="d26">False</data>
  <data key="d27">interacts with</data>
</edge>
<edge source="83914" target="84114">
  <data key="d22">84292</data>
  <data key="d23">FOXO3 (interacts with) CCND1</data>
  <data key="d24">interacts with</data>
  <data key="d25">FOXO3 (interacts with) CCND1</data>
  <data key="d26">False</data>
  <data key="d27">interacts with</data>
</edge>
<edge source="83914" target="83904">
  <data key="d22">84290</data>
  <data key="d23">FOXO3 (interacts with) FOXO1</data>
  <data key="d24">interacts with</data>
  <data key="d25">FOXO3 (interacts with) FOXO1</data>
  <data key="d26">False</data>
  <data key="d27">interacts with</data>
</edge>
<edge source="83914" target="84058">
  <data key="d22">84288</data>
  <data key="d23">FOXO3 (interacts with) PLAU</data>
  <data key="d24">interacts with</data>
  <data key="d25">FOXO3 (interacts with) PLAU</data>
  <data key="d26">False</data>
  <data key="d27">interacts with</data>
</edge>
<edge source="83914" target="84030">
  <data key="d22">84286</data>
  <data key="d23">FOXO3 (interacts with) AR</data>
  <data key="d24">interacts with</data>
  <data key="d25">FOXO3 (interacts with) AR</data>
  <data key="d26">False</data>
  <data key="d27">interacts with</data>
</edge>
<edge source="83904" target="84078">
  <data key="d22">84284</data>
  <data key="d23">FOXO1 (interacts with) RUNX2</data>
  <data key="d24">interacts with</data>
  <data key="d25">FOXO1 (interacts with) RUNX2</data>
  <data key="d26">False</data>
  <data key="d27">interacts with</data>
</edge>
<edge source="83904" target="84076">
  <data key="d22">84282</data>
  <data key="d23">FOXO1 (interacts with) EGR1</data>
  <data key="d24">interacts with</data>
  <data key="d25">FOXO1 (interacts with) EGR1</data>
  <data key="d26">False</data>
  <data key="d27">interacts with</data>
</edge>
<edge source="83904" target="84114">
  <data key="d22">84280</data>
  <data key="d23">FOXO1 (interacts with) CCND1</data>
  <data key="d24">interacts with</data>
  <data key="d25">FOXO1 (interacts with) CCND1</data>
  <data key="d26">False</data>
  <data key="d27">interacts with</data>
</edge>
<edge source="83904" target="83996">
  <data key="d22">84278</data>
  <data key="d23">FOXO1 (interacts with) IL1B</data>
  <data key="d24">interacts with</data>
  <data key="d25">FOXO1 (interacts with) IL1B</data>
  <data key="d26">False</data>
  <data key="d27">interacts with</data>
</edge>
<edge source="83904" target="83822">
  <data key="d22">84276</data>
  <data key="d23">FOXO1 (interacts with) FBP2</data>
  <data key="d24">interacts with</data>
  <data key="d25">FOXO1 (interacts with) FBP2</data>
  <data key="d26">False</data>
  <data key="d27">interacts with</data>
</edge>
<edge source="83898" target="83758">
  <data key="d22">84274</data>
  <data key="d23">CDX1 (interacts with) CCL25</data>
  <data key="d24">interacts with</data>
  <data key="d25">CDX1 (interacts with) CCL25</data>
  <data key="d26">False</data>
  <data key="d27">interacts with</data>
</edge>
<edge source="83878" target="84116">
  <data key="d22">84272</data>
  <data key="d23">CREB1 (interacts with) THBS1</data>
  <data key="d24">interacts with</data>
  <data key="d25">CREB1 (interacts with) THBS1</data>
  <data key="d26">False</data>
  <data key="d27">interacts with</data>
</edge>
<edge source="83878" target="84114">
  <data key="d22">84270</data>
  <data key="d23">CREB1 (interacts with) CCND1</data>
  <data key="d24">interacts with</data>
  <data key="d25">CREB1 (interacts with) CCND1</data>
  <data key="d26">False</data>
  <data key="d27">interacts with</data>
</edge>
<edge source="83878" target="84112">
  <data key="d22">84268</data>
  <data key="d23">CREB1 (interacts with) HMOX1</data>
  <data key="d24">interacts with</data>
  <data key="d25">CREB1 (interacts with) HMOX1</data>
  <data key="d26">False</data>
  <data key="d27">interacts with</data>
</edge>
<edge source="83878" target="83854">
  <data key="d22">84266</data>
  <data key="d23">CREB1 (interacts with) NMNAT2</data>
  <data key="d24">interacts with</data>
  <data key="d25">CREB1 (interacts with) NMNAT2</data>
  <data key="d26">False</data>
  <data key="d27">interacts with</data>
</edge>
<edge source="83878" target="83994">
  <data key="d22">84264</data>
  <data key="d23">CREB1 (interacts with) NRF1</data>
  <data key="d24">interacts with</data>
  <data key="d25">CREB1 (interacts with) NRF1</data>
  <data key="d26">False</data>
  <data key="d27">interacts with</data>
</edge>
<edge source="83878" target="84110">
  <data key="d22">84262</data>
  <data key="d23">CREB1 (interacts with) VEGFA</data>
  <data key="d24">interacts with</data>
  <data key="d25">CREB1 (interacts with) VEGFA</data>
  <data key="d26">False</data>
  <data key="d27">interacts with</data>
</edge>
<edge source="83878" target="84058">
  <data key="d22">84260</data>
  <data key="d23">CREB1 (interacts with) PLAU</data>
  <data key="d24">interacts with</data>
  <data key="d25">CREB1 (interacts with) PLAU</data>
  <data key="d26">False</data>
  <data key="d27">interacts with</data>
</edge>
<edge source="83878" target="83852">
  <data key="d22">84258</data>
  <data key="d23">CREB1 (interacts with) H2-AB1</data>
  <data key="d24">interacts with</data>
  <data key="d25">CREB1 (interacts with) H2-AB1</data>
  <data key="d26">False</data>
  <data key="d27">interacts with</data>
</edge>
<edge source="83878" target="84042">
  <data key="d22">84256</data>
  <data key="d23">CREB1 (interacts with) MUC4</data>
  <data key="d24">interacts with</data>
  <data key="d25">CREB1 (interacts with) MUC4</data>
  <data key="d26">False</data>
  <data key="d27">interacts with</data>
</edge>
<edge source="83878" target="83982">
  <data key="d22">84254</data>
  <data key="d23">CREB1 (interacts with) CD74</data>
  <data key="d24">interacts with</data>
  <data key="d25">CREB1 (interacts with) CD74</data>
  <data key="d26">False</data>
  <data key="d27">interacts with</data>
</edge>
<edge source="83878" target="84036">
  <data key="d22">84252</data>
  <data key="d23">CREB1 (interacts with) CHGB</data>
  <data key="d24">interacts with</data>
  <data key="d25">CREB1 (interacts with) CHGB</data>
  <data key="d26">False</data>
  <data key="d27">interacts with</data>
</edge>
<edge source="83878" target="84076">
  <data key="d22">84250</data>
  <data key="d23">CREB1 (interacts with) EGR1</data>
  <data key="d24">interacts with</data>
  <data key="d25">CREB1 (interacts with) EGR1</data>
  <data key="d26">False</data>
  <data key="d27">interacts with</data>
</edge>
<edge source="83878" target="84094">
  <data key="d22">84248</data>
  <data key="d23">CREB1 (interacts with) JUN</data>
  <data key="d24">interacts with</data>
  <data key="d25">CREB1 (interacts with) JUN</data>
  <data key="d26">False</data>
  <data key="d27">interacts with</data>
</edge>
<edge source="83878" target="84010">
  <data key="d22">84246</data>
  <data key="d23">CREB1 (interacts with) CEBPB</data>
  <data key="d24">interacts with</data>
  <data key="d25">CREB1 (interacts with) CEBPB</data>
  <data key="d26">False</data>
  <data key="d27">interacts with</data>
</edge>
<edge source="83878" target="84028">
  <data key="d22">84244</data>
  <data key="d23">CREB1 (interacts with) YY1</data>
  <data key="d24">interacts with</data>
  <data key="d25">CREB1 (interacts with) YY1</data>
  <data key="d26">False</data>
  <data key="d27">interacts with</data>
</edge>
<edge source="83844" target="84120">
  <data key="d22">84242</data>
  <data key="d23">JUP (interacts with) MYC</data>
  <data key="d24">interacts with</data>
  <data key="d25">JUP (interacts with) MYC</data>
  <data key="d26">False</data>
  <data key="d27">interacts with</data>
</edge>
<edge source="83844" target="84114">
  <data key="d22">84240</data>
  <data key="d23">JUP (interacts with) CCND1</data>
  <data key="d24">interacts with</data>
  <data key="d25">JUP (interacts with) CCND1</data>
  <data key="d26">False</data>
  <data key="d27">interacts with</data>
</edge>
<edge source="83834" target="84120">
  <data key="d22">84238</data>
  <data key="d23">RBPJ (interacts with) MYC</data>
  <data key="d24">interacts with</data>
  <data key="d25">RBPJ (interacts with) MYC</data>
  <data key="d26">False</data>
  <data key="d27">interacts with</data>
</edge>
<edge source="83834" target="84072">
  <data key="d22">84236</data>
  <data key="d23">RBPJ (interacts with) NFKB1</data>
  <data key="d24">interacts with</data>
  <data key="d25">RBPJ (interacts with) NFKB1</data>
  <data key="d26">False</data>
  <data key="d27">interacts with</data>
</edge>
<edge source="83834" target="84104">
  <data key="d22">84234</data>
  <data key="d23">RBPJ (interacts with) BCAT1</data>
  <data key="d24">interacts with</data>
  <data key="d25">RBPJ (interacts with) BCAT1</data>
  <data key="d26">False</data>
  <data key="d27">interacts with</data>
</edge>
<edge source="83834" target="83832">
  <data key="d22">84232</data>
  <data key="d23">RBPJ (interacts with) FGR</data>
  <data key="d24">interacts with</data>
  <data key="d25">RBPJ (interacts with) FGR</data>
  <data key="d26">False</data>
  <data key="d27">interacts with</data>
</edge>
<edge source="83834" target="83950">
  <data key="d22">84230</data>
  <data key="d23">RBPJ (interacts with) PRDM1</data>
  <data key="d24">interacts with</data>
  <data key="d25">RBPJ (interacts with) PRDM1</data>
  <data key="d26">False</data>
  <data key="d27">interacts with</data>
</edge>
<edge source="83830" target="84120">
  <data key="d22">84228</data>
  <data key="d23">RFX1 (interacts with) MYC</data>
  <data key="d24">interacts with</data>
  <data key="d25">RFX1 (interacts with) MYC</data>
  <data key="d26">False</data>
  <data key="d27">interacts with</data>
</edge>
<edge source="83830" target="83828">
  <data key="d22">84226</data>
  <data key="d23">RFX1 (interacts with) MZF1</data>
  <data key="d24">interacts with</data>
  <data key="d25">RFX1 (interacts with) MZF1</data>
  <data key="d26">False</data>
  <data key="d27">interacts with</data>
</edge>
<edge source="83826" target="84120">
  <data key="d22">84224</data>
  <data key="d23">SMAD2 (interacts with) MYC</data>
  <data key="d24">interacts with</data>
  <data key="d25">SMAD2 (interacts with) MYC</data>
  <data key="d26">False</data>
  <data key="d27">interacts with</data>
</edge>
<edge source="83826" target="84048">
  <data key="d22">84222</data>
  <data key="d23">SMAD2 (interacts with) COL1A1</data>
  <data key="d24">interacts with</data>
  <data key="d25">SMAD2 (interacts with) COL1A1</data>
  <data key="d26">False</data>
  <data key="d27">interacts with</data>
</edge>
<edge source="83826" target="83824">
  <data key="d22">84220</data>
  <data key="d23">SMAD2 (interacts with) RGCC</data>
  <data key="d24">interacts with</data>
  <data key="d25">SMAD2 (interacts with) RGCC</data>
  <data key="d26">False</data>
  <data key="d27">interacts with</data>
</edge>
<edge source="83820" target="84078">
  <data key="d22">84218</data>
  <data key="d23">SMAD1 (interacts with) RUNX2</data>
  <data key="d24">interacts with</data>
  <data key="d25">SMAD1 (interacts with) RUNX2</data>
  <data key="d26">False</data>
  <data key="d27">interacts with</data>
</edge>
<edge source="83820" target="84000">
  <data key="d22">84216</data>
  <data key="d23">SMAD1 (interacts with) CTNNB1</data>
  <data key="d24">interacts with</data>
  <data key="d25">SMAD1 (interacts with) CTNNB1</data>
  <data key="d26">False</data>
  <data key="d27">interacts with</data>
</edge>
<edge source="83820" target="84048">
  <data key="d22">84214</data>
  <data key="d23">SMAD1 (interacts with) COL1A1</data>
  <data key="d24">interacts with</data>
  <data key="d25">SMAD1 (interacts with) COL1A1</data>
  <data key="d26">False</data>
  <data key="d27">interacts with</data>
</edge>
<edge source="83820" target="83818">
  <data key="d22">84212</data>
  <data key="d23">SMAD1 (interacts with) ZEB2</data>
  <data key="d24">interacts with</data>
  <data key="d25">SMAD1 (interacts with) ZEB2</data>
  <data key="d26">False</data>
  <data key="d27">interacts with</data>
</edge>
<edge source="83818" target="83756">
  <data key="d22">84210</data>
  <data key="d23">ZEB2 (interacts with) GAB2</data>
  <data key="d24">interacts with</data>
  <data key="d25">ZEB2 (interacts with) GAB2</data>
  <data key="d26">False</data>
  <data key="d27">interacts with</data>
</edge>
<edge source="83816" target="83998">
  <data key="d22">84208</data>
  <data key="d23">POU2F2 (interacts with) NOS2</data>
  <data key="d24">interacts with</data>
  <data key="d25">POU2F2 (interacts with) NOS2</data>
  <data key="d26">False</data>
  <data key="d27">interacts with</data>
</edge>
<edge source="83816" target="84066">
  <data key="d22">84206</data>
  <data key="d23">POU2F2 (interacts with) SPI1</data>
  <data key="d24">interacts with</data>
  <data key="d25">POU2F2 (interacts with) SPI1</data>
  <data key="d26">False</data>
  <data key="d27">interacts with</data>
</edge>
<edge source="83816" target="83814">
  <data key="d22">84204</data>
  <data key="d23">POU2F2 (interacts with) GPR15</data>
  <data key="d24">interacts with</data>
  <data key="d25">POU2F2 (interacts with) GPR15</data>
  <data key="d26">False</data>
  <data key="d27">interacts with</data>
</edge>
<edge source="83816" target="83864">
  <data key="d22">84202</data>
  <data key="d23">POU2F2 (interacts with) LCP1</data>
  <data key="d24">interacts with</data>
  <data key="d25">POU2F2 (interacts with) LCP1</data>
  <data key="d26">False</data>
  <data key="d27">interacts with</data>
</edge>
<edge source="83816" target="83970">
  <data key="d22">84200</data>
  <data key="d23">POU2F2 (interacts with) EGR2</data>
  <data key="d24">interacts with</data>
  <data key="d25">POU2F2 (interacts with) EGR2</data>
  <data key="d26">False</data>
  <data key="d27">interacts with</data>
</edge>
<edge source="83808" target="84060">
  <data key="d22">84198</data>
  <data key="d23">ZFP263 (interacts with) IGF1R</data>
  <data key="d24">interacts with</data>
  <data key="d25">ZFP263 (interacts with) IGF1R</data>
  <data key="d26">False</data>
  <data key="d27">interacts with</data>
</edge>
<edge source="83808" target="83776">
  <data key="d22">84196</data>
  <data key="d23">ZFP263 (interacts with) SLC9A1</data>
  <data key="d24">interacts with</data>
  <data key="d25">ZFP263 (interacts with) SLC9A1</data>
  <data key="d26">False</data>
  <data key="d27">interacts with</data>
</edge>
<edge source="83808" target="83774">
  <data key="d22">84194</data>
  <data key="d23">ZFP263 (interacts with) SYNPO</data>
  <data key="d24">interacts with</data>
  <data key="d25">ZFP263 (interacts with) SYNPO</data>
  <data key="d26">False</data>
  <data key="d27">interacts with</data>
</edge>
<edge source="83808" target="83772">
  <data key="d22">84192</data>
  <data key="d23">ZFP263 (interacts with) RPS6KA2</data>
  <data key="d24">interacts with</data>
  <data key="d25">ZFP263 (interacts with) RPS6KA2</data>
  <data key="d26">False</data>
  <data key="d27">interacts with</data>
</edge>
<edge source="83808" target="83770">
  <data key="d22">84190</data>
  <data key="d23">ZFP263 (interacts with) 6430548M08RIK</data>
  <data key="d24">interacts with</data>
  <data key="d25">ZFP263 (interacts with) 6430548M08RIK</data>
  <data key="d26">False</data>
  <data key="d27">interacts with</data>
</edge>
<edge source="83808" target="83768">
  <data key="d22">84188</data>
  <data key="d23">ZFP263 (interacts with) ABCA7</data>
  <data key="d24">interacts with</data>
  <data key="d25">ZFP263 (interacts with) ABCA7</data>
  <data key="d26">False</data>
  <data key="d27">interacts with</data>
</edge>
<edge source="83808" target="83766">
  <data key="d22">84186</data>
  <data key="d23">ZFP263 (interacts with) ANO7</data>
  <data key="d24">interacts with</data>
  <data key="d25">ZFP263 (interacts with) ANO7</data>
  <data key="d26">False</data>
  <data key="d27">interacts with</data>
</edge>
<edge source="83808" target="83764">
  <data key="d22">84184</data>
  <data key="d23">ZFP263 (interacts with) CACNA1I</data>
  <data key="d24">interacts with</data>
  <data key="d25">ZFP263 (interacts with) CACNA1I</data>
  <data key="d26">False</data>
  <data key="d27">interacts with</data>
</edge>
<edge source="83808" target="83762">
  <data key="d22">84182</data>
  <data key="d23">ZFP263 (interacts with) PITPNM2</data>
  <data key="d24">interacts with</data>
  <data key="d25">ZFP263 (interacts with) PITPNM2</data>
  <data key="d26">False</data>
  <data key="d27">interacts with</data>
</edge>
<edge source="83806" target="83878">
  <data key="d22">84180</data>
  <data key="d23">ZFX (interacts with) CREB1</data>
  <data key="d24">interacts with</data>
  <data key="d25">ZFX (interacts with) CREB1</data>
  <data key="d26">False</data>
  <data key="d27">interacts with</data>
</edge>
<edge source="83806" target="83826">
  <data key="d22">84178</data>
  <data key="d23">ZFX (interacts with) SMAD2</data>
  <data key="d24">interacts with</data>
  <data key="d25">ZFX (interacts with) SMAD2</data>
  <data key="d26">False</data>
  <data key="d27">interacts with</data>
</edge>
<edge source="83806" target="83804">
  <data key="d22">84176</data>
  <data key="d23">ZFX (interacts with) PHF12</data>
  <data key="d24">interacts with</data>
  <data key="d25">ZFX (interacts with) PHF12</data>
  <data key="d26">False</data>
  <data key="d27">interacts with</data>
</edge>
<edge source="83806" target="83802">
  <data key="d22">84174</data>
  <data key="d23">ZFX (interacts with) ATG16L2</data>
  <data key="d24">interacts with</data>
  <data key="d25">ZFX (interacts with) ATG16L2</data>
  <data key="d26">False</data>
  <data key="d27">interacts with</data>
</edge>
<edge source="83806" target="83800">
  <data key="d22">84172</data>
  <data key="d23">ZFX (interacts with) TEAD3</data>
  <data key="d24">interacts with</data>
  <data key="d25">ZFX (interacts with) TEAD3</data>
  <data key="d26">False</data>
  <data key="d27">interacts with</data>
</edge>
<edge source="83806" target="83798">
  <data key="d22">84170</data>
  <data key="d23">ZFX (interacts with) ZBTB7A</data>
  <data key="d24">interacts with</data>
  <data key="d25">ZFX (interacts with) ZBTB7A</data>
  <data key="d26">False</data>
  <data key="d27">interacts with</data>
</edge>
<edge source="83806" target="83922">
  <data key="d22">84168</data>
  <data key="d23">ZFX (interacts with) GABPA</data>
  <data key="d24">interacts with</data>
  <data key="d25">ZFX (interacts with) GABPA</data>
  <data key="d26">False</data>
  <data key="d27">interacts with</data>
</edge>
<edge source="83806" target="83796">
  <data key="d22">84166</data>
  <data key="d23">ZFX (interacts with) ZFP143</data>
  <data key="d24">interacts with</data>
  <data key="d25">ZFX (interacts with) ZFP143</data>
  <data key="d26">False</data>
  <data key="d27">interacts with</data>
</edge>
<edge source="83804" target="83732">
  <data key="d22">84164</data>
  <data key="d23">PHF12 (interacts with) LGALS4</data>
  <data key="d24">interacts with</data>
  <data key="d25">PHF12 (interacts with) LGALS4</data>
  <data key="d26">False</data>
  <data key="d27">interacts with</data>
</edge>
<edge source="83798" target="84026">
  <data key="d22">84162</data>
  <data key="d23">ZBTB7A (interacts with) THRA</data>
  <data key="d24">interacts with</data>
  <data key="d25">ZBTB7A (interacts with) THRA</data>
  <data key="d26">False</data>
  <data key="d27">interacts with</data>
</edge>
<edge source="83798" target="84102">
  <data key="d22">84160</data>
  <data key="d23">ZBTB7A (interacts with) PDGFB</data>
  <data key="d24">interacts with</data>
  <data key="d25">ZBTB7A (interacts with) PDGFB</data>
  <data key="d26">False</data>
  <data key="d27">interacts with</data>
</edge>
<edge source="83798" target="83774">
  <data key="d22">84158</data>
  <data key="d23">ZBTB7A (interacts with) SYNPO</data>
  <data key="d24">interacts with</data>
  <data key="d25">ZBTB7A (interacts with) SYNPO</data>
  <data key="d26">False</data>
  <data key="d27">interacts with</data>
</edge>
<edge source="83798" target="83760">
  <data key="d22">84156</data>
  <data key="d23">ZBTB7A (interacts with) PLXNB2</data>
  <data key="d24">interacts with</data>
  <data key="d25">ZBTB7A (interacts with) PLXNB2</data>
  <data key="d26">False</data>
  <data key="d27">interacts with</data>
</edge>
<edge source="83796" target="83742">
  <data key="d22">84154</data>
  <data key="d23">ZFP143 (interacts with) CEP162</data>
  <data key="d24">interacts with</data>
  <data key="d25">ZFP143 (interacts with) CEP162</data>
  <data key="d26">False</data>
  <data key="d27">interacts with</data>
</edge>
<edge source="83784" target="84050">
  <data key="d22">84152</data>
  <data key="d23">KLF3 (interacts with) ACTA1</data>
  <data key="d24">interacts with</data>
  <data key="d25">KLF3 (interacts with) ACTA1</data>
  <data key="d26">False</data>
  <data key="d27">interacts with</data>
</edge>
<edge source="83784" target="83734">
  <data key="d22">84150</data>
  <data key="d23">KLF3 (interacts with) GNG12</data>
  <data key="d24">interacts with</data>
  <data key="d25">KLF3 (interacts with) GNG12</data>
  <data key="d26">False</data>
  <data key="d27">interacts with</data>
</edge>
<edge source="83748" target="84070">
  <data key="d22">84148</data>
  <data key="d23">TGIF2 (interacts with) NFKB2</data>
  <data key="d24">interacts with</data>
  <data key="d25">TGIF2 (interacts with) NFKB2</data>
  <data key="d26">False</data>
  <data key="d27">interacts with</data>
</edge>
<edge source="83748" target="83746">
  <data key="d22">84146</data>
  <data key="d23">TGIF2 (interacts with) PRR3</data>
  <data key="d24">interacts with</data>
  <data key="d25">TGIF2 (interacts with) PRR3</data>
  <data key="d26">False</data>
  <data key="d27">interacts with</data>
</edge>
<edge source="83740" target="84064">
  <data key="d22">84144</data>
  <data key="d23">SNAPC4 (interacts with) DNMT1</data>
  <data key="d24">interacts with</data>
  <data key="d25">SNAPC4 (interacts with) DNMT1</data>
  <data key="d26">False</data>
  <data key="d27">interacts with</data>
</edge>
<edge source="83740" target="83738">
  <data key="d22">84142</data>
  <data key="d23">SNAPC4 (interacts with) ZFP335</data>
  <data key="d24">interacts with</data>
  <data key="d25">SNAPC4 (interacts with) ZFP335</data>
  <data key="d26">False</data>
  <data key="d27">interacts with</data>
</edge>
<edge source="83740" target="83736">
  <data key="d22">84140</data>
  <data key="d23">SNAPC4 (interacts with) ELAC2</data>
  <data key="d24">interacts with</data>
  <data key="d25">SNAPC4 (interacts with) ELAC2</data>
  <data key="d26">False</data>
  <data key="d27">interacts with</data>
</edge>
<edge source="83730" target="83728">
  <data key="d22">84138</data>
  <data key="d23">THAP11 (interacts with) CCDC191</data>
  <data key="d24">interacts with</data>
  <data key="d25">THAP11 (interacts with) CCDC191</data>
  <data key="d26">False</data>
  <data key="d27">interacts with</data>
</edge>
<edge source="83730" target="83726">
  <data key="d22">84136</data>
  <data key="d23">THAP11 (interacts with) HEXIM2</data>
  <data key="d24">interacts with</data>
  <data key="d25">THAP11 (interacts with) HEXIM2</data>
  <data key="d26">False</data>
  <data key="d27">interacts with</data>
</edge>
<edge source="83730" target="83724">
  <data key="d22">84134</data>
  <data key="d23">THAP11 (interacts with) ZFP605</data>
  <data key="d24">interacts with</data>
  <data key="d25">THAP11 (interacts with) ZFP605</data>
  <data key="d26">False</data>
  <data key="d27">interacts with</data>
</edge>
</graph></graphml>
