# Supplementary material for: Identification of master regulator genes controlling pathogenic CD4+ T cell fate in inflammatory bowel disease through transcriptional network analysis
Source: Sci Rep. 2024 May 8;14:10553. doi: 10.1038/s41598-024-61158-4 (PMC11078927; doi:10.1038/s41598-024-61158-4)
Supplement: Supplementary file 3 — Supplementary Information 2. [file 41598_2024_61158_MOESM3_ESM.zip › Supplementary File 1 colon nets/colon_control_full.graphml]

<?xml version='1.0' encoding='utf-8'?>
<graphml xmlns="http://graphml.graphdrawing.org/xmlns" xmlns:xsi="http://www.w3.org/2001/XMLSchema-instance" xsi:schemaLocation="http://graphml.graphdrawing.org/xmlns http://graphml.graphdrawing.org/xmlns/1.0/graphml.xsd"><key id="d15" for="edge" attr.name="found_in" attr.type="string"/>
<key id="d14" for="edge" attr.name="effect" attr.type="string"/>
<key id="d13" for="edge" attr.name="Present_in_control" attr.type="string"/>
<key id="d12" for="edge" attr.name="interaction" attr.type="string"/>
<key id="d11" for="edge" attr.name="selected" attr.type="boolean"/>
<key id="d10" for="edge" attr.name="name" attr.type="string"/>
<key id="d9" for="edge" attr.name="shared interaction" attr.type="string"/>
<key id="d8" for="edge" attr.name="shared name" attr.type="string"/>
<key id="d7" for="edge" attr.name="SUID" attr.type="long"/>
<key id="d6" for="node" attr.name="Present_in_control" attr.type="string"/>
<key id="d5" for="node" attr.name="status_in_ibd" attr.type="string"/>
<key id="d4" for="node" attr.name="label" attr.type="string"/>
<key id="d3" for="node" attr.name="selected" attr.type="boolean"/>
<key id="d2" for="node" attr.name="name" attr.type="string"/>
<key id="d1" for="node" attr.name="shared name" attr.type="string"/>
<key id="d0" for="node" attr.name="SUID" attr.type="long"/>
<graph edgedefault="directed"><node id="97359">
  <data key="d0">97359</data>
  <data key="d1">Cox5b</data>
  <data key="d2">Cox5b</data>
  <data key="d3">False</data>
  <data key="d4">Cox5b</data>
  <data key="d5">-</data>
  <data key="d6">Yes</data>
</node>
<node id="97357">
  <data key="d0">97357</data>
  <data key="d1">Rps14</data>
  <data key="d2">Rps14</data>
  <data key="d3">False</data>
  <data key="d4">Rps14</data>
  <data key="d5">-</data>
  <data key="d6">Yes</data>
</node>
<node id="97355">
  <data key="d0">97355</data>
  <data key="d1">Cfh</data>
  <data key="d2">Cfh</data>
  <data key="d3">False</data>
  <data key="d4">Cfh</data>
  <data key="d5">-</data>
  <data key="d6">Yes</data>
</node>
<node id="97353">
  <data key="d0">97353</data>
  <data key="d1">Myoc</data>
  <data key="d2">Myoc</data>
  <data key="d3">False</data>
  <data key="d4">Myoc</data>
  <data key="d5">-</data>
  <data key="d6">Yes</data>
</node>
<node id="97351">
  <data key="d0">97351</data>
  <data key="d1">Prkaca</data>
  <data key="d2">Prkaca</data>
  <data key="d3">False</data>
  <data key="d4">Prkaca</data>
  <data key="d5">-</data>
  <data key="d6">Yes</data>
</node>
<node id="97349">
  <data key="d0">97349</data>
  <data key="d1">Surf2</data>
  <data key="d2">Surf2</data>
  <data key="d3">False</data>
  <data key="d4">Surf2</data>
  <data key="d5">-</data>
  <data key="d6">Yes</data>
</node>
<node id="97347">
  <data key="d0">97347</data>
  <data key="d1">Gabbr1</data>
  <data key="d2">Gabbr1</data>
  <data key="d3">False</data>
  <data key="d4">Gabbr1</data>
  <data key="d5">-</data>
  <data key="d6">Yes</data>
</node>
<node id="97345">
  <data key="d0">97345</data>
  <data key="d1">Shisa5</data>
  <data key="d2">Shisa5</data>
  <data key="d3">False</data>
  <data key="d4">Shisa5</data>
  <data key="d5">-</data>
  <data key="d6">Yes</data>
</node>
<node id="97343">
  <data key="d0">97343</data>
  <data key="d1">2300009n04rik</data>
  <data key="d2">2300009n04rik</data>
  <data key="d3">False</data>
  <data key="d4">2300009n04rik</data>
  <data key="d5">-</data>
  <data key="d6">Yes</data>
</node>
<node id="97341">
  <data key="d0">97341</data>
  <data key="d1">Sesn3</data>
  <data key="d2">Sesn3</data>
  <data key="d3">False</data>
  <data key="d4">Sesn3</data>
  <data key="d5">-</data>
  <data key="d6">Yes</data>
</node>
<node id="97339">
  <data key="d0">97339</data>
  <data key="d1">Bai1</data>
  <data key="d2">Bai1</data>
  <data key="d3">False</data>
  <data key="d4">Bai1</data>
  <data key="d5">-</data>
  <data key="d6">Yes</data>
</node>
<node id="97337">
  <data key="d0">97337</data>
  <data key="d1">Cdc42</data>
  <data key="d2">Cdc42</data>
  <data key="d3">False</data>
  <data key="d4">Cdc42</data>
  <data key="d5">-</data>
  <data key="d6">Yes</data>
</node>
<node id="97335">
  <data key="d0">97335</data>
  <data key="d1">Csn3</data>
  <data key="d2">Csn3</data>
  <data key="d3">False</data>
  <data key="d4">Csn3</data>
  <data key="d5">-</data>
  <data key="d6">Yes</data>
</node>
<node id="97333">
  <data key="d0">97333</data>
  <data key="d1">Eef1a1</data>
  <data key="d2">Eef1a1</data>
  <data key="d3">False</data>
  <data key="d4">Eef1a1</data>
  <data key="d5">-</data>
  <data key="d6">Yes</data>
</node>
<node id="97331">
  <data key="d0">97331</data>
  <data key="d1">Eef1a2</data>
  <data key="d2">Eef1a2</data>
  <data key="d3">False</data>
  <data key="d4">Eef1a2</data>
  <data key="d5">-</data>
  <data key="d6">Yes</data>
</node>
<node id="97329">
  <data key="d0">97329</data>
  <data key="d1">Expi</data>
  <data key="d2">Expi</data>
  <data key="d3">False</data>
  <data key="d4">Expi</data>
  <data key="d5">-</data>
  <data key="d6">Yes</data>
</node>
<node id="97327">
  <data key="d0">97327</data>
  <data key="d1">Fdxr</data>
  <data key="d2">Fdxr</data>
  <data key="d3">False</data>
  <data key="d4">Fdxr</data>
  <data key="d5">-</data>
  <data key="d6">Yes</data>
</node>
<node id="97325">
  <data key="d0">97325</data>
  <data key="d1">Hnrnpab</data>
  <data key="d2">Hnrnpab</data>
  <data key="d3">False</data>
  <data key="d4">Hnrnpab</data>
  <data key="d5">-</data>
  <data key="d6">Yes</data>
</node>
<node id="97323">
  <data key="d0">97323</data>
  <data key="d1">Irs3</data>
  <data key="d2">Irs3</data>
  <data key="d3">False</data>
  <data key="d4">Irs3</data>
  <data key="d5">-</data>
  <data key="d6">Yes</data>
</node>
<node id="97321">
  <data key="d0">97321</data>
  <data key="d1">Ssrp1</data>
  <data key="d2">Ssrp1</data>
  <data key="d3">False</data>
  <data key="d4">Ssrp1</data>
  <data key="d5">-</data>
  <data key="d6">Yes</data>
</node>
<node id="97319">
  <data key="d0">97319</data>
  <data key="d1">Tep1</data>
  <data key="d2">Tep1</data>
  <data key="d3">False</data>
  <data key="d4">Tep1</data>
  <data key="d5">-</data>
  <data key="d6">Yes</data>
</node>
<node id="97317">
  <data key="d0">97317</data>
  <data key="d1">Terc</data>
  <data key="d2">Terc</data>
  <data key="d3">False</data>
  <data key="d4">Terc</data>
  <data key="d5">-</data>
  <data key="d6">Yes</data>
</node>
<node id="97315">
  <data key="d0">97315</data>
  <data key="d1">Aamp</data>
  <data key="d2">Aamp</data>
  <data key="d3">False</data>
  <data key="d4">Aamp</data>
  <data key="d5">-</data>
  <data key="d6">Yes</data>
</node>
<node id="97313">
  <data key="d0">97313</data>
  <data key="d1">Daglb</data>
  <data key="d2">Daglb</data>
  <data key="d3">False</data>
  <data key="d4">Daglb</data>
  <data key="d5">-</data>
  <data key="d6">Yes</data>
</node>
<node id="97311">
  <data key="d0">97311</data>
  <data key="d1">Cables2</data>
  <data key="d2">Cables2</data>
  <data key="d3">False</data>
  <data key="d4">Cables2</data>
  <data key="d5">-</data>
  <data key="d6">Yes</data>
</node>
<node id="97309">
  <data key="d0">97309</data>
  <data key="d1">Rfwd2</data>
  <data key="d2">Rfwd2</data>
  <data key="d3">False</data>
  <data key="d4">Rfwd2</data>
  <data key="d5">-</data>
  <data key="d6">Yes</data>
</node>
<node id="97307">
  <data key="d0">97307</data>
  <data key="d1">Fkbp3</data>
  <data key="d2">Fkbp3</data>
  <data key="d3">False</data>
  <data key="d4">Fkbp3</data>
  <data key="d5">-</data>
  <data key="d6">Yes</data>
</node>
<node id="97305">
  <data key="d0">97305</data>
  <data key="d1">Ramp2</data>
  <data key="d2">Ramp2</data>
  <data key="d3">False</data>
  <data key="d4">Ramp2</data>
  <data key="d5">-</data>
  <data key="d6">Yes</data>
</node>
<node id="97303">
  <data key="d0">97303</data>
  <data key="d1">Lrdd</data>
  <data key="d2">Lrdd</data>
  <data key="d3">False</data>
  <data key="d4">Lrdd</data>
  <data key="d5">-</data>
  <data key="d6">Yes</data>
</node>
<node id="97301">
  <data key="d0">97301</data>
  <data key="d1">Mmu-mir-451a</data>
  <data key="d2">Mmu-mir-451a</data>
  <data key="d3">False</data>
  <data key="d4">Mmu-mir-451a</data>
  <data key="d5">-</data>
  <data key="d6">Yes</data>
</node>
<node id="97299">
  <data key="d0">97299</data>
  <data key="d1">Mmu-mir-709</data>
  <data key="d2">Mmu-mir-709</data>
  <data key="d3">False</data>
  <data key="d4">Mmu-mir-709</data>
  <data key="d5">-</data>
  <data key="d6">Yes</data>
</node>
<node id="97297">
  <data key="d0">97297</data>
  <data key="d1">Gbp5</data>
  <data key="d2">Gbp5</data>
  <data key="d3">False</data>
  <data key="d4">Gbp5</data>
  <data key="d5">-</data>
  <data key="d6">Yes</data>
</node>
<node id="97295">
  <data key="d0">97295</data>
  <data key="d1">Krtap15</data>
  <data key="d2">Krtap15</data>
  <data key="d3">False</data>
  <data key="d4">Krtap15</data>
  <data key="d5">-</data>
  <data key="d6">Yes</data>
</node>
<node id="97293">
  <data key="d0">97293</data>
  <data key="d1">Casp4</data>
  <data key="d2">Casp4</data>
  <data key="d3">False</data>
  <data key="d4">Casp4</data>
  <data key="d5">-</data>
  <data key="d6">Yes</data>
</node>
<node id="97291">
  <data key="d0">97291</data>
  <data key="d1">Spink3</data>
  <data key="d2">Spink3</data>
  <data key="d3">False</data>
  <data key="d4">Spink3</data>
  <data key="d5">-</data>
  <data key="d6">Yes</data>
</node>
<node id="97289">
  <data key="d0">97289</data>
  <data key="d1">St6galnac2</data>
  <data key="d2">St6galnac2</data>
  <data key="d3">False</data>
  <data key="d4">St6galnac2</data>
  <data key="d5">-</data>
  <data key="d6">Yes</data>
</node>
<node id="97287">
  <data key="d0">97287</data>
  <data key="d1">Rgn</data>
  <data key="d2">Rgn</data>
  <data key="d3">False</data>
  <data key="d4">Rgn</data>
  <data key="d5">-</data>
  <data key="d6">Yes</data>
</node>
<node id="97285">
  <data key="d0">97285</data>
  <data key="d1">Prph</data>
  <data key="d2">Prph</data>
  <data key="d3">False</data>
  <data key="d4">Prph</data>
  <data key="d5">-</data>
  <data key="d6">Yes</data>
</node>
<node id="97283">
  <data key="d0">97283</data>
  <data key="d1">Myh2</data>
  <data key="d2">Myh2</data>
  <data key="d3">False</data>
  <data key="d4">Myh2</data>
  <data key="d5">-</data>
  <data key="d6">Yes</data>
</node>
<node id="97281">
  <data key="d0">97281</data>
  <data key="d1">Hras1</data>
  <data key="d2">Hras1</data>
  <data key="d3">False</data>
  <data key="d4">Hras1</data>
  <data key="d5">-</data>
  <data key="d6">Yes</data>
</node>
<node id="97279">
  <data key="d0">97279</data>
  <data key="d1">Hpn</data>
  <data key="d2">Hpn</data>
  <data key="d3">False</data>
  <data key="d4">Hpn</data>
  <data key="d5">-</data>
  <data key="d6">Yes</data>
</node>
<node id="97277">
  <data key="d0">97277</data>
  <data key="d1">Hba-a1</data>
  <data key="d2">Hba-a1</data>
  <data key="d3">False</data>
  <data key="d4">Hba-a1</data>
  <data key="d5">-</data>
  <data key="d6">Yes</data>
</node>
<node id="97275">
  <data key="d0">97275</data>
  <data key="d1">Slc26a2</data>
  <data key="d2">Slc26a2</data>
  <data key="d3">False</data>
  <data key="d4">Slc26a2</data>
  <data key="d5">-</data>
  <data key="d6">Yes</data>
</node>
<node id="97273">
  <data key="d0">97273</data>
  <data key="d1">Ckmt1</data>
  <data key="d2">Ckmt1</data>
  <data key="d3">False</data>
  <data key="d4">Ckmt1</data>
  <data key="d5">-</data>
  <data key="d6">Yes</data>
</node>
<node id="97271">
  <data key="d0">97271</data>
  <data key="d1">Cd24a</data>
  <data key="d2">Cd24a</data>
  <data key="d3">False</data>
  <data key="d4">Cd24a</data>
  <data key="d5">-</data>
  <data key="d6">Yes</data>
</node>
<node id="97269">
  <data key="d0">97269</data>
  <data key="d1">Mtch1</data>
  <data key="d2">Mtch1</data>
  <data key="d3">False</data>
  <data key="d4">Mtch1</data>
  <data key="d5">-</data>
  <data key="d6">Yes</data>
</node>
<node id="97267">
  <data key="d0">97267</data>
  <data key="d1">Sos2</data>
  <data key="d2">Sos2</data>
  <data key="d3">False</data>
  <data key="d4">Sos2</data>
  <data key="d5">-</data>
  <data key="d6">Yes</data>
</node>
<node id="97265">
  <data key="d0">97265</data>
  <data key="d1">Spry3</data>
  <data key="d2">Spry3</data>
  <data key="d3">False</data>
  <data key="d4">Spry3</data>
  <data key="d5">-</data>
  <data key="d6">Yes</data>
</node>
<node id="97263">
  <data key="d0">97263</data>
  <data key="d1">Spry4</data>
  <data key="d2">Spry4</data>
  <data key="d3">False</data>
  <data key="d4">Spry4</data>
  <data key="d5">-</data>
  <data key="d6">Yes</data>
</node>
<node id="97261">
  <data key="d0">97261</data>
  <data key="d1">Spred1</data>
  <data key="d2">Spred1</data>
  <data key="d3">False</data>
  <data key="d4">Spred1</data>
  <data key="d5">-</data>
  <data key="d6">Yes</data>
</node>
<node id="97259">
  <data key="d0">97259</data>
  <data key="d1">Spred3</data>
  <data key="d2">Spred3</data>
  <data key="d3">False</data>
  <data key="d4">Spred3</data>
  <data key="d5">-</data>
  <data key="d6">Yes</data>
</node>
<node id="97257">
  <data key="d0">97257</data>
  <data key="d1">Sf3b2</data>
  <data key="d2">Sf3b2</data>
  <data key="d3">False</data>
  <data key="d4">Sf3b2</data>
  <data key="d5">-</data>
  <data key="d6">Yes</data>
</node>
<node id="97255">
  <data key="d0">97255</data>
  <data key="d1">Erbb2ip</data>
  <data key="d2">Erbb2ip</data>
  <data key="d3">False</data>
  <data key="d4">Erbb2ip</data>
  <data key="d5">-</data>
  <data key="d6">Yes</data>
</node>
<node id="97253">
  <data key="d0">97253</data>
  <data key="d1">Acvr1b</data>
  <data key="d2">Acvr1b</data>
  <data key="d3">False</data>
  <data key="d4">Acvr1b</data>
  <data key="d5">-</data>
  <data key="d6">Yes</data>
</node>
<node id="97251">
  <data key="d0">97251</data>
  <data key="d1">Mmu-mir-7a-5p</data>
  <data key="d2">Mmu-mir-7a-5p</data>
  <data key="d3">False</data>
  <data key="d4">Mmu-mir-7a-5p</data>
  <data key="d5">-</data>
  <data key="d6">Yes</data>
</node>
<node id="97249">
  <data key="d0">97249</data>
  <data key="d1">Gpd2</data>
  <data key="d2">Gpd2</data>
  <data key="d3">False</data>
  <data key="d4">Gpd2</data>
  <data key="d5">-</data>
  <data key="d6">Yes</data>
</node>
<node id="97247">
  <data key="d0">97247</data>
  <data key="d1">G6pd2</data>
  <data key="d2">G6pd2</data>
  <data key="d3">False</data>
  <data key="d4">G6pd2</data>
  <data key="d5">-</data>
  <data key="d6">Yes</data>
</node>
<node id="97245">
  <data key="d0">97245</data>
  <data key="d1">Fgr</data>
  <data key="d2">Fgr</data>
  <data key="d3">False</data>
  <data key="d4">Fgr</data>
  <data key="d5">up</data>
  <data key="d6">Yes</data>
</node>
<node id="97243">
  <data key="d0">97243</data>
  <data key="d1">Aqp7</data>
  <data key="d2">Aqp7</data>
  <data key="d3">False</data>
  <data key="d4">Aqp7</data>
  <data key="d5">-</data>
  <data key="d6">Yes</data>
</node>
<node id="97241">
  <data key="d0">97241</data>
  <data key="d1">Gk2</data>
  <data key="d2">Gk2</data>
  <data key="d3">False</data>
  <data key="d4">Gk2</data>
  <data key="d5">-</data>
  <data key="d6">Yes</data>
</node>
<node id="97239">
  <data key="d0">97239</data>
  <data key="d1">Gyk</data>
  <data key="d2">Gyk</data>
  <data key="d3">False</data>
  <data key="d4">Gyk</data>
  <data key="d5">-</data>
  <data key="d6">Yes</data>
</node>
<node id="97237">
  <data key="d0">97237</data>
  <data key="d1">Pdpk1</data>
  <data key="d2">Pdpk1</data>
  <data key="d3">False</data>
  <data key="d4">Pdpk1</data>
  <data key="d5">-</data>
  <data key="d6">Yes</data>
</node>
<node id="97235">
  <data key="d0">97235</data>
  <data key="d1">Acadl</data>
  <data key="d2">Acadl</data>
  <data key="d3">False</data>
  <data key="d4">Acadl</data>
  <data key="d5">-</data>
  <data key="d6">Yes</data>
</node>
<node id="97233">
  <data key="d0">97233</data>
  <data key="d1">Acox3</data>
  <data key="d2">Acox3</data>
  <data key="d3">False</data>
  <data key="d4">Acox3</data>
  <data key="d5">-</data>
  <data key="d6">Yes</data>
</node>
<node id="97231">
  <data key="d0">97231</data>
  <data key="d1">Cpt1c</data>
  <data key="d2">Cpt1c</data>
  <data key="d3">False</data>
  <data key="d4">Cpt1c</data>
  <data key="d5">-</data>
  <data key="d6">Yes</data>
</node>
<node id="97229">
  <data key="d0">97229</data>
  <data key="d1">Acsl3</data>
  <data key="d2">Acsl3</data>
  <data key="d3">False</data>
  <data key="d4">Acsl3</data>
  <data key="d5">-</data>
  <data key="d6">Yes</data>
</node>
<node id="97227">
  <data key="d0">97227</data>
  <data key="d1">Cyp4a30b-ps</data>
  <data key="d2">Cyp4a30b-ps</data>
  <data key="d3">False</data>
  <data key="d4">Cyp4a30b-ps</data>
  <data key="d5">-</data>
  <data key="d6">Yes</data>
</node>
<node id="97225">
  <data key="d0">97225</data>
  <data key="d1">Acsbg2</data>
  <data key="d2">Acsbg2</data>
  <data key="d3">False</data>
  <data key="d4">Acsbg2</data>
  <data key="d5">-</data>
  <data key="d6">Yes</data>
</node>
<node id="97223">
  <data key="d0">97223</data>
  <data key="d1">Scd3</data>
  <data key="d2">Scd3</data>
  <data key="d3">False</data>
  <data key="d4">Scd3</data>
  <data key="d5">-</data>
  <data key="d6">Yes</data>
</node>
<node id="97221">
  <data key="d0">97221</data>
  <data key="d1">Slc27a4</data>
  <data key="d2">Slc27a4</data>
  <data key="d3">False</data>
  <data key="d4">Slc27a4</data>
  <data key="d5">-</data>
  <data key="d6">Yes</data>
</node>
<node id="97219">
  <data key="d0">97219</data>
  <data key="d1">Acaa1b</data>
  <data key="d2">Acaa1b</data>
  <data key="d3">False</data>
  <data key="d4">Acaa1b</data>
  <data key="d5">-</data>
  <data key="d6">Yes</data>
</node>
<node id="97217">
  <data key="d0">97217</data>
  <data key="d1">Cyp4a29-ps</data>
  <data key="d2">Cyp4a29-ps</data>
  <data key="d3">False</data>
  <data key="d4">Cyp4a29-ps</data>
  <data key="d5">-</data>
  <data key="d6">Yes</data>
</node>
<node id="97215">
  <data key="d0">97215</data>
  <data key="d1">Acsl6</data>
  <data key="d2">Acsl6</data>
  <data key="d3">False</data>
  <data key="d4">Acsl6</data>
  <data key="d5">-</data>
  <data key="d6">Yes</data>
</node>
<node id="97213">
  <data key="d0">97213</data>
  <data key="d1">Cyp4a14</data>
  <data key="d2">Cyp4a14</data>
  <data key="d3">False</data>
  <data key="d4">Cyp4a14</data>
  <data key="d5">-</data>
  <data key="d6">Yes</data>
</node>
<node id="97211">
  <data key="d0">97211</data>
  <data key="d1">Acaa1a</data>
  <data key="d2">Acaa1a</data>
  <data key="d3">False</data>
  <data key="d4">Acaa1a</data>
  <data key="d5">-</data>
  <data key="d6">Yes</data>
</node>
<node id="97209">
  <data key="d0">97209</data>
  <data key="d1">Snrpb</data>
  <data key="d2">Snrpb</data>
  <data key="d3">False</data>
  <data key="d4">Snrpb</data>
  <data key="d5">-</data>
  <data key="d6">Yes</data>
</node>
<node id="97207">
  <data key="d0">97207</data>
  <data key="d1">Snrpa</data>
  <data key="d2">Snrpa</data>
  <data key="d3">False</data>
  <data key="d4">Snrpa</data>
  <data key="d5">-</data>
  <data key="d6">Yes</data>
</node>
<node id="97205">
  <data key="d0">97205</data>
  <data key="d1">Nif3l1</data>
  <data key="d2">Nif3l1</data>
  <data key="d3">False</data>
  <data key="d4">Nif3l1</data>
  <data key="d5">-</data>
  <data key="d6">Yes</data>
</node>
<node id="97203">
  <data key="d0">97203</data>
  <data key="d1">Mmu-let-7g-5p</data>
  <data key="d2">Mmu-let-7g-5p</data>
  <data key="d3">False</data>
  <data key="d4">Mmu-let-7g-5p</data>
  <data key="d5">-</data>
  <data key="d6">Yes</data>
</node>
<node id="97201">
  <data key="d0">97201</data>
  <data key="d1">Cited1</data>
  <data key="d2">Cited1</data>
  <data key="d3">False</data>
  <data key="d4">Cited1</data>
  <data key="d5">-</data>
  <data key="d6">Yes</data>
</node>
<node id="97199">
  <data key="d0">97199</data>
  <data key="d1">Loc100041504</data>
  <data key="d2">Loc100041504</data>
  <data key="d3">False</data>
  <data key="d4">Loc100041504</data>
  <data key="d5">-</data>
  <data key="d6">Yes</data>
</node>
<node id="97197">
  <data key="d0">97197</data>
  <data key="d1">Loc100041593</data>
  <data key="d2">Loc100041593</data>
  <data key="d3">False</data>
  <data key="d4">Loc100041593</data>
  <data key="d5">-</data>
  <data key="d6">Yes</data>
</node>
<node id="97195">
  <data key="d0">97195</data>
  <data key="d1">Gm10591</data>
  <data key="d2">Gm10591</data>
  <data key="d3">False</data>
  <data key="d4">Gm10591</data>
  <data key="d5">-</data>
  <data key="d6">Yes</data>
</node>
<node id="97193">
  <data key="d0">97193</data>
  <data key="d1">Gm13304</data>
  <data key="d2">Gm13304</data>
  <data key="d3">False</data>
  <data key="d4">Gm13304</data>
  <data key="d5">-</data>
  <data key="d6">Yes</data>
</node>
<node id="97191">
  <data key="d0">97191</data>
  <data key="d1">Gm1987</data>
  <data key="d2">Gm1987</data>
  <data key="d3">False</data>
  <data key="d4">Gm1987</data>
  <data key="d5">-</data>
  <data key="d6">Yes</data>
</node>
<node id="97189">
  <data key="d0">97189</data>
  <data key="d1">Loc100862177</data>
  <data key="d2">Loc100862177</data>
  <data key="d3">False</data>
  <data key="d4">Loc100862177</data>
  <data key="d5">-</data>
  <data key="d6">Yes</data>
</node>
<node id="97187">
  <data key="d0">97187</data>
  <data key="d1">Gm2023</data>
  <data key="d2">Gm2023</data>
  <data key="d3">False</data>
  <data key="d4">Gm2023</data>
  <data key="d5">-</data>
  <data key="d6">Yes</data>
</node>
<node id="97185">
  <data key="d0">97185</data>
  <data key="d1">Mmu-mir-146a-5p</data>
  <data key="d2">Mmu-mir-146a-5p</data>
  <data key="d3">False</data>
  <data key="d4">Mmu-mir-146a-5p</data>
  <data key="d5">-</data>
  <data key="d6">Yes</data>
</node>
<node id="97183">
  <data key="d0">97183</data>
  <data key="d1">Ahrr</data>
  <data key="d2">Ahrr</data>
  <data key="d3">False</data>
  <data key="d4">Ahrr</data>
  <data key="d5">-</data>
  <data key="d6">Yes</data>
</node>
<node id="97181">
  <data key="d0">97181</data>
  <data key="d1">Traf5</data>
  <data key="d2">Traf5</data>
  <data key="d3">False</data>
  <data key="d4">Traf5</data>
  <data key="d5">-</data>
  <data key="d6">Yes</data>
</node>
<node id="97179">
  <data key="d0">97179</data>
  <data key="d1">Traf6</data>
  <data key="d2">Traf6</data>
  <data key="d3">False</data>
  <data key="d4">Traf6</data>
  <data key="d5">-</data>
  <data key="d6">Yes</data>
</node>
<node id="97177">
  <data key="d0">97177</data>
  <data key="d1">Skiv2l</data>
  <data key="d2">Skiv2l</data>
  <data key="d3">False</data>
  <data key="d4">Skiv2l</data>
  <data key="d5">-</data>
  <data key="d6">Yes</data>
</node>
<node id="97175">
  <data key="d0">97175</data>
  <data key="d1">Slc2a8</data>
  <data key="d2">Slc2a8</data>
  <data key="d3">False</data>
  <data key="d4">Slc2a8</data>
  <data key="d5">-</data>
  <data key="d6">Yes</data>
</node>
<node id="97173">
  <data key="d0">97173</data>
  <data key="d1">Lcn8</data>
  <data key="d2">Lcn8</data>
  <data key="d3">False</data>
  <data key="d4">Lcn8</data>
  <data key="d5">-</data>
  <data key="d6">Yes</data>
</node>
<node id="97171">
  <data key="d0">97171</data>
  <data key="d1">Prl3d1</data>
  <data key="d2">Prl3d1</data>
  <data key="d3">False</data>
  <data key="d4">Prl3d1</data>
  <data key="d5">-</data>
  <data key="d6">Yes</data>
</node>
<node id="97169">
  <data key="d0">97169</data>
  <data key="d1">Pkd2</data>
  <data key="d2">Pkd2</data>
  <data key="d3">False</data>
  <data key="d4">Pkd2</data>
  <data key="d5">-</data>
  <data key="d6">Yes</data>
</node>
<node id="97167">
  <data key="d0">97167</data>
  <data key="d1">Nefm</data>
  <data key="d2">Nefm</data>
  <data key="d3">False</data>
  <data key="d4">Nefm</data>
  <data key="d5">-</data>
  <data key="d6">Yes</data>
</node>
<node id="97165">
  <data key="d0">97165</data>
  <data key="d1">Mdh1</data>
  <data key="d2">Mdh1</data>
  <data key="d3">False</data>
  <data key="d4">Mdh1</data>
  <data key="d5">-</data>
  <data key="d6">Yes</data>
</node>
<node id="97163">
  <data key="d0">97163</data>
  <data key="d1">Mdh2</data>
  <data key="d2">Mdh2</data>
  <data key="d3">False</data>
  <data key="d4">Mdh2</data>
  <data key="d5">-</data>
  <data key="d6">Yes</data>
</node>
<node id="97161">
  <data key="d0">97161</data>
  <data key="d1">Ldhc</data>
  <data key="d2">Ldhc</data>
  <data key="d3">False</data>
  <data key="d4">Ldhc</data>
  <data key="d5">-</data>
  <data key="d6">Yes</data>
</node>
<node id="97159">
  <data key="d0">97159</data>
  <data key="d1">Htr3a</data>
  <data key="d2">Htr3a</data>
  <data key="d3">False</data>
  <data key="d4">Htr3a</data>
  <data key="d5">-</data>
  <data key="d6">Yes</data>
</node>
<node id="97157">
  <data key="d0">97157</data>
  <data key="d1">Crygc</data>
  <data key="d2">Crygc</data>
  <data key="d3">False</data>
  <data key="d4">Crygc</data>
  <data key="d5">-</data>
  <data key="d6">Yes</data>
</node>
<node id="97155">
  <data key="d0">97155</data>
  <data key="d1">Mmu-mir-141-3p</data>
  <data key="d2">Mmu-mir-141-3p</data>
  <data key="d3">False</data>
  <data key="d4">Mmu-mir-141-3p</data>
  <data key="d5">-</data>
  <data key="d6">Yes</data>
</node>
<node id="97153">
  <data key="d0">97153</data>
  <data key="d1">Mmu-mir-200b-3p</data>
  <data key="d2">Mmu-mir-200b-3p</data>
  <data key="d3">False</data>
  <data key="d4">Mmu-mir-200b-3p</data>
  <data key="d5">-</data>
  <data key="d6">Yes</data>
</node>
<node id="97151">
  <data key="d0">97151</data>
  <data key="d1">Mmu-mir-200a-3p</data>
  <data key="d2">Mmu-mir-200a-3p</data>
  <data key="d3">False</data>
  <data key="d4">Mmu-mir-200a-3p</data>
  <data key="d5">-</data>
  <data key="d6">Yes</data>
</node>
<node id="97149">
  <data key="d0">97149</data>
  <data key="d1">Mmu-mir-200c-3p</data>
  <data key="d2">Mmu-mir-200c-3p</data>
  <data key="d3">False</data>
  <data key="d4">Mmu-mir-200c-3p</data>
  <data key="d5">-</data>
  <data key="d6">Yes</data>
</node>
<node id="97147">
  <data key="d0">97147</data>
  <data key="d1">Mmu-mir-429-3p</data>
  <data key="d2">Mmu-mir-429-3p</data>
  <data key="d3">False</data>
  <data key="d4">Mmu-mir-429-3p</data>
  <data key="d5">-</data>
  <data key="d6">Yes</data>
</node>
<node id="97145">
  <data key="d0">97145</data>
  <data key="d1">Npm1</data>
  <data key="d2">Npm1</data>
  <data key="d3">False</data>
  <data key="d4">Npm1</data>
  <data key="d5">-</data>
  <data key="d6">Yes</data>
</node>
<node id="97143">
  <data key="d0">97143</data>
  <data key="d1">Emp1</data>
  <data key="d2">Emp1</data>
  <data key="d3">False</data>
  <data key="d4">Emp1</data>
  <data key="d5">-</data>
  <data key="d6">Yes</data>
</node>
<node id="97141">
  <data key="d0">97141</data>
  <data key="d1">Eif2s1</data>
  <data key="d2">Eif2s1</data>
  <data key="d3">False</data>
  <data key="d4">Eif2s1</data>
  <data key="d5">-</data>
  <data key="d6">Yes</data>
</node>
<node id="97139">
  <data key="d0">97139</data>
  <data key="d1">Dffb</data>
  <data key="d2">Dffb</data>
  <data key="d3">False</data>
  <data key="d4">Dffb</data>
  <data key="d5">-</data>
  <data key="d6">Yes</data>
</node>
<node id="97137">
  <data key="d0">97137</data>
  <data key="d1">Myct1</data>
  <data key="d2">Myct1</data>
  <data key="d3">False</data>
  <data key="d4">Myct1</data>
  <data key="d5">-</data>
  <data key="d6">Yes</data>
</node>
<node id="97135">
  <data key="d0">97135</data>
  <data key="d1">Uchl1</data>
  <data key="d2">Uchl1</data>
  <data key="d3">False</data>
  <data key="d4">Uchl1</data>
  <data key="d5">-</data>
  <data key="d6">Yes</data>
</node>
<node id="97133">
  <data key="d0">97133</data>
  <data key="d1">St6galnac1</data>
  <data key="d2">St6galnac1</data>
  <data key="d3">False</data>
  <data key="d4">St6galnac1</data>
  <data key="d5">-</data>
  <data key="d6">Yes</data>
</node>
<node id="97131">
  <data key="d0">97131</data>
  <data key="d1">Hdc</data>
  <data key="d2">Hdc</data>
  <data key="d3">False</data>
  <data key="d4">Hdc</data>
  <data key="d5">-</data>
  <data key="d6">Yes</data>
</node>
<node id="97129">
  <data key="d0">97129</data>
  <data key="d1">Emr1</data>
  <data key="d2">Emr1</data>
  <data key="d3">False</data>
  <data key="d4">Emr1</data>
  <data key="d5">-</data>
  <data key="d6">Yes</data>
</node>
<node id="97127">
  <data key="d0">97127</data>
  <data key="d1">Pdcd4</data>
  <data key="d2">Pdcd4</data>
  <data key="d3">False</data>
  <data key="d4">Pdcd4</data>
  <data key="d5">-</data>
  <data key="d6">Yes</data>
</node>
<node id="97125">
  <data key="d0">97125</data>
  <data key="d1">Mapk11</data>
  <data key="d2">Mapk11</data>
  <data key="d3">False</data>
  <data key="d4">Mapk11</data>
  <data key="d5">-</data>
  <data key="d6">Yes</data>
</node>
<node id="97123">
  <data key="d0">97123</data>
  <data key="d1">Aanat</data>
  <data key="d2">Aanat</data>
  <data key="d3">False</data>
  <data key="d4">Aanat</data>
  <data key="d5">-</data>
  <data key="d6">Yes</data>
</node>
<node id="97121">
  <data key="d0">97121</data>
  <data key="d1">Rdh1</data>
  <data key="d2">Rdh1</data>
  <data key="d3">False</data>
  <data key="d4">Rdh1</data>
  <data key="d5">-</data>
  <data key="d6">Yes</data>
</node>
<node id="97119">
  <data key="d0">97119</data>
  <data key="d1">Emilin1</data>
  <data key="d2">Emilin1</data>
  <data key="d3">False</data>
  <data key="d4">Emilin1</data>
  <data key="d5">-</data>
  <data key="d6">Yes</data>
</node>
<node id="97117">
  <data key="d0">97117</data>
  <data key="d1">Prh1</data>
  <data key="d2">Prh1</data>
  <data key="d3">False</data>
  <data key="d4">Prh1</data>
  <data key="d5">-</data>
  <data key="d6">Yes</data>
</node>
<node id="97115">
  <data key="d0">97115</data>
  <data key="d1">Sdc4</data>
  <data key="d2">Sdc4</data>
  <data key="d3">False</data>
  <data key="d4">Sdc4</data>
  <data key="d5">-</data>
  <data key="d6">Yes</data>
</node>
<node id="97113">
  <data key="d0">97113</data>
  <data key="d1">Ly9</data>
  <data key="d2">Ly9</data>
  <data key="d3">False</data>
  <data key="d4">Ly9</data>
  <data key="d5">-</data>
  <data key="d6">Yes</data>
</node>
<node id="97111">
  <data key="d0">97111</data>
  <data key="d1">H2-l</data>
  <data key="d2">H2-l</data>
  <data key="d3">False</data>
  <data key="d4">H2-l</data>
  <data key="d5">-</data>
  <data key="d6">Yes</data>
</node>
<node id="97109">
  <data key="d0">97109</data>
  <data key="d1">Ncan</data>
  <data key="d2">Ncan</data>
  <data key="d3">False</data>
  <data key="d4">Ncan</data>
  <data key="d5">-</data>
  <data key="d6">Yes</data>
</node>
<node id="97107">
  <data key="d0">97107</data>
  <data key="d1">Col7a1</data>
  <data key="d2">Col7a1</data>
  <data key="d3">False</data>
  <data key="d4">Col7a1</data>
  <data key="d5">-</data>
  <data key="d6">Yes</data>
</node>
<node id="97105">
  <data key="d0">97105</data>
  <data key="d1">Atp10a</data>
  <data key="d2">Atp10a</data>
  <data key="d3">False</data>
  <data key="d4">Atp10a</data>
  <data key="d5">-</data>
  <data key="d6">Yes</data>
</node>
<node id="97103">
  <data key="d0">97103</data>
  <data key="d1">Gm12597</data>
  <data key="d2">Gm12597</data>
  <data key="d3">False</data>
  <data key="d4">Gm12597</data>
  <data key="d5">-</data>
  <data key="d6">Yes</data>
</node>
<node id="97101">
  <data key="d0">97101</data>
  <data key="d1">Ido2</data>
  <data key="d2">Ido2</data>
  <data key="d3">False</data>
  <data key="d4">Ido2</data>
  <data key="d5">-</data>
  <data key="d6">Yes</data>
</node>
<node id="97099">
  <data key="d0">97099</data>
  <data key="d1">Hspa2</data>
  <data key="d2">Hspa2</data>
  <data key="d3">False</data>
  <data key="d4">Hspa2</data>
  <data key="d5">-</data>
  <data key="d6">Yes</data>
</node>
<node id="97097">
  <data key="d0">97097</data>
  <data key="d1">Hspa1l</data>
  <data key="d2">Hspa1l</data>
  <data key="d3">False</data>
  <data key="d4">Hspa1l</data>
  <data key="d5">-</data>
  <data key="d6">Yes</data>
</node>
<node id="97095">
  <data key="d0">97095</data>
  <data key="d1">Plod2</data>
  <data key="d2">Plod2</data>
  <data key="d3">False</data>
  <data key="d4">Plod2</data>
  <data key="d5">-</data>
  <data key="d6">Yes</data>
</node>
<node id="97093">
  <data key="d0">97093</data>
  <data key="d1">Map2k4</data>
  <data key="d2">Map2k4</data>
  <data key="d3">False</data>
  <data key="d4">Map2k4</data>
  <data key="d5">-</data>
  <data key="d6">Yes</data>
</node>
<node id="97091">
  <data key="d0">97091</data>
  <data key="d1">P4hb</data>
  <data key="d2">P4hb</data>
  <data key="d3">False</data>
  <data key="d4">P4hb</data>
  <data key="d5">-</data>
  <data key="d6">Yes</data>
</node>
<node id="97089">
  <data key="d0">97089</data>
  <data key="d1">Mmu-mir-322-5p</data>
  <data key="d2">Mmu-mir-322-5p</data>
  <data key="d3">False</data>
  <data key="d4">Mmu-mir-322-5p</data>
  <data key="d5">-</data>
  <data key="d6">Yes</data>
</node>
<node id="97087">
  <data key="d0">97087</data>
  <data key="d1">Mmu-mir-322-3p</data>
  <data key="d2">Mmu-mir-322-3p</data>
  <data key="d3">False</data>
  <data key="d4">Mmu-mir-322-3p</data>
  <data key="d5">-</data>
  <data key="d6">Yes</data>
</node>
<node id="97085">
  <data key="d0">97085</data>
  <data key="d1">Mmu-mir-196b-5p</data>
  <data key="d2">Mmu-mir-196b-5p</data>
  <data key="d3">False</data>
  <data key="d4">Mmu-mir-196b-5p</data>
  <data key="d5">-</data>
  <data key="d6">Yes</data>
</node>
<node id="97083">
  <data key="d0">97083</data>
  <data key="d1">Loc640611</data>
  <data key="d2">Loc640611</data>
  <data key="d3">False</data>
  <data key="d4">Loc640611</data>
  <data key="d5">-</data>
  <data key="d6">Yes</data>
</node>
<node id="97081">
  <data key="d0">97081</data>
  <data key="d1">Igbp1</data>
  <data key="d2">Igbp1</data>
  <data key="d3">False</data>
  <data key="d4">Igbp1</data>
  <data key="d5">-</data>
  <data key="d6">Yes</data>
</node>
<node id="97079">
  <data key="d0">97079</data>
  <data key="d1">Tie1</data>
  <data key="d2">Tie1</data>
  <data key="d3">False</data>
  <data key="d4">Tie1</data>
  <data key="d5">-</data>
  <data key="d6">Yes</data>
</node>
<node id="97077">
  <data key="d0">97077</data>
  <data key="d1">Ncdn</data>
  <data key="d2">Ncdn</data>
  <data key="d3">False</data>
  <data key="d4">Ncdn</data>
  <data key="d5">-</data>
  <data key="d6">Yes</data>
</node>
<node id="97075">
  <data key="d0">97075</data>
  <data key="d1">Zfp354c</data>
  <data key="d2">Zfp354c</data>
  <data key="d3">False</data>
  <data key="d4">Zfp354c</data>
  <data key="d5">-</data>
  <data key="d6">Yes</data>
</node>
<node id="97073">
  <data key="d0">97073</data>
  <data key="d1">Rdh7</data>
  <data key="d2">Rdh7</data>
  <data key="d3">False</data>
  <data key="d4">Rdh7</data>
  <data key="d5">-</data>
  <data key="d6">Yes</data>
</node>
<node id="97071">
  <data key="d0">97071</data>
  <data key="d1">B3galt4</data>
  <data key="d2">B3galt4</data>
  <data key="d3">False</data>
  <data key="d4">B3galt4</data>
  <data key="d5">-</data>
  <data key="d6">Yes</data>
</node>
<node id="97069">
  <data key="d0">97069</data>
  <data key="d1">Ggh</data>
  <data key="d2">Ggh</data>
  <data key="d3">False</data>
  <data key="d4">Ggh</data>
  <data key="d5">-</data>
  <data key="d6">Yes</data>
</node>
<node id="97067">
  <data key="d0">97067</data>
  <data key="d1">Il3ra</data>
  <data key="d2">Il3ra</data>
  <data key="d3">False</data>
  <data key="d4">Il3ra</data>
  <data key="d5">-</data>
  <data key="d6">Yes</data>
</node>
<node id="97065">
  <data key="d0">97065</data>
  <data key="d1">Itga3</data>
  <data key="d2">Itga3</data>
  <data key="d3">False</data>
  <data key="d4">Itga3</data>
  <data key="d5">-</data>
  <data key="d6">Yes</data>
</node>
<node id="97063">
  <data key="d0">97063</data>
  <data key="d1">Mogs</data>
  <data key="d2">Mogs</data>
  <data key="d3">False</data>
  <data key="d4">Mogs</data>
  <data key="d5">-</data>
  <data key="d6">Yes</data>
</node>
<node id="97061">
  <data key="d0">97061</data>
  <data key="d1">Ddx20</data>
  <data key="d2">Ddx20</data>
  <data key="d3">False</data>
  <data key="d4">Ddx20</data>
  <data key="d5">up</data>
  <data key="d6">Yes</data>
</node>
<node id="97059">
  <data key="d0">97059</data>
  <data key="d1">Tubb4b</data>
  <data key="d2">Tubb4b</data>
  <data key="d3">False</data>
  <data key="d4">Tubb4b</data>
  <data key="d5">-</data>
  <data key="d6">Yes</data>
</node>
<node id="97057">
  <data key="d0">97057</data>
  <data key="d1">Spint1</data>
  <data key="d2">Spint1</data>
  <data key="d3">False</data>
  <data key="d4">Spint1</data>
  <data key="d5">-</data>
  <data key="d6">Yes</data>
</node>
<node id="97055">
  <data key="d0">97055</data>
  <data key="d1">Olfr54</data>
  <data key="d2">Olfr54</data>
  <data key="d3">False</data>
  <data key="d4">Olfr54</data>
  <data key="d5">-</data>
  <data key="d6">Yes</data>
</node>
<node id="97053">
  <data key="d0">97053</data>
  <data key="d1">Ifngr2</data>
  <data key="d2">Ifngr2</data>
  <data key="d3">False</data>
  <data key="d4">Ifngr2</data>
  <data key="d5">down</data>
  <data key="d6">Yes</data>
</node>
<node id="97051">
  <data key="d0">97051</data>
  <data key="d1">Galk1</data>
  <data key="d2">Galk1</data>
  <data key="d3">False</data>
  <data key="d4">Galk1</data>
  <data key="d5">-</data>
  <data key="d6">Yes</data>
</node>
<node id="97049">
  <data key="d0">97049</data>
  <data key="d1">2010106c02rik</data>
  <data key="d2">2010106c02rik</data>
  <data key="d3">False</data>
  <data key="d4">2010106c02rik</data>
  <data key="d5">-</data>
  <data key="d6">Yes</data>
</node>
<node id="97047">
  <data key="d0">97047</data>
  <data key="d1">Arl14</data>
  <data key="d2">Arl14</data>
  <data key="d3">False</data>
  <data key="d4">Arl14</data>
  <data key="d5">-</data>
  <data key="d6">Yes</data>
</node>
<node id="97045">
  <data key="d0">97045</data>
  <data key="d1">Cldn9</data>
  <data key="d2">Cldn9</data>
  <data key="d3">False</data>
  <data key="d4">Cldn9</data>
  <data key="d5">-</data>
  <data key="d6">Yes</data>
</node>
<node id="97043">
  <data key="d0">97043</data>
  <data key="d1">Slc25a48</data>
  <data key="d2">Slc25a48</data>
  <data key="d3">False</data>
  <data key="d4">Slc25a48</data>
  <data key="d5">-</data>
  <data key="d6">Yes</data>
</node>
<node id="97041">
  <data key="d0">97041</data>
  <data key="d1">Slc39a1</data>
  <data key="d2">Slc39a1</data>
  <data key="d3">False</data>
  <data key="d4">Slc39a1</data>
  <data key="d5">-</data>
  <data key="d6">Yes</data>
</node>
<node id="97039">
  <data key="d0">97039</data>
  <data key="d1">Lsm2</data>
  <data key="d2">Lsm2</data>
  <data key="d3">False</data>
  <data key="d4">Lsm2</data>
  <data key="d5">-</data>
  <data key="d6">Yes</data>
</node>
<node id="97037">
  <data key="d0">97037</data>
  <data key="d1">Olfr808</data>
  <data key="d2">Olfr808</data>
  <data key="d3">False</data>
  <data key="d4">Olfr808</data>
  <data key="d5">-</data>
  <data key="d6">Yes</data>
</node>
<node id="97035">
  <data key="d0">97035</data>
  <data key="d1">Olfr1378</data>
  <data key="d2">Olfr1378</data>
  <data key="d3">False</data>
  <data key="d4">Olfr1378</data>
  <data key="d5">-</data>
  <data key="d6">Yes</data>
</node>
<node id="97033">
  <data key="d0">97033</data>
  <data key="d1">Olfr1104</data>
  <data key="d2">Olfr1104</data>
  <data key="d3">False</data>
  <data key="d4">Olfr1104</data>
  <data key="d5">-</data>
  <data key="d6">Yes</data>
</node>
<node id="97031">
  <data key="d0">97031</data>
  <data key="d1">Dync1li2</data>
  <data key="d2">Dync1li2</data>
  <data key="d3">False</data>
  <data key="d4">Dync1li2</data>
  <data key="d5">-</data>
  <data key="d6">Yes</data>
</node>
<node id="97029">
  <data key="d0">97029</data>
  <data key="d1">Tkt</data>
  <data key="d2">Tkt</data>
  <data key="d3">False</data>
  <data key="d4">Tkt</data>
  <data key="d5">-</data>
  <data key="d6">Yes</data>
</node>
<node id="97027">
  <data key="d0">97027</data>
  <data key="d1">Tk</data>
  <data key="d2">Tk</data>
  <data key="d3">False</data>
  <data key="d4">Tk</data>
  <data key="d5">-</data>
  <data key="d6">Yes</data>
</node>
<node id="97025">
  <data key="d0">97025</data>
  <data key="d1">Fbxl21</data>
  <data key="d2">Fbxl21</data>
  <data key="d3">False</data>
  <data key="d4">Fbxl21</data>
  <data key="d5">-</data>
  <data key="d6">Yes</data>
</node>
<node id="97023">
  <data key="d0">97023</data>
  <data key="d1">Lactb2</data>
  <data key="d2">Lactb2</data>
  <data key="d3">False</data>
  <data key="d4">Lactb2</data>
  <data key="d5">-</data>
  <data key="d6">Yes</data>
</node>
<node id="97021">
  <data key="d0">97021</data>
  <data key="d1">Lrrc25</data>
  <data key="d2">Lrrc25</data>
  <data key="d3">False</data>
  <data key="d4">Lrrc25</data>
  <data key="d5">-</data>
  <data key="d6">Yes</data>
</node>
<node id="97019">
  <data key="d0">97019</data>
  <data key="d1">Nkx1-2</data>
  <data key="d2">Nkx1-2</data>
  <data key="d3">False</data>
  <data key="d4">Nkx1-2</data>
  <data key="d5">-</data>
  <data key="d6">Yes</data>
</node>
<node id="97017">
  <data key="d0">97017</data>
  <data key="d1">Rps7</data>
  <data key="d2">Rps7</data>
  <data key="d3">False</data>
  <data key="d4">Rps7</data>
  <data key="d5">-</data>
  <data key="d6">Yes</data>
</node>
<node id="97015">
  <data key="d0">97015</data>
  <data key="d1">Polr2a</data>
  <data key="d2">Polr2a</data>
  <data key="d3">False</data>
  <data key="d4">Polr2a</data>
  <data key="d5">-</data>
  <data key="d6">Yes</data>
</node>
<node id="97013">
  <data key="d0">97013</data>
  <data key="d1">Rpl30</data>
  <data key="d2">Rpl30</data>
  <data key="d3">False</data>
  <data key="d4">Rpl30</data>
  <data key="d5">-</data>
  <data key="d6">Yes</data>
</node>
<node id="97011">
  <data key="d0">97011</data>
  <data key="d1">Ranbp1</data>
  <data key="d2">Ranbp1</data>
  <data key="d3">False</data>
  <data key="d4">Ranbp1</data>
  <data key="d5">-</data>
  <data key="d6">Yes</data>
</node>
<node id="97009">
  <data key="d0">97009</data>
  <data key="d1">Rabggtb</data>
  <data key="d2">Rabggtb</data>
  <data key="d3">False</data>
  <data key="d4">Rabggtb</data>
  <data key="d5">-</data>
  <data key="d6">Yes</data>
</node>
<node id="97007">
  <data key="d0">97007</data>
  <data key="d1">Nsdhl</data>
  <data key="d2">Nsdhl</data>
  <data key="d3">False</data>
  <data key="d4">Nsdhl</data>
  <data key="d5">-</data>
  <data key="d6">Yes</data>
</node>
<node id="97005">
  <data key="d0">97005</data>
  <data key="d1">Nppc</data>
  <data key="d2">Nppc</data>
  <data key="d3">False</data>
  <data key="d4">Nppc</data>
  <data key="d5">-</data>
  <data key="d6">Yes</data>
</node>
<node id="97003">
  <data key="d0">97003</data>
  <data key="d1">Vmn1r227</data>
  <data key="d2">Vmn1r227</data>
  <data key="d3">False</data>
  <data key="d4">Vmn1r227</data>
  <data key="d5">-</data>
  <data key="d6">Yes</data>
</node>
<node id="97001">
  <data key="d0">97001</data>
  <data key="d1">Vmn1r229</data>
  <data key="d2">Vmn1r229</data>
  <data key="d3">False</data>
  <data key="d4">Vmn1r229</data>
  <data key="d5">-</data>
  <data key="d6">Yes</data>
</node>
<node id="96999">
  <data key="d0">96999</data>
  <data key="d1">Igh-vj558</data>
  <data key="d2">Igh-vj558</data>
  <data key="d3">False</data>
  <data key="d4">Igh-vj558</data>
  <data key="d5">-</data>
  <data key="d6">Yes</data>
</node>
<node id="96997">
  <data key="d0">96997</data>
  <data key="d1">Trmt2a</data>
  <data key="d2">Trmt2a</data>
  <data key="d3">False</data>
  <data key="d4">Trmt2a</data>
  <data key="d5">-</data>
  <data key="d6">Yes</data>
</node>
<node id="96995">
  <data key="d0">96995</data>
  <data key="d1">Hist2h3c1</data>
  <data key="d2">Hist2h3c1</data>
  <data key="d3">False</data>
  <data key="d4">Hist2h3c1</data>
  <data key="d5">-</data>
  <data key="d6">Yes</data>
</node>
<node id="96993">
  <data key="d0">96993</data>
  <data key="d1">Gas1</data>
  <data key="d2">Gas1</data>
  <data key="d3">False</data>
  <data key="d4">Gas1</data>
  <data key="d5">-</data>
  <data key="d6">Yes</data>
</node>
<node id="96991">
  <data key="d0">96991</data>
  <data key="d1">Fzd1</data>
  <data key="d2">Fzd1</data>
  <data key="d3">False</data>
  <data key="d4">Fzd1</data>
  <data key="d5">-</data>
  <data key="d6">Yes</data>
</node>
<node id="96989">
  <data key="d0">96989</data>
  <data key="d1">Ckb</data>
  <data key="d2">Ckb</data>
  <data key="d3">False</data>
  <data key="d4">Ckb</data>
  <data key="d5">-</data>
  <data key="d6">Yes</data>
</node>
<node id="96987">
  <data key="d0">96987</data>
  <data key="d1">Arl4a</data>
  <data key="d2">Arl4a</data>
  <data key="d3">False</data>
  <data key="d4">Arl4a</data>
  <data key="d5">-</data>
  <data key="d6">Yes</data>
</node>
<node id="96985">
  <data key="d0">96985</data>
  <data key="d1">Adh7</data>
  <data key="d2">Adh7</data>
  <data key="d3">False</data>
  <data key="d4">Adh7</data>
  <data key="d5">-</data>
  <data key="d6">Yes</data>
</node>
<node id="96983">
  <data key="d0">96983</data>
  <data key="d1">Vmn1r40</data>
  <data key="d2">Vmn1r40</data>
  <data key="d3">False</data>
  <data key="d4">Vmn1r40</data>
  <data key="d5">-</data>
  <data key="d6">Yes</data>
</node>
<node id="96981">
  <data key="d0">96981</data>
  <data key="d1">Vmn1r53</data>
  <data key="d2">Vmn1r53</data>
  <data key="d3">False</data>
  <data key="d4">Vmn1r53</data>
  <data key="d5">-</data>
  <data key="d6">Yes</data>
</node>
<node id="96979">
  <data key="d0">96979</data>
  <data key="d1">Vmn1r42</data>
  <data key="d2">Vmn1r42</data>
  <data key="d3">False</data>
  <data key="d4">Vmn1r42</data>
  <data key="d5">-</data>
  <data key="d6">Yes</data>
</node>
<node id="96977">
  <data key="d0">96977</data>
  <data key="d1">Chmp7</data>
  <data key="d2">Chmp7</data>
  <data key="d3">False</data>
  <data key="d4">Chmp7</data>
  <data key="d5">-</data>
  <data key="d6">Yes</data>
</node>
<node id="96975">
  <data key="d0">96975</data>
  <data key="d1">Vmn1r239-ps</data>
  <data key="d2">Vmn1r239-ps</data>
  <data key="d3">False</data>
  <data key="d4">Vmn1r239-ps</data>
  <data key="d5">-</data>
  <data key="d6">Yes</data>
</node>
<node id="96973">
  <data key="d0">96973</data>
  <data key="d1">A930017k11rik</data>
  <data key="d2">A930017k11rik</data>
  <data key="d3">False</data>
  <data key="d4">A930017k11rik</data>
  <data key="d5">-</data>
  <data key="d6">Yes</data>
</node>
<node id="96971">
  <data key="d0">96971</data>
  <data key="d1">Mmu-mir-708-5p</data>
  <data key="d2">Mmu-mir-708-5p</data>
  <data key="d3">False</data>
  <data key="d4">Mmu-mir-708-5p</data>
  <data key="d5">-</data>
  <data key="d6">Yes</data>
</node>
<node id="96969">
  <data key="d0">96969</data>
  <data key="d1">Mmu-mir-708-3p</data>
  <data key="d2">Mmu-mir-708-3p</data>
  <data key="d3">False</data>
  <data key="d4">Mmu-mir-708-3p</data>
  <data key="d5">-</data>
  <data key="d6">Yes</data>
</node>
<node id="96967">
  <data key="d0">96967</data>
  <data key="d1">Nrn1</data>
  <data key="d2">Nrn1</data>
  <data key="d3">False</data>
  <data key="d4">Nrn1</data>
  <data key="d5">-</data>
  <data key="d6">Yes</data>
</node>
<node id="96965">
  <data key="d0">96965</data>
  <data key="d1">Slc29a1</data>
  <data key="d2">Slc29a1</data>
  <data key="d3">False</data>
  <data key="d4">Slc29a1</data>
  <data key="d5">-</data>
  <data key="d6">Yes</data>
</node>
<node id="96963">
  <data key="d0">96963</data>
  <data key="d1">Clic4</data>
  <data key="d2">Clic4</data>
  <data key="d3">False</data>
  <data key="d4">Clic4</data>
  <data key="d5">-</data>
  <data key="d6">Yes</data>
</node>
<node id="96961">
  <data key="d0">96961</data>
  <data key="d1">Gyg</data>
  <data key="d2">Gyg</data>
  <data key="d3">False</data>
  <data key="d4">Gyg</data>
  <data key="d5">-</data>
  <data key="d6">Yes</data>
</node>
<node id="96959">
  <data key="d0">96959</data>
  <data key="d1">Scg2</data>
  <data key="d2">Scg2</data>
  <data key="d3">False</data>
  <data key="d4">Scg2</data>
  <data key="d5">-</data>
  <data key="d6">Yes</data>
</node>
<node id="96957">
  <data key="d0">96957</data>
  <data key="d1">Rdh16</data>
  <data key="d2">Rdh16</data>
  <data key="d3">False</data>
  <data key="d4">Rdh16</data>
  <data key="d5">-</data>
  <data key="d6">Yes</data>
</node>
<node id="96955">
  <data key="d0">96955</data>
  <data key="d1">Ntsr2</data>
  <data key="d2">Ntsr2</data>
  <data key="d3">False</data>
  <data key="d4">Ntsr2</data>
  <data key="d5">-</data>
  <data key="d6">Yes</data>
</node>
<node id="96953">
  <data key="d0">96953</data>
  <data key="d1">Mt3</data>
  <data key="d2">Mt3</data>
  <data key="d3">False</data>
  <data key="d4">Mt3</data>
  <data key="d5">-</data>
  <data key="d6">Yes</data>
</node>
<node id="96951">
  <data key="d0">96951</data>
  <data key="d1">Kcnc1</data>
  <data key="d2">Kcnc1</data>
  <data key="d3">False</data>
  <data key="d4">Kcnc1</data>
  <data key="d5">-</data>
  <data key="d6">Yes</data>
</node>
<node id="96949">
  <data key="d0">96949</data>
  <data key="d1">Galr1</data>
  <data key="d2">Galr1</data>
  <data key="d3">False</data>
  <data key="d4">Galr1</data>
  <data key="d5">-</data>
  <data key="d6">Yes</data>
</node>
<node id="96947">
  <data key="d0">96947</data>
  <data key="d1">Chgb</data>
  <data key="d2">Chgb</data>
  <data key="d3">False</data>
  <data key="d4">Chgb</data>
  <data key="d5">up</data>
  <data key="d6">Yes</data>
</node>
<node id="96945">
  <data key="d0">96945</data>
  <data key="d1">Cacna1s</data>
  <data key="d2">Cacna1s</data>
  <data key="d3">False</data>
  <data key="d4">Cacna1s</data>
  <data key="d5">-</data>
  <data key="d6">Yes</data>
</node>
<node id="96943">
  <data key="d0">96943</data>
  <data key="d1">Adcy8</data>
  <data key="d2">Adcy8</data>
  <data key="d3">False</data>
  <data key="d4">Adcy8</data>
  <data key="d5">-</data>
  <data key="d6">Yes</data>
</node>
<node id="96941">
  <data key="d0">96941</data>
  <data key="d1">Sfpi1</data>
  <data key="d2">Sfpi1</data>
  <data key="d3">False</data>
  <data key="d4">Sfpi1</data>
  <data key="d5">-</data>
  <data key="d6">Yes</data>
</node>
<node id="96939">
  <data key="d0">96939</data>
  <data key="d1">Ighg1</data>
  <data key="d2">Ighg1</data>
  <data key="d3">False</data>
  <data key="d4">Ighg1</data>
  <data key="d5">-</data>
  <data key="d6">Yes</data>
</node>
<node id="96937">
  <data key="d0">96937</data>
  <data key="d1">Dmbt1</data>
  <data key="d2">Dmbt1</data>
  <data key="d3">False</data>
  <data key="d4">Dmbt1</data>
  <data key="d5">-</data>
  <data key="d6">Yes</data>
</node>
<node id="96935">
  <data key="d0">96935</data>
  <data key="d1">Trp53-ps</data>
  <data key="d2">Trp53-ps</data>
  <data key="d3">False</data>
  <data key="d4">Trp53-ps</data>
  <data key="d5">-</data>
  <data key="d6">Yes</data>
</node>
<node id="96933">
  <data key="d0">96933</data>
  <data key="d1">Otc</data>
  <data key="d2">Otc</data>
  <data key="d3">False</data>
  <data key="d4">Otc</data>
  <data key="d5">-</data>
  <data key="d6">Yes</data>
</node>
<node id="96931">
  <data key="d0">96931</data>
  <data key="d1">Saa3</data>
  <data key="d2">Saa3</data>
  <data key="d3">False</data>
  <data key="d4">Saa3</data>
  <data key="d5">up</data>
  <data key="d6">Yes</data>
</node>
<node id="96929">
  <data key="d0">96929</data>
  <data key="d1">Neurl1a</data>
  <data key="d2">Neurl1a</data>
  <data key="d3">False</data>
  <data key="d4">Neurl1a</data>
  <data key="d5">-</data>
  <data key="d6">Yes</data>
</node>
<node id="96927">
  <data key="d0">96927</data>
  <data key="d1">Neu1</data>
  <data key="d2">Neu1</data>
  <data key="d3">False</data>
  <data key="d4">Neu1</data>
  <data key="d5">-</data>
  <data key="d6">Yes</data>
</node>
<node id="96925">
  <data key="d0">96925</data>
  <data key="d1">Krt10</data>
  <data key="d2">Krt10</data>
  <data key="d3">False</data>
  <data key="d4">Krt10</data>
  <data key="d5">-</data>
  <data key="d6">Yes</data>
</node>
<node id="96923">
  <data key="d0">96923</data>
  <data key="d1">H2afx</data>
  <data key="d2">H2afx</data>
  <data key="d3">False</data>
  <data key="d4">H2afx</data>
  <data key="d5">-</data>
  <data key="d6">Yes</data>
</node>
<node id="96921">
  <data key="d0">96921</data>
  <data key="d1">Gba</data>
  <data key="d2">Gba</data>
  <data key="d3">False</data>
  <data key="d4">Gba</data>
  <data key="d5">-</data>
  <data key="d6">Yes</data>
</node>
<node id="96919">
  <data key="d0">96919</data>
  <data key="d1">Atf6b</data>
  <data key="d2">Atf6b</data>
  <data key="d3">False</data>
  <data key="d4">Atf6b</data>
  <data key="d5">-</data>
  <data key="d6">Yes</data>
</node>
<node id="96917">
  <data key="d0">96917</data>
  <data key="d1">Arc</data>
  <data key="d2">Arc</data>
  <data key="d3">False</data>
  <data key="d4">Arc</data>
  <data key="d5">-</data>
  <data key="d6">Yes</data>
</node>
<node id="96915">
  <data key="d0">96915</data>
  <data key="d1">Osgep</data>
  <data key="d2">Osgep</data>
  <data key="d3">False</data>
  <data key="d4">Osgep</data>
  <data key="d5">-</data>
  <data key="d6">Yes</data>
</node>
<node id="96913">
  <data key="d0">96913</data>
  <data key="d1">Sfrp4</data>
  <data key="d2">Sfrp4</data>
  <data key="d3">False</data>
  <data key="d4">Sfrp4</data>
  <data key="d5">-</data>
  <data key="d6">Yes</data>
</node>
<node id="96911">
  <data key="d0">96911</data>
  <data key="d1">Pdha2</data>
  <data key="d2">Pdha2</data>
  <data key="d3">False</data>
  <data key="d4">Pdha2</data>
  <data key="d5">-</data>
  <data key="d6">Yes</data>
</node>
<node id="96909">
  <data key="d0">96909</data>
  <data key="d1">Rorb</data>
  <data key="d2">Rorb</data>
  <data key="d3">False</data>
  <data key="d4">Rorb</data>
  <data key="d5">-</data>
  <data key="d6">Yes</data>
</node>
<node id="96907">
  <data key="d0">96907</data>
  <data key="d1">Angpt4</data>
  <data key="d2">Angpt4</data>
  <data key="d3">False</data>
  <data key="d4">Angpt4</data>
  <data key="d5">-</data>
  <data key="d6">Yes</data>
</node>
<node id="96905">
  <data key="d0">96905</data>
  <data key="d1">Loc100048117</data>
  <data key="d2">Loc100048117</data>
  <data key="d3">False</data>
  <data key="d4">Loc100048117</data>
  <data key="d5">-</data>
  <data key="d6">Yes</data>
</node>
<node id="96903">
  <data key="d0">96903</data>
  <data key="d1">Loc100042025</data>
  <data key="d2">Loc100042025</data>
  <data key="d3">False</data>
  <data key="d4">Loc100042025</data>
  <data key="d5">-</data>
  <data key="d6">Yes</data>
</node>
<node id="96901">
  <data key="d0">96901</data>
  <data key="d1">Pfkfb2</data>
  <data key="d2">Pfkfb2</data>
  <data key="d3">False</data>
  <data key="d4">Pfkfb2</data>
  <data key="d5">-</data>
  <data key="d6">Yes</data>
</node>
<node id="96899">
  <data key="d0">96899</data>
  <data key="d1">Pfkfb1</data>
  <data key="d2">Pfkfb1</data>
  <data key="d3">False</data>
  <data key="d4">Pfkfb1</data>
  <data key="d5">-</data>
  <data key="d6">Yes</data>
</node>
<node id="96897">
  <data key="d0">96897</data>
  <data key="d1">Hk3</data>
  <data key="d2">Hk3</data>
  <data key="d3">False</data>
  <data key="d4">Hk3</data>
  <data key="d5">-</data>
  <data key="d6">Yes</data>
</node>
<node id="96895">
  <data key="d0">96895</data>
  <data key="d1">Hkdc1</data>
  <data key="d2">Hkdc1</data>
  <data key="d3">False</data>
  <data key="d4">Hkdc1</data>
  <data key="d5">-</data>
  <data key="d6">Yes</data>
</node>
<node id="96893">
  <data key="d0">96893</data>
  <data key="d1">Senp2</data>
  <data key="d2">Senp2</data>
  <data key="d3">False</data>
  <data key="d4">Senp2</data>
  <data key="d5">-</data>
  <data key="d6">Yes</data>
</node>
<node id="96891">
  <data key="d0">96891</data>
  <data key="d1">Sumo1</data>
  <data key="d2">Sumo1</data>
  <data key="d3">False</data>
  <data key="d4">Sumo1</data>
  <data key="d5">-</data>
  <data key="d6">Yes</data>
</node>
<node id="96889">
  <data key="d0">96889</data>
  <data key="d1">Gapdh</data>
  <data key="d2">Gapdh</data>
  <data key="d3">False</data>
  <data key="d4">Gapdh</data>
  <data key="d5">-</data>
  <data key="d6">Yes</data>
</node>
<node id="96887">
  <data key="d0">96887</data>
  <data key="d1">Figf</data>
  <data key="d2">Figf</data>
  <data key="d3">False</data>
  <data key="d4">Figf</data>
  <data key="d5">-</data>
  <data key="d6">Yes</data>
</node>
<node id="96885">
  <data key="d0">96885</data>
  <data key="d1">Eno3</data>
  <data key="d2">Eno3</data>
  <data key="d3">False</data>
  <data key="d4">Eno3</data>
  <data key="d5">-</data>
  <data key="d6">Yes</data>
</node>
<node id="96883">
  <data key="d0">96883</data>
  <data key="d1">Gm5506</data>
  <data key="d2">Gm5506</data>
  <data key="d3">False</data>
  <data key="d4">Gm5506</data>
  <data key="d5">-</data>
  <data key="d6">Yes</data>
</node>
<node id="96881">
  <data key="d0">96881</data>
  <data key="d1">Hsd11b1</data>
  <data key="d2">Hsd11b1</data>
  <data key="d3">False</data>
  <data key="d4">Hsd11b1</data>
  <data key="d5">-</data>
  <data key="d6">Yes</data>
</node>
<node id="96879">
  <data key="d0">96879</data>
  <data key="d1">Car5a</data>
  <data key="d2">Car5a</data>
  <data key="d3">False</data>
  <data key="d4">Car5a</data>
  <data key="d5">-</data>
  <data key="d6">Yes</data>
</node>
<node id="96877">
  <data key="d0">96877</data>
  <data key="d1">C4b</data>
  <data key="d2">C4b</data>
  <data key="d3">False</data>
  <data key="d4">C4b</data>
  <data key="d5">-</data>
  <data key="d6">Yes</data>
</node>
<node id="96875">
  <data key="d0">96875</data>
  <data key="d1">Aip</data>
  <data key="d2">Aip</data>
  <data key="d3">False</data>
  <data key="d4">Aip</data>
  <data key="d5">-</data>
  <data key="d6">Yes</data>
</node>
<node id="96873">
  <data key="d0">96873</data>
  <data key="d1">Crisp1</data>
  <data key="d2">Crisp1</data>
  <data key="d3">False</data>
  <data key="d4">Crisp1</data>
  <data key="d5">-</data>
  <data key="d6">Yes</data>
</node>
<node id="96871">
  <data key="d0">96871</data>
  <data key="d1">Aurkaip1</data>
  <data key="d2">Aurkaip1</data>
  <data key="d3">False</data>
  <data key="d4">Aurkaip1</data>
  <data key="d5">-</data>
  <data key="d6">Yes</data>
</node>
<node id="96869">
  <data key="d0">96869</data>
  <data key="d1">C4a</data>
  <data key="d2">C4a</data>
  <data key="d3">False</data>
  <data key="d4">C4a</data>
  <data key="d5">-</data>
  <data key="d6">Yes</data>
</node>
<node id="96867">
  <data key="d0">96867</data>
  <data key="d1">Rqcd1</data>
  <data key="d2">Rqcd1</data>
  <data key="d3">False</data>
  <data key="d4">Rqcd1</data>
  <data key="d5">-</data>
  <data key="d6">Yes</data>
</node>
<node id="96865">
  <data key="d0">96865</data>
  <data key="d1">Lgals12</data>
  <data key="d2">Lgals12</data>
  <data key="d3">False</data>
  <data key="d4">Lgals12</data>
  <data key="d5">-</data>
  <data key="d6">Yes</data>
</node>
<node id="96863">
  <data key="d0">96863</data>
  <data key="d1">Pbsn</data>
  <data key="d2">Pbsn</data>
  <data key="d3">False</data>
  <data key="d4">Pbsn</data>
  <data key="d5">-</data>
  <data key="d6">Yes</data>
</node>
<node id="96861">
  <data key="d0">96861</data>
  <data key="d1">Dhrs4</data>
  <data key="d2">Dhrs4</data>
  <data key="d3">False</data>
  <data key="d4">Dhrs4</data>
  <data key="d5">-</data>
  <data key="d6">Yes</data>
</node>
<node id="96859">
  <data key="d0">96859</data>
  <data key="d1">Sh2d3c</data>
  <data key="d2">Sh2d3c</data>
  <data key="d3">False</data>
  <data key="d4">Sh2d3c</data>
  <data key="d5">-</data>
  <data key="d6">Yes</data>
</node>
<node id="96857">
  <data key="d0">96857</data>
  <data key="d1">Mecr</data>
  <data key="d2">Mecr</data>
  <data key="d3">False</data>
  <data key="d4">Mecr</data>
  <data key="d5">-</data>
  <data key="d6">Yes</data>
</node>
<node id="96855">
  <data key="d0">96855</data>
  <data key="d1">Tat</data>
  <data key="d2">Tat</data>
  <data key="d3">False</data>
  <data key="d4">Tat</data>
  <data key="d5">-</data>
  <data key="d6">Yes</data>
</node>
<node id="96853">
  <data key="d0">96853</data>
  <data key="d1">Svs6</data>
  <data key="d2">Svs6</data>
  <data key="d3">False</data>
  <data key="d4">Svs6</data>
  <data key="d5">-</data>
  <data key="d6">Yes</data>
</node>
<node id="96851">
  <data key="d0">96851</data>
  <data key="d1">Slc18a3</data>
  <data key="d2">Slc18a3</data>
  <data key="d3">False</data>
  <data key="d4">Slc18a3</data>
  <data key="d5">-</data>
  <data key="d6">Yes</data>
</node>
<node id="96849">
  <data key="d0">96849</data>
  <data key="d1">Rbp2</data>
  <data key="d2">Rbp2</data>
  <data key="d3">False</data>
  <data key="d4">Rbp2</data>
  <data key="d5">-</data>
  <data key="d6">Yes</data>
</node>
<node id="96847">
  <data key="d0">96847</data>
  <data key="d1">Psmc5</data>
  <data key="d2">Psmc5</data>
  <data key="d3">False</data>
  <data key="d4">Psmc5</data>
  <data key="d5">-</data>
  <data key="d6">Yes</data>
</node>
<node id="96845">
  <data key="d0">96845</data>
  <data key="d1">H1f0</data>
  <data key="d2">H1f0</data>
  <data key="d3">False</data>
  <data key="d4">H1f0</data>
  <data key="d5">-</data>
  <data key="d6">Yes</data>
</node>
<node id="96843">
  <data key="d0">96843</data>
  <data key="d1">Mmu-mir-21a-5p</data>
  <data key="d2">Mmu-mir-21a-5p</data>
  <data key="d3">False</data>
  <data key="d4">Mmu-mir-21a-5p</data>
  <data key="d5">-</data>
  <data key="d6">Yes</data>
</node>
<node id="96841">
  <data key="d0">96841</data>
  <data key="d1">Whrn</data>
  <data key="d2">Whrn</data>
  <data key="d3">False</data>
  <data key="d4">Whrn</data>
  <data key="d5">-</data>
  <data key="d6">Yes</data>
</node>
<node id="96839">
  <data key="d0">96839</data>
  <data key="d1">Ttc7b</data>
  <data key="d2">Ttc7b</data>
  <data key="d3">False</data>
  <data key="d4">Ttc7b</data>
  <data key="d5">-</data>
  <data key="d6">Yes</data>
</node>
<node id="96837">
  <data key="d0">96837</data>
  <data key="d1">Ticam1</data>
  <data key="d2">Ticam1</data>
  <data key="d3">False</data>
  <data key="d4">Ticam1</data>
  <data key="d5">-</data>
  <data key="d6">Yes</data>
</node>
<node id="96835">
  <data key="d0">96835</data>
  <data key="d1">Rhod</data>
  <data key="d2">Rhod</data>
  <data key="d3">False</data>
  <data key="d4">Rhod</data>
  <data key="d5">-</data>
  <data key="d6">Yes</data>
</node>
<node id="96833">
  <data key="d0">96833</data>
  <data key="d1">Rab11fip5</data>
  <data key="d2">Rab11fip5</data>
  <data key="d3">False</data>
  <data key="d4">Rab11fip5</data>
  <data key="d5">-</data>
  <data key="d6">Yes</data>
</node>
<node id="96831">
  <data key="d0">96831</data>
  <data key="d1">Pip5kl1</data>
  <data key="d2">Pip5kl1</data>
  <data key="d3">False</data>
  <data key="d4">Pip5kl1</data>
  <data key="d5">-</data>
  <data key="d6">Yes</data>
</node>
<node id="96829">
  <data key="d0">96829</data>
  <data key="d1">Iqcg</data>
  <data key="d2">Iqcg</data>
  <data key="d3">False</data>
  <data key="d4">Iqcg</data>
  <data key="d5">-</data>
  <data key="d6">Yes</data>
</node>
<node id="96827">
  <data key="d0">96827</data>
  <data key="d1">Gas2l1</data>
  <data key="d2">Gas2l1</data>
  <data key="d3">False</data>
  <data key="d4">Gas2l1</data>
  <data key="d5">-</data>
  <data key="d6">Yes</data>
</node>
<node id="96825">
  <data key="d0">96825</data>
  <data key="d1">Epop</data>
  <data key="d2">Epop</data>
  <data key="d3">False</data>
  <data key="d4">Epop</data>
  <data key="d5">-</data>
  <data key="d6">Yes</data>
</node>
<node id="96823">
  <data key="d0">96823</data>
  <data key="d1">Elavl1</data>
  <data key="d2">Elavl1</data>
  <data key="d3">False</data>
  <data key="d4">Elavl1</data>
  <data key="d5">-</data>
  <data key="d6">Yes</data>
</node>
<node id="96821">
  <data key="d0">96821</data>
  <data key="d1">Capzb</data>
  <data key="d2">Capzb</data>
  <data key="d3">False</data>
  <data key="d4">Capzb</data>
  <data key="d5">-</data>
  <data key="d6">Yes</data>
</node>
<node id="96819">
  <data key="d0">96819</data>
  <data key="d1">Bicra</data>
  <data key="d2">Bicra</data>
  <data key="d3">False</data>
  <data key="d4">Bicra</data>
  <data key="d5">-</data>
  <data key="d6">Yes</data>
</node>
<node id="96817">
  <data key="d0">96817</data>
  <data key="d1">Aldh3b1</data>
  <data key="d2">Aldh3b1</data>
  <data key="d3">False</data>
  <data key="d4">Aldh3b1</data>
  <data key="d5">-</data>
  <data key="d6">Yes</data>
</node>
<node id="96815">
  <data key="d0">96815</data>
  <data key="d1">Zkscan1</data>
  <data key="d2">Zkscan1</data>
  <data key="d3">False</data>
  <data key="d4">Zkscan1</data>
  <data key="d5">-</data>
  <data key="d6">Yes</data>
</node>
<node id="96813">
  <data key="d0">96813</data>
  <data key="d1">Ubxn2a</data>
  <data key="d2">Ubxn2a</data>
  <data key="d3">False</data>
  <data key="d4">Ubxn2a</data>
  <data key="d5">-</data>
  <data key="d6">Yes</data>
</node>
<node id="96811">
  <data key="d0">96811</data>
  <data key="d1">Tead3</data>
  <data key="d2">Tead3</data>
  <data key="d3">False</data>
  <data key="d4">Tead3</data>
  <data key="d5">up</data>
  <data key="d6">Yes</data>
</node>
<node id="96809">
  <data key="d0">96809</data>
  <data key="d1">Smchd1</data>
  <data key="d2">Smchd1</data>
  <data key="d3">False</data>
  <data key="d4">Smchd1</data>
  <data key="d5">-</data>
  <data key="d6">Yes</data>
</node>
<node id="96807">
  <data key="d0">96807</data>
  <data key="d1">Rnf4</data>
  <data key="d2">Rnf4</data>
  <data key="d3">False</data>
  <data key="d4">Rnf4</data>
  <data key="d5">-</data>
  <data key="d6">Yes</data>
</node>
<node id="96805">
  <data key="d0">96805</data>
  <data key="d1">Rbm33</data>
  <data key="d2">Rbm33</data>
  <data key="d3">False</data>
  <data key="d4">Rbm33</data>
  <data key="d5">-</data>
  <data key="d6">Yes</data>
</node>
<node id="96803">
  <data key="d0">96803</data>
  <data key="d1">Qrich1</data>
  <data key="d2">Qrich1</data>
  <data key="d3">False</data>
  <data key="d4">Qrich1</data>
  <data key="d5">-</data>
  <data key="d6">Yes</data>
</node>
<node id="96801">
  <data key="d0">96801</data>
  <data key="d1">Pum2</data>
  <data key="d2">Pum2</data>
  <data key="d3">False</data>
  <data key="d4">Pum2</data>
  <data key="d5">-</data>
  <data key="d6">Yes</data>
</node>
<node id="96799">
  <data key="d0">96799</data>
  <data key="d1">Pogk</data>
  <data key="d2">Pogk</data>
  <data key="d3">False</data>
  <data key="d4">Pogk</data>
  <data key="d5">-</data>
  <data key="d6">Yes</data>
</node>
<node id="96797">
  <data key="d0">96797</data>
  <data key="d1">Naa38</data>
  <data key="d2">Naa38</data>
  <data key="d3">False</data>
  <data key="d4">Naa38</data>
  <data key="d5">-</data>
  <data key="d6">Yes</data>
</node>
<node id="96795">
  <data key="d0">96795</data>
  <data key="d1">Ddx6</data>
  <data key="d2">Ddx6</data>
  <data key="d3">False</data>
  <data key="d4">Ddx6</data>
  <data key="d5">-</data>
  <data key="d6">Yes</data>
</node>
<node id="96793">
  <data key="d0">96793</data>
  <data key="d1">Ash2l</data>
  <data key="d2">Ash2l</data>
  <data key="d3">False</data>
  <data key="d4">Ash2l</data>
  <data key="d5">-</data>
  <data key="d6">Yes</data>
</node>
<node id="96791">
  <data key="d0">96791</data>
  <data key="d1">Anp32b</data>
  <data key="d2">Anp32b</data>
  <data key="d3">False</data>
  <data key="d4">Anp32b</data>
  <data key="d5">-</data>
  <data key="d6">Yes</data>
</node>
<node id="96789">
  <data key="d0">96789</data>
  <data key="d1">Zfp91</data>
  <data key="d2">Zfp91</data>
  <data key="d3">False</data>
  <data key="d4">Zfp91</data>
  <data key="d5">-</data>
  <data key="d6">Yes</data>
</node>
<node id="96787">
  <data key="d0">96787</data>
  <data key="d1">Zfp687</data>
  <data key="d2">Zfp687</data>
  <data key="d3">False</data>
  <data key="d4">Zfp687</data>
  <data key="d5">-</data>
  <data key="d6">Yes</data>
</node>
<node id="96785">
  <data key="d0">96785</data>
  <data key="d1">Zfp512b</data>
  <data key="d2">Zfp512b</data>
  <data key="d3">False</data>
  <data key="d4">Zfp512b</data>
  <data key="d5">-</data>
  <data key="d6">Yes</data>
</node>
<node id="96783">
  <data key="d0">96783</data>
  <data key="d1">Taok1</data>
  <data key="d2">Taok1</data>
  <data key="d3">False</data>
  <data key="d4">Taok1</data>
  <data key="d5">-</data>
  <data key="d6">Yes</data>
</node>
<node id="96781">
  <data key="d0">96781</data>
  <data key="d1">Hmx3</data>
  <data key="d2">Hmx3</data>
  <data key="d3">False</data>
  <data key="d4">Hmx3</data>
  <data key="d5">-</data>
  <data key="d6">Yes</data>
</node>
<node id="96779">
  <data key="d0">96779</data>
  <data key="d1">Adnp</data>
  <data key="d2">Adnp</data>
  <data key="d3">False</data>
  <data key="d4">Adnp</data>
  <data key="d5">-</data>
  <data key="d6">Yes</data>
</node>
<node id="96777">
  <data key="d0">96777</data>
  <data key="d1">Setd1b</data>
  <data key="d2">Setd1b</data>
  <data key="d3">False</data>
  <data key="d4">Setd1b</data>
  <data key="d5">-</data>
  <data key="d6">Yes</data>
</node>
<node id="96775">
  <data key="d0">96775</data>
  <data key="d1">Mbd6</data>
  <data key="d2">Mbd6</data>
  <data key="d3">False</data>
  <data key="d4">Mbd6</data>
  <data key="d5">-</data>
  <data key="d6">Yes</data>
</node>
<node id="96773">
  <data key="d0">96773</data>
  <data key="d1">Zfp740</data>
  <data key="d2">Zfp740</data>
  <data key="d3">False</data>
  <data key="d4">Zfp740</data>
  <data key="d5">-</data>
  <data key="d6">Yes</data>
</node>
<node id="96771">
  <data key="d0">96771</data>
  <data key="d1">Zc3h7a</data>
  <data key="d2">Zc3h7a</data>
  <data key="d3">False</data>
  <data key="d4">Zc3h7a</data>
  <data key="d5">-</data>
  <data key="d6">Yes</data>
</node>
<node id="96769">
  <data key="d0">96769</data>
  <data key="d1">Uri1</data>
  <data key="d2">Uri1</data>
  <data key="d3">False</data>
  <data key="d4">Uri1</data>
  <data key="d5">-</data>
  <data key="d6">Yes</data>
</node>
<node id="96767">
  <data key="d0">96767</data>
  <data key="d1">Ube3a</data>
  <data key="d2">Ube3a</data>
  <data key="d3">False</data>
  <data key="d4">Ube3a</data>
  <data key="d5">-</data>
  <data key="d6">Yes</data>
</node>
<node id="96765">
  <data key="d0">96765</data>
  <data key="d1">Slc30a5</data>
  <data key="d2">Slc30a5</data>
  <data key="d3">False</data>
  <data key="d4">Slc30a5</data>
  <data key="d5">-</data>
  <data key="d6">Yes</data>
</node>
<node id="96763">
  <data key="d0">96763</data>
  <data key="d1">Septin2</data>
  <data key="d2">Septin2</data>
  <data key="d3">False</data>
  <data key="d4">Septin2</data>
  <data key="d5">-</data>
  <data key="d6">Yes</data>
</node>
<node id="96761">
  <data key="d0">96761</data>
  <data key="d1">Samd8</data>
  <data key="d2">Samd8</data>
  <data key="d3">False</data>
  <data key="d4">Samd8</data>
  <data key="d5">-</data>
  <data key="d6">Yes</data>
</node>
<node id="96759">
  <data key="d0">96759</data>
  <data key="d1">Rheb</data>
  <data key="d2">Rheb</data>
  <data key="d3">False</data>
  <data key="d4">Rheb</data>
  <data key="d5">-</data>
  <data key="d6">Yes</data>
</node>
<node id="96757">
  <data key="d0">96757</data>
  <data key="d1">Ptpn11</data>
  <data key="d2">Ptpn11</data>
  <data key="d3">False</data>
  <data key="d4">Ptpn11</data>
  <data key="d5">-</data>
  <data key="d6">Yes</data>
</node>
<node id="96755">
  <data key="d0">96755</data>
  <data key="d1">Ppp4r3a</data>
  <data key="d2">Ppp4r3a</data>
  <data key="d3">False</data>
  <data key="d4">Ppp4r3a</data>
  <data key="d5">-</data>
  <data key="d6">Yes</data>
</node>
<node id="96753">
  <data key="d0">96753</data>
  <data key="d1">Phf10</data>
  <data key="d2">Phf10</data>
  <data key="d3">False</data>
  <data key="d4">Phf10</data>
  <data key="d5">-</data>
  <data key="d6">Yes</data>
</node>
<node id="96751">
  <data key="d0">96751</data>
  <data key="d1">Pds5b</data>
  <data key="d2">Pds5b</data>
  <data key="d3">False</data>
  <data key="d4">Pds5b</data>
  <data key="d5">-</data>
  <data key="d6">Yes</data>
</node>
<node id="96749">
  <data key="d0">96749</data>
  <data key="d1">Mapk9</data>
  <data key="d2">Mapk9</data>
  <data key="d3">False</data>
  <data key="d4">Mapk9</data>
  <data key="d5">-</data>
  <data key="d6">Yes</data>
</node>
<node id="96747">
  <data key="d0">96747</data>
  <data key="d1">Hipk3</data>
  <data key="d2">Hipk3</data>
  <data key="d3">False</data>
  <data key="d4">Hipk3</data>
  <data key="d5">-</data>
  <data key="d6">Yes</data>
</node>
<node id="96745">
  <data key="d0">96745</data>
  <data key="d1">Epm2a</data>
  <data key="d2">Epm2a</data>
  <data key="d3">False</data>
  <data key="d4">Epm2a</data>
  <data key="d5">-</data>
  <data key="d6">Yes</data>
</node>
<node id="96743">
  <data key="d0">96743</data>
  <data key="d1">Ahctf1</data>
  <data key="d2">Ahctf1</data>
  <data key="d3">False</data>
  <data key="d4">Ahctf1</data>
  <data key="d5">-</data>
  <data key="d6">Yes</data>
</node>
<node id="96741">
  <data key="d0">96741</data>
  <data key="d1">Zfp639</data>
  <data key="d2">Zfp639</data>
  <data key="d3">False</data>
  <data key="d4">Zfp639</data>
  <data key="d5">-</data>
  <data key="d6">Yes</data>
</node>
<node id="96739">
  <data key="d0">96739</data>
  <data key="d1">Zfp646</data>
  <data key="d2">Zfp646</data>
  <data key="d3">False</data>
  <data key="d4">Zfp646</data>
  <data key="d5">-</data>
  <data key="d6">Yes</data>
</node>
<node id="96737">
  <data key="d0">96737</data>
  <data key="d1">Vps26c</data>
  <data key="d2">Vps26c</data>
  <data key="d3">False</data>
  <data key="d4">Vps26c</data>
  <data key="d5">-</data>
  <data key="d6">Yes</data>
</node>
<node id="96735">
  <data key="d0">96735</data>
  <data key="d1">Strip1</data>
  <data key="d2">Strip1</data>
  <data key="d3">False</data>
  <data key="d4">Strip1</data>
  <data key="d5">-</data>
  <data key="d6">Yes</data>
</node>
<node id="96733">
  <data key="d0">96733</data>
  <data key="d1">Sart3</data>
  <data key="d2">Sart3</data>
  <data key="d3">False</data>
  <data key="d4">Sart3</data>
  <data key="d5">-</data>
  <data key="d6">Yes</data>
</node>
<node id="96731">
  <data key="d0">96731</data>
  <data key="d1">Phf8</data>
  <data key="d2">Phf8</data>
  <data key="d3">False</data>
  <data key="d4">Phf8</data>
  <data key="d5">-</data>
  <data key="d6">Yes</data>
</node>
<node id="96729">
  <data key="d0">96729</data>
  <data key="d1">Lrrc41</data>
  <data key="d2">Lrrc41</data>
  <data key="d3">False</data>
  <data key="d4">Lrrc41</data>
  <data key="d5">-</data>
  <data key="d6">Yes</data>
</node>
<node id="96727">
  <data key="d0">96727</data>
  <data key="d1">Ftsj3</data>
  <data key="d2">Ftsj3</data>
  <data key="d3">False</data>
  <data key="d4">Ftsj3</data>
  <data key="d5">-</data>
  <data key="d6">Yes</data>
</node>
<node id="96725">
  <data key="d0">96725</data>
  <data key="d1">Fbxl18</data>
  <data key="d2">Fbxl18</data>
  <data key="d3">False</data>
  <data key="d4">Fbxl18</data>
  <data key="d5">-</data>
  <data key="d6">Yes</data>
</node>
<node id="96723">
  <data key="d0">96723</data>
  <data key="d1">Zfp592</data>
  <data key="d2">Zfp592</data>
  <data key="d3">False</data>
  <data key="d4">Zfp592</data>
  <data key="d5">-</data>
  <data key="d6">Yes</data>
</node>
<node id="96721">
  <data key="d0">96721</data>
  <data key="d1">Taok3</data>
  <data key="d2">Taok3</data>
  <data key="d3">False</data>
  <data key="d4">Taok3</data>
  <data key="d5">-</data>
  <data key="d6">Yes</data>
</node>
<node id="96719">
  <data key="d0">96719</data>
  <data key="d1">Phactr4</data>
  <data key="d2">Phactr4</data>
  <data key="d3">False</data>
  <data key="d4">Phactr4</data>
  <data key="d5">-</data>
  <data key="d6">Yes</data>
</node>
<node id="96717">
  <data key="d0">96717</data>
  <data key="d1">Nde1</data>
  <data key="d2">Nde1</data>
  <data key="d3">False</data>
  <data key="d4">Nde1</data>
  <data key="d5">-</data>
  <data key="d6">Yes</data>
</node>
<node id="96715">
  <data key="d0">96715</data>
  <data key="d1">Marf1</data>
  <data key="d2">Marf1</data>
  <data key="d3">False</data>
  <data key="d4">Marf1</data>
  <data key="d5">-</data>
  <data key="d6">Yes</data>
</node>
<node id="96713">
  <data key="d0">96713</data>
  <data key="d1">Gon4l</data>
  <data key="d2">Gon4l</data>
  <data key="d3">False</data>
  <data key="d4">Gon4l</data>
  <data key="d5">-</data>
  <data key="d6">Yes</data>
</node>
<node id="96711">
  <data key="d0">96711</data>
  <data key="d1">Etfbkmt</data>
  <data key="d2">Etfbkmt</data>
  <data key="d3">False</data>
  <data key="d4">Etfbkmt</data>
  <data key="d5">-</data>
  <data key="d6">Yes</data>
</node>
<node id="96709">
  <data key="d0">96709</data>
  <data key="d1">Dennd5a</data>
  <data key="d2">Dennd5a</data>
  <data key="d3">False</data>
  <data key="d4">Dennd5a</data>
  <data key="d5">-</data>
  <data key="d6">Yes</data>
</node>
<node id="96707">
  <data key="d0">96707</data>
  <data key="d1">Pank2</data>
  <data key="d2">Pank2</data>
  <data key="d3">False</data>
  <data key="d4">Pank2</data>
  <data key="d5">-</data>
  <data key="d6">Yes</data>
</node>
<node id="96705">
  <data key="d0">96705</data>
  <data key="d1">Zfp369</data>
  <data key="d2">Zfp369</data>
  <data key="d3">False</data>
  <data key="d4">Zfp369</data>
  <data key="d5">-</data>
  <data key="d6">Yes</data>
</node>
<node id="96703">
  <data key="d0">96703</data>
  <data key="d1">Zc3h18</data>
  <data key="d2">Zc3h18</data>
  <data key="d3">False</data>
  <data key="d4">Zc3h18</data>
  <data key="d5">-</data>
  <data key="d6">Yes</data>
</node>
<node id="96701">
  <data key="d0">96701</data>
  <data key="d1">Yeats2</data>
  <data key="d2">Yeats2</data>
  <data key="d3">False</data>
  <data key="d4">Yeats2</data>
  <data key="d5">-</data>
  <data key="d6">Yes</data>
</node>
<node id="96699">
  <data key="d0">96699</data>
  <data key="d1">Wdr86</data>
  <data key="d2">Wdr86</data>
  <data key="d3">False</data>
  <data key="d4">Wdr86</data>
  <data key="d5">-</data>
  <data key="d6">Yes</data>
</node>
<node id="96697">
  <data key="d0">96697</data>
  <data key="d1">Top3b</data>
  <data key="d2">Top3b</data>
  <data key="d3">False</data>
  <data key="d4">Top3b</data>
  <data key="d5">-</data>
  <data key="d6">Yes</data>
</node>
<node id="96695">
  <data key="d0">96695</data>
  <data key="d1">Tmem201</data>
  <data key="d2">Tmem201</data>
  <data key="d3">False</data>
  <data key="d4">Tmem201</data>
  <data key="d5">-</data>
  <data key="d6">Yes</data>
</node>
<node id="96693">
  <data key="d0">96693</data>
  <data key="d1">Tmem132b</data>
  <data key="d2">Tmem132b</data>
  <data key="d3">False</data>
  <data key="d4">Tmem132b</data>
  <data key="d5">-</data>
  <data key="d6">Yes</data>
</node>
<node id="96691">
  <data key="d0">96691</data>
  <data key="d1">Tfeb</data>
  <data key="d2">Tfeb</data>
  <data key="d3">False</data>
  <data key="d4">Tfeb</data>
  <data key="d5">-</data>
  <data key="d6">Yes</data>
</node>
<node id="96689">
  <data key="d0">96689</data>
  <data key="d1">Tescl</data>
  <data key="d2">Tescl</data>
  <data key="d3">False</data>
  <data key="d4">Tescl</data>
  <data key="d5">-</data>
  <data key="d6">Yes</data>
</node>
<node id="96687">
  <data key="d0">96687</data>
  <data key="d1">Tcerg1l</data>
  <data key="d2">Tcerg1l</data>
  <data key="d3">False</data>
  <data key="d4">Tcerg1l</data>
  <data key="d5">-</data>
  <data key="d6">Yes</data>
</node>
<node id="96685">
  <data key="d0">96685</data>
  <data key="d1">Spsb1</data>
  <data key="d2">Spsb1</data>
  <data key="d3">False</data>
  <data key="d4">Spsb1</data>
  <data key="d5">-</data>
  <data key="d6">Yes</data>
</node>
<node id="96683">
  <data key="d0">96683</data>
  <data key="d1">Soga1</data>
  <data key="d2">Soga1</data>
  <data key="d3">False</data>
  <data key="d4">Soga1</data>
  <data key="d5">-</data>
  <data key="d6">Yes</data>
</node>
<node id="96681">
  <data key="d0">96681</data>
  <data key="d1">Slc6a18</data>
  <data key="d2">Slc6a18</data>
  <data key="d3">False</data>
  <data key="d4">Slc6a18</data>
  <data key="d5">-</data>
  <data key="d6">Yes</data>
</node>
<node id="96679">
  <data key="d0">96679</data>
  <data key="d1">Slc38a10</data>
  <data key="d2">Slc38a10</data>
  <data key="d3">False</data>
  <data key="d4">Slc38a10</data>
  <data key="d5">-</data>
  <data key="d6">Yes</data>
</node>
<node id="96677">
  <data key="d0">96677</data>
  <data key="d1">Slc12a7</data>
  <data key="d2">Slc12a7</data>
  <data key="d3">False</data>
  <data key="d4">Slc12a7</data>
  <data key="d5">-</data>
  <data key="d6">Yes</data>
</node>
<node id="96675">
  <data key="d0">96675</data>
  <data key="d1">Sdc3</data>
  <data key="d2">Sdc3</data>
  <data key="d3">False</data>
  <data key="d4">Sdc3</data>
  <data key="d5">-</data>
  <data key="d6">Yes</data>
</node>
<node id="96673">
  <data key="d0">96673</data>
  <data key="d1">Sardh</data>
  <data key="d2">Sardh</data>
  <data key="d3">False</data>
  <data key="d4">Sardh</data>
  <data key="d5">-</data>
  <data key="d6">Yes</data>
</node>
<node id="96671">
  <data key="d0">96671</data>
  <data key="d1">Rtn4r</data>
  <data key="d2">Rtn4r</data>
  <data key="d3">False</data>
  <data key="d4">Rtn4r</data>
  <data key="d5">-</data>
  <data key="d6">Yes</data>
</node>
<node id="96669">
  <data key="d0">96669</data>
  <data key="d1">Rph3al</data>
  <data key="d2">Rph3al</data>
  <data key="d3">False</data>
  <data key="d4">Rph3al</data>
  <data key="d5">-</data>
  <data key="d6">Yes</data>
</node>
<node id="96667">
  <data key="d0">96667</data>
  <data key="d1">Rbm19</data>
  <data key="d2">Rbm19</data>
  <data key="d3">False</data>
  <data key="d4">Rbm19</data>
  <data key="d5">-</data>
  <data key="d6">Yes</data>
</node>
<node id="96665">
  <data key="d0">96665</data>
  <data key="d1">Ralgps1</data>
  <data key="d2">Ralgps1</data>
  <data key="d3">False</data>
  <data key="d4">Ralgps1</data>
  <data key="d5">-</data>
  <data key="d6">Yes</data>
</node>
<node id="96663">
  <data key="d0">96663</data>
  <data key="d1">Rab11fip3</data>
  <data key="d2">Rab11fip3</data>
  <data key="d3">False</data>
  <data key="d4">Rab11fip3</data>
  <data key="d5">-</data>
  <data key="d6">Yes</data>
</node>
<node id="96661">
  <data key="d0">96661</data>
  <data key="d1">Ptk7</data>
  <data key="d2">Ptk7</data>
  <data key="d3">False</data>
  <data key="d4">Ptk7</data>
  <data key="d5">-</data>
  <data key="d6">Yes</data>
</node>
<node id="96659">
  <data key="d0">96659</data>
  <data key="d1">Pqlc2</data>
  <data key="d2">Pqlc2</data>
  <data key="d3">False</data>
  <data key="d4">Pqlc2</data>
  <data key="d5">-</data>
  <data key="d6">Yes</data>
</node>
<node id="96657">
  <data key="d0">96657</data>
  <data key="d1">Ppil2</data>
  <data key="d2">Ppil2</data>
  <data key="d3">False</data>
  <data key="d4">Ppil2</data>
  <data key="d5">-</data>
  <data key="d6">Yes</data>
</node>
<node id="96655">
  <data key="d0">96655</data>
  <data key="d1">Pole</data>
  <data key="d2">Pole</data>
  <data key="d3">False</data>
  <data key="d4">Pole</data>
  <data key="d5">-</data>
  <data key="d6">Yes</data>
</node>
<node id="96653">
  <data key="d0">96653</data>
  <data key="d1">Pnpla7</data>
  <data key="d2">Pnpla7</data>
  <data key="d3">False</data>
  <data key="d4">Pnpla7</data>
  <data key="d5">-</data>
  <data key="d6">Yes</data>
</node>
<node id="96651">
  <data key="d0">96651</data>
  <data key="d1">Plch2</data>
  <data key="d2">Plch2</data>
  <data key="d3">False</data>
  <data key="d4">Plch2</data>
  <data key="d5">-</data>
  <data key="d6">Yes</data>
</node>
<node id="96649">
  <data key="d0">96649</data>
  <data key="d1">Pitpnm3</data>
  <data key="d2">Pitpnm3</data>
  <data key="d3">False</data>
  <data key="d4">Pitpnm3</data>
  <data key="d5">-</data>
  <data key="d6">Yes</data>
</node>
<node id="96647">
  <data key="d0">96647</data>
  <data key="d1">Pitpnm2</data>
  <data key="d2">Pitpnm2</data>
  <data key="d3">False</data>
  <data key="d4">Pitpnm2</data>
  <data key="d5">up</data>
  <data key="d6">Yes</data>
</node>
<node id="96645">
  <data key="d0">96645</data>
  <data key="d1">Pip5k1c</data>
  <data key="d2">Pip5k1c</data>
  <data key="d3">False</data>
  <data key="d4">Pip5k1c</data>
  <data key="d5">-</data>
  <data key="d6">Yes</data>
</node>
<node id="96643">
  <data key="d0">96643</data>
  <data key="d1">Pgbd5</data>
  <data key="d2">Pgbd5</data>
  <data key="d3">False</data>
  <data key="d4">Pgbd5</data>
  <data key="d5">-</data>
  <data key="d6">Yes</data>
</node>
<node id="96641">
  <data key="d0">96641</data>
  <data key="d1">Pde2a</data>
  <data key="d2">Pde2a</data>
  <data key="d3">False</data>
  <data key="d4">Pde2a</data>
  <data key="d5">-</data>
  <data key="d6">Yes</data>
</node>
<node id="96639">
  <data key="d0">96639</data>
  <data key="d1">Pacsin1</data>
  <data key="d2">Pacsin1</data>
  <data key="d3">False</data>
  <data key="d4">Pacsin1</data>
  <data key="d5">-</data>
  <data key="d6">Yes</data>
</node>
<node id="96637">
  <data key="d0">96637</data>
  <data key="d1">Myo15b</data>
  <data key="d2">Myo15b</data>
  <data key="d3">False</data>
  <data key="d4">Myo15b</data>
  <data key="d5">-</data>
  <data key="d6">Yes</data>
</node>
<node id="96635">
  <data key="d0">96635</data>
  <data key="d1">Mgat3</data>
  <data key="d2">Mgat3</data>
  <data key="d3">False</data>
  <data key="d4">Mgat3</data>
  <data key="d5">-</data>
  <data key="d6">Yes</data>
</node>
<node id="96633">
  <data key="d0">96633</data>
  <data key="d1">Megf11</data>
  <data key="d2">Megf11</data>
  <data key="d3">False</data>
  <data key="d4">Megf11</data>
  <data key="d5">-</data>
  <data key="d6">Yes</data>
</node>
<node id="96631">
  <data key="d0">96631</data>
  <data key="d1">Map2k2</data>
  <data key="d2">Map2k2</data>
  <data key="d3">False</data>
  <data key="d4">Map2k2</data>
  <data key="d5">-</data>
  <data key="d6">Yes</data>
</node>
<node id="96629">
  <data key="d0">96629</data>
  <data key="d1">Ldlrap1</data>
  <data key="d2">Ldlrap1</data>
  <data key="d3">False</data>
  <data key="d4">Ldlrap1</data>
  <data key="d5">-</data>
  <data key="d6">Yes</data>
</node>
<node id="96627">
  <data key="d0">96627</data>
  <data key="d1">Lamc3</data>
  <data key="d2">Lamc3</data>
  <data key="d3">False</data>
  <data key="d4">Lamc3</data>
  <data key="d5">-</data>
  <data key="d6">Yes</data>
</node>
<node id="96625">
  <data key="d0">96625</data>
  <data key="d1">Klhl29</data>
  <data key="d2">Klhl29</data>
  <data key="d3">False</data>
  <data key="d4">Klhl29</data>
  <data key="d5">-</data>
  <data key="d6">Yes</data>
</node>
<node id="96623">
  <data key="d0">96623</data>
  <data key="d1">Kcp</data>
  <data key="d2">Kcp</data>
  <data key="d3">False</data>
  <data key="d4">Kcp</data>
  <data key="d5">-</data>
  <data key="d6">Yes</data>
</node>
<node id="96621">
  <data key="d0">96621</data>
  <data key="d1">Kcnq1</data>
  <data key="d2">Kcnq1</data>
  <data key="d3">False</data>
  <data key="d4">Kcnq1</data>
  <data key="d5">-</data>
  <data key="d6">Yes</data>
</node>
<node id="96619">
  <data key="d0">96619</data>
  <data key="d1">Iqsec2</data>
  <data key="d2">Iqsec2</data>
  <data key="d3">False</data>
  <data key="d4">Iqsec2</data>
  <data key="d5">-</data>
  <data key="d6">Yes</data>
</node>
<node id="96617">
  <data key="d0">96617</data>
  <data key="d1">Igsf21</data>
  <data key="d2">Igsf21</data>
  <data key="d3">False</data>
  <data key="d4">Igsf21</data>
  <data key="d5">-</data>
  <data key="d6">Yes</data>
</node>
<node id="96615">
  <data key="d0">96615</data>
  <data key="d1">Grip2</data>
  <data key="d2">Grip2</data>
  <data key="d3">False</data>
  <data key="d4">Grip2</data>
  <data key="d5">-</data>
  <data key="d6">Yes</data>
</node>
<node id="96613">
  <data key="d0">96613</data>
  <data key="d1">Gnaz</data>
  <data key="d2">Gnaz</data>
  <data key="d3">False</data>
  <data key="d4">Gnaz</data>
  <data key="d5">-</data>
  <data key="d6">Yes</data>
</node>
<node id="96611">
  <data key="d0">96611</data>
  <data key="d1">Gnao1</data>
  <data key="d2">Gnao1</data>
  <data key="d3">False</data>
  <data key="d4">Gnao1</data>
  <data key="d5">-</data>
  <data key="d6">Yes</data>
</node>
<node id="96609">
  <data key="d0">96609</data>
  <data key="d1">Ftcd</data>
  <data key="d2">Ftcd</data>
  <data key="d3">False</data>
  <data key="d4">Ftcd</data>
  <data key="d5">-</data>
  <data key="d6">Yes</data>
</node>
<node id="96607">
  <data key="d0">96607</data>
  <data key="d1">Flnc</data>
  <data key="d2">Flnc</data>
  <data key="d3">False</data>
  <data key="d4">Flnc</data>
  <data key="d5">-</data>
  <data key="d6">Yes</data>
</node>
<node id="96605">
  <data key="d0">96605</data>
  <data key="d1">Dlg5</data>
  <data key="d2">Dlg5</data>
  <data key="d3">False</data>
  <data key="d4">Dlg5</data>
  <data key="d5">-</data>
  <data key="d6">Yes</data>
</node>
<node id="96603">
  <data key="d0">96603</data>
  <data key="d1">Disp3</data>
  <data key="d2">Disp3</data>
  <data key="d3">False</data>
  <data key="d4">Disp3</data>
  <data key="d5">-</data>
  <data key="d6">Yes</data>
</node>
<node id="96601">
  <data key="d0">96601</data>
  <data key="d1">Cxxc5</data>
  <data key="d2">Cxxc5</data>
  <data key="d3">False</data>
  <data key="d4">Cxxc5</data>
  <data key="d5">-</data>
  <data key="d6">Yes</data>
</node>
<node id="96599">
  <data key="d0">96599</data>
  <data key="d1">Col26a1</data>
  <data key="d2">Col26a1</data>
  <data key="d3">False</data>
  <data key="d4">Col26a1</data>
  <data key="d5">-</data>
  <data key="d6">Yes</data>
</node>
<node id="96597">
  <data key="d0">96597</data>
  <data key="d1">Col16a1</data>
  <data key="d2">Col16a1</data>
  <data key="d3">False</data>
  <data key="d4">Col16a1</data>
  <data key="d5">-</data>
  <data key="d6">Yes</data>
</node>
<node id="96595">
  <data key="d0">96595</data>
  <data key="d1">Chst8</data>
  <data key="d2">Chst8</data>
  <data key="d3">False</data>
  <data key="d4">Chst8</data>
  <data key="d5">-</data>
  <data key="d6">Yes</data>
</node>
<node id="96593">
  <data key="d0">96593</data>
  <data key="d1">Cfap46</data>
  <data key="d2">Cfap46</data>
  <data key="d3">False</data>
  <data key="d4">Cfap46</data>
  <data key="d5">-</data>
  <data key="d6">Yes</data>
</node>
<node id="96591">
  <data key="d0">96591</data>
  <data key="d1">Camk2b</data>
  <data key="d2">Camk2b</data>
  <data key="d3">False</data>
  <data key="d4">Camk2b</data>
  <data key="d5">-</data>
  <data key="d6">Yes</data>
</node>
<node id="96589">
  <data key="d0">96589</data>
  <data key="d1">Cacna1i</data>
  <data key="d2">Cacna1i</data>
  <data key="d3">False</data>
  <data key="d4">Cacna1i</data>
  <data key="d5">up</data>
  <data key="d6">Yes</data>
</node>
<node id="96587">
  <data key="d0">96587</data>
  <data key="d1">C2cd2</data>
  <data key="d2">C2cd2</data>
  <data key="d3">False</data>
  <data key="d4">C2cd2</data>
  <data key="d5">-</data>
  <data key="d6">Yes</data>
</node>
<node id="96585">
  <data key="d0">96585</data>
  <data key="d1">Baiap2</data>
  <data key="d2">Baiap2</data>
  <data key="d3">False</data>
  <data key="d4">Baiap2</data>
  <data key="d5">-</data>
  <data key="d6">Yes</data>
</node>
<node id="96583">
  <data key="d0">96583</data>
  <data key="d1">Apba2</data>
  <data key="d2">Apba2</data>
  <data key="d3">False</data>
  <data key="d4">Apba2</data>
  <data key="d5">-</data>
  <data key="d6">Yes</data>
</node>
<node id="96581">
  <data key="d0">96581</data>
  <data key="d1">Ap2a2</data>
  <data key="d2">Ap2a2</data>
  <data key="d3">False</data>
  <data key="d4">Ap2a2</data>
  <data key="d5">-</data>
  <data key="d6">Yes</data>
</node>
<node id="96579">
  <data key="d0">96579</data>
  <data key="d1">Ano7</data>
  <data key="d2">Ano7</data>
  <data key="d3">False</data>
  <data key="d4">Ano7</data>
  <data key="d5">up</data>
  <data key="d6">Yes</data>
</node>
<node id="96577">
  <data key="d0">96577</data>
  <data key="d1">Agpat2</data>
  <data key="d2">Agpat2</data>
  <data key="d3">False</data>
  <data key="d4">Agpat2</data>
  <data key="d5">-</data>
  <data key="d6">Yes</data>
</node>
<node id="96575">
  <data key="d0">96575</data>
  <data key="d1">Adgrd1</data>
  <data key="d2">Adgrd1</data>
  <data key="d3">False</data>
  <data key="d4">Adgrd1</data>
  <data key="d5">-</data>
  <data key="d6">Yes</data>
</node>
<node id="96573">
  <data key="d0">96573</data>
  <data key="d1">Adcy3</data>
  <data key="d2">Adcy3</data>
  <data key="d3">False</data>
  <data key="d4">Adcy3</data>
  <data key="d5">-</data>
  <data key="d6">Yes</data>
</node>
<node id="96571">
  <data key="d0">96571</data>
  <data key="d1">Actrt2</data>
  <data key="d2">Actrt2</data>
  <data key="d3">False</data>
  <data key="d4">Actrt2</data>
  <data key="d5">-</data>
  <data key="d6">Yes</data>
</node>
<node id="96569">
  <data key="d0">96569</data>
  <data key="d1">Acsf3</data>
  <data key="d2">Acsf3</data>
  <data key="d3">False</data>
  <data key="d4">Acsf3</data>
  <data key="d5">-</data>
  <data key="d6">Yes</data>
</node>
<node id="96567">
  <data key="d0">96567</data>
  <data key="d1">Abca7</data>
  <data key="d2">Abca7</data>
  <data key="d3">False</data>
  <data key="d4">Abca7</data>
  <data key="d5">up</data>
  <data key="d6">Yes</data>
</node>
<node id="96565">
  <data key="d0">96565</data>
  <data key="d1">Usp31</data>
  <data key="d2">Usp31</data>
  <data key="d3">False</data>
  <data key="d4">Usp31</data>
  <data key="d5">-</data>
  <data key="d6">Yes</data>
</node>
<node id="96563">
  <data key="d0">96563</data>
  <data key="d1">Trpv4</data>
  <data key="d2">Trpv4</data>
  <data key="d3">False</data>
  <data key="d4">Trpv4</data>
  <data key="d5">-</data>
  <data key="d6">Yes</data>
</node>
<node id="96561">
  <data key="d0">96561</data>
  <data key="d1">Otud3</data>
  <data key="d2">Otud3</data>
  <data key="d3">False</data>
  <data key="d4">Otud3</data>
  <data key="d5">-</data>
  <data key="d6">Yes</data>
</node>
<node id="96559">
  <data key="d0">96559</data>
  <data key="d1">Akap9</data>
  <data key="d2">Akap9</data>
  <data key="d3">False</data>
  <data key="d4">Akap9</data>
  <data key="d5">-</data>
  <data key="d6">Yes</data>
</node>
<node id="96557">
  <data key="d0">96557</data>
  <data key="d1">Zfp24</data>
  <data key="d2">Zfp24</data>
  <data key="d3">False</data>
  <data key="d4">Zfp24</data>
  <data key="d5">-</data>
  <data key="d6">Yes</data>
</node>
<node id="96555">
  <data key="d0">96555</data>
  <data key="d1">Usp32</data>
  <data key="d2">Usp32</data>
  <data key="d3">False</data>
  <data key="d4">Usp32</data>
  <data key="d5">-</data>
  <data key="d6">Yes</data>
</node>
<node id="96553">
  <data key="d0">96553</data>
  <data key="d1">Serinc5</data>
  <data key="d2">Serinc5</data>
  <data key="d3">False</data>
  <data key="d4">Serinc5</data>
  <data key="d5">-</data>
  <data key="d6">Yes</data>
</node>
<node id="96551">
  <data key="d0">96551</data>
  <data key="d1">Osbpl8</data>
  <data key="d2">Osbpl8</data>
  <data key="d3">False</data>
  <data key="d4">Osbpl8</data>
  <data key="d5">-</data>
  <data key="d6">Yes</data>
</node>
<node id="96549">
  <data key="d0">96549</data>
  <data key="d1">Iqgap1</data>
  <data key="d2">Iqgap1</data>
  <data key="d3">False</data>
  <data key="d4">Iqgap1</data>
  <data key="d5">-</data>
  <data key="d6">Yes</data>
</node>
<node id="96547">
  <data key="d0">96547</data>
  <data key="d1">Vamp7</data>
  <data key="d2">Vamp7</data>
  <data key="d3">False</data>
  <data key="d4">Vamp7</data>
  <data key="d5">-</data>
  <data key="d6">Yes</data>
</node>
<node id="96545">
  <data key="d0">96545</data>
  <data key="d1">Tpd52l1</data>
  <data key="d2">Tpd52l1</data>
  <data key="d3">False</data>
  <data key="d4">Tpd52l1</data>
  <data key="d5">-</data>
  <data key="d6">Yes</data>
</node>
<node id="96543">
  <data key="d0">96543</data>
  <data key="d1">Tarbp1</data>
  <data key="d2">Tarbp1</data>
  <data key="d3">False</data>
  <data key="d4">Tarbp1</data>
  <data key="d5">-</data>
  <data key="d6">Yes</data>
</node>
<node id="96541">
  <data key="d0">96541</data>
  <data key="d1">Taldo1</data>
  <data key="d2">Taldo1</data>
  <data key="d3">False</data>
  <data key="d4">Taldo1</data>
  <data key="d5">-</data>
  <data key="d6">Yes</data>
</node>
<node id="96539">
  <data key="d0">96539</data>
  <data key="d1">Prkn</data>
  <data key="d2">Prkn</data>
  <data key="d3">False</data>
  <data key="d4">Prkn</data>
  <data key="d5">-</data>
  <data key="d6">Yes</data>
</node>
<node id="96537">
  <data key="d0">96537</data>
  <data key="d1">Pacrg</data>
  <data key="d2">Pacrg</data>
  <data key="d3">False</data>
  <data key="d4">Pacrg</data>
  <data key="d5">-</data>
  <data key="d6">Yes</data>
</node>
<node id="96535">
  <data key="d0">96535</data>
  <data key="d1">Nucb1</data>
  <data key="d2">Nucb1</data>
  <data key="d3">False</data>
  <data key="d4">Nucb1</data>
  <data key="d5">-</data>
  <data key="d6">Yes</data>
</node>
<node id="96533">
  <data key="d0">96533</data>
  <data key="d1">Mrps22</data>
  <data key="d2">Mrps22</data>
  <data key="d3">False</data>
  <data key="d4">Mrps22</data>
  <data key="d5">-</data>
  <data key="d6">Yes</data>
</node>
<node id="96531">
  <data key="d0">96531</data>
  <data key="d1">Frmd4a</data>
  <data key="d2">Frmd4a</data>
  <data key="d3">False</data>
  <data key="d4">Frmd4a</data>
  <data key="d5">-</data>
  <data key="d6">Yes</data>
</node>
<node id="96529">
  <data key="d0">96529</data>
  <data key="d1">Dlg4</data>
  <data key="d2">Dlg4</data>
  <data key="d3">False</data>
  <data key="d4">Dlg4</data>
  <data key="d5">-</data>
  <data key="d6">Yes</data>
</node>
<node id="96527">
  <data key="d0">96527</data>
  <data key="d1">Cep162</data>
  <data key="d2">Cep162</data>
  <data key="d3">False</data>
  <data key="d4">Cep162</data>
  <data key="d5">up</data>
  <data key="d6">Yes</data>
</node>
<node id="96525">
  <data key="d0">96525</data>
  <data key="d1">Esco2</data>
  <data key="d2">Esco2</data>
  <data key="d3">False</data>
  <data key="d4">Esco2</data>
  <data key="d5">-</data>
  <data key="d6">Yes</data>
</node>
<node id="96523">
  <data key="d0">96523</data>
  <data key="d1">Zscan18</data>
  <data key="d2">Zscan18</data>
  <data key="d3">False</data>
  <data key="d4">Zscan18</data>
  <data key="d5">-</data>
  <data key="d6">Yes</data>
</node>
<node id="96521">
  <data key="d0">96521</data>
  <data key="d1">Zfp560</data>
  <data key="d2">Zfp560</data>
  <data key="d3">False</data>
  <data key="d4">Zfp560</data>
  <data key="d5">-</data>
  <data key="d6">Yes</data>
</node>
<node id="96519">
  <data key="d0">96519</data>
  <data key="d1">Zfp397</data>
  <data key="d2">Zfp397</data>
  <data key="d3">False</data>
  <data key="d4">Zfp397</data>
  <data key="d5">-</data>
  <data key="d6">Yes</data>
</node>
<node id="96517">
  <data key="d0">96517</data>
  <data key="d1">Zfp317</data>
  <data key="d2">Zfp317</data>
  <data key="d3">False</data>
  <data key="d4">Zfp317</data>
  <data key="d5">-</data>
  <data key="d6">Yes</data>
</node>
<node id="96515">
  <data key="d0">96515</data>
  <data key="d1">Zfp110</data>
  <data key="d2">Zfp110</data>
  <data key="d3">False</data>
  <data key="d4">Zfp110</data>
  <data key="d5">-</data>
  <data key="d6">Yes</data>
</node>
<node id="96513">
  <data key="d0">96513</data>
  <data key="d1">Scn9a</data>
  <data key="d2">Scn9a</data>
  <data key="d3">False</data>
  <data key="d4">Scn9a</data>
  <data key="d5">-</data>
  <data key="d6">Yes</data>
</node>
<node id="96511">
  <data key="d0">96511</data>
  <data key="d1">Rab8b</data>
  <data key="d2">Rab8b</data>
  <data key="d3">False</data>
  <data key="d4">Rab8b</data>
  <data key="d5">-</data>
  <data key="d6">Yes</data>
</node>
<node id="96509">
  <data key="d0">96509</data>
  <data key="d1">Qk</data>
  <data key="d2">Qk</data>
  <data key="d3">False</data>
  <data key="d4">Qk</data>
  <data key="d5">-</data>
  <data key="d6">Yes</data>
</node>
<node id="96507">
  <data key="d0">96507</data>
  <data key="d1">Nsmaf</data>
  <data key="d2">Nsmaf</data>
  <data key="d3">False</data>
  <data key="d4">Nsmaf</data>
  <data key="d5">-</data>
  <data key="d6">Yes</data>
</node>
<node id="96505">
  <data key="d0">96505</data>
  <data key="d1">Gab2</data>
  <data key="d2">Gab2</data>
  <data key="d3">False</data>
  <data key="d4">Gab2</data>
  <data key="d5">up</data>
  <data key="d6">Yes</data>
</node>
<node id="96503">
  <data key="d0">96503</data>
  <data key="d1">Dmxl2</data>
  <data key="d2">Dmxl2</data>
  <data key="d3">False</data>
  <data key="d4">Dmxl2</data>
  <data key="d5">-</data>
  <data key="d6">Yes</data>
</node>
<node id="96501">
  <data key="d0">96501</data>
  <data key="d1">Anxa4</data>
  <data key="d2">Anxa4</data>
  <data key="d3">False</data>
  <data key="d4">Anxa4</data>
  <data key="d5">-</data>
  <data key="d6">Yes</data>
</node>
<node id="96499">
  <data key="d0">96499</data>
  <data key="d1">Acvr1</data>
  <data key="d2">Acvr1</data>
  <data key="d3">False</data>
  <data key="d4">Acvr1</data>
  <data key="d5">-</data>
  <data key="d6">Yes</data>
</node>
<node id="96497">
  <data key="d0">96497</data>
  <data key="d1">Trim8</data>
  <data key="d2">Trim8</data>
  <data key="d3">False</data>
  <data key="d4">Trim8</data>
  <data key="d5">-</data>
  <data key="d6">Yes</data>
</node>
<node id="96495">
  <data key="d0">96495</data>
  <data key="d1">Pwwp2b</data>
  <data key="d2">Pwwp2b</data>
  <data key="d3">False</data>
  <data key="d4">Pwwp2b</data>
  <data key="d5">-</data>
  <data key="d6">Yes</data>
</node>
<node id="96493">
  <data key="d0">96493</data>
  <data key="d1">Ptbp1</data>
  <data key="d2">Ptbp1</data>
  <data key="d3">False</data>
  <data key="d4">Ptbp1</data>
  <data key="d5">-</data>
  <data key="d6">Yes</data>
</node>
<node id="96491">
  <data key="d0">96491</data>
  <data key="d1">Obsl1</data>
  <data key="d2">Obsl1</data>
  <data key="d3">False</data>
  <data key="d4">Obsl1</data>
  <data key="d5">-</data>
  <data key="d6">Yes</data>
</node>
<node id="96489">
  <data key="d0">96489</data>
  <data key="d1">Ndrg2</data>
  <data key="d2">Ndrg2</data>
  <data key="d3">False</data>
  <data key="d4">Ndrg2</data>
  <data key="d5">-</data>
  <data key="d6">Yes</data>
</node>
<node id="96487">
  <data key="d0">96487</data>
  <data key="d1">Mxra8</data>
  <data key="d2">Mxra8</data>
  <data key="d3">False</data>
  <data key="d4">Mxra8</data>
  <data key="d5">-</data>
  <data key="d6">Yes</data>
</node>
<node id="96485">
  <data key="d0">96485</data>
  <data key="d1">Mark4</data>
  <data key="d2">Mark4</data>
  <data key="d3">False</data>
  <data key="d4">Mark4</data>
  <data key="d5">-</data>
  <data key="d6">Yes</data>
</node>
<node id="96483">
  <data key="d0">96483</data>
  <data key="d1">Lama5</data>
  <data key="d2">Lama5</data>
  <data key="d3">False</data>
  <data key="d4">Lama5</data>
  <data key="d5">-</data>
  <data key="d6">Yes</data>
</node>
<node id="96481">
  <data key="d0">96481</data>
  <data key="d1">Khsrp</data>
  <data key="d2">Khsrp</data>
  <data key="d3">False</data>
  <data key="d4">Khsrp</data>
  <data key="d5">-</data>
  <data key="d6">Yes</data>
</node>
<node id="96479">
  <data key="d0">96479</data>
  <data key="d1">Igf2bp1</data>
  <data key="d2">Igf2bp1</data>
  <data key="d3">False</data>
  <data key="d4">Igf2bp1</data>
  <data key="d5">-</data>
  <data key="d6">Yes</data>
</node>
<node id="96477">
  <data key="d0">96477</data>
  <data key="d1">Hs6st1</data>
  <data key="d2">Hs6st1</data>
  <data key="d3">False</data>
  <data key="d4">Hs6st1</data>
  <data key="d5">-</data>
  <data key="d6">Yes</data>
</node>
<node id="96475">
  <data key="d0">96475</data>
  <data key="d1">Fmnl1</data>
  <data key="d2">Fmnl1</data>
  <data key="d3">False</data>
  <data key="d4">Fmnl1</data>
  <data key="d5">-</data>
  <data key="d6">Yes</data>
</node>
<node id="96473">
  <data key="d0">96473</data>
  <data key="d1">Fbxl16</data>
  <data key="d2">Fbxl16</data>
  <data key="d3">False</data>
  <data key="d4">Fbxl16</data>
  <data key="d5">-</data>
  <data key="d6">Yes</data>
</node>
<node id="96471">
  <data key="d0">96471</data>
  <data key="d1">Efna2</data>
  <data key="d2">Efna2</data>
  <data key="d3">False</data>
  <data key="d4">Efna2</data>
  <data key="d5">-</data>
  <data key="d6">Yes</data>
</node>
<node id="96469">
  <data key="d0">96469</data>
  <data key="d1">Zzz3</data>
  <data key="d2">Zzz3</data>
  <data key="d3">False</data>
  <data key="d4">Zzz3</data>
  <data key="d5">-</data>
  <data key="d6">Yes</data>
</node>
<node id="96467">
  <data key="d0">96467</data>
  <data key="d1">Yod1</data>
  <data key="d2">Yod1</data>
  <data key="d3">False</data>
  <data key="d4">Yod1</data>
  <data key="d5">-</data>
  <data key="d6">Yes</data>
</node>
<node id="96465">
  <data key="d0">96465</data>
  <data key="d1">Slc39a9</data>
  <data key="d2">Slc39a9</data>
  <data key="d3">False</data>
  <data key="d4">Slc39a9</data>
  <data key="d5">-</data>
  <data key="d6">Yes</data>
</node>
<node id="96463">
  <data key="d0">96463</data>
  <data key="d1">Rbm15</data>
  <data key="d2">Rbm15</data>
  <data key="d3">False</data>
  <data key="d4">Rbm15</data>
  <data key="d5">-</data>
  <data key="d6">Yes</data>
</node>
<node id="96461">
  <data key="d0">96461</data>
  <data key="d1">Nanp</data>
  <data key="d2">Nanp</data>
  <data key="d3">False</data>
  <data key="d4">Nanp</data>
  <data key="d5">-</data>
  <data key="d6">Yes</data>
</node>
<node id="96459">
  <data key="d0">96459</data>
  <data key="d1">Lsm14a</data>
  <data key="d2">Lsm14a</data>
  <data key="d3">False</data>
  <data key="d4">Lsm14a</data>
  <data key="d5">-</data>
  <data key="d6">Yes</data>
</node>
<node id="96457">
  <data key="d0">96457</data>
  <data key="d1">Ireb2</data>
  <data key="d2">Ireb2</data>
  <data key="d3">False</data>
  <data key="d4">Ireb2</data>
  <data key="d5">-</data>
  <data key="d6">Yes</data>
</node>
<node id="96455">
  <data key="d0">96455</data>
  <data key="d1">Cul3</data>
  <data key="d2">Cul3</data>
  <data key="d3">False</data>
  <data key="d4">Cul3</data>
  <data key="d5">-</data>
  <data key="d6">Yes</data>
</node>
<node id="96453">
  <data key="d0">96453</data>
  <data key="d1">Vcpip1</data>
  <data key="d2">Vcpip1</data>
  <data key="d3">False</data>
  <data key="d4">Vcpip1</data>
  <data key="d5">-</data>
  <data key="d6">Yes</data>
</node>
<node id="96451">
  <data key="d0">96451</data>
  <data key="d1">Uspl1</data>
  <data key="d2">Uspl1</data>
  <data key="d3">False</data>
  <data key="d4">Uspl1</data>
  <data key="d5">-</data>
  <data key="d6">Yes</data>
</node>
<node id="96449">
  <data key="d0">96449</data>
  <data key="d1">Uchl5</data>
  <data key="d2">Uchl5</data>
  <data key="d3">False</data>
  <data key="d4">Uchl5</data>
  <data key="d5">-</data>
  <data key="d6">Yes</data>
</node>
<node id="96447">
  <data key="d0">96447</data>
  <data key="d1">Sec22b</data>
  <data key="d2">Sec22b</data>
  <data key="d3">False</data>
  <data key="d4">Sec22b</data>
  <data key="d5">-</data>
  <data key="d6">Yes</data>
</node>
<node id="96445">
  <data key="d0">96445</data>
  <data key="d1">Ro60</data>
  <data key="d2">Ro60</data>
  <data key="d3">False</data>
  <data key="d4">Ro60</data>
  <data key="d5">-</data>
  <data key="d6">Yes</data>
</node>
<node id="96443">
  <data key="d0">96443</data>
  <data key="d1">Ppp1r15b</data>
  <data key="d2">Ppp1r15b</data>
  <data key="d3">False</data>
  <data key="d4">Ppp1r15b</data>
  <data key="d5">-</data>
  <data key="d6">Yes</data>
</node>
<node id="96441">
  <data key="d0">96441</data>
  <data key="d1">Gtf3c3</data>
  <data key="d2">Gtf3c3</data>
  <data key="d3">False</data>
  <data key="d4">Gtf3c3</data>
  <data key="d5">-</data>
  <data key="d6">Yes</data>
</node>
<node id="96439">
  <data key="d0">96439</data>
  <data key="d1">Fbxo28</data>
  <data key="d2">Fbxo28</data>
  <data key="d3">False</data>
  <data key="d4">Fbxo28</data>
  <data key="d5">-</data>
  <data key="d6">Yes</data>
</node>
<node id="96437">
  <data key="d0">96437</data>
  <data key="d1">Erbin</data>
  <data key="d2">Erbin</data>
  <data key="d3">False</data>
  <data key="d4">Erbin</data>
  <data key="d5">-</data>
  <data key="d6">Yes</data>
</node>
<node id="96435">
  <data key="d0">96435</data>
  <data key="d1">Cept1</data>
  <data key="d2">Cept1</data>
  <data key="d3">False</data>
  <data key="d4">Cept1</data>
  <data key="d5">-</data>
  <data key="d6">Yes</data>
</node>
<node id="96433">
  <data key="d0">96433</data>
  <data key="d1">Azin1</data>
  <data key="d2">Azin1</data>
  <data key="d3">False</data>
  <data key="d4">Azin1</data>
  <data key="d5">-</data>
  <data key="d6">Yes</data>
</node>
<node id="96431">
  <data key="d0">96431</data>
  <data key="d1">Ap1ar</data>
  <data key="d2">Ap1ar</data>
  <data key="d3">False</data>
  <data key="d4">Ap1ar</data>
  <data key="d5">-</data>
  <data key="d6">Yes</data>
</node>
<node id="96429">
  <data key="d0">96429</data>
  <data key="d1">Zbtb11</data>
  <data key="d2">Zbtb11</data>
  <data key="d3">False</data>
  <data key="d4">Zbtb11</data>
  <data key="d5">-</data>
  <data key="d6">Yes</data>
</node>
<node id="96427">
  <data key="d0">96427</data>
  <data key="d1">Wdr82</data>
  <data key="d2">Wdr82</data>
  <data key="d3">False</data>
  <data key="d4">Wdr82</data>
  <data key="d5">-</data>
  <data key="d6">Yes</data>
</node>
<node id="96425">
  <data key="d0">96425</data>
  <data key="d1">Ttc17</data>
  <data key="d2">Ttc17</data>
  <data key="d3">False</data>
  <data key="d4">Ttc17</data>
  <data key="d5">-</data>
  <data key="d6">Yes</data>
</node>
<node id="96423">
  <data key="d0">96423</data>
  <data key="d1">Srp68</data>
  <data key="d2">Srp68</data>
  <data key="d3">False</data>
  <data key="d4">Srp68</data>
  <data key="d5">-</data>
  <data key="d6">Yes</data>
</node>
<node id="96421">
  <data key="d0">96421</data>
  <data key="d1">Spns1</data>
  <data key="d2">Spns1</data>
  <data key="d3">False</data>
  <data key="d4">Spns1</data>
  <data key="d5">-</data>
  <data key="d6">Yes</data>
</node>
<node id="96419">
  <data key="d0">96419</data>
  <data key="d1">Rprd2</data>
  <data key="d2">Rprd2</data>
  <data key="d3">False</data>
  <data key="d4">Rprd2</data>
  <data key="d5">-</data>
  <data key="d6">Yes</data>
</node>
<node id="96417">
  <data key="d0">96417</data>
  <data key="d1">Rnf40</data>
  <data key="d2">Rnf40</data>
  <data key="d3">False</data>
  <data key="d4">Rnf40</data>
  <data key="d5">-</data>
  <data key="d6">Yes</data>
</node>
<node id="96415">
  <data key="d0">96415</data>
  <data key="d1">Rnf26</data>
  <data key="d2">Rnf26</data>
  <data key="d3">False</data>
  <data key="d4">Rnf26</data>
  <data key="d5">-</data>
  <data key="d6">Yes</data>
</node>
<node id="96413">
  <data key="d0">96413</data>
  <data key="d1">Raver1</data>
  <data key="d2">Raver1</data>
  <data key="d3">False</data>
  <data key="d4">Raver1</data>
  <data key="d5">-</data>
  <data key="d6">Yes</data>
</node>
<node id="96411">
  <data key="d0">96411</data>
  <data key="d1">Ranbp10</data>
  <data key="d2">Ranbp10</data>
  <data key="d3">False</data>
  <data key="d4">Ranbp10</data>
  <data key="d5">-</data>
  <data key="d6">Yes</data>
</node>
<node id="96409">
  <data key="d0">96409</data>
  <data key="d1">Rab3gap1</data>
  <data key="d2">Rab3gap1</data>
  <data key="d3">False</data>
  <data key="d4">Rab3gap1</data>
  <data key="d5">-</data>
  <data key="d6">Yes</data>
</node>
<node id="96407">
  <data key="d0">96407</data>
  <data key="d1">Psmd8</data>
  <data key="d2">Psmd8</data>
  <data key="d3">False</data>
  <data key="d4">Psmd8</data>
  <data key="d5">-</data>
  <data key="d6">Yes</data>
</node>
<node id="96405">
  <data key="d0">96405</data>
  <data key="d1">Ppp2r1a</data>
  <data key="d2">Ppp2r1a</data>
  <data key="d3">False</data>
  <data key="d4">Ppp2r1a</data>
  <data key="d5">-</data>
  <data key="d6">Yes</data>
</node>
<node id="96403">
  <data key="d0">96403</data>
  <data key="d1">Pbdc1</data>
  <data key="d2">Pbdc1</data>
  <data key="d3">False</data>
  <data key="d4">Pbdc1</data>
  <data key="d5">-</data>
  <data key="d6">Yes</data>
</node>
<node id="96401">
  <data key="d0">96401</data>
  <data key="d1">Nars</data>
  <data key="d2">Nars</data>
  <data key="d3">False</data>
  <data key="d4">Nars</data>
  <data key="d5">-</data>
  <data key="d6">Yes</data>
</node>
<node id="96399">
  <data key="d0">96399</data>
  <data key="d1">Mrps24</data>
  <data key="d2">Mrps24</data>
  <data key="d3">False</data>
  <data key="d4">Mrps24</data>
  <data key="d5">-</data>
  <data key="d6">Yes</data>
</node>
<node id="96397">
  <data key="d0">96397</data>
  <data key="d1">Mrps18b</data>
  <data key="d2">Mrps18b</data>
  <data key="d3">False</data>
  <data key="d4">Mrps18b</data>
  <data key="d5">-</data>
  <data key="d6">Yes</data>
</node>
<node id="96395">
  <data key="d0">96395</data>
  <data key="d1">Mrps10</data>
  <data key="d2">Mrps10</data>
  <data key="d3">False</data>
  <data key="d4">Mrps10</data>
  <data key="d5">-</data>
  <data key="d6">Yes</data>
</node>
<node id="96393">
  <data key="d0">96393</data>
  <data key="d1">Mrpl46</data>
  <data key="d2">Mrpl46</data>
  <data key="d3">False</data>
  <data key="d4">Mrpl46</data>
  <data key="d5">-</data>
  <data key="d6">Yes</data>
</node>
<node id="96391">
  <data key="d0">96391</data>
  <data key="d1">Mkln1</data>
  <data key="d2">Mkln1</data>
  <data key="d3">False</data>
  <data key="d4">Mkln1</data>
  <data key="d5">-</data>
  <data key="d6">Yes</data>
</node>
<node id="96389">
  <data key="d0">96389</data>
  <data key="d1">Micu2</data>
  <data key="d2">Micu2</data>
  <data key="d3">False</data>
  <data key="d4">Micu2</data>
  <data key="d5">-</data>
  <data key="d6">Yes</data>
</node>
<node id="96387">
  <data key="d0">96387</data>
  <data key="d1">Manf</data>
  <data key="d2">Manf</data>
  <data key="d3">False</data>
  <data key="d4">Manf</data>
  <data key="d5">-</data>
  <data key="d6">Yes</data>
</node>
<node id="96385">
  <data key="d0">96385</data>
  <data key="d1">Kat6a</data>
  <data key="d2">Kat6a</data>
  <data key="d3">False</data>
  <data key="d4">Kat6a</data>
  <data key="d5">-</data>
  <data key="d6">Yes</data>
</node>
<node id="96383">
  <data key="d0">96383</data>
  <data key="d1">Hacd2</data>
  <data key="d2">Hacd2</data>
  <data key="d3">False</data>
  <data key="d4">Hacd2</data>
  <data key="d5">-</data>
  <data key="d6">Yes</data>
</node>
<node id="96381">
  <data key="d0">96381</data>
  <data key="d1">Fgfr1op</data>
  <data key="d2">Fgfr1op</data>
  <data key="d3">False</data>
  <data key="d4">Fgfr1op</data>
  <data key="d5">-</data>
  <data key="d6">Yes</data>
</node>
<node id="96379">
  <data key="d0">96379</data>
  <data key="d1">Dnajb4</data>
  <data key="d2">Dnajb4</data>
  <data key="d3">False</data>
  <data key="d4">Dnajb4</data>
  <data key="d5">-</data>
  <data key="d6">Yes</data>
</node>
<node id="96377">
  <data key="d0">96377</data>
  <data key="d1">Dnaja3</data>
  <data key="d2">Dnaja3</data>
  <data key="d3">False</data>
  <data key="d4">Dnaja3</data>
  <data key="d5">-</data>
  <data key="d6">Yes</data>
</node>
<node id="96375">
  <data key="d0">96375</data>
  <data key="d1">Dek</data>
  <data key="d2">Dek</data>
  <data key="d3">False</data>
  <data key="d4">Dek</data>
  <data key="d5">-</data>
  <data key="d6">Yes</data>
</node>
<node id="96373">
  <data key="d0">96373</data>
  <data key="d1">Cpsf2</data>
  <data key="d2">Cpsf2</data>
  <data key="d3">False</data>
  <data key="d4">Cpsf2</data>
  <data key="d5">-</data>
  <data key="d6">Yes</data>
</node>
<node id="96371">
  <data key="d0">96371</data>
  <data key="d1">Coq9</data>
  <data key="d2">Coq9</data>
  <data key="d3">False</data>
  <data key="d4">Coq9</data>
  <data key="d5">-</data>
  <data key="d6">Yes</data>
</node>
<node id="96369">
  <data key="d0">96369</data>
  <data key="d1">Coq5</data>
  <data key="d2">Coq5</data>
  <data key="d3">False</data>
  <data key="d4">Coq5</data>
  <data key="d5">-</data>
  <data key="d6">Yes</data>
</node>
<node id="96367">
  <data key="d0">96367</data>
  <data key="d1">Cdk5rap2</data>
  <data key="d2">Cdk5rap2</data>
  <data key="d3">False</data>
  <data key="d4">Cdk5rap2</data>
  <data key="d5">-</data>
  <data key="d6">Yes</data>
</node>
<node id="96365">
  <data key="d0">96365</data>
  <data key="d1">Ccdc43</data>
  <data key="d2">Ccdc43</data>
  <data key="d3">False</data>
  <data key="d4">Ccdc43</data>
  <data key="d5">-</data>
  <data key="d6">Yes</data>
</node>
<node id="96363">
  <data key="d0">96363</data>
  <data key="d1">Atp13a1</data>
  <data key="d2">Atp13a1</data>
  <data key="d3">False</data>
  <data key="d4">Atp13a1</data>
  <data key="d5">up</data>
  <data key="d6">Yes</data>
</node>
<node id="96361">
  <data key="d0">96361</data>
  <data key="d1">Dock1</data>
  <data key="d2">Dock1</data>
  <data key="d3">False</data>
  <data key="d4">Dock1</data>
  <data key="d5">-</data>
  <data key="d6">Yes</data>
</node>
<node id="96359">
  <data key="d0">96359</data>
  <data key="d1">Cacnb2</data>
  <data key="d2">Cacnb2</data>
  <data key="d3">False</data>
  <data key="d4">Cacnb2</data>
  <data key="d5">-</data>
  <data key="d6">Yes</data>
</node>
<node id="96357">
  <data key="d0">96357</data>
  <data key="d1">Atp5a1</data>
  <data key="d2">Atp5a1</data>
  <data key="d3">False</data>
  <data key="d4">Atp5a1</data>
  <data key="d5">-</data>
  <data key="d6">Yes</data>
</node>
<node id="96355">
  <data key="d0">96355</data>
  <data key="d1">Slc22a2</data>
  <data key="d2">Slc22a2</data>
  <data key="d3">False</data>
  <data key="d4">Slc22a2</data>
  <data key="d5">-</data>
  <data key="d6">Yes</data>
</node>
<node id="96353">
  <data key="d0">96353</data>
  <data key="d1">Serbp1</data>
  <data key="d2">Serbp1</data>
  <data key="d3">False</data>
  <data key="d4">Serbp1</data>
  <data key="d5">-</data>
  <data key="d6">Yes</data>
</node>
<node id="96351">
  <data key="d0">96351</data>
  <data key="d1">P4ha1</data>
  <data key="d2">P4ha1</data>
  <data key="d3">False</data>
  <data key="d4">P4ha1</data>
  <data key="d5">-</data>
  <data key="d6">Yes</data>
</node>
<node id="96349">
  <data key="d0">96349</data>
  <data key="d1">Nup188</data>
  <data key="d2">Nup188</data>
  <data key="d3">False</data>
  <data key="d4">Nup188</data>
  <data key="d5">-</data>
  <data key="d6">Yes</data>
</node>
<node id="96347">
  <data key="d0">96347</data>
  <data key="d1">Cd2</data>
  <data key="d2">Cd2</data>
  <data key="d3">False</data>
  <data key="d4">Cd2</data>
  <data key="d5">-</data>
  <data key="d6">Yes</data>
</node>
<node id="96345">
  <data key="d0">96345</data>
  <data key="d1">Zmat3</data>
  <data key="d2">Zmat3</data>
  <data key="d3">False</data>
  <data key="d4">Zmat3</data>
  <data key="d5">-</data>
  <data key="d6">Yes</data>
</node>
<node id="96343">
  <data key="d0">96343</data>
  <data key="d1">Vcan</data>
  <data key="d2">Vcan</data>
  <data key="d3">False</data>
  <data key="d4">Vcan</data>
  <data key="d5">-</data>
  <data key="d6">Yes</data>
</node>
<node id="96341">
  <data key="d0">96341</data>
  <data key="d1">Ube2l3</data>
  <data key="d2">Ube2l3</data>
  <data key="d3">False</data>
  <data key="d4">Ube2l3</data>
  <data key="d5">-</data>
  <data key="d6">Yes</data>
</node>
<node id="96339">
  <data key="d0">96339</data>
  <data key="d1">Trp53tg5</data>
  <data key="d2">Trp53tg5</data>
  <data key="d3">False</data>
  <data key="d4">Trp53tg5</data>
  <data key="d5">-</data>
  <data key="d6">Yes</data>
</node>
<node id="96337">
  <data key="d0">96337</data>
  <data key="d1">Trim75</data>
  <data key="d2">Trim75</data>
  <data key="d3">False</data>
  <data key="d4">Trim75</data>
  <data key="d5">-</data>
  <data key="d6">Yes</data>
</node>
<node id="96335">
  <data key="d0">96335</data>
  <data key="d1">Triap1</data>
  <data key="d2">Triap1</data>
  <data key="d3">False</data>
  <data key="d4">Triap1</data>
  <data key="d5">-</data>
  <data key="d6">Yes</data>
</node>
<node id="96333">
  <data key="d0">96333</data>
  <data key="d1">Tent4a</data>
  <data key="d2">Tent4a</data>
  <data key="d3">False</data>
  <data key="d4">Tent4a</data>
  <data key="d5">-</data>
  <data key="d6">Yes</data>
</node>
<node id="96331">
  <data key="d0">96331</data>
  <data key="d1">Syk</data>
  <data key="d2">Syk</data>
  <data key="d3">False</data>
  <data key="d4">Syk</data>
  <data key="d5">up</data>
  <data key="d6">Yes</data>
</node>
<node id="96329">
  <data key="d0">96329</data>
  <data key="d1">Sfn</data>
  <data key="d2">Sfn</data>
  <data key="d3">False</data>
  <data key="d4">Sfn</data>
  <data key="d5">-</data>
  <data key="d6">Yes</data>
</node>
<node id="96327">
  <data key="d0">96327</data>
  <data key="d1">Sesn2</data>
  <data key="d2">Sesn2</data>
  <data key="d3">False</data>
  <data key="d4">Sesn2</data>
  <data key="d5">-</data>
  <data key="d6">Yes</data>
</node>
<node id="96325">
  <data key="d0">96325</data>
  <data key="d1">Scn3b</data>
  <data key="d2">Scn3b</data>
  <data key="d3">False</data>
  <data key="d4">Scn3b</data>
  <data key="d5">-</data>
  <data key="d6">Yes</data>
</node>
<node id="96323">
  <data key="d0">96323</data>
  <data key="d1">S100a2</data>
  <data key="d2">S100a2</data>
  <data key="d3">False</data>
  <data key="d4">S100a2</data>
  <data key="d5">-</data>
  <data key="d6">Yes</data>
</node>
<node id="96321">
  <data key="d0">96321</data>
  <data key="d1">Rnf144b</data>
  <data key="d2">Rnf144b</data>
  <data key="d3">False</data>
  <data key="d4">Rnf144b</data>
  <data key="d5">-</data>
  <data key="d6">Yes</data>
</node>
<node id="96319">
  <data key="d0">96319</data>
  <data key="d1">Rassf1</data>
  <data key="d2">Rassf1</data>
  <data key="d3">False</data>
  <data key="d4">Rassf1</data>
  <data key="d5">-</data>
  <data key="d6">Yes</data>
</node>
<node id="96317">
  <data key="d0">96317</data>
  <data key="d1">Rabggta</data>
  <data key="d2">Rabggta</data>
  <data key="d3">False</data>
  <data key="d4">Rabggta</data>
  <data key="d5">-</data>
  <data key="d6">Yes</data>
</node>
<node id="96315">
  <data key="d0">96315</data>
  <data key="d1">Pycard</data>
  <data key="d2">Pycard</data>
  <data key="d3">False</data>
  <data key="d4">Pycard</data>
  <data key="d5">-</data>
  <data key="d6">Yes</data>
</node>
<node id="96313">
  <data key="d0">96313</data>
  <data key="d1">Prkab1</data>
  <data key="d2">Prkab1</data>
  <data key="d3">False</data>
  <data key="d4">Prkab1</data>
  <data key="d5">-</data>
  <data key="d6">Yes</data>
</node>
<node id="96311">
  <data key="d0">96311</data>
  <data key="d1">Prg3</data>
  <data key="d2">Prg3</data>
  <data key="d3">False</data>
  <data key="d4">Prg3</data>
  <data key="d5">-</data>
  <data key="d6">Yes</data>
</node>
<node id="96309">
  <data key="d0">96309</data>
  <data key="d1">Ppm1j</data>
  <data key="d2">Ppm1j</data>
  <data key="d3">False</data>
  <data key="d4">Ppm1j</data>
  <data key="d5">-</data>
  <data key="d6">Yes</data>
</node>
<node id="96307">
  <data key="d0">96307</data>
  <data key="d1">Pcbp4</data>
  <data key="d2">Pcbp4</data>
  <data key="d3">False</data>
  <data key="d4">Pcbp4</data>
  <data key="d5">-</data>
  <data key="d6">Yes</data>
</node>
<node id="96305">
  <data key="d0">96305</data>
  <data key="d1">P2rx6</data>
  <data key="d2">P2rx6</data>
  <data key="d3">False</data>
  <data key="d4">P2rx6</data>
  <data key="d5">-</data>
  <data key="d6">Yes</data>
</node>
<node id="96303">
  <data key="d0">96303</data>
  <data key="d1">Nlrc4</data>
  <data key="d2">Nlrc4</data>
  <data key="d3">False</data>
  <data key="d4">Nlrc4</data>
  <data key="d5">-</data>
  <data key="d6">Yes</data>
</node>
<node id="96301">
  <data key="d0">96301</data>
  <data key="d1">Ninj1</data>
  <data key="d2">Ninj1</data>
  <data key="d3">False</data>
  <data key="d4">Ninj1</data>
  <data key="d5">-</data>
  <data key="d6">Yes</data>
</node>
<node id="96299">
  <data key="d0">96299</data>
  <data key="d1">Mrpl27</data>
  <data key="d2">Mrpl27</data>
  <data key="d3">False</data>
  <data key="d4">Mrpl27</data>
  <data key="d5">-</data>
  <data key="d6">Yes</data>
</node>
<node id="96297">
  <data key="d0">96297</data>
  <data key="d1">Lig1</data>
  <data key="d2">Lig1</data>
  <data key="d3">False</data>
  <data key="d4">Lig1</data>
  <data key="d5">-</data>
  <data key="d6">Yes</data>
</node>
<node id="96295">
  <data key="d0">96295</data>
  <data key="d1">Ints7</data>
  <data key="d2">Ints7</data>
  <data key="d3">False</data>
  <data key="d4">Ints7</data>
  <data key="d5">-</data>
  <data key="d6">Yes</data>
</node>
<node id="96293">
  <data key="d0">96293</data>
  <data key="d1">Hsp90ab1</data>
  <data key="d2">Hsp90ab1</data>
  <data key="d3">False</data>
  <data key="d4">Hsp90ab1</data>
  <data key="d5">-</data>
  <data key="d6">Yes</data>
</node>
<node id="96291">
  <data key="d0">96291</data>
  <data key="d1">Gpx1</data>
  <data key="d2">Gpx1</data>
  <data key="d3">False</data>
  <data key="d4">Gpx1</data>
  <data key="d5">-</data>
  <data key="d6">Yes</data>
</node>
<node id="96289">
  <data key="d0">96289</data>
  <data key="d1">Frmd5</data>
  <data key="d2">Frmd5</data>
  <data key="d3">False</data>
  <data key="d4">Frmd5</data>
  <data key="d5">-</data>
  <data key="d6">Yes</data>
</node>
<node id="96287">
  <data key="d0">96287</data>
  <data key="d1">Edn2</data>
  <data key="d2">Edn2</data>
  <data key="d3">False</data>
  <data key="d4">Edn2</data>
  <data key="d5">-</data>
  <data key="d6">Yes</data>
</node>
<node id="96285">
  <data key="d0">96285</data>
  <data key="d1">Dusp11</data>
  <data key="d2">Dusp11</data>
  <data key="d3">False</data>
  <data key="d4">Dusp11</data>
  <data key="d5">-</data>
  <data key="d6">Yes</data>
</node>
<node id="96283">
  <data key="d0">96283</data>
  <data key="d1">Ddr1</data>
  <data key="d2">Ddr1</data>
  <data key="d3">False</data>
  <data key="d4">Ddr1</data>
  <data key="d5">-</data>
  <data key="d6">Yes</data>
</node>
<node id="96281">
  <data key="d0">96281</data>
  <data key="d1">Ddb1</data>
  <data key="d2">Ddb1</data>
  <data key="d3">False</data>
  <data key="d4">Ddb1</data>
  <data key="d5">-</data>
  <data key="d6">Yes</data>
</node>
<node id="96279">
  <data key="d0">96279</data>
  <data key="d1">Chmp4c</data>
  <data key="d2">Chmp4c</data>
  <data key="d3">False</data>
  <data key="d4">Chmp4c</data>
  <data key="d5">up</data>
  <data key="d6">Yes</data>
</node>
<node id="96277">
  <data key="d0">96277</data>
  <data key="d1">Ccnk</data>
  <data key="d2">Ccnk</data>
  <data key="d3">False</data>
  <data key="d4">Ccnk</data>
  <data key="d5">-</data>
  <data key="d6">Yes</data>
</node>
<node id="96275">
  <data key="d0">96275</data>
  <data key="d1">Ccng1</data>
  <data key="d2">Ccng1</data>
  <data key="d3">False</data>
  <data key="d4">Ccng1</data>
  <data key="d5">-</data>
  <data key="d6">Yes</data>
</node>
<node id="96273">
  <data key="d0">96273</data>
  <data key="d1">Btg3</data>
  <data key="d2">Btg3</data>
  <data key="d3">False</data>
  <data key="d4">Btg3</data>
  <data key="d5">-</data>
  <data key="d6">Yes</data>
</node>
<node id="96271">
  <data key="d0">96271</data>
  <data key="d1">Btg1</data>
  <data key="d2">Btg1</data>
  <data key="d3">False</data>
  <data key="d4">Btg1</data>
  <data key="d5">-</data>
  <data key="d6">Yes</data>
</node>
<node id="96269">
  <data key="d0">96269</data>
  <data key="d1">Bdkrb2</data>
  <data key="d2">Bdkrb2</data>
  <data key="d3">False</data>
  <data key="d4">Bdkrb2</data>
  <data key="d5">-</data>
  <data key="d6">Yes</data>
</node>
<node id="96267">
  <data key="d0">96267</data>
  <data key="d1">Ascc3</data>
  <data key="d2">Ascc3</data>
  <data key="d3">False</data>
  <data key="d4">Ascc3</data>
  <data key="d5">-</data>
  <data key="d6">Yes</data>
</node>
<node id="96265">
  <data key="d0">96265</data>
  <data key="d1">Apcs</data>
  <data key="d2">Apcs</data>
  <data key="d3">False</data>
  <data key="d4">Apcs</data>
  <data key="d5">-</data>
  <data key="d6">Yes</data>
</node>
<node id="96263">
  <data key="d0">96263</data>
  <data key="d1">Antxr1</data>
  <data key="d2">Antxr1</data>
  <data key="d3">False</data>
  <data key="d4">Antxr1</data>
  <data key="d5">-</data>
  <data key="d6">Yes</data>
</node>
<node id="96261">
  <data key="d0">96261</data>
  <data key="d1">Aifm2</data>
  <data key="d2">Aifm2</data>
  <data key="d3">False</data>
  <data key="d4">Aifm2</data>
  <data key="d5">-</data>
  <data key="d6">Yes</data>
</node>
<node id="96259">
  <data key="d0">96259</data>
  <data key="d1">Zscan22</data>
  <data key="d2">Zscan22</data>
  <data key="d3">False</data>
  <data key="d4">Zscan22</data>
  <data key="d5">-</data>
  <data key="d6">Yes</data>
</node>
<node id="96257">
  <data key="d0">96257</data>
  <data key="d1">Zfp605</data>
  <data key="d2">Zfp605</data>
  <data key="d3">False</data>
  <data key="d4">Zfp605</data>
  <data key="d5">up</data>
  <data key="d6">Yes</data>
</node>
<node id="96255">
  <data key="d0">96255</data>
  <data key="d1">Zfp444</data>
  <data key="d2">Zfp444</data>
  <data key="d3">False</data>
  <data key="d4">Zfp444</data>
  <data key="d5">-</data>
  <data key="d6">Yes</data>
</node>
<node id="96253">
  <data key="d0">96253</data>
  <data key="d1">Zcchc8</data>
  <data key="d2">Zcchc8</data>
  <data key="d3">False</data>
  <data key="d4">Zcchc8</data>
  <data key="d5">-</data>
  <data key="d6">Yes</data>
</node>
<node id="96251">
  <data key="d0">96251</data>
  <data key="d1">Wbp2</data>
  <data key="d2">Wbp2</data>
  <data key="d3">False</data>
  <data key="d4">Wbp2</data>
  <data key="d5">-</data>
  <data key="d6">Yes</data>
</node>
<node id="96249">
  <data key="d0">96249</data>
  <data key="d1">Vps50</data>
  <data key="d2">Vps50</data>
  <data key="d3">False</data>
  <data key="d4">Vps50</data>
  <data key="d5">-</data>
  <data key="d6">Yes</data>
</node>
<node id="96247">
  <data key="d0">96247</data>
  <data key="d1">Vps41</data>
  <data key="d2">Vps41</data>
  <data key="d3">False</data>
  <data key="d4">Vps41</data>
  <data key="d5">-</data>
  <data key="d6">Yes</data>
</node>
<node id="96245">
  <data key="d0">96245</data>
  <data key="d1">Uba1</data>
  <data key="d2">Uba1</data>
  <data key="d3">False</data>
  <data key="d4">Uba1</data>
  <data key="d5">-</data>
  <data key="d6">Yes</data>
</node>
<node id="96243">
  <data key="d0">96243</data>
  <data key="d1">Trmt1l</data>
  <data key="d2">Trmt1l</data>
  <data key="d3">False</data>
  <data key="d4">Trmt1l</data>
  <data key="d5">-</data>
  <data key="d6">Yes</data>
</node>
<node id="96241">
  <data key="d0">96241</data>
  <data key="d1">Tmem208</data>
  <data key="d2">Tmem208</data>
  <data key="d3">False</data>
  <data key="d4">Tmem208</data>
  <data key="d5">-</data>
  <data key="d6">Yes</data>
</node>
<node id="96239">
  <data key="d0">96239</data>
  <data key="d1">Tmem109</data>
  <data key="d2">Tmem109</data>
  <data key="d3">False</data>
  <data key="d4">Tmem109</data>
  <data key="d5">-</data>
  <data key="d6">Yes</data>
</node>
<node id="96237">
  <data key="d0">96237</data>
  <data key="d1">Swt1</data>
  <data key="d2">Swt1</data>
  <data key="d3">False</data>
  <data key="d4">Swt1</data>
  <data key="d5">-</data>
  <data key="d6">Yes</data>
</node>
<node id="96235">
  <data key="d0">96235</data>
  <data key="d1">Snx27</data>
  <data key="d2">Snx27</data>
  <data key="d3">False</data>
  <data key="d4">Snx27</data>
  <data key="d5">-</data>
  <data key="d6">Yes</data>
</node>
<node id="96233">
  <data key="d0">96233</data>
  <data key="d1">Snx16</data>
  <data key="d2">Snx16</data>
  <data key="d3">False</data>
  <data key="d4">Snx16</data>
  <data key="d5">-</data>
  <data key="d6">Yes</data>
</node>
<node id="96231">
  <data key="d0">96231</data>
  <data key="d1">Smim13</data>
  <data key="d2">Smim13</data>
  <data key="d3">False</data>
  <data key="d4">Smim13</data>
  <data key="d5">-</data>
  <data key="d6">Yes</data>
</node>
<node id="96229">
  <data key="d0">96229</data>
  <data key="d1">Smarcal1</data>
  <data key="d2">Smarcal1</data>
  <data key="d3">False</data>
  <data key="d4">Smarcal1</data>
  <data key="d5">-</data>
  <data key="d6">Yes</data>
</node>
<node id="96227">
  <data key="d0">96227</data>
  <data key="d1">Slc35b4</data>
  <data key="d2">Slc35b4</data>
  <data key="d3">False</data>
  <data key="d4">Slc35b4</data>
  <data key="d5">-</data>
  <data key="d6">Yes</data>
</node>
<node id="96225">
  <data key="d0">96225</data>
  <data key="d1">Slc25a19</data>
  <data key="d2">Slc25a19</data>
  <data key="d3">False</data>
  <data key="d4">Slc25a19</data>
  <data key="d5">-</data>
  <data key="d6">Yes</data>
</node>
<node id="96223">
  <data key="d0">96223</data>
  <data key="d1">Sirt2</data>
  <data key="d2">Sirt2</data>
  <data key="d3">False</data>
  <data key="d4">Sirt2</data>
  <data key="d5">-</data>
  <data key="d6">Yes</data>
</node>
<node id="96221">
  <data key="d0">96221</data>
  <data key="d1">Rpgrip1l</data>
  <data key="d2">Rpgrip1l</data>
  <data key="d3">False</data>
  <data key="d4">Rpgrip1l</data>
  <data key="d5">-</data>
  <data key="d6">Yes</data>
</node>
<node id="96219">
  <data key="d0">96219</data>
  <data key="d1">Rangap1</data>
  <data key="d2">Rangap1</data>
  <data key="d3">False</data>
  <data key="d4">Rangap1</data>
  <data key="d5">-</data>
  <data key="d6">Yes</data>
</node>
<node id="96217">
  <data key="d0">96217</data>
  <data key="d1">Prcc</data>
  <data key="d2">Prcc</data>
  <data key="d3">False</data>
  <data key="d4">Prcc</data>
  <data key="d5">-</data>
  <data key="d6">Yes</data>
</node>
<node id="96215">
  <data key="d0">96215</data>
  <data key="d1">Ppp2r5b</data>
  <data key="d2">Ppp2r5b</data>
  <data key="d3">False</data>
  <data key="d4">Ppp2r5b</data>
  <data key="d5">-</data>
  <data key="d6">Yes</data>
</node>
<node id="96213">
  <data key="d0">96213</data>
  <data key="d1">Ppp1r12b</data>
  <data key="d2">Ppp1r12b</data>
  <data key="d3">False</data>
  <data key="d4">Ppp1r12b</data>
  <data key="d5">-</data>
  <data key="d6">Yes</data>
</node>
<node id="96211">
  <data key="d0">96211</data>
  <data key="d1">Ppcdc</data>
  <data key="d2">Ppcdc</data>
  <data key="d3">False</data>
  <data key="d4">Ppcdc</data>
  <data key="d5">-</data>
  <data key="d6">Yes</data>
</node>
<node id="96209">
  <data key="d0">96209</data>
  <data key="d1">Pop1</data>
  <data key="d2">Pop1</data>
  <data key="d3">False</data>
  <data key="d4">Pop1</data>
  <data key="d5">-</data>
  <data key="d6">Yes</data>
</node>
<node id="96207">
  <data key="d0">96207</data>
  <data key="d1">Phf23</data>
  <data key="d2">Phf23</data>
  <data key="d3">False</data>
  <data key="d4">Phf23</data>
  <data key="d5">-</data>
  <data key="d6">Yes</data>
</node>
<node id="96205">
  <data key="d0">96205</data>
  <data key="d1">Pdcd10</data>
  <data key="d2">Pdcd10</data>
  <data key="d3">False</data>
  <data key="d4">Pdcd10</data>
  <data key="d5">-</data>
  <data key="d6">Yes</data>
</node>
<node id="96203">
  <data key="d0">96203</data>
  <data key="d1">Nutf2-ps1</data>
  <data key="d2">Nutf2-ps1</data>
  <data key="d3">False</data>
  <data key="d4">Nutf2-ps1</data>
  <data key="d5">-</data>
  <data key="d6">Yes</data>
</node>
<node id="96201">
  <data key="d0">96201</data>
  <data key="d1">Nutf2</data>
  <data key="d2">Nutf2</data>
  <data key="d3">False</data>
  <data key="d4">Nutf2</data>
  <data key="d5">-</data>
  <data key="d6">Yes</data>
</node>
<node id="96199">
  <data key="d0">96199</data>
  <data key="d1">Nup153</data>
  <data key="d2">Nup153</data>
  <data key="d3">False</data>
  <data key="d4">Nup153</data>
  <data key="d5">-</data>
  <data key="d6">Yes</data>
</node>
<node id="96197">
  <data key="d0">96197</data>
  <data key="d1">Nudcd1</data>
  <data key="d2">Nudcd1</data>
  <data key="d3">False</data>
  <data key="d4">Nudcd1</data>
  <data key="d5">-</data>
  <data key="d6">Yes</data>
</node>
<node id="96195">
  <data key="d0">96195</data>
  <data key="d1">Nop14</data>
  <data key="d2">Nop14</data>
  <data key="d3">False</data>
  <data key="d4">Nop14</data>
  <data key="d5">-</data>
  <data key="d6">Yes</data>
</node>
<node id="96193">
  <data key="d0">96193</data>
  <data key="d1">Nmt1</data>
  <data key="d2">Nmt1</data>
  <data key="d3">False</data>
  <data key="d4">Nmt1</data>
  <data key="d5">-</data>
  <data key="d6">Yes</data>
</node>
<node id="96191">
  <data key="d0">96191</data>
  <data key="d1">Mtr</data>
  <data key="d2">Mtr</data>
  <data key="d3">False</data>
  <data key="d4">Mtr</data>
  <data key="d5">-</data>
  <data key="d6">Yes</data>
</node>
<node id="96189">
  <data key="d0">96189</data>
  <data key="d1">Mrpl50</data>
  <data key="d2">Mrpl50</data>
  <data key="d3">False</data>
  <data key="d4">Mrpl50</data>
  <data key="d5">-</data>
  <data key="d6">Yes</data>
</node>
<node id="96187">
  <data key="d0">96187</data>
  <data key="d1">Mrpl42</data>
  <data key="d2">Mrpl42</data>
  <data key="d3">False</data>
  <data key="d4">Mrpl42</data>
  <data key="d5">-</data>
  <data key="d6">Yes</data>
</node>
<node id="96185">
  <data key="d0">96185</data>
  <data key="d1">Mrpl24</data>
  <data key="d2">Mrpl24</data>
  <data key="d3">False</data>
  <data key="d4">Mrpl24</data>
  <data key="d5">-</data>
  <data key="d6">Yes</data>
</node>
<node id="96183">
  <data key="d0">96183</data>
  <data key="d1">Med11</data>
  <data key="d2">Med11</data>
  <data key="d3">False</data>
  <data key="d4">Med11</data>
  <data key="d5">-</data>
  <data key="d6">Yes</data>
</node>
<node id="96181">
  <data key="d0">96181</data>
  <data key="d1">Lysmd1</data>
  <data key="d2">Lysmd1</data>
  <data key="d3">False</data>
  <data key="d4">Lysmd1</data>
  <data key="d5">-</data>
  <data key="d6">Yes</data>
</node>
<node id="96179">
  <data key="d0">96179</data>
  <data key="d1">Lrrc29</data>
  <data key="d2">Lrrc29</data>
  <data key="d3">False</data>
  <data key="d4">Lrrc29</data>
  <data key="d5">-</data>
  <data key="d6">Yes</data>
</node>
<node id="96177">
  <data key="d0">96177</data>
  <data key="d1">Lmbrd2</data>
  <data key="d2">Lmbrd2</data>
  <data key="d3">False</data>
  <data key="d4">Lmbrd2</data>
  <data key="d5">-</data>
  <data key="d6">Yes</data>
</node>
<node id="96175">
  <data key="d0">96175</data>
  <data key="d1">Izumo1</data>
  <data key="d2">Izumo1</data>
  <data key="d3">False</data>
  <data key="d4">Izumo1</data>
  <data key="d5">-</data>
  <data key="d6">Yes</data>
</node>
<node id="96173">
  <data key="d0">96173</data>
  <data key="d1">Invs</data>
  <data key="d2">Invs</data>
  <data key="d3">False</data>
  <data key="d4">Invs</data>
  <data key="d5">-</data>
  <data key="d6">Yes</data>
</node>
<node id="96171">
  <data key="d0">96171</data>
  <data key="d1">Hexim2</data>
  <data key="d2">Hexim2</data>
  <data key="d3">False</data>
  <data key="d4">Hexim2</data>
  <data key="d5">up</data>
  <data key="d6">Yes</data>
</node>
<node id="96169">
  <data key="d0">96169</data>
  <data key="d1">Hcfc1r1</data>
  <data key="d2">Hcfc1r1</data>
  <data key="d3">False</data>
  <data key="d4">Hcfc1r1</data>
  <data key="d5">-</data>
  <data key="d6">Yes</data>
</node>
<node id="96167">
  <data key="d0">96167</data>
  <data key="d1">Gpkow</data>
  <data key="d2">Gpkow</data>
  <data key="d3">False</data>
  <data key="d4">Gpkow</data>
  <data key="d5">-</data>
  <data key="d6">Yes</data>
</node>
<node id="96165">
  <data key="d0">96165</data>
  <data key="d1">Fyco1</data>
  <data key="d2">Fyco1</data>
  <data key="d3">False</data>
  <data key="d4">Fyco1</data>
  <data key="d5">-</data>
  <data key="d6">Yes</data>
</node>
<node id="96163">
  <data key="d0">96163</data>
  <data key="d1">Erp44</data>
  <data key="d2">Erp44</data>
  <data key="d3">False</data>
  <data key="d4">Erp44</data>
  <data key="d5">-</data>
  <data key="d6">Yes</data>
</node>
<node id="96161">
  <data key="d0">96161</data>
  <data key="d1">Eny2</data>
  <data key="d2">Eny2</data>
  <data key="d3">False</data>
  <data key="d4">Eny2</data>
  <data key="d5">-</data>
  <data key="d6">Yes</data>
</node>
<node id="96159">
  <data key="d0">96159</data>
  <data key="d1">Eif2s2</data>
  <data key="d2">Eif2s2</data>
  <data key="d3">False</data>
  <data key="d4">Eif2s2</data>
  <data key="d5">-</data>
  <data key="d6">Yes</data>
</node>
<node id="96157">
  <data key="d0">96157</data>
  <data key="d1">Eif2b4</data>
  <data key="d2">Eif2b4</data>
  <data key="d3">False</data>
  <data key="d4">Eif2b4</data>
  <data key="d5">-</data>
  <data key="d6">Yes</data>
</node>
<node id="96155">
  <data key="d0">96155</data>
  <data key="d1">Eif1b</data>
  <data key="d2">Eif1b</data>
  <data key="d3">False</data>
  <data key="d4">Eif1b</data>
  <data key="d5">-</data>
  <data key="d6">Yes</data>
</node>
<node id="96153">
  <data key="d0">96153</data>
  <data key="d1">Dpm3</data>
  <data key="d2">Dpm3</data>
  <data key="d3">False</data>
  <data key="d4">Dpm3</data>
  <data key="d5">-</data>
  <data key="d6">Yes</data>
</node>
<node id="96151">
  <data key="d0">96151</data>
  <data key="d1">Dnm1l</data>
  <data key="d2">Dnm1l</data>
  <data key="d3">False</data>
  <data key="d4">Dnm1l</data>
  <data key="d5">-</data>
  <data key="d6">Yes</data>
</node>
<node id="96149">
  <data key="d0">96149</data>
  <data key="d1">Dnajc18</data>
  <data key="d2">Dnajc18</data>
  <data key="d3">False</data>
  <data key="d4">Dnajc18</data>
  <data key="d5">-</data>
  <data key="d6">Yes</data>
</node>
<node id="96147">
  <data key="d0">96147</data>
  <data key="d1">Dnajc17</data>
  <data key="d2">Dnajc17</data>
  <data key="d3">False</data>
  <data key="d4">Dnajc17</data>
  <data key="d5">-</data>
  <data key="d6">Yes</data>
</node>
<node id="96145">
  <data key="d0">96145</data>
  <data key="d1">Desi2</data>
  <data key="d2">Desi2</data>
  <data key="d3">False</data>
  <data key="d4">Desi2</data>
  <data key="d5">-</data>
  <data key="d6">Yes</data>
</node>
<node id="96143">
  <data key="d0">96143</data>
  <data key="d1">Dcakd</data>
  <data key="d2">Dcakd</data>
  <data key="d3">False</data>
  <data key="d4">Dcakd</data>
  <data key="d5">-</data>
  <data key="d6">Yes</data>
</node>
<node id="96141">
  <data key="d0">96141</data>
  <data key="d1">Cops7b</data>
  <data key="d2">Cops7b</data>
  <data key="d3">False</data>
  <data key="d4">Cops7b</data>
  <data key="d5">-</data>
  <data key="d6">Yes</data>
</node>
<node id="96139">
  <data key="d0">96139</data>
  <data key="d1">Cnpy2</data>
  <data key="d2">Cnpy2</data>
  <data key="d3">False</data>
  <data key="d4">Cnpy2</data>
  <data key="d5">-</data>
  <data key="d6">Yes</data>
</node>
<node id="96137">
  <data key="d0">96137</data>
  <data key="d1">Cldn12</data>
  <data key="d2">Cldn12</data>
  <data key="d3">False</data>
  <data key="d4">Cldn12</data>
  <data key="d5">-</data>
  <data key="d6">Yes</data>
</node>
<node id="96135">
  <data key="d0">96135</data>
  <data key="d1">Chchd4</data>
  <data key="d2">Chchd4</data>
  <data key="d3">False</data>
  <data key="d4">Chchd4</data>
  <data key="d5">-</data>
  <data key="d6">Yes</data>
</node>
<node id="96133">
  <data key="d0">96133</data>
  <data key="d1">Chchd3</data>
  <data key="d2">Chchd3</data>
  <data key="d3">False</data>
  <data key="d4">Chchd3</data>
  <data key="d5">-</data>
  <data key="d6">Yes</data>
</node>
<node id="96131">
  <data key="d0">96131</data>
  <data key="d1">Ccdc90b</data>
  <data key="d2">Ccdc90b</data>
  <data key="d3">False</data>
  <data key="d4">Ccdc90b</data>
  <data key="d5">-</data>
  <data key="d6">Yes</data>
</node>
<node id="96129">
  <data key="d0">96129</data>
  <data key="d1">Ccdc191</data>
  <data key="d2">Ccdc191</data>
  <data key="d3">False</data>
  <data key="d4">Ccdc191</data>
  <data key="d5">up</data>
  <data key="d6">Yes</data>
</node>
<node id="96127">
  <data key="d0">96127</data>
  <data key="d1">Calcoco1</data>
  <data key="d2">Calcoco1</data>
  <data key="d3">False</data>
  <data key="d4">Calcoco1</data>
  <data key="d5">-</data>
  <data key="d6">Yes</data>
</node>
<node id="96125">
  <data key="d0">96125</data>
  <data key="d1">Bub1b</data>
  <data key="d2">Bub1b</data>
  <data key="d3">False</data>
  <data key="d4">Bub1b</data>
  <data key="d5">-</data>
  <data key="d6">Yes</data>
</node>
<node id="96123">
  <data key="d0">96123</data>
  <data key="d1">Babam1</data>
  <data key="d2">Babam1</data>
  <data key="d3">False</data>
  <data key="d4">Babam1</data>
  <data key="d5">-</data>
  <data key="d6">Yes</data>
</node>
<node id="96121">
  <data key="d0">96121</data>
  <data key="d1">Au015836</data>
  <data key="d2">Au015836</data>
  <data key="d3">False</data>
  <data key="d4">Au015836</data>
  <data key="d5">-</data>
  <data key="d6">Yes</data>
</node>
<node id="96119">
  <data key="d0">96119</data>
  <data key="d1">Atl3</data>
  <data key="d2">Atl3</data>
  <data key="d3">False</data>
  <data key="d4">Atl3</data>
  <data key="d5">-</data>
  <data key="d6">Yes</data>
</node>
<node id="96117">
  <data key="d0">96117</data>
  <data key="d1">Ap2s1</data>
  <data key="d2">Ap2s1</data>
  <data key="d3">False</data>
  <data key="d4">Ap2s1</data>
  <data key="d5">-</data>
  <data key="d6">Yes</data>
</node>
<node id="96115">
  <data key="d0">96115</data>
  <data key="d1">Afg1l</data>
  <data key="d2">Afg1l</data>
  <data key="d3">False</data>
  <data key="d4">Afg1l</data>
  <data key="d5">-</data>
  <data key="d6">Yes</data>
</node>
<node id="96113">
  <data key="d0">96113</data>
  <data key="d1">Tmem115</data>
  <data key="d2">Tmem115</data>
  <data key="d3">False</data>
  <data key="d4">Tmem115</data>
  <data key="d5">-</data>
  <data key="d6">Yes</data>
</node>
<node id="96111">
  <data key="d0">96111</data>
  <data key="d1">Snx17</data>
  <data key="d2">Snx17</data>
  <data key="d3">False</data>
  <data key="d4">Snx17</data>
  <data key="d5">-</data>
  <data key="d6">Yes</data>
</node>
<node id="96109">
  <data key="d0">96109</data>
  <data key="d1">Trabd</data>
  <data key="d2">Trabd</data>
  <data key="d3">False</data>
  <data key="d4">Trabd</data>
  <data key="d5">-</data>
  <data key="d6">Yes</data>
</node>
<node id="96107">
  <data key="d0">96107</data>
  <data key="d1">Rasgef1a</data>
  <data key="d2">Rasgef1a</data>
  <data key="d3">False</data>
  <data key="d4">Rasgef1a</data>
  <data key="d5">-</data>
  <data key="d6">Yes</data>
</node>
<node id="96105">
  <data key="d0">96105</data>
  <data key="d1">Ppp6r1</data>
  <data key="d2">Ppp6r1</data>
  <data key="d3">False</data>
  <data key="d4">Ppp6r1</data>
  <data key="d5">-</data>
  <data key="d6">Yes</data>
</node>
<node id="96103">
  <data key="d0">96103</data>
  <data key="d1">Pidd1</data>
  <data key="d2">Pidd1</data>
  <data key="d3">False</data>
  <data key="d4">Pidd1</data>
  <data key="d5">-</data>
  <data key="d6">Yes</data>
</node>
<node id="96101">
  <data key="d0">96101</data>
  <data key="d1">Metrnl</data>
  <data key="d2">Metrnl</data>
  <data key="d3">False</data>
  <data key="d4">Metrnl</data>
  <data key="d5">-</data>
  <data key="d6">Yes</data>
</node>
<node id="96099">
  <data key="d0">96099</data>
  <data key="d1">Mast3</data>
  <data key="d2">Mast3</data>
  <data key="d3">False</data>
  <data key="d4">Mast3</data>
  <data key="d5">-</data>
  <data key="d6">Yes</data>
</node>
<node id="96097">
  <data key="d0">96097</data>
  <data key="d1">Lysmd2</data>
  <data key="d2">Lysmd2</data>
  <data key="d3">False</data>
  <data key="d4">Lysmd2</data>
  <data key="d5">-</data>
  <data key="d6">Yes</data>
</node>
<node id="96095">
  <data key="d0">96095</data>
  <data key="d1">Gnb1</data>
  <data key="d2">Gnb1</data>
  <data key="d3">False</data>
  <data key="d4">Gnb1</data>
  <data key="d5">-</data>
  <data key="d6">Yes</data>
</node>
<node id="96093">
  <data key="d0">96093</data>
  <data key="d1">Gale</data>
  <data key="d2">Gale</data>
  <data key="d3">False</data>
  <data key="d4">Gale</data>
  <data key="d5">-</data>
  <data key="d6">Yes</data>
</node>
<node id="96091">
  <data key="d0">96091</data>
  <data key="d1">Gak</data>
  <data key="d2">Gak</data>
  <data key="d3">False</data>
  <data key="d4">Gak</data>
  <data key="d5">-</data>
  <data key="d6">Yes</data>
</node>
<node id="96089">
  <data key="d0">96089</data>
  <data key="d1">Fndc10</data>
  <data key="d2">Fndc10</data>
  <data key="d3">False</data>
  <data key="d4">Fndc10</data>
  <data key="d5">-</data>
  <data key="d6">Yes</data>
</node>
<node id="96087">
  <data key="d0">96087</data>
  <data key="d1">Fgfrl1</data>
  <data key="d2">Fgfrl1</data>
  <data key="d3">False</data>
  <data key="d4">Fgfrl1</data>
  <data key="d5">-</data>
  <data key="d6">Yes</data>
</node>
<node id="96085">
  <data key="d0">96085</data>
  <data key="d1">Faap100</data>
  <data key="d2">Faap100</data>
  <data key="d3">False</data>
  <data key="d4">Faap100</data>
  <data key="d5">-</data>
  <data key="d6">Yes</data>
</node>
<node id="96083">
  <data key="d0">96083</data>
  <data key="d1">Dock6</data>
  <data key="d2">Dock6</data>
  <data key="d3">False</data>
  <data key="d4">Dock6</data>
  <data key="d5">-</data>
  <data key="d6">Yes</data>
</node>
<node id="96081">
  <data key="d0">96081</data>
  <data key="d1">Cyfip1</data>
  <data key="d2">Cyfip1</data>
  <data key="d3">False</data>
  <data key="d4">Cyfip1</data>
  <data key="d5">-</data>
  <data key="d6">Yes</data>
</node>
<node id="96079">
  <data key="d0">96079</data>
  <data key="d1">Coro2a</data>
  <data key="d2">Coro2a</data>
  <data key="d3">False</data>
  <data key="d4">Coro2a</data>
  <data key="d5">-</data>
  <data key="d6">Yes</data>
</node>
<node id="96077">
  <data key="d0">96077</data>
  <data key="d1">Fam20b</data>
  <data key="d2">Fam20b</data>
  <data key="d3">False</data>
  <data key="d4">Fam20b</data>
  <data key="d5">-</data>
  <data key="d6">Yes</data>
</node>
<node id="96075">
  <data key="d0">96075</data>
  <data key="d1">Thap1</data>
  <data key="d2">Thap1</data>
  <data key="d3">False</data>
  <data key="d4">Thap1</data>
  <data key="d5">-</data>
  <data key="d6">Yes</data>
</node>
<node id="96073">
  <data key="d0">96073</data>
  <data key="d1">Zscan2</data>
  <data key="d2">Zscan2</data>
  <data key="d3">False</data>
  <data key="d4">Zscan2</data>
  <data key="d5">-</data>
  <data key="d6">Yes</data>
</node>
<node id="96071">
  <data key="d0">96071</data>
  <data key="d1">Prr3</data>
  <data key="d2">Prr3</data>
  <data key="d3">False</data>
  <data key="d4">Prr3</data>
  <data key="d5">up</data>
  <data key="d6">Yes</data>
</node>
<node id="96069">
  <data key="d0">96069</data>
  <data key="d1">Ist1</data>
  <data key="d2">Ist1</data>
  <data key="d3">False</data>
  <data key="d4">Ist1</data>
  <data key="d5">-</data>
  <data key="d6">Yes</data>
</node>
<node id="96067">
  <data key="d0">96067</data>
  <data key="d1">Hmgxb3</data>
  <data key="d2">Hmgxb3</data>
  <data key="d3">False</data>
  <data key="d4">Hmgxb3</data>
  <data key="d5">-</data>
  <data key="d6">Yes</data>
</node>
<node id="96065">
  <data key="d0">96065</data>
  <data key="d1">Tgif2</data>
  <data key="d2">Tgif2</data>
  <data key="d3">False</data>
  <data key="d4">Tgif2</data>
  <data key="d5">-</data>
  <data key="d6">Yes</data>
</node>
<node id="96063">
  <data key="d0">96063</data>
  <data key="d1">Ckap2l</data>
  <data key="d2">Ckap2l</data>
  <data key="d3">False</data>
  <data key="d4">Ckap2l</data>
  <data key="d5">-</data>
  <data key="d6">Yes</data>
</node>
<node id="96061">
  <data key="d0">96061</data>
  <data key="d1">Srgap3</data>
  <data key="d2">Srgap3</data>
  <data key="d3">False</data>
  <data key="d4">Srgap3</data>
  <data key="d5">-</data>
  <data key="d6">Yes</data>
</node>
<node id="96059">
  <data key="d0">96059</data>
  <data key="d1">Abtb2</data>
  <data key="d2">Abtb2</data>
  <data key="d3">False</data>
  <data key="d4">Abtb2</data>
  <data key="d5">-</data>
  <data key="d6">Yes</data>
</node>
<node id="96057">
  <data key="d0">96057</data>
  <data key="d1">5330417c22rik</data>
  <data key="d2">5330417c22rik</data>
  <data key="d3">False</data>
  <data key="d4">5330417c22rik</data>
  <data key="d5">-</data>
  <data key="d6">Yes</data>
</node>
<node id="96055">
  <data key="d0">96055</data>
  <data key="d1">S100b</data>
  <data key="d2">S100b</data>
  <data key="d3">False</data>
  <data key="d4">S100b</data>
  <data key="d5">-</data>
  <data key="d6">Yes</data>
</node>
<node id="96053">
  <data key="d0">96053</data>
  <data key="d1">Tgfbi</data>
  <data key="d2">Tgfbi</data>
  <data key="d3">False</data>
  <data key="d4">Tgfbi</data>
  <data key="d5">up</data>
  <data key="d6">Yes</data>
</node>
<node id="96051">
  <data key="d0">96051</data>
  <data key="d1">Hspg2</data>
  <data key="d2">Hspg2</data>
  <data key="d3">False</data>
  <data key="d4">Hspg2</data>
  <data key="d5">-</data>
  <data key="d6">Yes</data>
</node>
<node id="96049">
  <data key="d0">96049</data>
  <data key="d1">Traf4</data>
  <data key="d2">Traf4</data>
  <data key="d3">False</data>
  <data key="d4">Traf4</data>
  <data key="d5">-</data>
  <data key="d6">Yes</data>
</node>
<node id="96047">
  <data key="d0">96047</data>
  <data key="d1">Lsm10</data>
  <data key="d2">Lsm10</data>
  <data key="d3">False</data>
  <data key="d4">Lsm10</data>
  <data key="d5">-</data>
  <data key="d6">Yes</data>
</node>
<node id="96045">
  <data key="d0">96045</data>
  <data key="d1">Sorcs2</data>
  <data key="d2">Sorcs2</data>
  <data key="d3">False</data>
  <data key="d4">Sorcs2</data>
  <data key="d5">-</data>
  <data key="d6">Yes</data>
</node>
<node id="96043">
  <data key="d0">96043</data>
  <data key="d1">Lamc2</data>
  <data key="d2">Lamc2</data>
  <data key="d3">False</data>
  <data key="d4">Lamc2</data>
  <data key="d5">-</data>
  <data key="d6">Yes</data>
</node>
<node id="96041">
  <data key="d0">96041</data>
  <data key="d1">Cnot1</data>
  <data key="d2">Cnot1</data>
  <data key="d3">False</data>
  <data key="d4">Cnot1</data>
  <data key="d5">-</data>
  <data key="d6">Yes</data>
</node>
<node id="96039">
  <data key="d0">96039</data>
  <data key="d1">Msln</data>
  <data key="d2">Msln</data>
  <data key="d3">False</data>
  <data key="d4">Msln</data>
  <data key="d5">-</data>
  <data key="d6">Yes</data>
</node>
<node id="96037">
  <data key="d0">96037</data>
  <data key="d1">Tnfrsf19</data>
  <data key="d2">Tnfrsf19</data>
  <data key="d3">False</data>
  <data key="d4">Tnfrsf19</data>
  <data key="d5">-</data>
  <data key="d6">Yes</data>
</node>
<node id="96035">
  <data key="d0">96035</data>
  <data key="d1">Skap1</data>
  <data key="d2">Skap1</data>
  <data key="d3">False</data>
  <data key="d4">Skap1</data>
  <data key="d5">-</data>
  <data key="d6">Yes</data>
</node>
<node id="96033">
  <data key="d0">96033</data>
  <data key="d1">Qpct</data>
  <data key="d2">Qpct</data>
  <data key="d3">False</data>
  <data key="d4">Qpct</data>
  <data key="d5">-</data>
  <data key="d6">Yes</data>
</node>
<node id="96031">
  <data key="d0">96031</data>
  <data key="d1">Phactr1</data>
  <data key="d2">Phactr1</data>
  <data key="d3">False</data>
  <data key="d4">Phactr1</data>
  <data key="d5">-</data>
  <data key="d6">Yes</data>
</node>
<node id="96029">
  <data key="d0">96029</data>
  <data key="d1">Mmp20</data>
  <data key="d2">Mmp20</data>
  <data key="d3">False</data>
  <data key="d4">Mmp20</data>
  <data key="d5">-</data>
  <data key="d6">Yes</data>
</node>
<node id="96027">
  <data key="d0">96027</data>
  <data key="d1">Map3k1</data>
  <data key="d2">Map3k1</data>
  <data key="d3">False</data>
  <data key="d4">Map3k1</data>
  <data key="d5">-</data>
  <data key="d6">Yes</data>
</node>
<node id="96025">
  <data key="d0">96025</data>
  <data key="d1">Gtf2f2</data>
  <data key="d2">Gtf2f2</data>
  <data key="d3">False</data>
  <data key="d4">Gtf2f2</data>
  <data key="d5">-</data>
  <data key="d6">Yes</data>
</node>
<node id="96023">
  <data key="d0">96023</data>
  <data key="d1">Cpped1</data>
  <data key="d2">Cpped1</data>
  <data key="d3">False</data>
  <data key="d4">Cpped1</data>
  <data key="d5">-</data>
  <data key="d6">Yes</data>
</node>
<node id="96021">
  <data key="d0">96021</data>
  <data key="d1">Trpc6</data>
  <data key="d2">Trpc6</data>
  <data key="d3">False</data>
  <data key="d4">Trpc6</data>
  <data key="d5">-</data>
  <data key="d6">Yes</data>
</node>
<node id="96019">
  <data key="d0">96019</data>
  <data key="d1">Plekhg1</data>
  <data key="d2">Plekhg1</data>
  <data key="d3">False</data>
  <data key="d4">Plekhg1</data>
  <data key="d5">-</data>
  <data key="d6">Yes</data>
</node>
<node id="96017">
  <data key="d0">96017</data>
  <data key="d1">Pcdh1</data>
  <data key="d2">Pcdh1</data>
  <data key="d3">False</data>
  <data key="d4">Pcdh1</data>
  <data key="d5">-</data>
  <data key="d6">Yes</data>
</node>
<node id="96015">
  <data key="d0">96015</data>
  <data key="d1">Maml2</data>
  <data key="d2">Maml2</data>
  <data key="d3">False</data>
  <data key="d4">Maml2</data>
  <data key="d5">-</data>
  <data key="d6">Yes</data>
</node>
<node id="96013">
  <data key="d0">96013</data>
  <data key="d1">Eri3</data>
  <data key="d2">Eri3</data>
  <data key="d3">False</data>
  <data key="d4">Eri3</data>
  <data key="d5">-</data>
  <data key="d6">Yes</data>
</node>
<node id="96011">
  <data key="d0">96011</data>
  <data key="d1">Epha6</data>
  <data key="d2">Epha6</data>
  <data key="d3">False</data>
  <data key="d4">Epha6</data>
  <data key="d5">-</data>
  <data key="d6">Yes</data>
</node>
<node id="96009">
  <data key="d0">96009</data>
  <data key="d1">Ehbp1</data>
  <data key="d2">Ehbp1</data>
  <data key="d3">False</data>
  <data key="d4">Ehbp1</data>
  <data key="d5">-</data>
  <data key="d6">Yes</data>
</node>
<node id="96007">
  <data key="d0">96007</data>
  <data key="d1">Anp32a</data>
  <data key="d2">Anp32a</data>
  <data key="d3">False</data>
  <data key="d4">Anp32a</data>
  <data key="d5">-</data>
  <data key="d6">Yes</data>
</node>
<node id="96005">
  <data key="d0">96005</data>
  <data key="d1">Sertad2</data>
  <data key="d2">Sertad2</data>
  <data key="d3">False</data>
  <data key="d4">Sertad2</data>
  <data key="d5">-</data>
  <data key="d6">Yes</data>
</node>
<node id="96003">
  <data key="d0">96003</data>
  <data key="d1">Ptprk</data>
  <data key="d2">Ptprk</data>
  <data key="d3">False</data>
  <data key="d4">Ptprk</data>
  <data key="d5">-</data>
  <data key="d6">Yes</data>
</node>
<node id="96001">
  <data key="d0">96001</data>
  <data key="d1">Cnih3</data>
  <data key="d2">Cnih3</data>
  <data key="d3">False</data>
  <data key="d4">Cnih3</data>
  <data key="d5">-</data>
  <data key="d6">Yes</data>
</node>
<node id="95999">
  <data key="d0">95999</data>
  <data key="d1">Arhgap23</data>
  <data key="d2">Arhgap23</data>
  <data key="d3">False</data>
  <data key="d4">Arhgap23</data>
  <data key="d5">-</data>
  <data key="d6">Yes</data>
</node>
<node id="95997">
  <data key="d0">95997</data>
  <data key="d1">Tmem131</data>
  <data key="d2">Tmem131</data>
  <data key="d3">False</data>
  <data key="d4">Tmem131</data>
  <data key="d5">-</data>
  <data key="d6">Yes</data>
</node>
<node id="95995">
  <data key="d0">95995</data>
  <data key="d1">Prlr</data>
  <data key="d2">Prlr</data>
  <data key="d3">False</data>
  <data key="d4">Prlr</data>
  <data key="d5">-</data>
  <data key="d6">Yes</data>
</node>
<node id="95993">
  <data key="d0">95993</data>
  <data key="d1">Plac8</data>
  <data key="d2">Plac8</data>
  <data key="d3">False</data>
  <data key="d4">Plac8</data>
  <data key="d5">-</data>
  <data key="d6">Yes</data>
</node>
<node id="95991">
  <data key="d0">95991</data>
  <data key="d1">Pah</data>
  <data key="d2">Pah</data>
  <data key="d3">False</data>
  <data key="d4">Pah</data>
  <data key="d5">-</data>
  <data key="d6">Yes</data>
</node>
<node id="95989">
  <data key="d0">95989</data>
  <data key="d1">Itk</data>
  <data key="d2">Itk</data>
  <data key="d3">False</data>
  <data key="d4">Itk</data>
  <data key="d5">-</data>
  <data key="d6">Yes</data>
</node>
<node id="95987">
  <data key="d0">95987</data>
  <data key="d1">Crtam</data>
  <data key="d2">Crtam</data>
  <data key="d3">False</data>
  <data key="d4">Crtam</data>
  <data key="d5">-</data>
  <data key="d6">Yes</data>
</node>
<node id="95985">
  <data key="d0">95985</data>
  <data key="d1">Cxcr3</data>
  <data key="d2">Cxcr3</data>
  <data key="d3">False</data>
  <data key="d4">Cxcr3</data>
  <data key="d5">-</data>
  <data key="d6">Yes</data>
</node>
<node id="95983">
  <data key="d0">95983</data>
  <data key="d1">Usp45</data>
  <data key="d2">Usp45</data>
  <data key="d3">False</data>
  <data key="d4">Usp45</data>
  <data key="d5">-</data>
  <data key="d6">Yes</data>
</node>
<node id="95981">
  <data key="d0">95981</data>
  <data key="d1">Thumpd3</data>
  <data key="d2">Thumpd3</data>
  <data key="d3">False</data>
  <data key="d4">Thumpd3</data>
  <data key="d5">-</data>
  <data key="d6">Yes</data>
</node>
<node id="95979">
  <data key="d0">95979</data>
  <data key="d1">Smtn</data>
  <data key="d2">Smtn</data>
  <data key="d3">False</data>
  <data key="d4">Smtn</data>
  <data key="d5">-</data>
  <data key="d6">Yes</data>
</node>
<node id="95977">
  <data key="d0">95977</data>
  <data key="d1">Lima1</data>
  <data key="d2">Lima1</data>
  <data key="d3">False</data>
  <data key="d4">Lima1</data>
  <data key="d5">-</data>
  <data key="d6">Yes</data>
</node>
<node id="95975">
  <data key="d0">95975</data>
  <data key="d1">Pmf1</data>
  <data key="d2">Pmf1</data>
  <data key="d3">False</data>
  <data key="d4">Pmf1</data>
  <data key="d5">-</data>
  <data key="d6">Yes</data>
</node>
<node id="95973">
  <data key="d0">95973</data>
  <data key="d1">Lin28b</data>
  <data key="d2">Lin28b</data>
  <data key="d3">False</data>
  <data key="d4">Lin28b</data>
  <data key="d5">-</data>
  <data key="d6">Yes</data>
</node>
<node id="95971">
  <data key="d0">95971</data>
  <data key="d1">Usp34</data>
  <data key="d2">Usp34</data>
  <data key="d3">False</data>
  <data key="d4">Usp34</data>
  <data key="d5">-</data>
  <data key="d6">Yes</data>
</node>
<node id="95969">
  <data key="d0">95969</data>
  <data key="d1">Ppp3ca</data>
  <data key="d2">Ppp3ca</data>
  <data key="d3">False</data>
  <data key="d4">Ppp3ca</data>
  <data key="d5">-</data>
  <data key="d6">Yes</data>
</node>
<node id="95967">
  <data key="d0">95967</data>
  <data key="d1">Slc26a4</data>
  <data key="d2">Slc26a4</data>
  <data key="d3">False</data>
  <data key="d4">Slc26a4</data>
  <data key="d5">-</data>
  <data key="d6">Yes</data>
</node>
<node id="95965">
  <data key="d0">95965</data>
  <data key="d1">Ccl17</data>
  <data key="d2">Ccl17</data>
  <data key="d3">False</data>
  <data key="d4">Ccl17</data>
  <data key="d5">-</data>
  <data key="d6">Yes</data>
</node>
<node id="95963">
  <data key="d0">95963</data>
  <data key="d1">Alox15</data>
  <data key="d2">Alox15</data>
  <data key="d3">False</data>
  <data key="d4">Alox15</data>
  <data key="d5">-</data>
  <data key="d6">Yes</data>
</node>
<node id="95961">
  <data key="d0">95961</data>
  <data key="d1">Cel</data>
  <data key="d2">Cel</data>
  <data key="d3">False</data>
  <data key="d4">Cel</data>
  <data key="d5">-</data>
  <data key="d6">Yes</data>
</node>
<node id="95959">
  <data key="d0">95959</data>
  <data key="d1">S100a4</data>
  <data key="d2">S100a4</data>
  <data key="d3">False</data>
  <data key="d4">S100a4</data>
  <data key="d5">-</data>
  <data key="d6">Yes</data>
</node>
<node id="95957">
  <data key="d0">95957</data>
  <data key="d1">Usp7</data>
  <data key="d2">Usp7</data>
  <data key="d3">False</data>
  <data key="d4">Usp7</data>
  <data key="d5">-</data>
  <data key="d6">Yes</data>
</node>
<node id="95955">
  <data key="d0">95955</data>
  <data key="d1">S100a11</data>
  <data key="d2">S100a11</data>
  <data key="d3">False</data>
  <data key="d4">S100a11</data>
  <data key="d5">-</data>
  <data key="d6">Yes</data>
</node>
<node id="95953">
  <data key="d0">95953</data>
  <data key="d1">Ror1</data>
  <data key="d2">Ror1</data>
  <data key="d3">False</data>
  <data key="d4">Ror1</data>
  <data key="d5">-</data>
  <data key="d6">Yes</data>
</node>
<node id="95951">
  <data key="d0">95951</data>
  <data key="d1">Reg2</data>
  <data key="d2">Reg2</data>
  <data key="d3">False</data>
  <data key="d4">Reg2</data>
  <data key="d5">-</data>
  <data key="d6">Yes</data>
</node>
<node id="95949">
  <data key="d0">95949</data>
  <data key="d1">Reg1</data>
  <data key="d2">Reg1</data>
  <data key="d3">False</data>
  <data key="d4">Reg1</data>
  <data key="d5">-</data>
  <data key="d6">Yes</data>
</node>
<node id="95947">
  <data key="d0">95947</data>
  <data key="d1">Nnmt</data>
  <data key="d2">Nnmt</data>
  <data key="d3">False</data>
  <data key="d4">Nnmt</data>
  <data key="d5">-</data>
  <data key="d6">Yes</data>
</node>
<node id="95945">
  <data key="d0">95945</data>
  <data key="d1">Ifnar1</data>
  <data key="d2">Ifnar1</data>
  <data key="d3">False</data>
  <data key="d4">Ifnar1</data>
  <data key="d5">-</data>
  <data key="d6">Yes</data>
</node>
<node id="95943">
  <data key="d0">95943</data>
  <data key="d1">Chil1</data>
  <data key="d2">Chil1</data>
  <data key="d3">False</data>
  <data key="d4">Chil1</data>
  <data key="d5">-</data>
  <data key="d6">Yes</data>
</node>
<node id="95941">
  <data key="d0">95941</data>
  <data key="d1">Zfy2</data>
  <data key="d2">Zfy2</data>
  <data key="d3">False</data>
  <data key="d4">Zfy2</data>
  <data key="d5">-</data>
  <data key="d6">Yes</data>
</node>
<node id="95939">
  <data key="d0">95939</data>
  <data key="d1">Zfy1</data>
  <data key="d2">Zfy1</data>
  <data key="d3">False</data>
  <data key="d4">Zfy1</data>
  <data key="d5">-</data>
  <data key="d6">Yes</data>
</node>
<node id="95937">
  <data key="d0">95937</data>
  <data key="d1">Zfp961</data>
  <data key="d2">Zfp961</data>
  <data key="d3">False</data>
  <data key="d4">Zfp961</data>
  <data key="d5">-</data>
  <data key="d6">Yes</data>
</node>
<node id="95935">
  <data key="d0">95935</data>
  <data key="d1">Zfp9</data>
  <data key="d2">Zfp9</data>
  <data key="d3">False</data>
  <data key="d4">Zfp9</data>
  <data key="d5">-</data>
  <data key="d6">Yes</data>
</node>
<node id="95933">
  <data key="d0">95933</data>
  <data key="d1">Zfp879</data>
  <data key="d2">Zfp879</data>
  <data key="d3">False</data>
  <data key="d4">Zfp879</data>
  <data key="d5">-</data>
  <data key="d6">Yes</data>
</node>
<node id="95931">
  <data key="d0">95931</data>
  <data key="d1">Zfp786</data>
  <data key="d2">Zfp786</data>
  <data key="d3">False</data>
  <data key="d4">Zfp786</data>
  <data key="d5">-</data>
  <data key="d6">Yes</data>
</node>
<node id="95929">
  <data key="d0">95929</data>
  <data key="d1">Zfp777</data>
  <data key="d2">Zfp777</data>
  <data key="d3">False</data>
  <data key="d4">Zfp777</data>
  <data key="d5">-</data>
  <data key="d6">Yes</data>
</node>
<node id="95927">
  <data key="d0">95927</data>
  <data key="d1">Zfp746</data>
  <data key="d2">Zfp746</data>
  <data key="d3">False</data>
  <data key="d4">Zfp746</data>
  <data key="d5">-</data>
  <data key="d6">Yes</data>
</node>
<node id="95925">
  <data key="d0">95925</data>
  <data key="d1">Zfp689</data>
  <data key="d2">Zfp689</data>
  <data key="d3">False</data>
  <data key="d4">Zfp689</data>
  <data key="d5">-</data>
  <data key="d6">Yes</data>
</node>
<node id="95923">
  <data key="d0">95923</data>
  <data key="d1">Zfp655</data>
  <data key="d2">Zfp655</data>
  <data key="d3">False</data>
  <data key="d4">Zfp655</data>
  <data key="d5">-</data>
  <data key="d6">Yes</data>
</node>
<node id="95921">
  <data key="d0">95921</data>
  <data key="d1">Zfp612</data>
  <data key="d2">Zfp612</data>
  <data key="d3">False</data>
  <data key="d4">Zfp612</data>
  <data key="d5">-</data>
  <data key="d6">Yes</data>
</node>
<node id="95919">
  <data key="d0">95919</data>
  <data key="d1">Zfp61</data>
  <data key="d2">Zfp61</data>
  <data key="d3">False</data>
  <data key="d4">Zfp61</data>
  <data key="d5">-</data>
  <data key="d6">Yes</data>
</node>
<node id="95917">
  <data key="d0">95917</data>
  <data key="d1">Zfp354a</data>
  <data key="d2">Zfp354a</data>
  <data key="d3">False</data>
  <data key="d4">Zfp354a</data>
  <data key="d5">-</data>
  <data key="d6">Yes</data>
</node>
<node id="95915">
  <data key="d0">95915</data>
  <data key="d1">Zfp30</data>
  <data key="d2">Zfp30</data>
  <data key="d3">False</data>
  <data key="d4">Zfp30</data>
  <data key="d5">-</data>
  <data key="d6">Yes</data>
</node>
<node id="95913">
  <data key="d0">95913</data>
  <data key="d1">Zfp282</data>
  <data key="d2">Zfp282</data>
  <data key="d3">False</data>
  <data key="d4">Zfp282</data>
  <data key="d5">-</data>
  <data key="d6">Yes</data>
</node>
<node id="95911">
  <data key="d0">95911</data>
  <data key="d1">Zfp251</data>
  <data key="d2">Zfp251</data>
  <data key="d3">False</data>
  <data key="d4">Zfp251</data>
  <data key="d5">-</data>
  <data key="d6">Yes</data>
</node>
<node id="95909">
  <data key="d0">95909</data>
  <data key="d1">Zfp169</data>
  <data key="d2">Zfp169</data>
  <data key="d3">False</data>
  <data key="d4">Zfp169</data>
  <data key="d5">-</data>
  <data key="d6">Yes</data>
</node>
<node id="95907">
  <data key="d0">95907</data>
  <data key="d1">Zfp128</data>
  <data key="d2">Zfp128</data>
  <data key="d3">False</data>
  <data key="d4">Zfp128</data>
  <data key="d5">-</data>
  <data key="d6">Yes</data>
</node>
<node id="95905">
  <data key="d0">95905</data>
  <data key="d1">Zfp12</data>
  <data key="d2">Zfp12</data>
  <data key="d3">False</data>
  <data key="d4">Zfp12</data>
  <data key="d5">-</data>
  <data key="d6">Yes</data>
</node>
<node id="95903">
  <data key="d0">95903</data>
  <data key="d1">Zfp112</data>
  <data key="d2">Zfp112</data>
  <data key="d3">False</data>
  <data key="d4">Zfp112</data>
  <data key="d5">-</data>
  <data key="d6">Yes</data>
</node>
<node id="95901">
  <data key="d0">95901</data>
  <data key="d1">Zfp1</data>
  <data key="d2">Zfp1</data>
  <data key="d3">False</data>
  <data key="d4">Zfp1</data>
  <data key="d5">-</data>
  <data key="d6">Yes</data>
</node>
<node id="95899">
  <data key="d0">95899</data>
  <data key="d1">Wars</data>
  <data key="d2">Wars</data>
  <data key="d3">False</data>
  <data key="d4">Wars</data>
  <data key="d5">-</data>
  <data key="d6">Yes</data>
</node>
<node id="95897">
  <data key="d0">95897</data>
  <data key="d1">Vps33b</data>
  <data key="d2">Vps33b</data>
  <data key="d3">False</data>
  <data key="d4">Vps33b</data>
  <data key="d5">-</data>
  <data key="d6">Yes</data>
</node>
<node id="95895">
  <data key="d0">95895</data>
  <data key="d1">Ubr1</data>
  <data key="d2">Ubr1</data>
  <data key="d3">False</data>
  <data key="d4">Ubr1</data>
  <data key="d5">-</data>
  <data key="d6">Yes</data>
</node>
<node id="95893">
  <data key="d0">95893</data>
  <data key="d1">Trim25</data>
  <data key="d2">Trim25</data>
  <data key="d3">False</data>
  <data key="d4">Trim25</data>
  <data key="d5">-</data>
  <data key="d6">Yes</data>
</node>
<node id="95891">
  <data key="d0">95891</data>
  <data key="d1">Socs7</data>
  <data key="d2">Socs7</data>
  <data key="d3">False</data>
  <data key="d4">Socs7</data>
  <data key="d5">-</data>
  <data key="d6">Yes</data>
</node>
<node id="95889">
  <data key="d0">95889</data>
  <data key="d1">Socs6</data>
  <data key="d2">Socs6</data>
  <data key="d3">False</data>
  <data key="d4">Socs6</data>
  <data key="d5">-</data>
  <data key="d6">Yes</data>
</node>
<node id="95887">
  <data key="d0">95887</data>
  <data key="d1">Socs5</data>
  <data key="d2">Socs5</data>
  <data key="d3">False</data>
  <data key="d4">Socs5</data>
  <data key="d5">-</data>
  <data key="d6">Yes</data>
</node>
<node id="95885">
  <data key="d0">95885</data>
  <data key="d1">Socs4</data>
  <data key="d2">Socs4</data>
  <data key="d3">False</data>
  <data key="d4">Socs4</data>
  <data key="d5">-</data>
  <data key="d6">Yes</data>
</node>
<node id="95883">
  <data key="d0">95883</data>
  <data key="d1">Snrnp27</data>
  <data key="d2">Snrnp27</data>
  <data key="d3">False</data>
  <data key="d4">Snrnp27</data>
  <data key="d5">-</data>
  <data key="d6">Yes</data>
</node>
<node id="95881">
  <data key="d0">95881</data>
  <data key="d1">S100a10</data>
  <data key="d2">S100a10</data>
  <data key="d3">False</data>
  <data key="d4">S100a10</data>
  <data key="d5">-</data>
  <data key="d6">Yes</data>
</node>
<node id="95879">
  <data key="d0">95879</data>
  <data key="d1">Ripk1</data>
  <data key="d2">Ripk1</data>
  <data key="d3">False</data>
  <data key="d4">Ripk1</data>
  <data key="d5">-</data>
  <data key="d6">Yes</data>
</node>
<node id="95877">
  <data key="d0">95877</data>
  <data key="d1">Rbak</data>
  <data key="d2">Rbak</data>
  <data key="d3">False</data>
  <data key="d4">Rbak</data>
  <data key="d5">-</data>
  <data key="d6">Yes</data>
</node>
<node id="95875">
  <data key="d0">95875</data>
  <data key="d1">Pwp2</data>
  <data key="d2">Pwp2</data>
  <data key="d3">False</data>
  <data key="d4">Pwp2</data>
  <data key="d5">-</data>
  <data key="d6">Yes</data>
</node>
<node id="95873">
  <data key="d0">95873</data>
  <data key="d1">Ptgfr</data>
  <data key="d2">Ptgfr</data>
  <data key="d3">False</data>
  <data key="d4">Ptgfr</data>
  <data key="d5">-</data>
  <data key="d6">Yes</data>
</node>
<node id="95871">
  <data key="d0">95871</data>
  <data key="d1">Ppip5k2</data>
  <data key="d2">Ppip5k2</data>
  <data key="d3">False</data>
  <data key="d4">Ppip5k2</data>
  <data key="d5">-</data>
  <data key="d6">Yes</data>
</node>
<node id="95869">
  <data key="d0">95869</data>
  <data key="d1">Oasl1</data>
  <data key="d2">Oasl1</data>
  <data key="d3">False</data>
  <data key="d4">Oasl1</data>
  <data key="d5">up</data>
  <data key="d6">Yes</data>
</node>
<node id="95867">
  <data key="d0">95867</data>
  <data key="d1">Oas1h</data>
  <data key="d2">Oas1h</data>
  <data key="d3">False</data>
  <data key="d4">Oas1h</data>
  <data key="d5">-</data>
  <data key="d6">Yes</data>
</node>
<node id="95865">
  <data key="d0">95865</data>
  <data key="d1">Oas1f</data>
  <data key="d2">Oas1f</data>
  <data key="d3">False</data>
  <data key="d4">Oas1f</data>
  <data key="d5">-</data>
  <data key="d6">Yes</data>
</node>
<node id="95863">
  <data key="d0">95863</data>
  <data key="d1">Oas1e</data>
  <data key="d2">Oas1e</data>
  <data key="d3">False</data>
  <data key="d4">Oas1e</data>
  <data key="d5">-</data>
  <data key="d6">Yes</data>
</node>
<node id="95861">
  <data key="d0">95861</data>
  <data key="d1">Oas1d</data>
  <data key="d2">Oas1d</data>
  <data key="d3">False</data>
  <data key="d4">Oas1d</data>
  <data key="d5">-</data>
  <data key="d6">Yes</data>
</node>
<node id="95859">
  <data key="d0">95859</data>
  <data key="d1">Oas1c</data>
  <data key="d2">Oas1c</data>
  <data key="d3">False</data>
  <data key="d4">Oas1c</data>
  <data key="d5">-</data>
  <data key="d6">Yes</data>
</node>
<node id="95857">
  <data key="d0">95857</data>
  <data key="d1">Oas1b</data>
  <data key="d2">Oas1b</data>
  <data key="d3">False</data>
  <data key="d4">Oas1b</data>
  <data key="d5">-</data>
  <data key="d6">Yes</data>
</node>
<node id="95855">
  <data key="d0">95855</data>
  <data key="d1">Oas1a</data>
  <data key="d2">Oas1a</data>
  <data key="d3">False</data>
  <data key="d4">Oas1a</data>
  <data key="d5">-</data>
  <data key="d6">Yes</data>
</node>
<node id="95853">
  <data key="d0">95853</data>
  <data key="d1">Naa35</data>
  <data key="d2">Naa35</data>
  <data key="d3">False</data>
  <data key="d4">Naa35</data>
  <data key="d5">-</data>
  <data key="d6">Yes</data>
</node>
<node id="95851">
  <data key="d0">95851</data>
  <data key="d1">Mvp</data>
  <data key="d2">Mvp</data>
  <data key="d3">False</data>
  <data key="d4">Mvp</data>
  <data key="d5">-</data>
  <data key="d6">Yes</data>
</node>
<node id="95849">
  <data key="d0">95849</data>
  <data key="d1">Mtmr9</data>
  <data key="d2">Mtmr9</data>
  <data key="d3">False</data>
  <data key="d4">Mtmr9</data>
  <data key="d5">-</data>
  <data key="d6">Yes</data>
</node>
<node id="95847">
  <data key="d0">95847</data>
  <data key="d1">Man1a</data>
  <data key="d2">Man1a</data>
  <data key="d3">False</data>
  <data key="d4">Man1a</data>
  <data key="d5">-</data>
  <data key="d6">Yes</data>
</node>
<node id="95845">
  <data key="d0">95845</data>
  <data key="d1">Lap3</data>
  <data key="d2">Lap3</data>
  <data key="d3">False</data>
  <data key="d4">Lap3</data>
  <data key="d5">-</data>
  <data key="d6">Yes</data>
</node>
<node id="95843">
  <data key="d0">95843</data>
  <data key="d1">Krt17</data>
  <data key="d2">Krt17</data>
  <data key="d3">False</data>
  <data key="d4">Krt17</data>
  <data key="d5">down</data>
  <data key="d6">Yes</data>
</node>
<node id="95841">
  <data key="d0">95841</data>
  <data key="d1">Ino80</data>
  <data key="d2">Ino80</data>
  <data key="d3">False</data>
  <data key="d4">Ino80</data>
  <data key="d5">-</data>
  <data key="d6">Yes</data>
</node>
<node id="95839">
  <data key="d0">95839</data>
  <data key="d1">Il18bp</data>
  <data key="d2">Il18bp</data>
  <data key="d3">False</data>
  <data key="d4">Il18bp</data>
  <data key="d5">-</data>
  <data key="d6">Yes</data>
</node>
<node id="95837">
  <data key="d0">95837</data>
  <data key="d1">Il17d</data>
  <data key="d2">Il17d</data>
  <data key="d3">False</data>
  <data key="d4">Il17d</data>
  <data key="d5">-</data>
  <data key="d6">Yes</data>
</node>
<node id="95835">
  <data key="d0">95835</data>
  <data key="d1">Igflr1</data>
  <data key="d2">Igflr1</data>
  <data key="d3">False</data>
  <data key="d4">Igflr1</data>
  <data key="d5">-</data>
  <data key="d6">Yes</data>
</node>
<node id="95833">
  <data key="d0">95833</data>
  <data key="d1">Ifnlr1</data>
  <data key="d2">Ifnlr1</data>
  <data key="d3">False</data>
  <data key="d4">Ifnlr1</data>
  <data key="d5">-</data>
  <data key="d6">Yes</data>
</node>
<node id="95831">
  <data key="d0">95831</data>
  <data key="d1">Ido1</data>
  <data key="d2">Ido1</data>
  <data key="d3">False</data>
  <data key="d4">Ido1</data>
  <data key="d5">-</data>
  <data key="d6">Yes</data>
</node>
<node id="95829">
  <data key="d0">95829</data>
  <data key="d1">Hsp90aa1</data>
  <data key="d2">Hsp90aa1</data>
  <data key="d3">False</data>
  <data key="d4">Hsp90aa1</data>
  <data key="d5">-</data>
  <data key="d6">Yes</data>
</node>
<node id="95827">
  <data key="d0">95827</data>
  <data key="d1">Gls</data>
  <data key="d2">Gls</data>
  <data key="d3">False</data>
  <data key="d4">Gls</data>
  <data key="d5">-</data>
  <data key="d6">Yes</data>
</node>
<node id="95825">
  <data key="d0">95825</data>
  <data key="d1">Fcgr4</data>
  <data key="d2">Fcgr4</data>
  <data key="d3">False</data>
  <data key="d4">Fcgr4</data>
  <data key="d5">-</data>
  <data key="d6">Yes</data>
</node>
<node id="95823">
  <data key="d0">95823</data>
  <data key="d1">Eif2ak1</data>
  <data key="d2">Eif2ak1</data>
  <data key="d3">False</data>
  <data key="d4">Eif2ak1</data>
  <data key="d5">-</data>
  <data key="d6">Yes</data>
</node>
<node id="95821">
  <data key="d0">95821</data>
  <data key="d1">Edem2</data>
  <data key="d2">Edem2</data>
  <data key="d3">False</data>
  <data key="d4">Edem2</data>
  <data key="d5">-</data>
  <data key="d6">Yes</data>
</node>
<node id="95819">
  <data key="d0">95819</data>
  <data key="d1">Ears2</data>
  <data key="d2">Ears2</data>
  <data key="d3">False</data>
  <data key="d4">Ears2</data>
  <data key="d5">-</data>
  <data key="d6">Yes</data>
</node>
<node id="95817">
  <data key="d0">95817</data>
  <data key="d1">Dimt1</data>
  <data key="d2">Dimt1</data>
  <data key="d3">False</data>
  <data key="d4">Dimt1</data>
  <data key="d5">-</data>
  <data key="d6">Yes</data>
</node>
<node id="95815">
  <data key="d0">95815</data>
  <data key="d1">Ddx50</data>
  <data key="d2">Ddx50</data>
  <data key="d3">False</data>
  <data key="d4">Ddx50</data>
  <data key="d5">-</data>
  <data key="d6">Yes</data>
</node>
<node id="95813">
  <data key="d0">95813</data>
  <data key="d1">Cx3cl1</data>
  <data key="d2">Cx3cl1</data>
  <data key="d3">False</data>
  <data key="d4">Cx3cl1</data>
  <data key="d5">-</data>
  <data key="d6">Yes</data>
</node>
<node id="95811">
  <data key="d0">95811</data>
  <data key="d1">Cdc7</data>
  <data key="d2">Cdc7</data>
  <data key="d3">False</data>
  <data key="d4">Cdc7</data>
  <data key="d5">-</data>
  <data key="d6">Yes</data>
</node>
<node id="95809">
  <data key="d0">95809</data>
  <data key="d1">Cd274</data>
  <data key="d2">Cd274</data>
  <data key="d3">False</data>
  <data key="d4">Cd274</data>
  <data key="d5">-</data>
  <data key="d6">Yes</data>
</node>
<node id="95807">
  <data key="d0">95807</data>
  <data key="d1">Ccr1l1</data>
  <data key="d2">Ccr1l1</data>
  <data key="d3">False</data>
  <data key="d4">Ccr1l1</data>
  <data key="d5">-</data>
  <data key="d6">Yes</data>
</node>
<node id="95805">
  <data key="d0">95805</data>
  <data key="d1">Ccr1</data>
  <data key="d2">Ccr1</data>
  <data key="d3">False</data>
  <data key="d4">Ccr1</data>
  <data key="d5">-</data>
  <data key="d6">Yes</data>
</node>
<node id="95803">
  <data key="d0">95803</data>
  <data key="d1">Bst2</data>
  <data key="d2">Bst2</data>
  <data key="d3">False</data>
  <data key="d4">Bst2</data>
  <data key="d5">up</data>
  <data key="d6">Yes</data>
</node>
<node id="95801">
  <data key="d0">95801</data>
  <data key="d1">Brd8dc</data>
  <data key="d2">Brd8dc</data>
  <data key="d3">False</data>
  <data key="d4">Brd8dc</data>
  <data key="d5">-</data>
  <data key="d6">Yes</data>
</node>
<node id="95799">
  <data key="d0">95799</data>
  <data key="d1">Brd8</data>
  <data key="d2">Brd8</data>
  <data key="d3">False</data>
  <data key="d4">Brd8</data>
  <data key="d5">-</data>
  <data key="d6">Yes</data>
</node>
<node id="95797">
  <data key="d0">95797</data>
  <data key="d1">Atg4c</data>
  <data key="d2">Atg4c</data>
  <data key="d3">False</data>
  <data key="d4">Atg4c</data>
  <data key="d5">-</data>
  <data key="d6">Yes</data>
</node>
<node id="95795">
  <data key="d0">95795</data>
  <data key="d1">Aox1</data>
  <data key="d2">Aox1</data>
  <data key="d3">False</data>
  <data key="d4">Aox1</data>
  <data key="d5">-</data>
  <data key="d6">Yes</data>
</node>
<node id="95793">
  <data key="d0">95793</data>
  <data key="d1">Aim2</data>
  <data key="d2">Aim2</data>
  <data key="d3">False</data>
  <data key="d4">Aim2</data>
  <data key="d5">-</data>
  <data key="d6">Yes</data>
</node>
<node id="95791">
  <data key="d0">95791</data>
  <data key="d1">Agfg2</data>
  <data key="d2">Agfg2</data>
  <data key="d3">False</data>
  <data key="d4">Agfg2</data>
  <data key="d5">-</data>
  <data key="d6">Yes</data>
</node>
<node id="95789">
  <data key="d0">95789</data>
  <data key="d1">Stard4</data>
  <data key="d2">Stard4</data>
  <data key="d3">False</data>
  <data key="d4">Stard4</data>
  <data key="d5">-</data>
  <data key="d6">Yes</data>
</node>
<node id="95787">
  <data key="d0">95787</data>
  <data key="d1">Pon1</data>
  <data key="d2">Pon1</data>
  <data key="d3">False</data>
  <data key="d4">Pon1</data>
  <data key="d5">-</data>
  <data key="d6">Yes</data>
</node>
<node id="95785">
  <data key="d0">95785</data>
  <data key="d1">Pik3r3</data>
  <data key="d2">Pik3r3</data>
  <data key="d3">False</data>
  <data key="d4">Pik3r3</data>
  <data key="d5">-</data>
  <data key="d6">Yes</data>
</node>
<node id="95783">
  <data key="d0">95783</data>
  <data key="d1">Pcyt2</data>
  <data key="d2">Pcyt2</data>
  <data key="d3">False</data>
  <data key="d4">Pcyt2</data>
  <data key="d5">-</data>
  <data key="d6">Yes</data>
</node>
<node id="95781">
  <data key="d0">95781</data>
  <data key="d1">Wnk1</data>
  <data key="d2">Wnk1</data>
  <data key="d3">False</data>
  <data key="d4">Wnk1</data>
  <data key="d5">-</data>
  <data key="d6">Yes</data>
</node>
<node id="95779">
  <data key="d0">95779</data>
  <data key="d1">Camk4</data>
  <data key="d2">Camk4</data>
  <data key="d3">False</data>
  <data key="d4">Camk4</data>
  <data key="d5">-</data>
  <data key="d6">Yes</data>
</node>
<node id="95777">
  <data key="d0">95777</data>
  <data key="d1">Hck</data>
  <data key="d2">Hck</data>
  <data key="d3">False</data>
  <data key="d4">Hck</data>
  <data key="d5">-</data>
  <data key="d6">Yes</data>
</node>
<node id="95775">
  <data key="d0">95775</data>
  <data key="d1">Flii</data>
  <data key="d2">Flii</data>
  <data key="d3">False</data>
  <data key="d4">Flii</data>
  <data key="d5">-</data>
  <data key="d6">Yes</data>
</node>
<node id="95773">
  <data key="d0">95773</data>
  <data key="d1">Trpm7</data>
  <data key="d2">Trpm7</data>
  <data key="d3">False</data>
  <data key="d4">Trpm7</data>
  <data key="d5">-</data>
  <data key="d6">Yes</data>
</node>
<node id="95771">
  <data key="d0">95771</data>
  <data key="d1">Tmem18</data>
  <data key="d2">Tmem18</data>
  <data key="d3">False</data>
  <data key="d4">Tmem18</data>
  <data key="d5">-</data>
  <data key="d6">Yes</data>
</node>
<node id="95769">
  <data key="d0">95769</data>
  <data key="d1">Syde2</data>
  <data key="d2">Syde2</data>
  <data key="d3">False</data>
  <data key="d4">Syde2</data>
  <data key="d5">-</data>
  <data key="d6">Yes</data>
</node>
<node id="95767">
  <data key="d0">95767</data>
  <data key="d1">Rtbdn</data>
  <data key="d2">Rtbdn</data>
  <data key="d3">False</data>
  <data key="d4">Rtbdn</data>
  <data key="d5">-</data>
  <data key="d6">Yes</data>
</node>
<node id="95765">
  <data key="d0">95765</data>
  <data key="d1">Rabep2</data>
  <data key="d2">Rabep2</data>
  <data key="d3">False</data>
  <data key="d4">Rabep2</data>
  <data key="d5">-</data>
  <data key="d6">Yes</data>
</node>
<node id="95763">
  <data key="d0">95763</data>
  <data key="d1">Psip1</data>
  <data key="d2">Psip1</data>
  <data key="d3">False</data>
  <data key="d4">Psip1</data>
  <data key="d5">-</data>
  <data key="d6">Yes</data>
</node>
<node id="95761">
  <data key="d0">95761</data>
  <data key="d1">Pcm1</data>
  <data key="d2">Pcm1</data>
  <data key="d3">False</data>
  <data key="d4">Pcm1</data>
  <data key="d5">-</data>
  <data key="d6">Yes</data>
</node>
<node id="95759">
  <data key="d0">95759</data>
  <data key="d1">Nmt2</data>
  <data key="d2">Nmt2</data>
  <data key="d3">False</data>
  <data key="d4">Nmt2</data>
  <data key="d5">-</data>
  <data key="d6">Yes</data>
</node>
<node id="95757">
  <data key="d0">95757</data>
  <data key="d1">Mus81</data>
  <data key="d2">Mus81</data>
  <data key="d3">False</data>
  <data key="d4">Mus81</data>
  <data key="d5">-</data>
  <data key="d6">Yes</data>
</node>
<node id="95755">
  <data key="d0">95755</data>
  <data key="d1">Man2a1</data>
  <data key="d2">Man2a1</data>
  <data key="d3">False</data>
  <data key="d4">Man2a1</data>
  <data key="d5">-</data>
  <data key="d6">Yes</data>
</node>
<node id="95753">
  <data key="d0">95753</data>
  <data key="d1">Mad2l2</data>
  <data key="d2">Mad2l2</data>
  <data key="d3">False</data>
  <data key="d4">Mad2l2</data>
  <data key="d5">-</data>
  <data key="d6">Yes</data>
</node>
<node id="95751">
  <data key="d0">95751</data>
  <data key="d1">Kcnc3</data>
  <data key="d2">Kcnc3</data>
  <data key="d3">False</data>
  <data key="d4">Kcnc3</data>
  <data key="d5">-</data>
  <data key="d6">Yes</data>
</node>
<node id="95749">
  <data key="d0">95749</data>
  <data key="d1">Hyou1</data>
  <data key="d2">Hyou1</data>
  <data key="d3">False</data>
  <data key="d4">Hyou1</data>
  <data key="d5">-</data>
  <data key="d6">Yes</data>
</node>
<node id="95747">
  <data key="d0">95747</data>
  <data key="d1">Cfl1</data>
  <data key="d2">Cfl1</data>
  <data key="d3">False</data>
  <data key="d4">Cfl1</data>
  <data key="d5">-</data>
  <data key="d6">Yes</data>
</node>
<node id="95745">
  <data key="d0">95745</data>
  <data key="d1">Ccdc114</data>
  <data key="d2">Ccdc114</data>
  <data key="d3">False</data>
  <data key="d4">Ccdc114</data>
  <data key="d5">up</data>
  <data key="d6">Yes</data>
</node>
<node id="95743">
  <data key="d0">95743</data>
  <data key="d1">Baz2b</data>
  <data key="d2">Baz2b</data>
  <data key="d3">False</data>
  <data key="d4">Baz2b</data>
  <data key="d5">-</data>
  <data key="d6">Yes</data>
</node>
<node id="95741">
  <data key="d0">95741</data>
  <data key="d1">Atp8b3</data>
  <data key="d2">Atp8b3</data>
  <data key="d3">False</data>
  <data key="d4">Atp8b3</data>
  <data key="d5">-</data>
  <data key="d6">Yes</data>
</node>
<node id="95739">
  <data key="d0">95739</data>
  <data key="d1">Slc1a3</data>
  <data key="d2">Slc1a3</data>
  <data key="d3">False</data>
  <data key="d4">Slc1a3</data>
  <data key="d5">-</data>
  <data key="d6">Yes</data>
</node>
<node id="95737">
  <data key="d0">95737</data>
  <data key="d1">Scgb2a2</data>
  <data key="d2">Scgb2a2</data>
  <data key="d3">False</data>
  <data key="d4">Scgb2a2</data>
  <data key="d5">-</data>
  <data key="d6">Yes</data>
</node>
<node id="95735">
  <data key="d0">95735</data>
  <data key="d1">Msh6</data>
  <data key="d2">Msh6</data>
  <data key="d3">False</data>
  <data key="d4">Msh6</data>
  <data key="d5">-</data>
  <data key="d6">Yes</data>
</node>
<node id="95733">
  <data key="d0">95733</data>
  <data key="d1">Etf1</data>
  <data key="d2">Etf1</data>
  <data key="d3">False</data>
  <data key="d4">Etf1</data>
  <data key="d5">-</data>
  <data key="d6">Yes</data>
</node>
<node id="95731">
  <data key="d0">95731</data>
  <data key="d1">Cnmd</data>
  <data key="d2">Cnmd</data>
  <data key="d3">False</data>
  <data key="d4">Cnmd</data>
  <data key="d5">-</data>
  <data key="d6">Yes</data>
</node>
<node id="95729">
  <data key="d0">95729</data>
  <data key="d1">Bpi</data>
  <data key="d2">Bpi</data>
  <data key="d3">False</data>
  <data key="d4">Bpi</data>
  <data key="d5">-</data>
  <data key="d6">Yes</data>
</node>
<node id="95727">
  <data key="d0">95727</data>
  <data key="d1">Zscan25</data>
  <data key="d2">Zscan25</data>
  <data key="d3">False</data>
  <data key="d4">Zscan25</data>
  <data key="d5">-</data>
  <data key="d6">Yes</data>
</node>
<node id="95725">
  <data key="d0">95725</data>
  <data key="d1">Zfp768</data>
  <data key="d2">Zfp768</data>
  <data key="d3">False</data>
  <data key="d4">Zfp768</data>
  <data key="d5">-</data>
  <data key="d6">Yes</data>
</node>
<node id="95723">
  <data key="d0">95723</data>
  <data key="d1">Usp16</data>
  <data key="d2">Usp16</data>
  <data key="d3">False</data>
  <data key="d4">Usp16</data>
  <data key="d5">-</data>
  <data key="d6">Yes</data>
</node>
<node id="95721">
  <data key="d0">95721</data>
  <data key="d1">Scaf8</data>
  <data key="d2">Scaf8</data>
  <data key="d3">False</data>
  <data key="d4">Scaf8</data>
  <data key="d5">-</data>
  <data key="d6">Yes</data>
</node>
<node id="95719">
  <data key="d0">95719</data>
  <data key="d1">Sap130</data>
  <data key="d2">Sap130</data>
  <data key="d3">False</data>
  <data key="d4">Sap130</data>
  <data key="d5">-</data>
  <data key="d6">Yes</data>
</node>
<node id="95717">
  <data key="d0">95717</data>
  <data key="d1">Rfwd3</data>
  <data key="d2">Rfwd3</data>
  <data key="d3">False</data>
  <data key="d4">Rfwd3</data>
  <data key="d5">-</data>
  <data key="d6">Yes</data>
</node>
<node id="95715">
  <data key="d0">95715</data>
  <data key="d1">Mon1b</data>
  <data key="d2">Mon1b</data>
  <data key="d3">False</data>
  <data key="d4">Mon1b</data>
  <data key="d5">-</data>
  <data key="d6">Yes</data>
</node>
<node id="95713">
  <data key="d0">95713</data>
  <data key="d1">Hnrnpul1</data>
  <data key="d2">Hnrnpul1</data>
  <data key="d3">False</data>
  <data key="d4">Hnrnpul1</data>
  <data key="d5">-</data>
  <data key="d6">Yes</data>
</node>
<node id="95711">
  <data key="d0">95711</data>
  <data key="d1">Zfp213</data>
  <data key="d2">Zfp213</data>
  <data key="d3">False</data>
  <data key="d4">Zfp213</data>
  <data key="d5">-</data>
  <data key="d6">Yes</data>
</node>
<node id="95709">
  <data key="d0">95709</data>
  <data key="d1">Dnmt3c</data>
  <data key="d2">Dnmt3c</data>
  <data key="d3">False</data>
  <data key="d4">Dnmt3c</data>
  <data key="d5">-</data>
  <data key="d6">Yes</data>
</node>
<node id="95707">
  <data key="d0">95707</data>
  <data key="d1">Ugt1a5</data>
  <data key="d2">Ugt1a5</data>
  <data key="d3">False</data>
  <data key="d4">Ugt1a5</data>
  <data key="d5">-</data>
  <data key="d6">Yes</data>
</node>
<node id="95705">
  <data key="d0">95705</data>
  <data key="d1">Ugt1a2</data>
  <data key="d2">Ugt1a2</data>
  <data key="d3">False</data>
  <data key="d4">Ugt1a2</data>
  <data key="d5">-</data>
  <data key="d6">Yes</data>
</node>
<node id="95703">
  <data key="d0">95703</data>
  <data key="d1">Ugdh</data>
  <data key="d2">Ugdh</data>
  <data key="d3">False</data>
  <data key="d4">Ugdh</data>
  <data key="d5">-</data>
  <data key="d6">Yes</data>
</node>
<node id="95701">
  <data key="d0">95701</data>
  <data key="d1">Tpmt</data>
  <data key="d2">Tpmt</data>
  <data key="d3">False</data>
  <data key="d4">Tpmt</data>
  <data key="d5">-</data>
  <data key="d6">Yes</data>
</node>
<node id="95699">
  <data key="d0">95699</data>
  <data key="d1">Tinf2</data>
  <data key="d2">Tinf2</data>
  <data key="d3">False</data>
  <data key="d4">Tinf2</data>
  <data key="d5">-</data>
  <data key="d6">Yes</data>
</node>
<node id="95697">
  <data key="d0">95697</data>
  <data key="d1">Tgm4</data>
  <data key="d2">Tgm4</data>
  <data key="d3">False</data>
  <data key="d4">Tgm4</data>
  <data key="d5">-</data>
  <data key="d6">Yes</data>
</node>
<node id="95695">
  <data key="d0">95695</data>
  <data key="d1">Tcn2</data>
  <data key="d2">Tcn2</data>
  <data key="d3">False</data>
  <data key="d4">Tcn2</data>
  <data key="d5">-</data>
  <data key="d6">Yes</data>
</node>
<node id="95693">
  <data key="d0">95693</data>
  <data key="d1">Taf7</data>
  <data key="d2">Taf7</data>
  <data key="d3">False</data>
  <data key="d4">Taf7</data>
  <data key="d5">-</data>
  <data key="d6">Yes</data>
</node>
<node id="95691">
  <data key="d0">95691</data>
  <data key="d1">Stard3</data>
  <data key="d2">Stard3</data>
  <data key="d3">False</data>
  <data key="d4">Stard3</data>
  <data key="d5">-</data>
  <data key="d6">Yes</data>
</node>
<node id="95689">
  <data key="d0">95689</data>
  <data key="d1">Spn</data>
  <data key="d2">Spn</data>
  <data key="d3">False</data>
  <data key="d4">Spn</data>
  <data key="d5">-</data>
  <data key="d6">Yes</data>
</node>
<node id="95687">
  <data key="d0">95687</data>
  <data key="d1">Smpd1</data>
  <data key="d2">Smpd1</data>
  <data key="d3">False</data>
  <data key="d4">Smpd1</data>
  <data key="d5">-</data>
  <data key="d6">Yes</data>
</node>
<node id="95685">
  <data key="d0">95685</data>
  <data key="d1">Slc25a5</data>
  <data key="d2">Slc25a5</data>
  <data key="d3">False</data>
  <data key="d4">Slc25a5</data>
  <data key="d5">-</data>
  <data key="d6">Yes</data>
</node>
<node id="95683">
  <data key="d0">95683</data>
  <data key="d1">Slc19a3</data>
  <data key="d2">Slc19a3</data>
  <data key="d3">False</data>
  <data key="d4">Slc19a3</data>
  <data key="d5">-</data>
  <data key="d6">Yes</data>
</node>
<node id="95681">
  <data key="d0">95681</data>
  <data key="d1">Sigirr</data>
  <data key="d2">Sigirr</data>
  <data key="d3">False</data>
  <data key="d4">Sigirr</data>
  <data key="d5">-</data>
  <data key="d6">Yes</data>
</node>
<node id="95679">
  <data key="d0">95679</data>
  <data key="d1">Sctr</data>
  <data key="d2">Sctr</data>
  <data key="d3">False</data>
  <data key="d4">Sctr</data>
  <data key="d5">-</data>
  <data key="d6">Yes</data>
</node>
<node id="95677">
  <data key="d0">95677</data>
  <data key="d1">Prss50</data>
  <data key="d2">Prss50</data>
  <data key="d3">False</data>
  <data key="d4">Prss50</data>
  <data key="d5">-</data>
  <data key="d6">Yes</data>
</node>
<node id="95675">
  <data key="d0">95675</data>
  <data key="d1">Pnoc</data>
  <data key="d2">Pnoc</data>
  <data key="d3">False</data>
  <data key="d4">Pnoc</data>
  <data key="d5">-</data>
  <data key="d6">Yes</data>
</node>
<node id="95673">
  <data key="d0">95673</data>
  <data key="d1">Padi3</data>
  <data key="d2">Padi3</data>
  <data key="d3">False</data>
  <data key="d4">Padi3</data>
  <data key="d5">-</data>
  <data key="d6">Yes</data>
</node>
<node id="95671">
  <data key="d0">95671</data>
  <data key="d1">Padi1</data>
  <data key="d2">Padi1</data>
  <data key="d3">False</data>
  <data key="d4">Padi1</data>
  <data key="d5">-</data>
  <data key="d6">Yes</data>
</node>
<node id="95669">
  <data key="d0">95669</data>
  <data key="d1">Mpg</data>
  <data key="d2">Mpg</data>
  <data key="d3">False</data>
  <data key="d4">Mpg</data>
  <data key="d5">-</data>
  <data key="d6">Yes</data>
</node>
<node id="95667">
  <data key="d0">95667</data>
  <data key="d1">Mndal</data>
  <data key="d2">Mndal</data>
  <data key="d3">False</data>
  <data key="d4">Mndal</data>
  <data key="d5">-</data>
  <data key="d6">Yes</data>
</node>
<node id="95665">
  <data key="d0">95665</data>
  <data key="d1">Lcat</data>
  <data key="d2">Lcat</data>
  <data key="d3">False</data>
  <data key="d4">Lcat</data>
  <data key="d5">-</data>
  <data key="d6">Yes</data>
</node>
<node id="95663">
  <data key="d0">95663</data>
  <data key="d1">Itgad</data>
  <data key="d2">Itgad</data>
  <data key="d3">False</data>
  <data key="d4">Itgad</data>
  <data key="d5">-</data>
  <data key="d6">Yes</data>
</node>
<node id="95661">
  <data key="d0">95661</data>
  <data key="d1">Irs2</data>
  <data key="d2">Irs2</data>
  <data key="d3">False</data>
  <data key="d4">Irs2</data>
  <data key="d5">-</data>
  <data key="d6">Yes</data>
</node>
<node id="95659">
  <data key="d0">95659</data>
  <data key="d1">Ifi211</data>
  <data key="d2">Ifi211</data>
  <data key="d3">False</data>
  <data key="d4">Ifi211</data>
  <data key="d5">-</data>
  <data key="d6">Yes</data>
</node>
<node id="95657">
  <data key="d0">95657</data>
  <data key="d1">Ifi205</data>
  <data key="d2">Ifi205</data>
  <data key="d3">False</data>
  <data key="d4">Ifi205</data>
  <data key="d5">-</data>
  <data key="d6">Yes</data>
</node>
<node id="95655">
  <data key="d0">95655</data>
  <data key="d1">Htt</data>
  <data key="d2">Htt</data>
  <data key="d3">False</data>
  <data key="d4">Htt</data>
  <data key="d5">-</data>
  <data key="d6">Yes</data>
</node>
<node id="95653">
  <data key="d0">95653</data>
  <data key="d1">Hsd17b1</data>
  <data key="d2">Hsd17b1</data>
  <data key="d3">False</data>
  <data key="d4">Hsd17b1</data>
  <data key="d5">-</data>
  <data key="d6">Yes</data>
</node>
<node id="95651">
  <data key="d0">95651</data>
  <data key="d1">Hoxb7</data>
  <data key="d2">Hoxb7</data>
  <data key="d3">False</data>
  <data key="d4">Hoxb7</data>
  <data key="d5">-</data>
  <data key="d6">Yes</data>
</node>
<node id="95649">
  <data key="d0">95649</data>
  <data key="d1">Hcn2</data>
  <data key="d2">Hcn2</data>
  <data key="d3">False</data>
  <data key="d4">Hcn2</data>
  <data key="d5">-</data>
  <data key="d6">Yes</data>
</node>
<node id="95647">
  <data key="d0">95647</data>
  <data key="d1">F2r</data>
  <data key="d2">F2r</data>
  <data key="d3">False</data>
  <data key="d4">F2r</data>
  <data key="d5">-</data>
  <data key="d6">Yes</data>
</node>
<node id="95645">
  <data key="d0">95645</data>
  <data key="d1">Drg2</data>
  <data key="d2">Drg2</data>
  <data key="d3">False</data>
  <data key="d4">Drg2</data>
  <data key="d5">-</data>
  <data key="d6">Yes</data>
</node>
<node id="95643">
  <data key="d0">95643</data>
  <data key="d1">Cyp2f2</data>
  <data key="d2">Cyp2f2</data>
  <data key="d3">False</data>
  <data key="d4">Cyp2f2</data>
  <data key="d5">-</data>
  <data key="d6">Yes</data>
</node>
<node id="95641">
  <data key="d0">95641</data>
  <data key="d1">Cers2</data>
  <data key="d2">Cers2</data>
  <data key="d3">False</data>
  <data key="d4">Cers2</data>
  <data key="d5">-</data>
  <data key="d6">Yes</data>
</node>
<node id="95639">
  <data key="d0">95639</data>
  <data key="d1">Cenpw</data>
  <data key="d2">Cenpw</data>
  <data key="d3">False</data>
  <data key="d4">Cenpw</data>
  <data key="d5">-</data>
  <data key="d6">Yes</data>
</node>
<node id="95637">
  <data key="d0">95637</data>
  <data key="d1">Cdh3</data>
  <data key="d2">Cdh3</data>
  <data key="d3">False</data>
  <data key="d4">Cdh3</data>
  <data key="d5">-</data>
  <data key="d6">Yes</data>
</node>
<node id="95635">
  <data key="d0">95635</data>
  <data key="d1">Cd151</data>
  <data key="d2">Cd151</data>
  <data key="d3">False</data>
  <data key="d4">Cd151</data>
  <data key="d5">-</data>
  <data key="d6">Yes</data>
</node>
<node id="95633">
  <data key="d0">95633</data>
  <data key="d1">Blmh</data>
  <data key="d2">Blmh</data>
  <data key="d3">False</data>
  <data key="d4">Blmh</data>
  <data key="d5">-</data>
  <data key="d6">Yes</data>
</node>
<node id="95631">
  <data key="d0">95631</data>
  <data key="d1">Atp1a3</data>
  <data key="d2">Atp1a3</data>
  <data key="d3">False</data>
  <data key="d4">Atp1a3</data>
  <data key="d5">-</data>
  <data key="d6">Yes</data>
</node>
<node id="95629">
  <data key="d0">95629</data>
  <data key="d1">Alox12</data>
  <data key="d2">Alox12</data>
  <data key="d3">False</data>
  <data key="d4">Alox12</data>
  <data key="d5">-</data>
  <data key="d6">Yes</data>
</node>
<node id="95627">
  <data key="d0">95627</data>
  <data key="d1">Adrb3</data>
  <data key="d2">Adrb3</data>
  <data key="d3">False</data>
  <data key="d4">Adrb3</data>
  <data key="d5">-</data>
  <data key="d6">Yes</data>
</node>
<node id="95625">
  <data key="d0">95625</data>
  <data key="d1">Adgre5</data>
  <data key="d2">Adgre5</data>
  <data key="d3">False</data>
  <data key="d4">Adgre5</data>
  <data key="d5">-</data>
  <data key="d6">Yes</data>
</node>
<node id="95623">
  <data key="d0">95623</data>
  <data key="d1">Adam10</data>
  <data key="d2">Adam10</data>
  <data key="d3">False</data>
  <data key="d4">Adam10</data>
  <data key="d5">-</data>
  <data key="d6">Yes</data>
</node>
<node id="95621">
  <data key="d0">95621</data>
  <data key="d1">Acan</data>
  <data key="d2">Acan</data>
  <data key="d3">False</data>
  <data key="d4">Acan</data>
  <data key="d5">-</data>
  <data key="d6">Yes</data>
</node>
<node id="95619">
  <data key="d0">95619</data>
  <data key="d1">Pard3b</data>
  <data key="d2">Pard3b</data>
  <data key="d3">False</data>
  <data key="d4">Pard3b</data>
  <data key="d5">-</data>
  <data key="d6">Yes</data>
</node>
<node id="95617">
  <data key="d0">95617</data>
  <data key="d1">Dnajc6</data>
  <data key="d2">Dnajc6</data>
  <data key="d3">False</data>
  <data key="d4">Dnajc6</data>
  <data key="d5">-</data>
  <data key="d6">Yes</data>
</node>
<node id="95615">
  <data key="d0">95615</data>
  <data key="d1">Syn3</data>
  <data key="d2">Syn3</data>
  <data key="d3">False</data>
  <data key="d4">Syn3</data>
  <data key="d5">-</data>
  <data key="d6">Yes</data>
</node>
<node id="95613">
  <data key="d0">95613</data>
  <data key="d1">Nkd1</data>
  <data key="d2">Nkd1</data>
  <data key="d3">False</data>
  <data key="d4">Nkd1</data>
  <data key="d5">-</data>
  <data key="d6">Yes</data>
</node>
<node id="95611">
  <data key="d0">95611</data>
  <data key="d1">Cbx2</data>
  <data key="d2">Cbx2</data>
  <data key="d3">False</data>
  <data key="d4">Cbx2</data>
  <data key="d5">-</data>
  <data key="d6">Yes</data>
</node>
<node id="95609">
  <data key="d0">95609</data>
  <data key="d1">Zbtb48</data>
  <data key="d2">Zbtb48</data>
  <data key="d3">False</data>
  <data key="d4">Zbtb48</data>
  <data key="d5">-</data>
  <data key="d6">Yes</data>
</node>
<node id="95607">
  <data key="d0">95607</data>
  <data key="d1">Wdr59</data>
  <data key="d2">Wdr59</data>
  <data key="d3">False</data>
  <data key="d4">Wdr59</data>
  <data key="d5">-</data>
  <data key="d6">Yes</data>
</node>
<node id="95605">
  <data key="d0">95605</data>
  <data key="d1">Tmem259</data>
  <data key="d2">Tmem259</data>
  <data key="d3">False</data>
  <data key="d4">Tmem259</data>
  <data key="d5">-</data>
  <data key="d6">Yes</data>
</node>
<node id="95603">
  <data key="d0">95603</data>
  <data key="d1">Tecpr1</data>
  <data key="d2">Tecpr1</data>
  <data key="d3">False</data>
  <data key="d4">Tecpr1</data>
  <data key="d5">-</data>
  <data key="d6">Yes</data>
</node>
<node id="95601">
  <data key="d0">95601</data>
  <data key="d1">Tab1</data>
  <data key="d2">Tab1</data>
  <data key="d3">False</data>
  <data key="d4">Tab1</data>
  <data key="d5">-</data>
  <data key="d6">Yes</data>
</node>
<node id="95599">
  <data key="d0">95599</data>
  <data key="d1">Spg7</data>
  <data key="d2">Spg7</data>
  <data key="d3">False</data>
  <data key="d4">Spg7</data>
  <data key="d5">-</data>
  <data key="d6">Yes</data>
</node>
<node id="95597">
  <data key="d0">95597</data>
  <data key="d1">Rint1</data>
  <data key="d2">Rint1</data>
  <data key="d3">False</data>
  <data key="d4">Rint1</data>
  <data key="d5">-</data>
  <data key="d6">Yes</data>
</node>
<node id="95595">
  <data key="d0">95595</data>
  <data key="d1">Qtrt1</data>
  <data key="d2">Qtrt1</data>
  <data key="d3">False</data>
  <data key="d4">Qtrt1</data>
  <data key="d5">-</data>
  <data key="d6">Yes</data>
</node>
<node id="95593">
  <data key="d0">95593</data>
  <data key="d1">Prr19</data>
  <data key="d2">Prr19</data>
  <data key="d3">False</data>
  <data key="d4">Prr19</data>
  <data key="d5">-</data>
  <data key="d6">Yes</data>
</node>
<node id="95591">
  <data key="d0">95591</data>
  <data key="d1">Parp2</data>
  <data key="d2">Parp2</data>
  <data key="d3">False</data>
  <data key="d4">Parp2</data>
  <data key="d5">-</data>
  <data key="d6">Yes</data>
</node>
<node id="95589">
  <data key="d0">95589</data>
  <data key="d1">Nup85</data>
  <data key="d2">Nup85</data>
  <data key="d3">False</data>
  <data key="d4">Nup85</data>
  <data key="d5">-</data>
  <data key="d6">Yes</data>
</node>
<node id="95587">
  <data key="d0">95587</data>
  <data key="d1">Lrsam1</data>
  <data key="d2">Lrsam1</data>
  <data key="d3">False</data>
  <data key="d4">Lrsam1</data>
  <data key="d5">-</data>
  <data key="d6">Yes</data>
</node>
<node id="95585">
  <data key="d0">95585</data>
  <data key="d1">Elac2</data>
  <data key="d2">Elac2</data>
  <data key="d3">False</data>
  <data key="d4">Elac2</data>
  <data key="d5">up</data>
  <data key="d6">Yes</data>
</node>
<node id="95583">
  <data key="d0">95583</data>
  <data key="d1">Dlk2</data>
  <data key="d2">Dlk2</data>
  <data key="d3">False</data>
  <data key="d4">Dlk2</data>
  <data key="d5">-</data>
  <data key="d6">Yes</data>
</node>
<node id="95581">
  <data key="d0">95581</data>
  <data key="d1">Cactin</data>
  <data key="d2">Cactin</data>
  <data key="d3">False</data>
  <data key="d4">Cactin</data>
  <data key="d5">-</data>
  <data key="d6">Yes</data>
</node>
<node id="95579">
  <data key="d0">95579</data>
  <data key="d1">Anapc7</data>
  <data key="d2">Anapc7</data>
  <data key="d3">False</data>
  <data key="d4">Anapc7</data>
  <data key="d5">-</data>
  <data key="d6">Yes</data>
</node>
<node id="95577">
  <data key="d0">95577</data>
  <data key="d1">Snapc4</data>
  <data key="d2">Snapc4</data>
  <data key="d3">False</data>
  <data key="d4">Snapc4</data>
  <data key="d5">-</data>
  <data key="d6">Yes</data>
</node>
<node id="95575">
  <data key="d0">95575</data>
  <data key="d1">Slc25a10</data>
  <data key="d2">Slc25a10</data>
  <data key="d3">False</data>
  <data key="d4">Slc25a10</data>
  <data key="d5">-</data>
  <data key="d6">Yes</data>
</node>
<node id="95573">
  <data key="d0">95573</data>
  <data key="d1">Nsd2</data>
  <data key="d2">Nsd2</data>
  <data key="d3">False</data>
  <data key="d4">Nsd2</data>
  <data key="d5">-</data>
  <data key="d6">Yes</data>
</node>
<node id="95571">
  <data key="d0">95571</data>
  <data key="d1">Eps8l2</data>
  <data key="d2">Eps8l2</data>
  <data key="d3">False</data>
  <data key="d4">Eps8l2</data>
  <data key="d5">-</data>
  <data key="d6">Yes</data>
</node>
<node id="95569">
  <data key="d0">95569</data>
  <data key="d1">Rev1</data>
  <data key="d2">Rev1</data>
  <data key="d3">False</data>
  <data key="d4">Rev1</data>
  <data key="d5">-</data>
  <data key="d6">Yes</data>
</node>
<node id="95567">
  <data key="d0">95567</data>
  <data key="d1">Hnrnpa3</data>
  <data key="d2">Hnrnpa3</data>
  <data key="d3">False</data>
  <data key="d4">Hnrnpa3</data>
  <data key="d5">-</data>
  <data key="d6">Yes</data>
</node>
<node id="95565">
  <data key="d0">95565</data>
  <data key="d1">4932411n23rik</data>
  <data key="d2">4932411n23rik</data>
  <data key="d3">False</data>
  <data key="d4">4932411n23rik</data>
  <data key="d5">-</data>
  <data key="d6">Yes</data>
</node>
<node id="95563">
  <data key="d0">95563</data>
  <data key="d1">Ccn1</data>
  <data key="d2">Ccn1</data>
  <data key="d3">False</data>
  <data key="d4">Ccn1</data>
  <data key="d5">-</data>
  <data key="d6">Yes</data>
</node>
<node id="95561">
  <data key="d0">95561</data>
  <data key="d1">Btrc</data>
  <data key="d2">Btrc</data>
  <data key="d3">False</data>
  <data key="d4">Btrc</data>
  <data key="d5">-</data>
  <data key="d6">Yes</data>
</node>
<node id="95559">
  <data key="d0">95559</data>
  <data key="d1">Fstl3</data>
  <data key="d2">Fstl3</data>
  <data key="d3">False</data>
  <data key="d4">Fstl3</data>
  <data key="d5">-</data>
  <data key="d6">Yes</data>
</node>
<node id="95557">
  <data key="d0">95557</data>
  <data key="d1">Col6a3</data>
  <data key="d2">Col6a3</data>
  <data key="d3">False</data>
  <data key="d4">Col6a3</data>
  <data key="d5">-</data>
  <data key="d6">Yes</data>
</node>
<node id="95555">
  <data key="d0">95555</data>
  <data key="d1">Bambi</data>
  <data key="d2">Bambi</data>
  <data key="d3">False</data>
  <data key="d4">Bambi</data>
  <data key="d5">-</data>
  <data key="d6">Yes</data>
</node>
<node id="95553">
  <data key="d0">95553</data>
  <data key="d1">Tanc1</data>
  <data key="d2">Tanc1</data>
  <data key="d3">False</data>
  <data key="d4">Tanc1</data>
  <data key="d5">-</data>
  <data key="d6">Yes</data>
</node>
<node id="95551">
  <data key="d0">95551</data>
  <data key="d1">Stk32b</data>
  <data key="d2">Stk32b</data>
  <data key="d3">False</data>
  <data key="d4">Stk32b</data>
  <data key="d5">-</data>
  <data key="d6">Yes</data>
</node>
<node id="95549">
  <data key="d0">95549</data>
  <data key="d1">Thap11</data>
  <data key="d2">Thap11</data>
  <data key="d3">False</data>
  <data key="d4">Thap11</data>
  <data key="d5">-</data>
  <data key="d6">Yes</data>
</node>
<node id="95547">
  <data key="d0">95547</data>
  <data key="d1">Fam168a</data>
  <data key="d2">Fam168a</data>
  <data key="d3">False</data>
  <data key="d4">Fam168a</data>
  <data key="d5">-</data>
  <data key="d6">Yes</data>
</node>
<node id="95545">
  <data key="d0">95545</data>
  <data key="d1">Bola1</data>
  <data key="d2">Bola1</data>
  <data key="d3">False</data>
  <data key="d4">Bola1</data>
  <data key="d5">-</data>
  <data key="d6">Yes</data>
</node>
<node id="95543">
  <data key="d0">95543</data>
  <data key="d1">Tspan5</data>
  <data key="d2">Tspan5</data>
  <data key="d3">False</data>
  <data key="d4">Tspan5</data>
  <data key="d5">-</data>
  <data key="d6">Yes</data>
</node>
<node id="95541">
  <data key="d0">95541</data>
  <data key="d1">Sema5a</data>
  <data key="d2">Sema5a</data>
  <data key="d3">False</data>
  <data key="d4">Sema5a</data>
  <data key="d5">-</data>
  <data key="d6">Yes</data>
</node>
<node id="95539">
  <data key="d0">95539</data>
  <data key="d1">Nrg1</data>
  <data key="d2">Nrg1</data>
  <data key="d3">False</data>
  <data key="d4">Nrg1</data>
  <data key="d5">-</data>
  <data key="d6">Yes</data>
</node>
<node id="95537">
  <data key="d0">95537</data>
  <data key="d1">Myof</data>
  <data key="d2">Myof</data>
  <data key="d3">False</data>
  <data key="d4">Myof</data>
  <data key="d5">-</data>
  <data key="d6">Yes</data>
</node>
<node id="95535">
  <data key="d0">95535</data>
  <data key="d1">Dpyd</data>
  <data key="d2">Dpyd</data>
  <data key="d3">False</data>
  <data key="d4">Dpyd</data>
  <data key="d5">-</data>
  <data key="d6">Yes</data>
</node>
<node id="95533">
  <data key="d0">95533</data>
  <data key="d1">Csgalnact1</data>
  <data key="d2">Csgalnact1</data>
  <data key="d3">False</data>
  <data key="d4">Csgalnact1</data>
  <data key="d5">-</data>
  <data key="d6">Yes</data>
</node>
<node id="95531">
  <data key="d0">95531</data>
  <data key="d1">Aff3</data>
  <data key="d2">Aff3</data>
  <data key="d3">False</data>
  <data key="d4">Aff3</data>
  <data key="d5">-</data>
  <data key="d6">Yes</data>
</node>
<node id="95529">
  <data key="d0">95529</data>
  <data key="d1">Itgbl1</data>
  <data key="d2">Itgbl1</data>
  <data key="d3">False</data>
  <data key="d4">Itgbl1</data>
  <data key="d5">-</data>
  <data key="d6">Yes</data>
</node>
<node id="95527">
  <data key="d0">95527</data>
  <data key="d1">Prkcq</data>
  <data key="d2">Prkcq</data>
  <data key="d3">False</data>
  <data key="d4">Prkcq</data>
  <data key="d5">-</data>
  <data key="d6">Yes</data>
</node>
<node id="95525">
  <data key="d0">95525</data>
  <data key="d1">Lcp2</data>
  <data key="d2">Lcp2</data>
  <data key="d3">False</data>
  <data key="d4">Lcp2</data>
  <data key="d5">-</data>
  <data key="d6">Yes</data>
</node>
<node id="95523">
  <data key="d0">95523</data>
  <data key="d1">Tspan3</data>
  <data key="d2">Tspan3</data>
  <data key="d3">False</data>
  <data key="d4">Tspan3</data>
  <data key="d5">-</data>
  <data key="d6">Yes</data>
</node>
<node id="95521">
  <data key="d0">95521</data>
  <data key="d1">Psmb8</data>
  <data key="d2">Psmb8</data>
  <data key="d3">False</data>
  <data key="d4">Psmb8</data>
  <data key="d5">-</data>
  <data key="d6">Yes</data>
</node>
<node id="95519">
  <data key="d0">95519</data>
  <data key="d1">Mr1</data>
  <data key="d2">Mr1</data>
  <data key="d3">False</data>
  <data key="d4">Mr1</data>
  <data key="d5">-</data>
  <data key="d6">Yes</data>
</node>
<node id="95517">
  <data key="d0">95517</data>
  <data key="d1">Btn2a2</data>
  <data key="d2">Btn2a2</data>
  <data key="d3">False</data>
  <data key="d4">Btn2a2</data>
  <data key="d5">-</data>
  <data key="d6">Yes</data>
</node>
<node id="95515">
  <data key="d0">95515</data>
  <data key="d1">H2-eb2</data>
  <data key="d2">H2-eb2</data>
  <data key="d3">False</data>
  <data key="d4">H2-eb2</data>
  <data key="d5">-</data>
  <data key="d6">Yes</data>
</node>
<node id="95513">
  <data key="d0">95513</data>
  <data key="d1">H2-dmb2</data>
  <data key="d2">H2-dmb2</data>
  <data key="d3">False</data>
  <data key="d4">H2-dmb2</data>
  <data key="d5">-</data>
  <data key="d6">Yes</data>
</node>
<node id="95511">
  <data key="d0">95511</data>
  <data key="d1">Zdhhc1</data>
  <data key="d2">Zdhhc1</data>
  <data key="d3">False</data>
  <data key="d4">Zdhhc1</data>
  <data key="d5">-</data>
  <data key="d6">Yes</data>
</node>
<node id="95509">
  <data key="d0">95509</data>
  <data key="d1">Swsap1</data>
  <data key="d2">Swsap1</data>
  <data key="d3">False</data>
  <data key="d4">Swsap1</data>
  <data key="d5">-</data>
  <data key="d6">Yes</data>
</node>
<node id="95507">
  <data key="d0">95507</data>
  <data key="d1">Riiad1</data>
  <data key="d2">Riiad1</data>
  <data key="d3">False</data>
  <data key="d4">Riiad1</data>
  <data key="d5">-</data>
  <data key="d6">Yes</data>
</node>
<node id="95505">
  <data key="d0">95505</data>
  <data key="d1">Psmb7</data>
  <data key="d2">Psmb7</data>
  <data key="d3">False</data>
  <data key="d4">Psmb7</data>
  <data key="d5">-</data>
  <data key="d6">Yes</data>
</node>
<node id="95503">
  <data key="d0">95503</data>
  <data key="d1">Ly6g5c</data>
  <data key="d2">Ly6g5c</data>
  <data key="d3">False</data>
  <data key="d4">Ly6g5c</data>
  <data key="d5">-</data>
  <data key="d6">Yes</data>
</node>
<node id="95501">
  <data key="d0">95501</data>
  <data key="d1">Itfg2</data>
  <data key="d2">Itfg2</data>
  <data key="d3">False</data>
  <data key="d4">Itfg2</data>
  <data key="d5">-</data>
  <data key="d6">Yes</data>
</node>
<node id="95499">
  <data key="d0">95499</data>
  <data key="d1">Iqch</data>
  <data key="d2">Iqch</data>
  <data key="d3">False</data>
  <data key="d4">Iqch</data>
  <data key="d5">-</data>
  <data key="d6">Yes</data>
</node>
<node id="95497">
  <data key="d0">95497</data>
  <data key="d1">Ip6k2</data>
  <data key="d2">Ip6k2</data>
  <data key="d3">False</data>
  <data key="d4">Ip6k2</data>
  <data key="d5">-</data>
  <data key="d6">Yes</data>
</node>
<node id="95495">
  <data key="d0">95495</data>
  <data key="d1">Camk2a</data>
  <data key="d2">Camk2a</data>
  <data key="d3">False</data>
  <data key="d4">Camk2a</data>
  <data key="d5">-</data>
  <data key="d6">Yes</data>
</node>
<node id="95493">
  <data key="d0">95493</data>
  <data key="d1">Baiap3</data>
  <data key="d2">Baiap3</data>
  <data key="d3">False</data>
  <data key="d4">Baiap3</data>
  <data key="d5">-</data>
  <data key="d6">Yes</data>
</node>
<node id="95491">
  <data key="d0">95491</data>
  <data key="d1">Armc9</data>
  <data key="d2">Armc9</data>
  <data key="d3">False</data>
  <data key="d4">Armc9</data>
  <data key="d5">-</data>
  <data key="d6">Yes</data>
</node>
<node id="95489">
  <data key="d0">95489</data>
  <data key="d1">Vrk3</data>
  <data key="d2">Vrk3</data>
  <data key="d3">False</data>
  <data key="d4">Vrk3</data>
  <data key="d5">-</data>
  <data key="d6">Yes</data>
</node>
<node id="95487">
  <data key="d0">95487</data>
  <data key="d1">Fbrs</data>
  <data key="d2">Fbrs</data>
  <data key="d3">False</data>
  <data key="d4">Fbrs</data>
  <data key="d5">-</data>
  <data key="d6">Yes</data>
</node>
<node id="95485">
  <data key="d0">95485</data>
  <data key="d1">Vgf</data>
  <data key="d2">Vgf</data>
  <data key="d3">False</data>
  <data key="d4">Vgf</data>
  <data key="d5">-</data>
  <data key="d6">Yes</data>
</node>
<node id="95483">
  <data key="d0">95483</data>
  <data key="d1">Kcnq2</data>
  <data key="d2">Kcnq2</data>
  <data key="d3">False</data>
  <data key="d4">Kcnq2</data>
  <data key="d5">-</data>
  <data key="d6">Yes</data>
</node>
<node id="95481">
  <data key="d0">95481</data>
  <data key="d1">Glra1</data>
  <data key="d2">Glra1</data>
  <data key="d3">False</data>
  <data key="d4">Glra1</data>
  <data key="d5">-</data>
  <data key="d6">Yes</data>
</node>
<node id="95479">
  <data key="d0">95479</data>
  <data key="d1">Cartpt</data>
  <data key="d2">Cartpt</data>
  <data key="d3">False</data>
  <data key="d4">Cartpt</data>
  <data key="d5">-</data>
  <data key="d6">Yes</data>
</node>
<node id="95477">
  <data key="d0">95477</data>
  <data key="d1">Slc25a27</data>
  <data key="d2">Slc25a27</data>
  <data key="d3">False</data>
  <data key="d4">Slc25a27</data>
  <data key="d5">-</data>
  <data key="d6">Yes</data>
</node>
<node id="95475">
  <data key="d0">95475</data>
  <data key="d1">S100a6</data>
  <data key="d2">S100a6</data>
  <data key="d3">False</data>
  <data key="d4">S100a6</data>
  <data key="d5">-</data>
  <data key="d6">Yes</data>
</node>
<node id="95473">
  <data key="d0">95473</data>
  <data key="d1">Optn</data>
  <data key="d2">Optn</data>
  <data key="d3">False</data>
  <data key="d4">Optn</data>
  <data key="d5">-</data>
  <data key="d6">Yes</data>
</node>
<node id="95471">
  <data key="d0">95471</data>
  <data key="d1">Crhr1</data>
  <data key="d2">Crhr1</data>
  <data key="d3">False</data>
  <data key="d4">Crhr1</data>
  <data key="d5">-</data>
  <data key="d6">Yes</data>
</node>
<node id="95469">
  <data key="d0">95469</data>
  <data key="d1">Ccr5</data>
  <data key="d2">Ccr5</data>
  <data key="d3">False</data>
  <data key="d4">Ccr5</data>
  <data key="d5">-</data>
  <data key="d6">Yes</data>
</node>
<node id="95467">
  <data key="d0">95467</data>
  <data key="d1">Pex5l</data>
  <data key="d2">Pex5l</data>
  <data key="d3">False</data>
  <data key="d4">Pex5l</data>
  <data key="d5">-</data>
  <data key="d6">Yes</data>
</node>
<node id="95465">
  <data key="d0">95465</data>
  <data key="d1">Nsmce2</data>
  <data key="d2">Nsmce2</data>
  <data key="d3">False</data>
  <data key="d4">Nsmce2</data>
  <data key="d5">-</data>
  <data key="d6">Yes</data>
</node>
<node id="95463">
  <data key="d0">95463</data>
  <data key="d1">Marchf1</data>
  <data key="d2">Marchf1</data>
  <data key="d3">False</data>
  <data key="d4">Marchf1</data>
  <data key="d5">-</data>
  <data key="d6">Yes</data>
</node>
<node id="95461">
  <data key="d0">95461</data>
  <data key="d1">Lyst</data>
  <data key="d2">Lyst</data>
  <data key="d3">False</data>
  <data key="d4">Lyst</data>
  <data key="d5">-</data>
  <data key="d6">Yes</data>
</node>
<node id="95459">
  <data key="d0">95459</data>
  <data key="d1">Fmnl2</data>
  <data key="d2">Fmnl2</data>
  <data key="d3">False</data>
  <data key="d4">Fmnl2</data>
  <data key="d5">-</data>
  <data key="d6">Yes</data>
</node>
<node id="95457">
  <data key="d0">95457</data>
  <data key="d1">Fam167a</data>
  <data key="d2">Fam167a</data>
  <data key="d3">False</data>
  <data key="d4">Fam167a</data>
  <data key="d5">-</data>
  <data key="d6">Yes</data>
</node>
<node id="95455">
  <data key="d0">95455</data>
  <data key="d1">Cep85l</data>
  <data key="d2">Cep85l</data>
  <data key="d3">False</data>
  <data key="d4">Cep85l</data>
  <data key="d5">-</data>
  <data key="d6">Yes</data>
</node>
<node id="95453">
  <data key="d0">95453</data>
  <data key="d1">Wipf1</data>
  <data key="d2">Wipf1</data>
  <data key="d3">False</data>
  <data key="d4">Wipf1</data>
  <data key="d5">-</data>
  <data key="d6">Yes</data>
</node>
<node id="95451">
  <data key="d0">95451</data>
  <data key="d1">Maob</data>
  <data key="d2">Maob</data>
  <data key="d3">False</data>
  <data key="d4">Maob</data>
  <data key="d5">-</data>
  <data key="d6">Yes</data>
</node>
<node id="95449">
  <data key="d0">95449</data>
  <data key="d1">Hsd17b2</data>
  <data key="d2">Hsd17b2</data>
  <data key="d3">False</data>
  <data key="d4">Hsd17b2</data>
  <data key="d5">-</data>
  <data key="d6">Yes</data>
</node>
<node id="95447">
  <data key="d0">95447</data>
  <data key="d1">Unc5a</data>
  <data key="d2">Unc5a</data>
  <data key="d3">False</data>
  <data key="d4">Unc5a</data>
  <data key="d5">-</data>
  <data key="d6">Yes</data>
</node>
<node id="95445">
  <data key="d0">95445</data>
  <data key="d1">Tspan9</data>
  <data key="d2">Tspan9</data>
  <data key="d3">False</data>
  <data key="d4">Tspan9</data>
  <data key="d5">-</data>
  <data key="d6">Yes</data>
</node>
<node id="95443">
  <data key="d0">95443</data>
  <data key="d1">Megf6</data>
  <data key="d2">Megf6</data>
  <data key="d3">False</data>
  <data key="d4">Megf6</data>
  <data key="d5">-</data>
  <data key="d6">Yes</data>
</node>
<node id="95441">
  <data key="d0">95441</data>
  <data key="d1">Mcf2l</data>
  <data key="d2">Mcf2l</data>
  <data key="d3">False</data>
  <data key="d4">Mcf2l</data>
  <data key="d5">-</data>
  <data key="d6">Yes</data>
</node>
<node id="95439">
  <data key="d0">95439</data>
  <data key="d1">Itga11</data>
  <data key="d2">Itga11</data>
  <data key="d3">False</data>
  <data key="d4">Itga11</data>
  <data key="d5">-</data>
  <data key="d6">Yes</data>
</node>
<node id="95437">
  <data key="d0">95437</data>
  <data key="d1">Gramd1b</data>
  <data key="d2">Gramd1b</data>
  <data key="d3">False</data>
  <data key="d4">Gramd1b</data>
  <data key="d5">-</data>
  <data key="d6">Yes</data>
</node>
<node id="95435">
  <data key="d0">95435</data>
  <data key="d1">Dpysl5</data>
  <data key="d2">Dpysl5</data>
  <data key="d3">False</data>
  <data key="d4">Dpysl5</data>
  <data key="d5">-</data>
  <data key="d6">Yes</data>
</node>
<node id="95433">
  <data key="d0">95433</data>
  <data key="d1">Csmd2</data>
  <data key="d2">Csmd2</data>
  <data key="d3">False</data>
  <data key="d4">Csmd2</data>
  <data key="d5">-</data>
  <data key="d6">Yes</data>
</node>
<node id="95431">
  <data key="d0">95431</data>
  <data key="d1">Cdc42bpg</data>
  <data key="d2">Cdc42bpg</data>
  <data key="d3">False</data>
  <data key="d4">Cdc42bpg</data>
  <data key="d5">-</data>
  <data key="d6">Yes</data>
</node>
<node id="95429">
  <data key="d0">95429</data>
  <data key="d1">Agap1</data>
  <data key="d2">Agap1</data>
  <data key="d3">False</data>
  <data key="d4">Agap1</data>
  <data key="d5">-</data>
  <data key="d6">Yes</data>
</node>
<node id="95427">
  <data key="d0">95427</data>
  <data key="d1">Tnfsf8</data>
  <data key="d2">Tnfsf8</data>
  <data key="d3">False</data>
  <data key="d4">Tnfsf8</data>
  <data key="d5">-</data>
  <data key="d6">Yes</data>
</node>
<node id="95425">
  <data key="d0">95425</data>
  <data key="d1">Paqr5</data>
  <data key="d2">Paqr5</data>
  <data key="d3">False</data>
  <data key="d4">Paqr5</data>
  <data key="d5">-</data>
  <data key="d6">Yes</data>
</node>
<node id="95423">
  <data key="d0">95423</data>
  <data key="d1">Olr1</data>
  <data key="d2">Olr1</data>
  <data key="d3">False</data>
  <data key="d4">Olr1</data>
  <data key="d5">-</data>
  <data key="d6">Yes</data>
</node>
<node id="95421">
  <data key="d0">95421</data>
  <data key="d1">Mbnl3</data>
  <data key="d2">Mbnl3</data>
  <data key="d3">False</data>
  <data key="d4">Mbnl3</data>
  <data key="d5">-</data>
  <data key="d6">Yes</data>
</node>
<node id="95419">
  <data key="d0">95419</data>
  <data key="d1">Lgr4</data>
  <data key="d2">Lgr4</data>
  <data key="d3">False</data>
  <data key="d4">Lgr4</data>
  <data key="d5">-</data>
  <data key="d6">Yes</data>
</node>
<node id="95417">
  <data key="d0">95417</data>
  <data key="d1">Ifit2</data>
  <data key="d2">Ifit2</data>
  <data key="d3">False</data>
  <data key="d4">Ifit2</data>
  <data key="d5">up</data>
  <data key="d6">Yes</data>
</node>
<node id="95415">
  <data key="d0">95415</data>
  <data key="d1">Fstl5</data>
  <data key="d2">Fstl5</data>
  <data key="d3">False</data>
  <data key="d4">Fstl5</data>
  <data key="d5">-</data>
  <data key="d6">Yes</data>
</node>
<node id="95413">
  <data key="d0">95413</data>
  <data key="d1">Evi5l</data>
  <data key="d2">Evi5l</data>
  <data key="d3">False</data>
  <data key="d4">Evi5l</data>
  <data key="d5">-</data>
  <data key="d6">Yes</data>
</node>
<node id="95411">
  <data key="d0">95411</data>
  <data key="d1">Crybg1</data>
  <data key="d2">Crybg1</data>
  <data key="d3">False</data>
  <data key="d4">Crybg1</data>
  <data key="d5">-</data>
  <data key="d6">Yes</data>
</node>
<node id="95409">
  <data key="d0">95409</data>
  <data key="d1">Crispld1</data>
  <data key="d2">Crispld1</data>
  <data key="d3">False</data>
  <data key="d4">Crispld1</data>
  <data key="d5">-</data>
  <data key="d6">Yes</data>
</node>
<node id="95407">
  <data key="d0">95407</data>
  <data key="d1">Aoah</data>
  <data key="d2">Aoah</data>
  <data key="d3">False</data>
  <data key="d4">Aoah</data>
  <data key="d5">-</data>
  <data key="d6">Yes</data>
</node>
<node id="95405">
  <data key="d0">95405</data>
  <data key="d1">Fabp3</data>
  <data key="d2">Fabp3</data>
  <data key="d3">False</data>
  <data key="d4">Fabp3</data>
  <data key="d5">-</data>
  <data key="d6">Yes</data>
</node>
<node id="95403">
  <data key="d0">95403</data>
  <data key="d1">Cyp4a32</data>
  <data key="d2">Cyp4a32</data>
  <data key="d3">False</data>
  <data key="d4">Cyp4a32</data>
  <data key="d5">-</data>
  <data key="d6">Yes</data>
</node>
<node id="95401">
  <data key="d0">95401</data>
  <data key="d1">Cyp4a31</data>
  <data key="d2">Cyp4a31</data>
  <data key="d3">False</data>
  <data key="d4">Cyp4a31</data>
  <data key="d5">-</data>
  <data key="d6">Yes</data>
</node>
<node id="95399">
  <data key="d0">95399</data>
  <data key="d1">Cyp4a10</data>
  <data key="d2">Cyp4a10</data>
  <data key="d3">False</data>
  <data key="d4">Cyp4a10</data>
  <data key="d5">-</data>
  <data key="d6">Yes</data>
</node>
<node id="95397">
  <data key="d0">95397</data>
  <data key="d1">Acox2</data>
  <data key="d2">Acox2</data>
  <data key="d3">False</data>
  <data key="d4">Acox2</data>
  <data key="d5">-</data>
  <data key="d6">Yes</data>
</node>
<node id="95395">
  <data key="d0">95395</data>
  <data key="d1">Zfp532</data>
  <data key="d2">Zfp532</data>
  <data key="d3">False</data>
  <data key="d4">Zfp532</data>
  <data key="d5">-</data>
  <data key="d6">Yes</data>
</node>
<node id="95393">
  <data key="d0">95393</data>
  <data key="d1">Vwa3b</data>
  <data key="d2">Vwa3b</data>
  <data key="d3">False</data>
  <data key="d4">Vwa3b</data>
  <data key="d5">-</data>
  <data key="d6">Yes</data>
</node>
<node id="95391">
  <data key="d0">95391</data>
  <data key="d1">Traf3</data>
  <data key="d2">Traf3</data>
  <data key="d3">False</data>
  <data key="d4">Traf3</data>
  <data key="d5">-</data>
  <data key="d6">Yes</data>
</node>
<node id="95389">
  <data key="d0">95389</data>
  <data key="d1">Tnfrsf13b</data>
  <data key="d2">Tnfrsf13b</data>
  <data key="d3">False</data>
  <data key="d4">Tnfrsf13b</data>
  <data key="d5">-</data>
  <data key="d6">Yes</data>
</node>
<node id="95387">
  <data key="d0">95387</data>
  <data key="d1">Scaper</data>
  <data key="d2">Scaper</data>
  <data key="d3">False</data>
  <data key="d4">Scaper</data>
  <data key="d5">-</data>
  <data key="d6">Yes</data>
</node>
<node id="95385">
  <data key="d0">95385</data>
  <data key="d1">Plek</data>
  <data key="d2">Plek</data>
  <data key="d3">False</data>
  <data key="d4">Plek</data>
  <data key="d5">-</data>
  <data key="d6">Yes</data>
</node>
<node id="95383">
  <data key="d0">95383</data>
  <data key="d1">Pik3r6</data>
  <data key="d2">Pik3r6</data>
  <data key="d3">False</data>
  <data key="d4">Pik3r6</data>
  <data key="d5">-</data>
  <data key="d6">Yes</data>
</node>
<node id="95381">
  <data key="d0">95381</data>
  <data key="d1">Pdzd2</data>
  <data key="d2">Pdzd2</data>
  <data key="d3">False</data>
  <data key="d4">Pdzd2</data>
  <data key="d5">-</data>
  <data key="d6">Yes</data>
</node>
<node id="95379">
  <data key="d0">95379</data>
  <data key="d1">Lat2</data>
  <data key="d2">Lat2</data>
  <data key="d3">False</data>
  <data key="d4">Lat2</data>
  <data key="d5">-</data>
  <data key="d6">Yes</data>
</node>
<node id="95377">
  <data key="d0">95377</data>
  <data key="d1">Il21r</data>
  <data key="d2">Il21r</data>
  <data key="d3">False</data>
  <data key="d4">Il21r</data>
  <data key="d5">-</data>
  <data key="d6">Yes</data>
</node>
<node id="95375">
  <data key="d0">95375</data>
  <data key="d1">H2bc14</data>
  <data key="d2">H2bc14</data>
  <data key="d3">False</data>
  <data key="d4">H2bc14</data>
  <data key="d5">-</data>
  <data key="d6">Yes</data>
</node>
<node id="95373">
  <data key="d0">95373</data>
  <data key="d1">Cotl1</data>
  <data key="d2">Cotl1</data>
  <data key="d3">False</data>
  <data key="d4">Cotl1</data>
  <data key="d5">-</data>
  <data key="d6">Yes</data>
</node>
<node id="95371">
  <data key="d0">95371</data>
  <data key="d1">Anks1b</data>
  <data key="d2">Anks1b</data>
  <data key="d3">False</data>
  <data key="d4">Anks1b</data>
  <data key="d5">-</data>
  <data key="d6">Yes</data>
</node>
<node id="95369">
  <data key="d0">95369</data>
  <data key="d1">Lrrk1</data>
  <data key="d2">Lrrk1</data>
  <data key="d3">False</data>
  <data key="d4">Lrrk1</data>
  <data key="d5">-</data>
  <data key="d6">Yes</data>
</node>
<node id="95367">
  <data key="d0">95367</data>
  <data key="d1">Snapc1l</data>
  <data key="d2">Snapc1l</data>
  <data key="d3">False</data>
  <data key="d4">Snapc1l</data>
  <data key="d5">-</data>
  <data key="d6">Yes</data>
</node>
<node id="95365">
  <data key="d0">95365</data>
  <data key="d1">Snapc1</data>
  <data key="d2">Snapc1</data>
  <data key="d3">False</data>
  <data key="d4">Snapc1</data>
  <data key="d5">-</data>
  <data key="d6">Yes</data>
</node>
<node id="95363">
  <data key="d0">95363</data>
  <data key="d1">Rptor</data>
  <data key="d2">Rptor</data>
  <data key="d3">False</data>
  <data key="d4">Rptor</data>
  <data key="d5">-</data>
  <data key="d6">Yes</data>
</node>
<node id="95361">
  <data key="d0">95361</data>
  <data key="d1">Ptgir</data>
  <data key="d2">Ptgir</data>
  <data key="d3">False</data>
  <data key="d4">Ptgir</data>
  <data key="d5">-</data>
  <data key="d6">Yes</data>
</node>
<node id="95359">
  <data key="d0">95359</data>
  <data key="d1">Hpgds</data>
  <data key="d2">Hpgds</data>
  <data key="d3">False</data>
  <data key="d4">Hpgds</data>
  <data key="d5">-</data>
  <data key="d6">Yes</data>
</node>
<node id="95357">
  <data key="d0">95357</data>
  <data key="d1">Wscd2</data>
  <data key="d2">Wscd2</data>
  <data key="d3">False</data>
  <data key="d4">Wscd2</data>
  <data key="d5">-</data>
  <data key="d6">Yes</data>
</node>
<node id="95355">
  <data key="d0">95355</data>
  <data key="d1">Wnt3</data>
  <data key="d2">Wnt3</data>
  <data key="d3">False</data>
  <data key="d4">Wnt3</data>
  <data key="d5">-</data>
  <data key="d6">Yes</data>
</node>
<node id="95353">
  <data key="d0">95353</data>
  <data key="d1">Tusc3</data>
  <data key="d2">Tusc3</data>
  <data key="d3">False</data>
  <data key="d4">Tusc3</data>
  <data key="d5">-</data>
  <data key="d6">Yes</data>
</node>
<node id="95351">
  <data key="d0">95351</data>
  <data key="d1">Sil1</data>
  <data key="d2">Sil1</data>
  <data key="d3">False</data>
  <data key="d4">Sil1</data>
  <data key="d5">-</data>
  <data key="d6">Yes</data>
</node>
<node id="95349">
  <data key="d0">95349</data>
  <data key="d1">Lyrm9</data>
  <data key="d2">Lyrm9</data>
  <data key="d3">False</data>
  <data key="d4">Lyrm9</data>
  <data key="d5">-</data>
  <data key="d6">Yes</data>
</node>
<node id="95347">
  <data key="d0">95347</data>
  <data key="d1">Fgd6</data>
  <data key="d2">Fgd6</data>
  <data key="d3">False</data>
  <data key="d4">Fgd6</data>
  <data key="d5">-</data>
  <data key="d6">Yes</data>
</node>
<node id="95345">
  <data key="d0">95345</data>
  <data key="d1">Ap4s1</data>
  <data key="d2">Ap4s1</data>
  <data key="d3">False</data>
  <data key="d4">Ap4s1</data>
  <data key="d5">-</data>
  <data key="d6">Yes</data>
</node>
<node id="95343">
  <data key="d0">95343</data>
  <data key="d1">Myt1l</data>
  <data key="d2">Myt1l</data>
  <data key="d3">False</data>
  <data key="d4">Myt1l</data>
  <data key="d5">-</data>
  <data key="d6">Yes</data>
</node>
<node id="95341">
  <data key="d0">95341</data>
  <data key="d1">Itpr2</data>
  <data key="d2">Itpr2</data>
  <data key="d3">False</data>
  <data key="d4">Itpr2</data>
  <data key="d5">-</data>
  <data key="d6">Yes</data>
</node>
<node id="95339">
  <data key="d0">95339</data>
  <data key="d1">Spats2l</data>
  <data key="d2">Spats2l</data>
  <data key="d3">False</data>
  <data key="d4">Spats2l</data>
  <data key="d5">-</data>
  <data key="d6">Yes</data>
</node>
<node id="95337">
  <data key="d0">95337</data>
  <data key="d1">Rnf150</data>
  <data key="d2">Rnf150</data>
  <data key="d3">False</data>
  <data key="d4">Rnf150</data>
  <data key="d5">-</data>
  <data key="d6">Yes</data>
</node>
<node id="95335">
  <data key="d0">95335</data>
  <data key="d1">Prickle2</data>
  <data key="d2">Prickle2</data>
  <data key="d3">False</data>
  <data key="d4">Prickle2</data>
  <data key="d5">-</data>
  <data key="d6">Yes</data>
</node>
<node id="95333">
  <data key="d0">95333</data>
  <data key="d1">Macrod2</data>
  <data key="d2">Macrod2</data>
  <data key="d3">False</data>
  <data key="d4">Macrod2</data>
  <data key="d5">-</data>
  <data key="d6">Yes</data>
</node>
<node id="95331">
  <data key="d0">95331</data>
  <data key="d1">Flna</data>
  <data key="d2">Flna</data>
  <data key="d3">False</data>
  <data key="d4">Flna</data>
  <data key="d5">-</data>
  <data key="d6">Yes</data>
</node>
<node id="95329">
  <data key="d0">95329</data>
  <data key="d1">Fam110b</data>
  <data key="d2">Fam110b</data>
  <data key="d3">False</data>
  <data key="d4">Fam110b</data>
  <data key="d5">-</data>
  <data key="d6">Yes</data>
</node>
<node id="95327">
  <data key="d0">95327</data>
  <data key="d1">Chn1</data>
  <data key="d2">Chn1</data>
  <data key="d3">False</data>
  <data key="d4">Chn1</data>
  <data key="d5">-</data>
  <data key="d6">Yes</data>
</node>
<node id="95325">
  <data key="d0">95325</data>
  <data key="d1">Cd226</data>
  <data key="d2">Cd226</data>
  <data key="d3">False</data>
  <data key="d4">Cd226</data>
  <data key="d5">-</data>
  <data key="d6">Yes</data>
</node>
<node id="95323">
  <data key="d0">95323</data>
  <data key="d1">Atxn1</data>
  <data key="d2">Atxn1</data>
  <data key="d3">False</data>
  <data key="d4">Atxn1</data>
  <data key="d5">-</data>
  <data key="d6">Yes</data>
</node>
<node id="95321">
  <data key="d0">95321</data>
  <data key="d1">Pbx3</data>
  <data key="d2">Pbx3</data>
  <data key="d3">False</data>
  <data key="d4">Pbx3</data>
  <data key="d5">-</data>
  <data key="d6">Yes</data>
</node>
<node id="95319">
  <data key="d0">95319</data>
  <data key="d1">Nfasc</data>
  <data key="d2">Nfasc</data>
  <data key="d3">False</data>
  <data key="d4">Nfasc</data>
  <data key="d5">-</data>
  <data key="d6">Yes</data>
</node>
<node id="95317">
  <data key="d0">95317</data>
  <data key="d1">Hip1</data>
  <data key="d2">Hip1</data>
  <data key="d3">False</data>
  <data key="d4">Hip1</data>
  <data key="d5">-</data>
  <data key="d6">Yes</data>
</node>
<node id="95315">
  <data key="d0">95315</data>
  <data key="d1">Garnl3</data>
  <data key="d2">Garnl3</data>
  <data key="d3">False</data>
  <data key="d4">Garnl3</data>
  <data key="d5">-</data>
  <data key="d6">Yes</data>
</node>
<node id="95313">
  <data key="d0">95313</data>
  <data key="d1">6430548m08rik</data>
  <data key="d2">6430548m08rik</data>
  <data key="d3">False</data>
  <data key="d4">6430548m08rik</data>
  <data key="d5">up</data>
  <data key="d6">Yes</data>
</node>
<node id="95311">
  <data key="d0">95311</data>
  <data key="d1">Krt12</data>
  <data key="d2">Krt12</data>
  <data key="d3">False</data>
  <data key="d4">Krt12</data>
  <data key="d5">-</data>
  <data key="d6">Yes</data>
</node>
<node id="95309">
  <data key="d0">95309</data>
  <data key="d1">Rad51b</data>
  <data key="d2">Rad51b</data>
  <data key="d3">False</data>
  <data key="d4">Rad51b</data>
  <data key="d5">-</data>
  <data key="d6">Yes</data>
</node>
<node id="95307">
  <data key="d0">95307</data>
  <data key="d1">Lonp1</data>
  <data key="d2">Lonp1</data>
  <data key="d3">False</data>
  <data key="d4">Lonp1</data>
  <data key="d5">-</data>
  <data key="d6">Yes</data>
</node>
<node id="95305">
  <data key="d0">95305</data>
  <data key="d1">Akna</data>
  <data key="d2">Akna</data>
  <data key="d3">False</data>
  <data key="d4">Akna</data>
  <data key="d5">-</data>
  <data key="d6">Yes</data>
</node>
<node id="95303">
  <data key="d0">95303</data>
  <data key="d1">Myo1e</data>
  <data key="d2">Myo1e</data>
  <data key="d3">False</data>
  <data key="d4">Myo1e</data>
  <data key="d5">-</data>
  <data key="d6">Yes</data>
</node>
<node id="95301">
  <data key="d0">95301</data>
  <data key="d1">Mbnl2</data>
  <data key="d2">Mbnl2</data>
  <data key="d3">False</data>
  <data key="d4">Mbnl2</data>
  <data key="d5">-</data>
  <data key="d6">Yes</data>
</node>
<node id="95299">
  <data key="d0">95299</data>
  <data key="d1">Rapgef4</data>
  <data key="d2">Rapgef4</data>
  <data key="d3">False</data>
  <data key="d4">Rapgef4</data>
  <data key="d5">-</data>
  <data key="d6">Yes</data>
</node>
<node id="95297">
  <data key="d0">95297</data>
  <data key="d1">Cped1</data>
  <data key="d2">Cped1</data>
  <data key="d3">False</data>
  <data key="d4">Cped1</data>
  <data key="d5">-</data>
  <data key="d6">Yes</data>
</node>
<node id="95295">
  <data key="d0">95295</data>
  <data key="d1">Cacna2d1</data>
  <data key="d2">Cacna2d1</data>
  <data key="d3">False</data>
  <data key="d4">Cacna2d1</data>
  <data key="d5">-</data>
  <data key="d6">Yes</data>
</node>
<node id="95293">
  <data key="d0">95293</data>
  <data key="d1">Arap2</data>
  <data key="d2">Arap2</data>
  <data key="d3">False</data>
  <data key="d4">Arap2</data>
  <data key="d5">-</data>
  <data key="d6">Yes</data>
</node>
<node id="95291">
  <data key="d0">95291</data>
  <data key="d1">Zcwpw1</data>
  <data key="d2">Zcwpw1</data>
  <data key="d3">False</data>
  <data key="d4">Zcwpw1</data>
  <data key="d5">-</data>
  <data key="d6">Yes</data>
</node>
<node id="95289">
  <data key="d0">95289</data>
  <data key="d1">Wdr12</data>
  <data key="d2">Wdr12</data>
  <data key="d3">False</data>
  <data key="d4">Wdr12</data>
  <data key="d5">-</data>
  <data key="d6">Yes</data>
</node>
<node id="95287">
  <data key="d0">95287</data>
  <data key="d1">Uimc1</data>
  <data key="d2">Uimc1</data>
  <data key="d3">False</data>
  <data key="d4">Uimc1</data>
  <data key="d5">-</data>
  <data key="d6">Yes</data>
</node>
<node id="95285">
  <data key="d0">95285</data>
  <data key="d1">U2af2</data>
  <data key="d2">U2af2</data>
  <data key="d3">False</data>
  <data key="d4">U2af2</data>
  <data key="d5">-</data>
  <data key="d6">Yes</data>
</node>
<node id="95283">
  <data key="d0">95283</data>
  <data key="d1">Trappc3</data>
  <data key="d2">Trappc3</data>
  <data key="d3">False</data>
  <data key="d4">Trappc3</data>
  <data key="d5">-</data>
  <data key="d6">Yes</data>
</node>
<node id="95281">
  <data key="d0">95281</data>
  <data key="d1">Tob2</data>
  <data key="d2">Tob2</data>
  <data key="d3">False</data>
  <data key="d4">Tob2</data>
  <data key="d5">-</data>
  <data key="d6">Yes</data>
</node>
<node id="95279">
  <data key="d0">95279</data>
  <data key="d1">Tmem104</data>
  <data key="d2">Tmem104</data>
  <data key="d3">False</data>
  <data key="d4">Tmem104</data>
  <data key="d5">-</data>
  <data key="d6">Yes</data>
</node>
<node id="95277">
  <data key="d0">95277</data>
  <data key="d1">Tcaim</data>
  <data key="d2">Tcaim</data>
  <data key="d3">False</data>
  <data key="d4">Tcaim</data>
  <data key="d5">-</data>
  <data key="d6">Yes</data>
</node>
<node id="95275">
  <data key="d0">95275</data>
  <data key="d1">Tbcb</data>
  <data key="d2">Tbcb</data>
  <data key="d3">False</data>
  <data key="d4">Tbcb</data>
  <data key="d5">-</data>
  <data key="d6">Yes</data>
</node>
<node id="95273">
  <data key="d0">95273</data>
  <data key="d1">Sugp2</data>
  <data key="d2">Sugp2</data>
  <data key="d3">False</data>
  <data key="d4">Sugp2</data>
  <data key="d5">-</data>
  <data key="d6">Yes</data>
</node>
<node id="95271">
  <data key="d0">95271</data>
  <data key="d1">Ssh2</data>
  <data key="d2">Ssh2</data>
  <data key="d3">False</data>
  <data key="d4">Ssh2</data>
  <data key="d5">-</data>
  <data key="d6">Yes</data>
</node>
<node id="95269">
  <data key="d0">95269</data>
  <data key="d1">Serp1</data>
  <data key="d2">Serp1</data>
  <data key="d3">False</data>
  <data key="d4">Serp1</data>
  <data key="d5">-</data>
  <data key="d6">Yes</data>
</node>
<node id="95267">
  <data key="d0">95267</data>
  <data key="d1">Rubcn</data>
  <data key="d2">Rubcn</data>
  <data key="d3">False</data>
  <data key="d4">Rubcn</data>
  <data key="d5">-</data>
  <data key="d6">Yes</data>
</node>
<node id="95265">
  <data key="d0">95265</data>
  <data key="d1">Rsrp1</data>
  <data key="d2">Rsrp1</data>
  <data key="d3">False</data>
  <data key="d4">Rsrp1</data>
  <data key="d5">-</data>
  <data key="d6">Yes</data>
</node>
<node id="95263">
  <data key="d0">95263</data>
  <data key="d1">Rsph14</data>
  <data key="d2">Rsph14</data>
  <data key="d3">False</data>
  <data key="d4">Rsph14</data>
  <data key="d5">-</data>
  <data key="d6">Yes</data>
</node>
<node id="95261">
  <data key="d0">95261</data>
  <data key="d1">Pudp</data>
  <data key="d2">Pudp</data>
  <data key="d3">False</data>
  <data key="d4">Pudp</data>
  <data key="d5">-</data>
  <data key="d6">Yes</data>
</node>
<node id="95259">
  <data key="d0">95259</data>
  <data key="d1">Psd</data>
  <data key="d2">Psd</data>
  <data key="d3">False</data>
  <data key="d4">Psd</data>
  <data key="d5">-</data>
  <data key="d6">Yes</data>
</node>
<node id="95257">
  <data key="d0">95257</data>
  <data key="d1">Polr2b</data>
  <data key="d2">Polr2b</data>
  <data key="d3">False</data>
  <data key="d4">Polr2b</data>
  <data key="d5">-</data>
  <data key="d6">Yes</data>
</node>
<node id="95255">
  <data key="d0">95255</data>
  <data key="d1">Pkmyt1</data>
  <data key="d2">Pkmyt1</data>
  <data key="d3">False</data>
  <data key="d4">Pkmyt1</data>
  <data key="d5">-</data>
  <data key="d6">Yes</data>
</node>
<node id="95253">
  <data key="d0">95253</data>
  <data key="d1">Pcif1</data>
  <data key="d2">Pcif1</data>
  <data key="d3">False</data>
  <data key="d4">Pcif1</data>
  <data key="d5">-</data>
  <data key="d6">Yes</data>
</node>
<node id="95251">
  <data key="d0">95251</data>
  <data key="d1">Pacs2</data>
  <data key="d2">Pacs2</data>
  <data key="d3">False</data>
  <data key="d4">Pacs2</data>
  <data key="d5">-</data>
  <data key="d6">Yes</data>
</node>
<node id="95249">
  <data key="d0">95249</data>
  <data key="d1">Narf</data>
  <data key="d2">Narf</data>
  <data key="d3">False</data>
  <data key="d4">Narf</data>
  <data key="d5">-</data>
  <data key="d6">Yes</data>
</node>
<node id="95247">
  <data key="d0">95247</data>
  <data key="d1">Mrpl36</data>
  <data key="d2">Mrpl36</data>
  <data key="d3">False</data>
  <data key="d4">Mrpl36</data>
  <data key="d5">-</data>
  <data key="d6">Yes</data>
</node>
<node id="95245">
  <data key="d0">95245</data>
  <data key="d1">Mepce</data>
  <data key="d2">Mepce</data>
  <data key="d3">False</data>
  <data key="d4">Mepce</data>
  <data key="d5">-</data>
  <data key="d6">Yes</data>
</node>
<node id="95243">
  <data key="d0">95243</data>
  <data key="d1">Luc7l2</data>
  <data key="d2">Luc7l2</data>
  <data key="d3">False</data>
  <data key="d4">Luc7l2</data>
  <data key="d5">-</data>
  <data key="d6">Yes</data>
</node>
<node id="95241">
  <data key="d0">95241</data>
  <data key="d1">Get1</data>
  <data key="d2">Get1</data>
  <data key="d3">False</data>
  <data key="d4">Get1</data>
  <data key="d5">-</data>
  <data key="d6">Yes</data>
</node>
<node id="95239">
  <data key="d0">95239</data>
  <data key="d1">Fbxl15</data>
  <data key="d2">Fbxl15</data>
  <data key="d3">False</data>
  <data key="d4">Fbxl15</data>
  <data key="d5">-</data>
  <data key="d6">Yes</data>
</node>
<node id="95237">
  <data key="d0">95237</data>
  <data key="d1">Fam222b</data>
  <data key="d2">Fam222b</data>
  <data key="d3">False</data>
  <data key="d4">Fam222b</data>
  <data key="d5">-</data>
  <data key="d6">Yes</data>
</node>
<node id="95235">
  <data key="d0">95235</data>
  <data key="d1">Fads2</data>
  <data key="d2">Fads2</data>
  <data key="d3">False</data>
  <data key="d4">Fads2</data>
  <data key="d5">-</data>
  <data key="d6">Yes</data>
</node>
<node id="95233">
  <data key="d0">95233</data>
  <data key="d1">Eif4enif1</data>
  <data key="d2">Eif4enif1</data>
  <data key="d3">False</data>
  <data key="d4">Eif4enif1</data>
  <data key="d5">-</data>
  <data key="d6">Yes</data>
</node>
<node id="95231">
  <data key="d0">95231</data>
  <data key="d1">Dedd2</data>
  <data key="d2">Dedd2</data>
  <data key="d3">False</data>
  <data key="d4">Dedd2</data>
  <data key="d5">-</data>
  <data key="d6">Yes</data>
</node>
<node id="95229">
  <data key="d0">95229</data>
  <data key="d1">Clasp1</data>
  <data key="d2">Clasp1</data>
  <data key="d3">False</data>
  <data key="d4">Clasp1</data>
  <data key="d5">-</data>
  <data key="d6">Yes</data>
</node>
<node id="95227">
  <data key="d0">95227</data>
  <data key="d1">Cic</data>
  <data key="d2">Cic</data>
  <data key="d3">False</data>
  <data key="d4">Cic</data>
  <data key="d5">-</data>
  <data key="d6">Yes</data>
</node>
<node id="95225">
  <data key="d0">95225</data>
  <data key="d1">B9d1</data>
  <data key="d2">B9d1</data>
  <data key="d3">False</data>
  <data key="d4">B9d1</data>
  <data key="d5">-</data>
  <data key="d6">Yes</data>
</node>
<node id="95223">
  <data key="d0">95223</data>
  <data key="d1">Arrdc3</data>
  <data key="d2">Arrdc3</data>
  <data key="d3">False</data>
  <data key="d4">Arrdc3</data>
  <data key="d5">-</data>
  <data key="d6">Yes</data>
</node>
<node id="95221">
  <data key="d0">95221</data>
  <data key="d1">Armc6</data>
  <data key="d2">Armc6</data>
  <data key="d3">False</data>
  <data key="d4">Armc6</data>
  <data key="d5">-</data>
  <data key="d6">Yes</data>
</node>
<node id="95219">
  <data key="d0">95219</data>
  <data key="d1">9930021j03rik</data>
  <data key="d2">9930021j03rik</data>
  <data key="d3">False</data>
  <data key="d4">9930021j03rik</data>
  <data key="d5">-</data>
  <data key="d6">Yes</data>
</node>
<node id="95217">
  <data key="d0">95217</data>
  <data key="d1">Prdx5</data>
  <data key="d2">Prdx5</data>
  <data key="d3">False</data>
  <data key="d4">Prdx5</data>
  <data key="d5">-</data>
  <data key="d6">Yes</data>
</node>
<node id="95215">
  <data key="d0">95215</data>
  <data key="d1">Capns1</data>
  <data key="d2">Capns1</data>
  <data key="d3">False</data>
  <data key="d4">Capns1</data>
  <data key="d5">-</data>
  <data key="d6">Yes</data>
</node>
<node id="95213">
  <data key="d0">95213</data>
  <data key="d1">Wbp1l</data>
  <data key="d2">Wbp1l</data>
  <data key="d3">False</data>
  <data key="d4">Wbp1l</data>
  <data key="d5">-</data>
  <data key="d6">Yes</data>
</node>
<node id="95211">
  <data key="d0">95211</data>
  <data key="d1">Lpar1</data>
  <data key="d2">Lpar1</data>
  <data key="d3">False</data>
  <data key="d4">Lpar1</data>
  <data key="d5">-</data>
  <data key="d6">Yes</data>
</node>
<node id="95209">
  <data key="d0">95209</data>
  <data key="d1">Ccdc6</data>
  <data key="d2">Ccdc6</data>
  <data key="d3">False</data>
  <data key="d4">Ccdc6</data>
  <data key="d5">-</data>
  <data key="d6">Yes</data>
</node>
<node id="95207">
  <data key="d0">95207</data>
  <data key="d1">Rln1</data>
  <data key="d2">Rln1</data>
  <data key="d3">False</data>
  <data key="d4">Rln1</data>
  <data key="d5">-</data>
  <data key="d6">Yes</data>
</node>
<node id="95205">
  <data key="d0">95205</data>
  <data key="d1">Rab31</data>
  <data key="d2">Rab31</data>
  <data key="d3">False</data>
  <data key="d4">Rab31</data>
  <data key="d5">-</data>
  <data key="d6">Yes</data>
</node>
<node id="95203">
  <data key="d0">95203</data>
  <data key="d1">Plcb1</data>
  <data key="d2">Plcb1</data>
  <data key="d3">False</data>
  <data key="d4">Plcb1</data>
  <data key="d5">-</data>
  <data key="d6">Yes</data>
</node>
<node id="95201">
  <data key="d0">95201</data>
  <data key="d1">Phactr2</data>
  <data key="d2">Phactr2</data>
  <data key="d3">False</data>
  <data key="d4">Phactr2</data>
  <data key="d5">-</data>
  <data key="d6">Yes</data>
</node>
<node id="95199">
  <data key="d0">95199</data>
  <data key="d1">Gpt2</data>
  <data key="d2">Gpt2</data>
  <data key="d3">False</data>
  <data key="d4">Gpt2</data>
  <data key="d5">-</data>
  <data key="d6">Yes</data>
</node>
<node id="95197">
  <data key="d0">95197</data>
  <data key="d1">Arhgef16</data>
  <data key="d2">Arhgef16</data>
  <data key="d3">False</data>
  <data key="d4">Arhgef16</data>
  <data key="d5">-</data>
  <data key="d6">Yes</data>
</node>
<node id="95195">
  <data key="d0">95195</data>
  <data key="d1">Myh6</data>
  <data key="d2">Myh6</data>
  <data key="d3">False</data>
  <data key="d4">Myh6</data>
  <data key="d5">-</data>
  <data key="d6">Yes</data>
</node>
<node id="95193">
  <data key="d0">95193</data>
  <data key="d1">Zfp469</data>
  <data key="d2">Zfp469</data>
  <data key="d3">False</data>
  <data key="d4">Zfp469</data>
  <data key="d5">-</data>
  <data key="d6">Yes</data>
</node>
<node id="95191">
  <data key="d0">95191</data>
  <data key="d1">Unkl</data>
  <data key="d2">Unkl</data>
  <data key="d3">False</data>
  <data key="d4">Unkl</data>
  <data key="d5">-</data>
  <data key="d6">Yes</data>
</node>
<node id="95189">
  <data key="d0">95189</data>
  <data key="d1">Sdk2</data>
  <data key="d2">Sdk2</data>
  <data key="d3">False</data>
  <data key="d4">Sdk2</data>
  <data key="d5">-</data>
  <data key="d6">Yes</data>
</node>
<node id="95187">
  <data key="d0">95187</data>
  <data key="d1">Rhbdf2</data>
  <data key="d2">Rhbdf2</data>
  <data key="d3">False</data>
  <data key="d4">Rhbdf2</data>
  <data key="d5">-</data>
  <data key="d6">Yes</data>
</node>
<node id="95185">
  <data key="d0">95185</data>
  <data key="d1">Prkar1b</data>
  <data key="d2">Prkar1b</data>
  <data key="d3">False</data>
  <data key="d4">Prkar1b</data>
  <data key="d5">-</data>
  <data key="d6">Yes</data>
</node>
<node id="95183">
  <data key="d0">95183</data>
  <data key="d1">Osbpl5</data>
  <data key="d2">Osbpl5</data>
  <data key="d3">False</data>
  <data key="d4">Osbpl5</data>
  <data key="d5">-</data>
  <data key="d6">Yes</data>
</node>
<node id="95181">
  <data key="d0">95181</data>
  <data key="d1">Kif21b</data>
  <data key="d2">Kif21b</data>
  <data key="d3">False</data>
  <data key="d4">Kif21b</data>
  <data key="d5">-</data>
  <data key="d6">Yes</data>
</node>
<node id="95179">
  <data key="d0">95179</data>
  <data key="d1">Fgd5</data>
  <data key="d2">Fgd5</data>
  <data key="d3">False</data>
  <data key="d4">Fgd5</data>
  <data key="d5">-</data>
  <data key="d6">Yes</data>
</node>
<node id="95177">
  <data key="d0">95177</data>
  <data key="d1">Crb2</data>
  <data key="d2">Crb2</data>
  <data key="d3">False</data>
  <data key="d4">Crb2</data>
  <data key="d5">-</data>
  <data key="d6">Yes</data>
</node>
<node id="95175">
  <data key="d0">95175</data>
  <data key="d1">Wtap</data>
  <data key="d2">Wtap</data>
  <data key="d3">False</data>
  <data key="d4">Wtap</data>
  <data key="d5">-</data>
  <data key="d6">Yes</data>
</node>
<node id="95173">
  <data key="d0">95173</data>
  <data key="d1">Usp37</data>
  <data key="d2">Usp37</data>
  <data key="d3">False</data>
  <data key="d4">Usp37</data>
  <data key="d5">-</data>
  <data key="d6">Yes</data>
</node>
<node id="95171">
  <data key="d0">95171</data>
  <data key="d1">Txnl1</data>
  <data key="d2">Txnl1</data>
  <data key="d3">False</data>
  <data key="d4">Txnl1</data>
  <data key="d5">-</data>
  <data key="d6">Yes</data>
</node>
<node id="95169">
  <data key="d0">95169</data>
  <data key="d1">Tti1</data>
  <data key="d2">Tti1</data>
  <data key="d3">False</data>
  <data key="d4">Tti1</data>
  <data key="d5">-</data>
  <data key="d6">Yes</data>
</node>
<node id="95167">
  <data key="d0">95167</data>
  <data key="d1">Trip13</data>
  <data key="d2">Trip13</data>
  <data key="d3">False</data>
  <data key="d4">Trip13</data>
  <data key="d5">-</data>
  <data key="d6">Yes</data>
</node>
<node id="95165">
  <data key="d0">95165</data>
  <data key="d1">Tomm40</data>
  <data key="d2">Tomm40</data>
  <data key="d3">False</data>
  <data key="d4">Tomm40</data>
  <data key="d5">-</data>
  <data key="d6">Yes</data>
</node>
<node id="95163">
  <data key="d0">95163</data>
  <data key="d1">Tnrc6a</data>
  <data key="d2">Tnrc6a</data>
  <data key="d3">False</data>
  <data key="d4">Tnrc6a</data>
  <data key="d5">-</data>
  <data key="d6">Yes</data>
</node>
<node id="95161">
  <data key="d0">95161</data>
  <data key="d1">Tmem248</data>
  <data key="d2">Tmem248</data>
  <data key="d3">False</data>
  <data key="d4">Tmem248</data>
  <data key="d5">-</data>
  <data key="d6">Yes</data>
</node>
<node id="95159">
  <data key="d0">95159</data>
  <data key="d1">Tmco1</data>
  <data key="d2">Tmco1</data>
  <data key="d3">False</data>
  <data key="d4">Tmco1</data>
  <data key="d5">-</data>
  <data key="d6">Yes</data>
</node>
<node id="95157">
  <data key="d0">95157</data>
  <data key="d1">Tma7</data>
  <data key="d2">Tma7</data>
  <data key="d3">False</data>
  <data key="d4">Tma7</data>
  <data key="d5">-</data>
  <data key="d6">Yes</data>
</node>
<node id="95155">
  <data key="d0">95155</data>
  <data key="d1">Tbc1d22a</data>
  <data key="d2">Tbc1d22a</data>
  <data key="d3">False</data>
  <data key="d4">Tbc1d22a</data>
  <data key="d5">-</data>
  <data key="d6">Yes</data>
</node>
<node id="95153">
  <data key="d0">95153</data>
  <data key="d1">Snrpf</data>
  <data key="d2">Snrpf</data>
  <data key="d3">False</data>
  <data key="d4">Snrpf</data>
  <data key="d5">-</data>
  <data key="d6">Yes</data>
</node>
<node id="95151">
  <data key="d0">95151</data>
  <data key="d1">Smarcd2</data>
  <data key="d2">Smarcd2</data>
  <data key="d3">False</data>
  <data key="d4">Smarcd2</data>
  <data key="d5">-</data>
  <data key="d6">Yes</data>
</node>
<node id="95149">
  <data key="d0">95149</data>
  <data key="d1">Skida1</data>
  <data key="d2">Skida1</data>
  <data key="d3">False</data>
  <data key="d4">Skida1</data>
  <data key="d5">-</data>
  <data key="d6">Yes</data>
</node>
<node id="95147">
  <data key="d0">95147</data>
  <data key="d1">Selenoi</data>
  <data key="d2">Selenoi</data>
  <data key="d3">False</data>
  <data key="d4">Selenoi</data>
  <data key="d5">-</data>
  <data key="d6">Yes</data>
</node>
<node id="95145">
  <data key="d0">95145</data>
  <data key="d1">Scnm1</data>
  <data key="d2">Scnm1</data>
  <data key="d3">False</data>
  <data key="d4">Scnm1</data>
  <data key="d5">-</data>
  <data key="d6">Yes</data>
</node>
<node id="95143">
  <data key="d0">95143</data>
  <data key="d1">Sap18b</data>
  <data key="d2">Sap18b</data>
  <data key="d3">False</data>
  <data key="d4">Sap18b</data>
  <data key="d5">-</data>
  <data key="d6">Yes</data>
</node>
<node id="95141">
  <data key="d0">95141</data>
  <data key="d1">Sap18</data>
  <data key="d2">Sap18</data>
  <data key="d3">False</data>
  <data key="d4">Sap18</data>
  <data key="d5">-</data>
  <data key="d6">Yes</data>
</node>
<node id="95139">
  <data key="d0">95139</data>
  <data key="d1">Rps6kc1</data>
  <data key="d2">Rps6kc1</data>
  <data key="d3">False</data>
  <data key="d4">Rps6kc1</data>
  <data key="d5">-</data>
  <data key="d6">Yes</data>
</node>
<node id="95137">
  <data key="d0">95137</data>
  <data key="d1">Rps3a1</data>
  <data key="d2">Rps3a1</data>
  <data key="d3">False</data>
  <data key="d4">Rps3a1</data>
  <data key="d5">-</data>
  <data key="d6">Yes</data>
</node>
<node id="95135">
  <data key="d0">95135</data>
  <data key="d1">Rps21</data>
  <data key="d2">Rps21</data>
  <data key="d3">False</data>
  <data key="d4">Rps21</data>
  <data key="d5">-</data>
  <data key="d6">Yes</data>
</node>
<node id="95133">
  <data key="d0">95133</data>
  <data key="d1">Rprd1b</data>
  <data key="d2">Rprd1b</data>
  <data key="d3">False</data>
  <data key="d4">Rprd1b</data>
  <data key="d5">-</data>
  <data key="d6">Yes</data>
</node>
<node id="95131">
  <data key="d0">95131</data>
  <data key="d1">Rab11fip2</data>
  <data key="d2">Rab11fip2</data>
  <data key="d3">False</data>
  <data key="d4">Rab11fip2</data>
  <data key="d5">-</data>
  <data key="d6">Yes</data>
</node>
<node id="95129">
  <data key="d0">95129</data>
  <data key="d1">Ptar1</data>
  <data key="d2">Ptar1</data>
  <data key="d3">False</data>
  <data key="d4">Ptar1</data>
  <data key="d5">-</data>
  <data key="d6">Yes</data>
</node>
<node id="95127">
  <data key="d0">95127</data>
  <data key="d1">Prpf40a</data>
  <data key="d2">Prpf40a</data>
  <data key="d3">False</data>
  <data key="d4">Prpf40a</data>
  <data key="d5">-</data>
  <data key="d6">Yes</data>
</node>
<node id="95125">
  <data key="d0">95125</data>
  <data key="d1">Parpbp</data>
  <data key="d2">Parpbp</data>
  <data key="d3">False</data>
  <data key="d4">Parpbp</data>
  <data key="d5">-</data>
  <data key="d6">Yes</data>
</node>
<node id="95123">
  <data key="d0">95123</data>
  <data key="d1">Nup37</data>
  <data key="d2">Nup37</data>
  <data key="d3">False</data>
  <data key="d4">Nup37</data>
  <data key="d5">-</data>
  <data key="d6">Yes</data>
</node>
<node id="95121">
  <data key="d0">95121</data>
  <data key="d1">Nup107</data>
  <data key="d2">Nup107</data>
  <data key="d3">False</data>
  <data key="d4">Nup107</data>
  <data key="d5">-</data>
  <data key="d6">Yes</data>
</node>
<node id="95119">
  <data key="d0">95119</data>
  <data key="d1">Nfxl1</data>
  <data key="d2">Nfxl1</data>
  <data key="d3">False</data>
  <data key="d4">Nfxl1</data>
  <data key="d5">-</data>
  <data key="d6">Yes</data>
</node>
<node id="95117">
  <data key="d0">95117</data>
  <data key="d1">Ndufs6</data>
  <data key="d2">Ndufs6</data>
  <data key="d3">False</data>
  <data key="d4">Ndufs6</data>
  <data key="d5">-</data>
  <data key="d6">Yes</data>
</node>
<node id="95115">
  <data key="d0">95115</data>
  <data key="d1">Ndufb7</data>
  <data key="d2">Ndufb7</data>
  <data key="d3">False</data>
  <data key="d4">Ndufb7</data>
  <data key="d5">-</data>
  <data key="d6">Yes</data>
</node>
<node id="95113">
  <data key="d0">95113</data>
  <data key="d1">Naa50</data>
  <data key="d2">Naa50</data>
  <data key="d3">False</data>
  <data key="d4">Naa50</data>
  <data key="d5">-</data>
  <data key="d6">Yes</data>
</node>
<node id="95111">
  <data key="d0">95111</data>
  <data key="d1">Mrps28</data>
  <data key="d2">Mrps28</data>
  <data key="d3">False</data>
  <data key="d4">Mrps28</data>
  <data key="d5">-</data>
  <data key="d6">Yes</data>
</node>
<node id="95109">
  <data key="d0">95109</data>
  <data key="d1">Mrpl33</data>
  <data key="d2">Mrpl33</data>
  <data key="d3">False</data>
  <data key="d4">Mrpl33</data>
  <data key="d5">-</data>
  <data key="d6">Yes</data>
</node>
<node id="95107">
  <data key="d0">95107</data>
  <data key="d1">Mrpl20</data>
  <data key="d2">Mrpl20</data>
  <data key="d3">False</data>
  <data key="d4">Mrpl20</data>
  <data key="d5">-</data>
  <data key="d6">Yes</data>
</node>
<node id="95105">
  <data key="d0">95105</data>
  <data key="d1">Map3k11</data>
  <data key="d2">Map3k11</data>
  <data key="d3">False</data>
  <data key="d4">Map3k11</data>
  <data key="d5">-</data>
  <data key="d6">Yes</data>
</node>
<node id="95103">
  <data key="d0">95103</data>
  <data key="d1">Lsm7</data>
  <data key="d2">Lsm7</data>
  <data key="d3">False</data>
  <data key="d4">Lsm7</data>
  <data key="d5">-</data>
  <data key="d6">Yes</data>
</node>
<node id="95101">
  <data key="d0">95101</data>
  <data key="d1">Krit1</data>
  <data key="d2">Krit1</data>
  <data key="d3">False</data>
  <data key="d4">Krit1</data>
  <data key="d5">-</data>
  <data key="d6">Yes</data>
</node>
<node id="95099">
  <data key="d0">95099</data>
  <data key="d1">Kmt5a</data>
  <data key="d2">Kmt5a</data>
  <data key="d3">False</data>
  <data key="d4">Kmt5a</data>
  <data key="d5">-</data>
  <data key="d6">Yes</data>
</node>
<node id="95097">
  <data key="d0">95097</data>
  <data key="d1">Kdm4d</data>
  <data key="d2">Kdm4d</data>
  <data key="d3">False</data>
  <data key="d4">Kdm4d</data>
  <data key="d5">-</data>
  <data key="d6">Yes</data>
</node>
<node id="95095">
  <data key="d0">95095</data>
  <data key="d1">Impact</data>
  <data key="d2">Impact</data>
  <data key="d3">False</data>
  <data key="d4">Impact</data>
  <data key="d5">-</data>
  <data key="d6">Yes</data>
</node>
<node id="95093">
  <data key="d0">95093</data>
  <data key="d1">Gpatch8</data>
  <data key="d2">Gpatch8</data>
  <data key="d3">False</data>
  <data key="d4">Gpatch8</data>
  <data key="d5">-</data>
  <data key="d6">Yes</data>
</node>
<node id="95091">
  <data key="d0">95091</data>
  <data key="d1">Golgb1</data>
  <data key="d2">Golgb1</data>
  <data key="d3">False</data>
  <data key="d4">Golgb1</data>
  <data key="d5">-</data>
  <data key="d6">Yes</data>
</node>
<node id="95089">
  <data key="d0">95089</data>
  <data key="d1">Gcn1</data>
  <data key="d2">Gcn1</data>
  <data key="d3">False</data>
  <data key="d4">Gcn1</data>
  <data key="d5">-</data>
  <data key="d6">Yes</data>
</node>
<node id="95087">
  <data key="d0">95087</data>
  <data key="d1">Fam193b</data>
  <data key="d2">Fam193b</data>
  <data key="d3">False</data>
  <data key="d4">Fam193b</data>
  <data key="d5">-</data>
  <data key="d6">Yes</data>
</node>
<node id="95085">
  <data key="d0">95085</data>
  <data key="d1">Eif3m</data>
  <data key="d2">Eif3m</data>
  <data key="d3">False</data>
  <data key="d4">Eif3m</data>
  <data key="d5">-</data>
  <data key="d6">Yes</data>
</node>
<node id="95083">
  <data key="d0">95083</data>
  <data key="d1">Dus1l</data>
  <data key="d2">Dus1l</data>
  <data key="d3">False</data>
  <data key="d4">Dus1l</data>
  <data key="d5">-</data>
  <data key="d6">Yes</data>
</node>
<node id="95081">
  <data key="d0">95081</data>
  <data key="d1">Dicer1</data>
  <data key="d2">Dicer1</data>
  <data key="d3">False</data>
  <data key="d4">Dicer1</data>
  <data key="d5">-</data>
  <data key="d6">Yes</data>
</node>
<node id="95079">
  <data key="d0">95079</data>
  <data key="d1">Ddx42</data>
  <data key="d2">Ddx42</data>
  <data key="d3">False</data>
  <data key="d4">Ddx42</data>
  <data key="d5">-</data>
  <data key="d6">Yes</data>
</node>
<node id="95077">
  <data key="d0">95077</data>
  <data key="d1">Cwc15</data>
  <data key="d2">Cwc15</data>
  <data key="d3">False</data>
  <data key="d4">Cwc15</data>
  <data key="d5">-</data>
  <data key="d6">Yes</data>
</node>
<node id="95075">
  <data key="d0">95075</data>
  <data key="d1">Cnot9</data>
  <data key="d2">Cnot9</data>
  <data key="d3">False</data>
  <data key="d4">Cnot9</data>
  <data key="d5">-</data>
  <data key="d6">Yes</data>
</node>
<node id="95073">
  <data key="d0">95073</data>
  <data key="d1">Chmp4b</data>
  <data key="d2">Chmp4b</data>
  <data key="d3">False</data>
  <data key="d4">Chmp4b</data>
  <data key="d5">-</data>
  <data key="d6">Yes</data>
</node>
<node id="95071">
  <data key="d0">95071</data>
  <data key="d1">Ccdc71</data>
  <data key="d2">Ccdc71</data>
  <data key="d3">False</data>
  <data key="d4">Ccdc71</data>
  <data key="d5">-</data>
  <data key="d6">Yes</data>
</node>
<node id="95069">
  <data key="d0">95069</data>
  <data key="d1">Ccdc51</data>
  <data key="d2">Ccdc51</data>
  <data key="d3">False</data>
  <data key="d4">Ccdc51</data>
  <data key="d5">-</data>
  <data key="d6">Yes</data>
</node>
<node id="95067">
  <data key="d0">95067</data>
  <data key="d1">Ccdc146</data>
  <data key="d2">Ccdc146</data>
  <data key="d3">False</data>
  <data key="d4">Ccdc146</data>
  <data key="d5">-</data>
  <data key="d6">Yes</data>
</node>
<node id="95065">
  <data key="d0">95065</data>
  <data key="d1">Brd9</data>
  <data key="d2">Brd9</data>
  <data key="d3">False</data>
  <data key="d4">Brd9</data>
  <data key="d5">-</data>
  <data key="d6">Yes</data>
</node>
<node id="95063">
  <data key="d0">95063</data>
  <data key="d1">Asb8</data>
  <data key="d2">Asb8</data>
  <data key="d3">False</data>
  <data key="d4">Asb8</data>
  <data key="d5">-</data>
  <data key="d6">Yes</data>
</node>
<node id="95061">
  <data key="d0">95061</data>
  <data key="d1">Anxa11</data>
  <data key="d2">Anxa11</data>
  <data key="d3">False</data>
  <data key="d4">Anxa11</data>
  <data key="d5">-</data>
  <data key="d6">Yes</data>
</node>
<node id="95059">
  <data key="d0">95059</data>
  <data key="d1">Ankib1</data>
  <data key="d2">Ankib1</data>
  <data key="d3">False</data>
  <data key="d4">Ankib1</data>
  <data key="d5">-</data>
  <data key="d6">Yes</data>
</node>
<node id="95057">
  <data key="d0">95057</data>
  <data key="d1">Agps</data>
  <data key="d2">Agps</data>
  <data key="d3">False</data>
  <data key="d4">Agps</data>
  <data key="d5">-</data>
  <data key="d6">Yes</data>
</node>
<node id="95055">
  <data key="d0">95055</data>
  <data key="d1">Adgrf3</data>
  <data key="d2">Adgrf3</data>
  <data key="d3">False</data>
  <data key="d4">Adgrf3</data>
  <data key="d5">-</data>
  <data key="d6">Yes</data>
</node>
<node id="95053">
  <data key="d0">95053</data>
  <data key="d1">Acbd3</data>
  <data key="d2">Acbd3</data>
  <data key="d3">False</data>
  <data key="d4">Acbd3</data>
  <data key="d5">-</data>
  <data key="d6">Yes</data>
</node>
<node id="95051">
  <data key="d0">95051</data>
  <data key="d1">Taf2</data>
  <data key="d2">Taf2</data>
  <data key="d3">False</data>
  <data key="d4">Taf2</data>
  <data key="d5">-</data>
  <data key="d6">Yes</data>
</node>
<node id="95049">
  <data key="d0">95049</data>
  <data key="d1">Snrnp200</data>
  <data key="d2">Snrnp200</data>
  <data key="d3">False</data>
  <data key="d4">Snrnp200</data>
  <data key="d5">-</data>
  <data key="d6">Yes</data>
</node>
<node id="95047">
  <data key="d0">95047</data>
  <data key="d1">Gcc2</data>
  <data key="d2">Gcc2</data>
  <data key="d3">False</data>
  <data key="d4">Gcc2</data>
  <data key="d5">-</data>
  <data key="d6">Yes</data>
</node>
<node id="95045">
  <data key="d0">95045</data>
  <data key="d1">Eif1</data>
  <data key="d2">Eif1</data>
  <data key="d3">False</data>
  <data key="d4">Eif1</data>
  <data key="d5">-</data>
  <data key="d6">Yes</data>
</node>
<node id="95043">
  <data key="d0">95043</data>
  <data key="d1">Cdc42ep4</data>
  <data key="d2">Cdc42ep4</data>
  <data key="d3">False</data>
  <data key="d4">Cdc42ep4</data>
  <data key="d5">-</data>
  <data key="d6">Yes</data>
</node>
<node id="95041">
  <data key="d0">95041</data>
  <data key="d1">Vipr1</data>
  <data key="d2">Vipr1</data>
  <data key="d3">False</data>
  <data key="d4">Vipr1</data>
  <data key="d5">-</data>
  <data key="d6">Yes</data>
</node>
<node id="95039">
  <data key="d0">95039</data>
  <data key="d1">Tmem14c</data>
  <data key="d2">Tmem14c</data>
  <data key="d3">False</data>
  <data key="d4">Tmem14c</data>
  <data key="d5">-</data>
  <data key="d6">Yes</data>
</node>
<node id="95037">
  <data key="d0">95037</data>
  <data key="d1">Srrm1</data>
  <data key="d2">Srrm1</data>
  <data key="d3">False</data>
  <data key="d4">Srrm1</data>
  <data key="d5">-</data>
  <data key="d6">Yes</data>
</node>
<node id="95035">
  <data key="d0">95035</data>
  <data key="d1">Sec22c</data>
  <data key="d2">Sec22c</data>
  <data key="d3">False</data>
  <data key="d4">Sec22c</data>
  <data key="d5">-</data>
  <data key="d6">Yes</data>
</node>
<node id="95033">
  <data key="d0">95033</data>
  <data key="d1">Rhof</data>
  <data key="d2">Rhof</data>
  <data key="d3">False</data>
  <data key="d4">Rhof</data>
  <data key="d5">-</data>
  <data key="d6">Yes</data>
</node>
<node id="95031">
  <data key="d0">95031</data>
  <data key="d1">Prdm11</data>
  <data key="d2">Prdm11</data>
  <data key="d3">False</data>
  <data key="d4">Prdm11</data>
  <data key="d5">-</data>
  <data key="d6">Yes</data>
</node>
<node id="95029">
  <data key="d0">95029</data>
  <data key="d1">Pex16</data>
  <data key="d2">Pex16</data>
  <data key="d3">False</data>
  <data key="d4">Pex16</data>
  <data key="d5">-</data>
  <data key="d6">Yes</data>
</node>
<node id="95027">
  <data key="d0">95027</data>
  <data key="d1">Pdia4</data>
  <data key="d2">Pdia4</data>
  <data key="d3">False</data>
  <data key="d4">Pdia4</data>
  <data key="d5">-</data>
  <data key="d6">Yes</data>
</node>
<node id="95025">
  <data key="d0">95025</data>
  <data key="d1">Pask</data>
  <data key="d2">Pask</data>
  <data key="d3">False</data>
  <data key="d4">Pask</data>
  <data key="d5">-</data>
  <data key="d6">Yes</data>
</node>
<node id="95023">
  <data key="d0">95023</data>
  <data key="d1">Otulinl</data>
  <data key="d2">Otulinl</data>
  <data key="d3">False</data>
  <data key="d4">Otulinl</data>
  <data key="d5">-</data>
  <data key="d6">Yes</data>
</node>
<node id="95021">
  <data key="d0">95021</data>
  <data key="d1">Mphosph9</data>
  <data key="d2">Mphosph9</data>
  <data key="d3">False</data>
  <data key="d4">Mphosph9</data>
  <data key="d5">-</data>
  <data key="d6">Yes</data>
</node>
<node id="95019">
  <data key="d0">95019</data>
  <data key="d1">Mlec</data>
  <data key="d2">Mlec</data>
  <data key="d3">False</data>
  <data key="d4">Mlec</data>
  <data key="d5">-</data>
  <data key="d6">Yes</data>
</node>
<node id="95017">
  <data key="d0">95017</data>
  <data key="d1">Mkrn1</data>
  <data key="d2">Mkrn1</data>
  <data key="d3">False</data>
  <data key="d4">Mkrn1</data>
  <data key="d5">-</data>
  <data key="d6">Yes</data>
</node>
<node id="95015">
  <data key="d0">95015</data>
  <data key="d1">Mat2b</data>
  <data key="d2">Mat2b</data>
  <data key="d3">False</data>
  <data key="d4">Mat2b</data>
  <data key="d5">-</data>
  <data key="d6">Yes</data>
</node>
<node id="95013">
  <data key="d0">95013</data>
  <data key="d1">Lypla1</data>
  <data key="d2">Lypla1</data>
  <data key="d3">False</data>
  <data key="d4">Lypla1</data>
  <data key="d5">-</data>
  <data key="d6">Yes</data>
</node>
<node id="95011">
  <data key="d0">95011</data>
  <data key="d1">Lipa</data>
  <data key="d2">Lipa</data>
  <data key="d3">False</data>
  <data key="d4">Lipa</data>
  <data key="d5">-</data>
  <data key="d6">Yes</data>
</node>
<node id="95009">
  <data key="d0">95009</data>
  <data key="d1">Lins1</data>
  <data key="d2">Lins1</data>
  <data key="d3">False</data>
  <data key="d4">Lins1</data>
  <data key="d5">-</data>
  <data key="d6">Yes</data>
</node>
<node id="95007">
  <data key="d0">95007</data>
  <data key="d1">Klhl25</data>
  <data key="d2">Klhl25</data>
  <data key="d3">False</data>
  <data key="d4">Klhl25</data>
  <data key="d5">-</data>
  <data key="d6">Yes</data>
</node>
<node id="95005">
  <data key="d0">95005</data>
  <data key="d1">Fzd2</data>
  <data key="d2">Fzd2</data>
  <data key="d3">False</data>
  <data key="d4">Fzd2</data>
  <data key="d5">-</data>
  <data key="d6">Yes</data>
</node>
<node id="95003">
  <data key="d0">95003</data>
  <data key="d1">Fam117a</data>
  <data key="d2">Fam117a</data>
  <data key="d3">False</data>
  <data key="d4">Fam117a</data>
  <data key="d5">-</data>
  <data key="d6">Yes</data>
</node>
<node id="95001">
  <data key="d0">95001</data>
  <data key="d1">Fads1</data>
  <data key="d2">Fads1</data>
  <data key="d3">False</data>
  <data key="d4">Fads1</data>
  <data key="d5">-</data>
  <data key="d6">Yes</data>
</node>
<node id="94999">
  <data key="d0">94999</data>
  <data key="d1">Eif2ak3</data>
  <data key="d2">Eif2ak3</data>
  <data key="d3">False</data>
  <data key="d4">Eif2ak3</data>
  <data key="d5">-</data>
  <data key="d6">Yes</data>
</node>
<node id="94997">
  <data key="d0">94997</data>
  <data key="d1">Dpf1</data>
  <data key="d2">Dpf1</data>
  <data key="d3">False</data>
  <data key="d4">Dpf1</data>
  <data key="d5">-</data>
  <data key="d6">Yes</data>
</node>
<node id="94995">
  <data key="d0">94995</data>
  <data key="d1">Dlg3</data>
  <data key="d2">Dlg3</data>
  <data key="d3">False</data>
  <data key="d4">Dlg3</data>
  <data key="d5">-</data>
  <data key="d6">Yes</data>
</node>
<node id="94993">
  <data key="d0">94993</data>
  <data key="d1">Coq10b</data>
  <data key="d2">Coq10b</data>
  <data key="d3">False</data>
  <data key="d4">Coq10b</data>
  <data key="d5">-</data>
  <data key="d6">Yes</data>
</node>
<node id="94991">
  <data key="d0">94991</data>
  <data key="d1">Brsk2</data>
  <data key="d2">Brsk2</data>
  <data key="d3">False</data>
  <data key="d4">Brsk2</data>
  <data key="d5">-</data>
  <data key="d6">Yes</data>
</node>
<node id="94989">
  <data key="d0">94989</data>
  <data key="d1">Baz1b</data>
  <data key="d2">Baz1b</data>
  <data key="d3">False</data>
  <data key="d4">Baz1b</data>
  <data key="d5">-</data>
  <data key="d6">Yes</data>
</node>
<node id="94987">
  <data key="d0">94987</data>
  <data key="d1">Atrip</data>
  <data key="d2">Atrip</data>
  <data key="d3">False</data>
  <data key="d4">Atrip</data>
  <data key="d5">-</data>
  <data key="d6">Yes</data>
</node>
<node id="94985">
  <data key="d0">94985</data>
  <data key="d1">Ap2a1</data>
  <data key="d2">Ap2a1</data>
  <data key="d3">False</data>
  <data key="d4">Ap2a1</data>
  <data key="d5">-</data>
  <data key="d6">Yes</data>
</node>
<node id="94983">
  <data key="d0">94983</data>
  <data key="d1">Amn1</data>
  <data key="d2">Amn1</data>
  <data key="d3">False</data>
  <data key="d4">Amn1</data>
  <data key="d5">-</data>
  <data key="d6">Yes</data>
</node>
<node id="94981">
  <data key="d0">94981</data>
  <data key="d1">Crebrf</data>
  <data key="d2">Crebrf</data>
  <data key="d3">False</data>
  <data key="d4">Crebrf</data>
  <data key="d5">-</data>
  <data key="d6">Yes</data>
</node>
<node id="94979">
  <data key="d0">94979</data>
  <data key="d1">Ap3m2</data>
  <data key="d2">Ap3m2</data>
  <data key="d3">False</data>
  <data key="d4">Ap3m2</data>
  <data key="d5">-</data>
  <data key="d6">Yes</data>
</node>
<node id="94977">
  <data key="d0">94977</data>
  <data key="d1">Fxr2</data>
  <data key="d2">Fxr2</data>
  <data key="d3">False</data>
  <data key="d4">Fxr2</data>
  <data key="d5">-</data>
  <data key="d6">Yes</data>
</node>
<node id="94975">
  <data key="d0">94975</data>
  <data key="d1">Ccl21d</data>
  <data key="d2">Ccl21d</data>
  <data key="d3">False</data>
  <data key="d4">Ccl21d</data>
  <data key="d5">-</data>
  <data key="d6">Yes</data>
</node>
<node id="94973">
  <data key="d0">94973</data>
  <data key="d1">Traf1</data>
  <data key="d2">Traf1</data>
  <data key="d3">False</data>
  <data key="d4">Traf1</data>
  <data key="d5">-</data>
  <data key="d6">Yes</data>
</node>
<node id="94971">
  <data key="d0">94971</data>
  <data key="d1">Serpinb1c</data>
  <data key="d2">Serpinb1c</data>
  <data key="d3">False</data>
  <data key="d4">Serpinb1c</data>
  <data key="d5">-</data>
  <data key="d6">Yes</data>
</node>
<node id="94969">
  <data key="d0">94969</data>
  <data key="d1">Serpinb1b</data>
  <data key="d2">Serpinb1b</data>
  <data key="d3">False</data>
  <data key="d4">Serpinb1b</data>
  <data key="d5">-</data>
  <data key="d6">Yes</data>
</node>
<node id="94967">
  <data key="d0">94967</data>
  <data key="d1">Serpinb1a</data>
  <data key="d2">Serpinb1a</data>
  <data key="d3">False</data>
  <data key="d4">Serpinb1a</data>
  <data key="d5">-</data>
  <data key="d6">Yes</data>
</node>
<node id="94965">
  <data key="d0">94965</data>
  <data key="d1">Serpina3n</data>
  <data key="d2">Serpina3n</data>
  <data key="d3">False</data>
  <data key="d4">Serpina3n</data>
  <data key="d5">-</data>
  <data key="d6">Yes</data>
</node>
<node id="94963">
  <data key="d0">94963</data>
  <data key="d1">Serpina3m</data>
  <data key="d2">Serpina3m</data>
  <data key="d3">False</data>
  <data key="d4">Serpina3m</data>
  <data key="d5">-</data>
  <data key="d6">Yes</data>
</node>
<node id="94961">
  <data key="d0">94961</data>
  <data key="d1">Serpina3k</data>
  <data key="d2">Serpina3k</data>
  <data key="d3">False</data>
  <data key="d4">Serpina3k</data>
  <data key="d5">-</data>
  <data key="d6">Yes</data>
</node>
<node id="94959">
  <data key="d0">94959</data>
  <data key="d1">Serpina3j</data>
  <data key="d2">Serpina3j</data>
  <data key="d3">False</data>
  <data key="d4">Serpina3j</data>
  <data key="d5">-</data>
  <data key="d6">Yes</data>
</node>
<node id="94957">
  <data key="d0">94957</data>
  <data key="d1">Serpina3i</data>
  <data key="d2">Serpina3i</data>
  <data key="d3">False</data>
  <data key="d4">Serpina3i</data>
  <data key="d5">-</data>
  <data key="d6">Yes</data>
</node>
<node id="94955">
  <data key="d0">94955</data>
  <data key="d1">Serpina3g</data>
  <data key="d2">Serpina3g</data>
  <data key="d3">False</data>
  <data key="d4">Serpina3g</data>
  <data key="d5">-</data>
  <data key="d6">Yes</data>
</node>
<node id="94953">
  <data key="d0">94953</data>
  <data key="d1">Serpina3f</data>
  <data key="d2">Serpina3f</data>
  <data key="d3">False</data>
  <data key="d4">Serpina3f</data>
  <data key="d5">-</data>
  <data key="d6">Yes</data>
</node>
<node id="94951">
  <data key="d0">94951</data>
  <data key="d1">Serpina3c</data>
  <data key="d2">Serpina3c</data>
  <data key="d3">False</data>
  <data key="d4">Serpina3c</data>
  <data key="d5">-</data>
  <data key="d6">Yes</data>
</node>
<node id="94949">
  <data key="d0">94949</data>
  <data key="d1">Serpina3b</data>
  <data key="d2">Serpina3b</data>
  <data key="d3">False</data>
  <data key="d4">Serpina3b</data>
  <data key="d5">-</data>
  <data key="d6">Yes</data>
</node>
<node id="94947">
  <data key="d0">94947</data>
  <data key="d1">Serpina3a</data>
  <data key="d2">Serpina3a</data>
  <data key="d3">False</data>
  <data key="d4">Serpina3a</data>
  <data key="d5">-</data>
  <data key="d6">Yes</data>
</node>
<node id="94945">
  <data key="d0">94945</data>
  <data key="d1">Ptpn13</data>
  <data key="d2">Ptpn13</data>
  <data key="d3">False</data>
  <data key="d4">Ptpn13</data>
  <data key="d5">-</data>
  <data key="d6">Yes</data>
</node>
<node id="94943">
  <data key="d0">94943</data>
  <data key="d1">Nod2</data>
  <data key="d2">Nod2</data>
  <data key="d3">False</data>
  <data key="d4">Nod2</data>
  <data key="d5">-</data>
  <data key="d6">Yes</data>
</node>
<node id="94941">
  <data key="d0">94941</data>
  <data key="d1">Lta</data>
  <data key="d2">Lta</data>
  <data key="d3">False</data>
  <data key="d4">Lta</data>
  <data key="d5">-</data>
  <data key="d6">Yes</data>
</node>
<node id="94939">
  <data key="d0">94939</data>
  <data key="d1">Il18</data>
  <data key="d2">Il18</data>
  <data key="d3">False</data>
  <data key="d4">Il18</data>
  <data key="d5">-</data>
  <data key="d6">Yes</data>
</node>
<node id="94937">
  <data key="d0">94937</data>
  <data key="d1">Il17c</data>
  <data key="d2">Il17c</data>
  <data key="d3">False</data>
  <data key="d4">Il17c</data>
  <data key="d5">-</data>
  <data key="d6">Yes</data>
</node>
<node id="94935">
  <data key="d0">94935</data>
  <data key="d1">Fcgrt</data>
  <data key="d2">Fcgrt</data>
  <data key="d3">False</data>
  <data key="d4">Fcgrt</data>
  <data key="d5">-</data>
  <data key="d6">Yes</data>
</node>
<node id="94933">
  <data key="d0">94933</data>
  <data key="d1">Cd74</data>
  <data key="d2">Cd74</data>
  <data key="d3">False</data>
  <data key="d4">Cd74</data>
  <data key="d5">up</data>
  <data key="d6">Yes</data>
</node>
<node id="94931">
  <data key="d0">94931</data>
  <data key="d1">Ccl4</data>
  <data key="d2">Ccl4</data>
  <data key="d3">False</data>
  <data key="d4">Ccl4</data>
  <data key="d5">-</data>
  <data key="d6">Yes</data>
</node>
<node id="94929">
  <data key="d0">94929</data>
  <data key="d1">Bst1</data>
  <data key="d2">Bst1</data>
  <data key="d3">False</data>
  <data key="d4">Bst1</data>
  <data key="d5">up</data>
  <data key="d6">Yes</data>
</node>
<node id="94927">
  <data key="d0">94927</data>
  <data key="d1">B2m</data>
  <data key="d2">B2m</data>
  <data key="d3">False</data>
  <data key="d4">B2m</data>
  <data key="d5">-</data>
  <data key="d6">Yes</data>
</node>
<node id="94925">
  <data key="d0">94925</data>
  <data key="d1">A2m</data>
  <data key="d2">A2m</data>
  <data key="d3">False</data>
  <data key="d4">A2m</data>
  <data key="d5">-</data>
  <data key="d6">Yes</data>
</node>
<node id="94923">
  <data key="d0">94923</data>
  <data key="d1">Smug1</data>
  <data key="d2">Smug1</data>
  <data key="d3">False</data>
  <data key="d4">Smug1</data>
  <data key="d5">-</data>
  <data key="d6">Yes</data>
</node>
<node id="94921">
  <data key="d0">94921</data>
  <data key="d1">Slc34a2</data>
  <data key="d2">Slc34a2</data>
  <data key="d3">False</data>
  <data key="d4">Slc34a2</data>
  <data key="d5">-</data>
  <data key="d6">Yes</data>
</node>
<node id="94919">
  <data key="d0">94919</data>
  <data key="d1">Gucy1b1</data>
  <data key="d2">Gucy1b1</data>
  <data key="d3">False</data>
  <data key="d4">Gucy1b1</data>
  <data key="d5">-</data>
  <data key="d6">Yes</data>
</node>
<node id="94917">
  <data key="d0">94917</data>
  <data key="d1">Gtf3c2</data>
  <data key="d2">Gtf3c2</data>
  <data key="d3">False</data>
  <data key="d4">Gtf3c2</data>
  <data key="d5">-</data>
  <data key="d6">Yes</data>
</node>
<node id="94915">
  <data key="d0">94915</data>
  <data key="d1">Gtf3c1</data>
  <data key="d2">Gtf3c1</data>
  <data key="d3">False</data>
  <data key="d4">Gtf3c1</data>
  <data key="d5">-</data>
  <data key="d6">Yes</data>
</node>
<node id="94913">
  <data key="d0">94913</data>
  <data key="d1">Col18a1</data>
  <data key="d2">Col18a1</data>
  <data key="d3">False</data>
  <data key="d4">Col18a1</data>
  <data key="d5">-</data>
  <data key="d6">Yes</data>
</node>
<node id="94911">
  <data key="d0">94911</data>
  <data key="d1">Alas1</data>
  <data key="d2">Alas1</data>
  <data key="d3">False</data>
  <data key="d4">Alas1</data>
  <data key="d5">-</data>
  <data key="d6">Yes</data>
</node>
<node id="94909">
  <data key="d0">94909</data>
  <data key="d1">Tmem245</data>
  <data key="d2">Tmem245</data>
  <data key="d3">False</data>
  <data key="d4">Tmem245</data>
  <data key="d5">-</data>
  <data key="d6">Yes</data>
</node>
<node id="94907">
  <data key="d0">94907</data>
  <data key="d1">Setd5</data>
  <data key="d2">Setd5</data>
  <data key="d3">False</data>
  <data key="d4">Setd5</data>
  <data key="d5">-</data>
  <data key="d6">Yes</data>
</node>
<node id="94905">
  <data key="d0">94905</data>
  <data key="d1">Popdc3</data>
  <data key="d2">Popdc3</data>
  <data key="d3">False</data>
  <data key="d4">Popdc3</data>
  <data key="d5">-</data>
  <data key="d6">Yes</data>
</node>
<node id="94903">
  <data key="d0">94903</data>
  <data key="d1">Parn</data>
  <data key="d2">Parn</data>
  <data key="d3">False</data>
  <data key="d4">Parn</data>
  <data key="d5">-</data>
  <data key="d6">Yes</data>
</node>
<node id="94901">
  <data key="d0">94901</data>
  <data key="d1">Kif13a</data>
  <data key="d2">Kif13a</data>
  <data key="d3">False</data>
  <data key="d4">Kif13a</data>
  <data key="d5">-</data>
  <data key="d6">Yes</data>
</node>
<node id="94899">
  <data key="d0">94899</data>
  <data key="d1">Gnal</data>
  <data key="d2">Gnal</data>
  <data key="d3">False</data>
  <data key="d4">Gnal</data>
  <data key="d5">-</data>
  <data key="d6">Yes</data>
</node>
<node id="94897">
  <data key="d0">94897</data>
  <data key="d1">Exoc6b</data>
  <data key="d2">Exoc6b</data>
  <data key="d3">False</data>
  <data key="d4">Exoc6b</data>
  <data key="d5">-</data>
  <data key="d6">Yes</data>
</node>
<node id="94895">
  <data key="d0">94895</data>
  <data key="d1">Arhgap6</data>
  <data key="d2">Arhgap6</data>
  <data key="d3">False</data>
  <data key="d4">Arhgap6</data>
  <data key="d5">-</data>
  <data key="d6">Yes</data>
</node>
<node id="94893">
  <data key="d0">94893</data>
  <data key="d1">Parva</data>
  <data key="d2">Parva</data>
  <data key="d3">False</data>
  <data key="d4">Parva</data>
  <data key="d5">-</data>
  <data key="d6">Yes</data>
</node>
<node id="94891">
  <data key="d0">94891</data>
  <data key="d1">Adck1</data>
  <data key="d2">Adck1</data>
  <data key="d3">False</data>
  <data key="d4">Adck1</data>
  <data key="d5">-</data>
  <data key="d6">Yes</data>
</node>
<node id="94889">
  <data key="d0">94889</data>
  <data key="d1">Stk38l</data>
  <data key="d2">Stk38l</data>
  <data key="d3">False</data>
  <data key="d4">Stk38l</data>
  <data key="d5">-</data>
  <data key="d6">Yes</data>
</node>
<node id="94887">
  <data key="d0">94887</data>
  <data key="d1">Phf19</data>
  <data key="d2">Phf19</data>
  <data key="d3">False</data>
  <data key="d4">Phf19</data>
  <data key="d5">-</data>
  <data key="d6">Yes</data>
</node>
<node id="94885">
  <data key="d0">94885</data>
  <data key="d1">Gpr183</data>
  <data key="d2">Gpr183</data>
  <data key="d3">False</data>
  <data key="d4">Gpr183</data>
  <data key="d5">-</data>
  <data key="d6">Yes</data>
</node>
<node id="94883">
  <data key="d0">94883</data>
  <data key="d1">Cpne1</data>
  <data key="d2">Cpne1</data>
  <data key="d3">False</data>
  <data key="d4">Cpne1</data>
  <data key="d5">-</data>
  <data key="d6">Yes</data>
</node>
<node id="94881">
  <data key="d0">94881</data>
  <data key="d1">Cars2</data>
  <data key="d2">Cars2</data>
  <data key="d3">False</data>
  <data key="d4">Cars2</data>
  <data key="d5">-</data>
  <data key="d6">Yes</data>
</node>
<node id="94879">
  <data key="d0">94879</data>
  <data key="d1">Vasp</data>
  <data key="d2">Vasp</data>
  <data key="d3">False</data>
  <data key="d4">Vasp</data>
  <data key="d5">-</data>
  <data key="d6">Yes</data>
</node>
<node id="94877">
  <data key="d0">94877</data>
  <data key="d1">Ttc7</data>
  <data key="d2">Ttc7</data>
  <data key="d3">False</data>
  <data key="d4">Ttc7</data>
  <data key="d5">-</data>
  <data key="d6">Yes</data>
</node>
<node id="94875">
  <data key="d0">94875</data>
  <data key="d1">Sh2d6</data>
  <data key="d2">Sh2d6</data>
  <data key="d3">False</data>
  <data key="d4">Sh2d6</data>
  <data key="d5">-</data>
  <data key="d6">Yes</data>
</node>
<node id="94873">
  <data key="d0">94873</data>
  <data key="d1">Mrpl34</data>
  <data key="d2">Mrpl34</data>
  <data key="d3">False</data>
  <data key="d4">Mrpl34</data>
  <data key="d5">-</data>
  <data key="d6">Yes</data>
</node>
<node id="94871">
  <data key="d0">94871</data>
  <data key="d1">Gabbr2</data>
  <data key="d2">Gabbr2</data>
  <data key="d3">False</data>
  <data key="d4">Gabbr2</data>
  <data key="d5">-</data>
  <data key="d6">Yes</data>
</node>
<node id="94869">
  <data key="d0">94869</data>
  <data key="d1">Arhgef19</data>
  <data key="d2">Arhgef19</data>
  <data key="d3">False</data>
  <data key="d4">Arhgef19</data>
  <data key="d5">-</data>
  <data key="d6">Yes</data>
</node>
<node id="94867">
  <data key="d0">94867</data>
  <data key="d1">Grm4</data>
  <data key="d2">Grm4</data>
  <data key="d3">False</data>
  <data key="d4">Grm4</data>
  <data key="d5">-</data>
  <data key="d6">Yes</data>
</node>
<node id="94865">
  <data key="d0">94865</data>
  <data key="d1">Tlk2</data>
  <data key="d2">Tlk2</data>
  <data key="d3">False</data>
  <data key="d4">Tlk2</data>
  <data key="d5">-</data>
  <data key="d6">Yes</data>
</node>
<node id="94863">
  <data key="d0">94863</data>
  <data key="d1">Nedd4</data>
  <data key="d2">Nedd4</data>
  <data key="d3">False</data>
  <data key="d4">Nedd4</data>
  <data key="d5">-</data>
  <data key="d6">Yes</data>
</node>
<node id="94861">
  <data key="d0">94861</data>
  <data key="d1">Med13</data>
  <data key="d2">Med13</data>
  <data key="d3">False</data>
  <data key="d4">Med13</data>
  <data key="d5">-</data>
  <data key="d6">Yes</data>
</node>
<node id="94859">
  <data key="d0">94859</data>
  <data key="d1">Helz</data>
  <data key="d2">Helz</data>
  <data key="d3">False</data>
  <data key="d4">Helz</data>
  <data key="d5">-</data>
  <data key="d6">Yes</data>
</node>
<node id="94857">
  <data key="d0">94857</data>
  <data key="d1">Fam214a</data>
  <data key="d2">Fam214a</data>
  <data key="d3">False</data>
  <data key="d4">Fam214a</data>
  <data key="d5">-</data>
  <data key="d6">Yes</data>
</node>
<node id="94855">
  <data key="d0">94855</data>
  <data key="d1">Cdyl2</data>
  <data key="d2">Cdyl2</data>
  <data key="d3">False</data>
  <data key="d4">Cdyl2</data>
  <data key="d5">-</data>
  <data key="d6">Yes</data>
</node>
<node id="94853">
  <data key="d0">94853</data>
  <data key="d1">Ankrd28</data>
  <data key="d2">Ankrd28</data>
  <data key="d3">False</data>
  <data key="d4">Ankrd28</data>
  <data key="d5">-</data>
  <data key="d6">Yes</data>
</node>
<node id="94851">
  <data key="d0">94851</data>
  <data key="d1">Med13l</data>
  <data key="d2">Med13l</data>
  <data key="d3">False</data>
  <data key="d4">Med13l</data>
  <data key="d5">-</data>
  <data key="d6">Yes</data>
</node>
<node id="94849">
  <data key="d0">94849</data>
  <data key="d1">Ubr5</data>
  <data key="d2">Ubr5</data>
  <data key="d3">False</data>
  <data key="d4">Ubr5</data>
  <data key="d5">-</data>
  <data key="d6">Yes</data>
</node>
<node id="94847">
  <data key="d0">94847</data>
  <data key="d1">Trim33</data>
  <data key="d2">Trim33</data>
  <data key="d3">False</data>
  <data key="d4">Trim33</data>
  <data key="d5">-</data>
  <data key="d6">Yes</data>
</node>
<node id="94845">
  <data key="d0">94845</data>
  <data key="d1">Tmcc1</data>
  <data key="d2">Tmcc1</data>
  <data key="d3">False</data>
  <data key="d4">Tmcc1</data>
  <data key="d5">-</data>
  <data key="d6">Yes</data>
</node>
<node id="94843">
  <data key="d0">94843</data>
  <data key="d1">Terf2</data>
  <data key="d2">Terf2</data>
  <data key="d3">False</data>
  <data key="d4">Terf2</data>
  <data key="d5">-</data>
  <data key="d6">Yes</data>
</node>
<node id="94841">
  <data key="d0">94841</data>
  <data key="d1">Stk3</data>
  <data key="d2">Stk3</data>
  <data key="d3">False</data>
  <data key="d4">Stk3</data>
  <data key="d5">-</data>
  <data key="d6">Yes</data>
</node>
<node id="94839">
  <data key="d0">94839</data>
  <data key="d1">Ppp1r12a</data>
  <data key="d2">Ppp1r12a</data>
  <data key="d3">False</data>
  <data key="d4">Ppp1r12a</data>
  <data key="d5">-</data>
  <data key="d6">Yes</data>
</node>
<node id="94837">
  <data key="d0">94837</data>
  <data key="d1">Man1a2</data>
  <data key="d2">Man1a2</data>
  <data key="d3">False</data>
  <data key="d4">Man1a2</data>
  <data key="d5">-</data>
  <data key="d6">Yes</data>
</node>
<node id="94835">
  <data key="d0">94835</data>
  <data key="d1">Lmbr1</data>
  <data key="d2">Lmbr1</data>
  <data key="d3">False</data>
  <data key="d4">Lmbr1</data>
  <data key="d5">-</data>
  <data key="d6">Yes</data>
</node>
<node id="94833">
  <data key="d0">94833</data>
  <data key="d1">Hipk1</data>
  <data key="d2">Hipk1</data>
  <data key="d3">False</data>
  <data key="d4">Hipk1</data>
  <data key="d5">-</data>
  <data key="d6">Yes</data>
</node>
<node id="94831">
  <data key="d0">94831</data>
  <data key="d1">Chd6</data>
  <data key="d2">Chd6</data>
  <data key="d3">False</data>
  <data key="d4">Chd6</data>
  <data key="d5">-</data>
  <data key="d6">Yes</data>
</node>
<node id="94829">
  <data key="d0">94829</data>
  <data key="d1">Bptf</data>
  <data key="d2">Bptf</data>
  <data key="d3">False</data>
  <data key="d4">Bptf</data>
  <data key="d5">-</data>
  <data key="d6">Yes</data>
</node>
<node id="94827">
  <data key="d0">94827</data>
  <data key="d1">Arfgef2</data>
  <data key="d2">Arfgef2</data>
  <data key="d3">False</data>
  <data key="d4">Arfgef2</data>
  <data key="d5">-</data>
  <data key="d6">Yes</data>
</node>
<node id="94825">
  <data key="d0">94825</data>
  <data key="d1">Nbea</data>
  <data key="d2">Nbea</data>
  <data key="d3">False</data>
  <data key="d4">Nbea</data>
  <data key="d5">-</data>
  <data key="d6">Yes</data>
</node>
<node id="94823">
  <data key="d0">94823</data>
  <data key="d1">Igf2bp3</data>
  <data key="d2">Igf2bp3</data>
  <data key="d3">False</data>
  <data key="d4">Igf2bp3</data>
  <data key="d5">-</data>
  <data key="d6">Yes</data>
</node>
<node id="94821">
  <data key="d0">94821</data>
  <data key="d1">Gcnt2</data>
  <data key="d2">Gcnt2</data>
  <data key="d3">False</data>
  <data key="d4">Gcnt2</data>
  <data key="d5">-</data>
  <data key="d6">Yes</data>
</node>
<node id="94819">
  <data key="d0">94819</data>
  <data key="d1">Mdga1</data>
  <data key="d2">Mdga1</data>
  <data key="d3">False</data>
  <data key="d4">Mdga1</data>
  <data key="d5">-</data>
  <data key="d6">Yes</data>
</node>
<node id="94817">
  <data key="d0">94817</data>
  <data key="d1">Kif1a</data>
  <data key="d2">Kif1a</data>
  <data key="d3">False</data>
  <data key="d4">Kif1a</data>
  <data key="d5">-</data>
  <data key="d6">Yes</data>
</node>
<node id="94815">
  <data key="d0">94815</data>
  <data key="d1">Frmd3</data>
  <data key="d2">Frmd3</data>
  <data key="d3">False</data>
  <data key="d4">Frmd3</data>
  <data key="d5">-</data>
  <data key="d6">Yes</data>
</node>
<node id="94813">
  <data key="d0">94813</data>
  <data key="d1">Zfp146</data>
  <data key="d2">Zfp146</data>
  <data key="d3">False</data>
  <data key="d4">Zfp146</data>
  <data key="d5">-</data>
  <data key="d6">Yes</data>
</node>
<node id="94811">
  <data key="d0">94811</data>
  <data key="d1">Wrn</data>
  <data key="d2">Wrn</data>
  <data key="d3">False</data>
  <data key="d4">Wrn</data>
  <data key="d5">-</data>
  <data key="d6">Yes</data>
</node>
<node id="94809">
  <data key="d0">94809</data>
  <data key="d1">Wnt10b</data>
  <data key="d2">Wnt10b</data>
  <data key="d3">False</data>
  <data key="d4">Wnt10b</data>
  <data key="d5">-</data>
  <data key="d6">Yes</data>
</node>
<node id="94807">
  <data key="d0">94807</data>
  <data key="d1">Wdr36</data>
  <data key="d2">Wdr36</data>
  <data key="d3">False</data>
  <data key="d4">Wdr36</data>
  <data key="d5">-</data>
  <data key="d6">Yes</data>
</node>
<node id="94805">
  <data key="d0">94805</data>
  <data key="d1">Urod</data>
  <data key="d2">Urod</data>
  <data key="d3">False</data>
  <data key="d4">Urod</data>
  <data key="d5">-</data>
  <data key="d6">Yes</data>
</node>
<node id="94803">
  <data key="d0">94803</data>
  <data key="d1">Uba52</data>
  <data key="d2">Uba52</data>
  <data key="d3">False</data>
  <data key="d4">Uba52</data>
  <data key="d5">-</data>
  <data key="d6">Yes</data>
</node>
<node id="94801">
  <data key="d0">94801</data>
  <data key="d1">Tubg2</data>
  <data key="d2">Tubg2</data>
  <data key="d3">False</data>
  <data key="d4">Tubg2</data>
  <data key="d5">-</data>
  <data key="d6">Yes</data>
</node>
<node id="94799">
  <data key="d0">94799</data>
  <data key="d1">Tsc2</data>
  <data key="d2">Tsc2</data>
  <data key="d3">False</data>
  <data key="d4">Tsc2</data>
  <data key="d5">-</data>
  <data key="d6">Yes</data>
</node>
<node id="94797">
  <data key="d0">94797</data>
  <data key="d1">Trap1</data>
  <data key="d2">Trap1</data>
  <data key="d3">False</data>
  <data key="d4">Trap1</data>
  <data key="d5">-</data>
  <data key="d6">Yes</data>
</node>
<node id="94795">
  <data key="d0">94795</data>
  <data key="d1">Tpm2</data>
  <data key="d2">Tpm2</data>
  <data key="d3">False</data>
  <data key="d4">Tpm2</data>
  <data key="d5">-</data>
  <data key="d6">Yes</data>
</node>
<node id="94793">
  <data key="d0">94793</data>
  <data key="d1">Tomm20</data>
  <data key="d2">Tomm20</data>
  <data key="d3">False</data>
  <data key="d4">Tomm20</data>
  <data key="d5">-</data>
  <data key="d6">Yes</data>
</node>
<node id="94791">
  <data key="d0">94791</data>
  <data key="d1">Thbs4</data>
  <data key="d2">Thbs4</data>
  <data key="d3">False</data>
  <data key="d4">Thbs4</data>
  <data key="d5">-</data>
  <data key="d6">Yes</data>
</node>
<node id="94789">
  <data key="d0">94789</data>
  <data key="d1">Syngr2</data>
  <data key="d2">Syngr2</data>
  <data key="d3">False</data>
  <data key="d4">Syngr2</data>
  <data key="d5">-</data>
  <data key="d6">Yes</data>
</node>
<node id="94787">
  <data key="d0">94787</data>
  <data key="d1">Surf6</data>
  <data key="d2">Surf6</data>
  <data key="d3">False</data>
  <data key="d4">Surf6</data>
  <data key="d5">-</data>
  <data key="d6">Yes</data>
</node>
<node id="94785">
  <data key="d0">94785</data>
  <data key="d1">Srsf1</data>
  <data key="d2">Srsf1</data>
  <data key="d3">False</data>
  <data key="d4">Srsf1</data>
  <data key="d5">-</data>
  <data key="d6">Yes</data>
</node>
<node id="94783">
  <data key="d0">94783</data>
  <data key="d1">Srm</data>
  <data key="d2">Srm</data>
  <data key="d3">False</data>
  <data key="d4">Srm</data>
  <data key="d5">-</data>
  <data key="d6">Yes</data>
</node>
<node id="94781">
  <data key="d0">94781</data>
  <data key="d1">Srd5a1</data>
  <data key="d2">Srd5a1</data>
  <data key="d3">False</data>
  <data key="d4">Srd5a1</data>
  <data key="d5">-</data>
  <data key="d6">Yes</data>
</node>
<node id="94779">
  <data key="d0">94779</data>
  <data key="d1">Spast</data>
  <data key="d2">Spast</data>
  <data key="d3">False</data>
  <data key="d4">Spast</data>
  <data key="d5">-</data>
  <data key="d6">Yes</data>
</node>
<node id="94777">
  <data key="d0">94777</data>
  <data key="d1">Snrpd3</data>
  <data key="d2">Snrpd3</data>
  <data key="d3">False</data>
  <data key="d4">Snrpd3</data>
  <data key="d5">-</data>
  <data key="d6">Yes</data>
</node>
<node id="94775">
  <data key="d0">94775</data>
  <data key="d1">Smn1</data>
  <data key="d2">Smn1</data>
  <data key="d3">False</data>
  <data key="d4">Smn1</data>
  <data key="d5">-</data>
  <data key="d6">Yes</data>
</node>
<node id="94773">
  <data key="d0">94773</data>
  <data key="d1">Smarcad1</data>
  <data key="d2">Smarcad1</data>
  <data key="d3">False</data>
  <data key="d4">Smarcad1</data>
  <data key="d5">-</data>
  <data key="d6">Yes</data>
</node>
<node id="94771">
  <data key="d0">94771</data>
  <data key="d1">Slit1</data>
  <data key="d2">Slit1</data>
  <data key="d3">False</data>
  <data key="d4">Slit1</data>
  <data key="d5">-</data>
  <data key="d6">Yes</data>
</node>
<node id="94769">
  <data key="d0">94769</data>
  <data key="d1">Slc9a3r2</data>
  <data key="d2">Slc9a3r2</data>
  <data key="d3">False</data>
  <data key="d4">Slc9a3r2</data>
  <data key="d5">-</data>
  <data key="d6">Yes</data>
</node>
<node id="94767">
  <data key="d0">94767</data>
  <data key="d1">Slc28a2b</data>
  <data key="d2">Slc28a2b</data>
  <data key="d3">False</data>
  <data key="d4">Slc28a2b</data>
  <data key="d5">-</data>
  <data key="d6">Yes</data>
</node>
<node id="94765">
  <data key="d0">94765</data>
  <data key="d1">Slc28a2</data>
  <data key="d2">Slc28a2</data>
  <data key="d3">False</data>
  <data key="d4">Slc28a2</data>
  <data key="d5">-</data>
  <data key="d6">Yes</data>
</node>
<node id="94763">
  <data key="d0">94763</data>
  <data key="d1">Slc25a3</data>
  <data key="d2">Slc25a3</data>
  <data key="d3">False</data>
  <data key="d4">Slc25a3</data>
  <data key="d5">-</data>
  <data key="d6">Yes</data>
</node>
<node id="94761">
  <data key="d0">94761</data>
  <data key="d1">Slc25a28</data>
  <data key="d2">Slc25a28</data>
  <data key="d3">False</data>
  <data key="d4">Slc25a28</data>
  <data key="d5">-</data>
  <data key="d6">Yes</data>
</node>
<node id="94759">
  <data key="d0">94759</data>
  <data key="d1">Slbp</data>
  <data key="d2">Slbp</data>
  <data key="d3">False</data>
  <data key="d4">Slbp</data>
  <data key="d5">-</data>
  <data key="d6">Yes</data>
</node>
<node id="94757">
  <data key="d0">94757</data>
  <data key="d1">Shmt1</data>
  <data key="d2">Shmt1</data>
  <data key="d3">False</data>
  <data key="d4">Shmt1</data>
  <data key="d5">-</data>
  <data key="d6">Yes</data>
</node>
<node id="94755">
  <data key="d0">94755</data>
  <data key="d1">Sfxn3</data>
  <data key="d2">Sfxn3</data>
  <data key="d3">False</data>
  <data key="d4">Sfxn3</data>
  <data key="d5">-</data>
  <data key="d6">Yes</data>
</node>
<node id="94753">
  <data key="d0">94753</data>
  <data key="d1">Sfmbt1</data>
  <data key="d2">Sfmbt1</data>
  <data key="d3">False</data>
  <data key="d4">Sfmbt1</data>
  <data key="d5">-</data>
  <data key="d6">Yes</data>
</node>
<node id="94751">
  <data key="d0">94751</data>
  <data key="d1">Sec23b</data>
  <data key="d2">Sec23b</data>
  <data key="d3">False</data>
  <data key="d4">Sec23b</data>
  <data key="d5">-</data>
  <data key="d6">Yes</data>
</node>
<node id="94749">
  <data key="d0">94749</data>
  <data key="d1">Rps19</data>
  <data key="d2">Rps19</data>
  <data key="d3">False</data>
  <data key="d4">Rps19</data>
  <data key="d5">-</data>
  <data key="d6">Yes</data>
</node>
<node id="94747">
  <data key="d0">94747</data>
  <data key="d1">Rps16</data>
  <data key="d2">Rps16</data>
  <data key="d3">False</data>
  <data key="d4">Rps16</data>
  <data key="d5">-</data>
  <data key="d6">Yes</data>
</node>
<node id="94745">
  <data key="d0">94745</data>
  <data key="d1">Rpl6</data>
  <data key="d2">Rpl6</data>
  <data key="d3">False</data>
  <data key="d4">Rpl6</data>
  <data key="d5">-</data>
  <data key="d6">Yes</data>
</node>
<node id="94743">
  <data key="d0">94743</data>
  <data key="d1">Rpl32</data>
  <data key="d2">Rpl32</data>
  <data key="d3">False</data>
  <data key="d4">Rpl32</data>
  <data key="d5">-</data>
  <data key="d6">Yes</data>
</node>
<node id="94741">
  <data key="d0">94741</data>
  <data key="d1">Rpl3</data>
  <data key="d2">Rpl3</data>
  <data key="d3">False</data>
  <data key="d4">Rpl3</data>
  <data key="d5">-</data>
  <data key="d6">Yes</data>
</node>
<node id="94739">
  <data key="d0">94739</data>
  <data key="d1">Rpl26</data>
  <data key="d2">Rpl26</data>
  <data key="d3">False</data>
  <data key="d4">Rpl26</data>
  <data key="d5">-</data>
  <data key="d6">Yes</data>
</node>
<node id="94737">
  <data key="d0">94737</data>
  <data key="d1">Rpl23</data>
  <data key="d2">Rpl23</data>
  <data key="d3">False</data>
  <data key="d4">Rpl23</data>
  <data key="d5">-</data>
  <data key="d6">Yes</data>
</node>
<node id="94735">
  <data key="d0">94735</data>
  <data key="d1">Rpl22</data>
  <data key="d2">Rpl22</data>
  <data key="d3">False</data>
  <data key="d4">Rpl22</data>
  <data key="d5">-</data>
  <data key="d6">Yes</data>
</node>
<node id="94733">
  <data key="d0">94733</data>
  <data key="d1">Rpl19</data>
  <data key="d2">Rpl19</data>
  <data key="d3">False</data>
  <data key="d4">Rpl19</data>
  <data key="d5">-</data>
  <data key="d6">Yes</data>
</node>
<node id="94731">
  <data key="d0">94731</data>
  <data key="d1">Rpl13</data>
  <data key="d2">Rpl13</data>
  <data key="d3">False</data>
  <data key="d4">Rpl13</data>
  <data key="d5">-</data>
  <data key="d6">Yes</data>
</node>
<node id="94729">
  <data key="d0">94729</data>
  <data key="d1">Rida</data>
  <data key="d2">Rida</data>
  <data key="d3">False</data>
  <data key="d4">Rida</data>
  <data key="d5">-</data>
  <data key="d6">Yes</data>
</node>
<node id="94727">
  <data key="d0">94727</data>
  <data key="d1">Rhog</data>
  <data key="d2">Rhog</data>
  <data key="d3">False</data>
  <data key="d4">Rhog</data>
  <data key="d5">-</data>
  <data key="d6">Yes</data>
</node>
<node id="94725">
  <data key="d0">94725</data>
  <data key="d1">Rgs2</data>
  <data key="d2">Rgs2</data>
  <data key="d3">False</data>
  <data key="d4">Rgs2</data>
  <data key="d5">-</data>
  <data key="d6">Yes</data>
</node>
<node id="94723">
  <data key="d0">94723</data>
  <data key="d1">Rbm8a2</data>
  <data key="d2">Rbm8a2</data>
  <data key="d3">False</data>
  <data key="d4">Rbm8a2</data>
  <data key="d5">-</data>
  <data key="d6">Yes</data>
</node>
<node id="94721">
  <data key="d0">94721</data>
  <data key="d1">Rbm8a</data>
  <data key="d2">Rbm8a</data>
  <data key="d3">False</data>
  <data key="d4">Rbm8a</data>
  <data key="d5">-</data>
  <data key="d6">Yes</data>
</node>
<node id="94719">
  <data key="d0">94719</data>
  <data key="d1">Qdpr</data>
  <data key="d2">Qdpr</data>
  <data key="d3">False</data>
  <data key="d4">Qdpr</data>
  <data key="d5">-</data>
  <data key="d6">Yes</data>
</node>
<node id="94717">
  <data key="d0">94717</data>
  <data key="d1">Psmg1</data>
  <data key="d2">Psmg1</data>
  <data key="d3">False</data>
  <data key="d4">Psmg1</data>
  <data key="d5">-</data>
  <data key="d6">Yes</data>
</node>
<node id="94715">
  <data key="d0">94715</data>
  <data key="d1">Psmb1</data>
  <data key="d2">Psmb1</data>
  <data key="d3">False</data>
  <data key="d4">Psmb1</data>
  <data key="d5">-</data>
  <data key="d6">Yes</data>
</node>
<node id="94713">
  <data key="d0">94713</data>
  <data key="d1">Pqbp1</data>
  <data key="d2">Pqbp1</data>
  <data key="d3">False</data>
  <data key="d4">Pqbp1</data>
  <data key="d5">-</data>
  <data key="d6">Yes</data>
</node>
<node id="94711">
  <data key="d0">94711</data>
  <data key="d1">Ppif</data>
  <data key="d2">Ppif</data>
  <data key="d3">False</data>
  <data key="d4">Ppif</data>
  <data key="d5">-</data>
  <data key="d6">Yes</data>
</node>
<node id="94709">
  <data key="d0">94709</data>
  <data key="d1">Ppid</data>
  <data key="d2">Ppid</data>
  <data key="d3">False</data>
  <data key="d4">Ppid</data>
  <data key="d5">-</data>
  <data key="d6">Yes</data>
</node>
<node id="94707">
  <data key="d0">94707</data>
  <data key="d1">Ppat</data>
  <data key="d2">Ppat</data>
  <data key="d3">False</data>
  <data key="d4">Ppat</data>
  <data key="d5">-</data>
  <data key="d6">Yes</data>
</node>
<node id="94705">
  <data key="d0">94705</data>
  <data key="d1">Pole3</data>
  <data key="d2">Pole3</data>
  <data key="d3">False</data>
  <data key="d4">Pole3</data>
  <data key="d5">-</data>
  <data key="d6">Yes</data>
</node>
<node id="94703">
  <data key="d0">94703</data>
  <data key="d1">Polb</data>
  <data key="d2">Polb</data>
  <data key="d3">False</data>
  <data key="d4">Polb</data>
  <data key="d5">-</data>
  <data key="d6">Yes</data>
</node>
<node id="94701">
  <data key="d0">94701</data>
  <data key="d1">Pik3c3</data>
  <data key="d2">Pik3c3</data>
  <data key="d3">False</data>
  <data key="d4">Pik3c3</data>
  <data key="d5">-</data>
  <data key="d6">Yes</data>
</node>
<node id="94699">
  <data key="d0">94699</data>
  <data key="d1">Pigf</data>
  <data key="d2">Pigf</data>
  <data key="d3">False</data>
  <data key="d4">Pigf</data>
  <data key="d5">-</data>
  <data key="d6">Yes</data>
</node>
<node id="94697">
  <data key="d0">94697</data>
  <data key="d1">Pfdn6</data>
  <data key="d2">Pfdn6</data>
  <data key="d3">False</data>
  <data key="d4">Pfdn6</data>
  <data key="d5">-</data>
  <data key="d6">Yes</data>
</node>
<node id="94695">
  <data key="d0">94695</data>
  <data key="d1">Pex3</data>
  <data key="d2">Pex3</data>
  <data key="d3">False</data>
  <data key="d4">Pex3</data>
  <data key="d5">-</data>
  <data key="d6">Yes</data>
</node>
<node id="94693">
  <data key="d0">94693</data>
  <data key="d1">Pex14</data>
  <data key="d2">Pex14</data>
  <data key="d3">False</data>
  <data key="d4">Pex14</data>
  <data key="d5">-</data>
  <data key="d6">Yes</data>
</node>
<node id="94691">
  <data key="d0">94691</data>
  <data key="d1">Paics</data>
  <data key="d2">Paics</data>
  <data key="d3">False</data>
  <data key="d4">Paics</data>
  <data key="d5">-</data>
  <data key="d6">Yes</data>
</node>
<node id="94689">
  <data key="d0">94689</data>
  <data key="d1">Nup155</data>
  <data key="d2">Nup155</data>
  <data key="d3">False</data>
  <data key="d4">Nup155</data>
  <data key="d5">-</data>
  <data key="d6">Yes</data>
</node>
<node id="94687">
  <data key="d0">94687</data>
  <data key="d1">Ntn3</data>
  <data key="d2">Ntn3</data>
  <data key="d3">False</data>
  <data key="d4">Ntn3</data>
  <data key="d5">-</data>
  <data key="d6">Yes</data>
</node>
<node id="94685">
  <data key="d0">94685</data>
  <data key="d1">Nthl1</data>
  <data key="d2">Nthl1</data>
  <data key="d3">False</data>
  <data key="d4">Nthl1</data>
  <data key="d5">-</data>
  <data key="d6">Yes</data>
</node>
<node id="94683">
  <data key="d0">94683</data>
  <data key="d1">Nras</data>
  <data key="d2">Nras</data>
  <data key="d3">False</data>
  <data key="d4">Nras</data>
  <data key="d5">-</data>
  <data key="d6">Yes</data>
</node>
<node id="94681">
  <data key="d0">94681</data>
  <data key="d1">Nol7</data>
  <data key="d2">Nol7</data>
  <data key="d3">False</data>
  <data key="d4">Nol7</data>
  <data key="d5">-</data>
  <data key="d6">Yes</data>
</node>
<node id="94679">
  <data key="d0">94679</data>
  <data key="d1">Nme2</data>
  <data key="d2">Nme2</data>
  <data key="d3">False</data>
  <data key="d4">Nme2</data>
  <data key="d5">-</data>
  <data key="d6">Yes</data>
</node>
<node id="94677">
  <data key="d0">94677</data>
  <data key="d1">Nme1</data>
  <data key="d2">Nme1</data>
  <data key="d3">False</data>
  <data key="d4">Nme1</data>
  <data key="d5">-</data>
  <data key="d6">Yes</data>
</node>
<node id="94675">
  <data key="d0">94675</data>
  <data key="d1">Nit1</data>
  <data key="d2">Nit1</data>
  <data key="d3">False</data>
  <data key="d4">Nit1</data>
  <data key="d5">-</data>
  <data key="d6">Yes</data>
</node>
<node id="94673">
  <data key="d0">94673</data>
  <data key="d1">Nid1</data>
  <data key="d2">Nid1</data>
  <data key="d3">False</data>
  <data key="d4">Nid1</data>
  <data key="d5">-</data>
  <data key="d6">Yes</data>
</node>
<node id="94671">
  <data key="d0">94671</data>
  <data key="d1">Nfkbil1</data>
  <data key="d2">Nfkbil1</data>
  <data key="d3">False</data>
  <data key="d4">Nfkbil1</data>
  <data key="d5">-</data>
  <data key="d6">Yes</data>
</node>
<node id="94669">
  <data key="d0">94669</data>
  <data key="d1">Nat10</data>
  <data key="d2">Nat10</data>
  <data key="d3">False</data>
  <data key="d4">Nat10</data>
  <data key="d5">-</data>
  <data key="d6">Yes</data>
</node>
<node id="94667">
  <data key="d0">94667</data>
  <data key="d1">Nap1l1</data>
  <data key="d2">Nap1l1</data>
  <data key="d3">False</data>
  <data key="d4">Nap1l1</data>
  <data key="d5">-</data>
  <data key="d6">Yes</data>
</node>
<node id="94665">
  <data key="d0">94665</data>
  <data key="d1">Mterf1b</data>
  <data key="d2">Mterf1b</data>
  <data key="d3">False</data>
  <data key="d4">Mterf1b</data>
  <data key="d5">-</data>
  <data key="d6">Yes</data>
</node>
<node id="94663">
  <data key="d0">94663</data>
  <data key="d1">Mterf1a</data>
  <data key="d2">Mterf1a</data>
  <data key="d3">False</data>
  <data key="d4">Mterf1a</data>
  <data key="d5">-</data>
  <data key="d6">Yes</data>
</node>
<node id="94661">
  <data key="d0">94661</data>
  <data key="d1">Mst1</data>
  <data key="d2">Mst1</data>
  <data key="d3">False</data>
  <data key="d4">Mst1</data>
  <data key="d5">-</data>
  <data key="d6">Yes</data>
</node>
<node id="94659">
  <data key="d0">94659</data>
  <data key="d1">Mettl1</data>
  <data key="d2">Mettl1</data>
  <data key="d3">False</data>
  <data key="d4">Mettl1</data>
  <data key="d5">-</data>
  <data key="d6">Yes</data>
</node>
<node id="94657">
  <data key="d0">94657</data>
  <data key="d1">Man2a2</data>
  <data key="d2">Man2a2</data>
  <data key="d3">False</data>
  <data key="d4">Man2a2</data>
  <data key="d5">-</data>
  <data key="d6">Yes</data>
</node>
<node id="94655">
  <data key="d0">94655</data>
  <data key="d1">Lta4h</data>
  <data key="d2">Lta4h</data>
  <data key="d3">False</data>
  <data key="d4">Lta4h</data>
  <data key="d5">-</data>
  <data key="d6">Yes</data>
</node>
<node id="94653">
  <data key="d0">94653</data>
  <data key="d1">Lamp1</data>
  <data key="d2">Lamp1</data>
  <data key="d3">False</data>
  <data key="d4">Lamp1</data>
  <data key="d5">-</data>
  <data key="d6">Yes</data>
</node>
<node id="94651">
  <data key="d0">94651</data>
  <data key="d1">Lamb2</data>
  <data key="d2">Lamb2</data>
  <data key="d3">False</data>
  <data key="d4">Lamb2</data>
  <data key="d5">-</data>
  <data key="d6">Yes</data>
</node>
<node id="94649">
  <data key="d0">94649</data>
  <data key="d1">Lair1</data>
  <data key="d2">Lair1</data>
  <data key="d3">False</data>
  <data key="d4">Lair1</data>
  <data key="d5">-</data>
  <data key="d6">Yes</data>
</node>
<node id="94647">
  <data key="d0">94647</data>
  <data key="d1">Klk10</data>
  <data key="d2">Klk10</data>
  <data key="d3">False</data>
  <data key="d4">Klk10</data>
  <data key="d5">-</data>
  <data key="d6">Yes</data>
</node>
<node id="94645">
  <data key="d0">94645</data>
  <data key="d1">Isg20</data>
  <data key="d2">Isg20</data>
  <data key="d3">False</data>
  <data key="d4">Isg20</data>
  <data key="d5">-</data>
  <data key="d6">Yes</data>
</node>
<node id="94643">
  <data key="d0">94643</data>
  <data key="d1">Impa2</data>
  <data key="d2">Impa2</data>
  <data key="d3">False</data>
  <data key="d4">Impa2</data>
  <data key="d5">-</data>
  <data key="d6">Yes</data>
</node>
<node id="94641">
  <data key="d0">94641</data>
  <data key="d1">Il11ra2</data>
  <data key="d2">Il11ra2</data>
  <data key="d3">False</data>
  <data key="d4">Il11ra2</data>
  <data key="d5">-</data>
  <data key="d6">Yes</data>
</node>
<node id="94639">
  <data key="d0">94639</data>
  <data key="d1">Il11ra1</data>
  <data key="d2">Il11ra1</data>
  <data key="d3">False</data>
  <data key="d4">Il11ra1</data>
  <data key="d5">-</data>
  <data key="d6">Yes</data>
</node>
<node id="94637">
  <data key="d0">94637</data>
  <data key="d1">Hspa9</data>
  <data key="d2">Hspa9</data>
  <data key="d3">False</data>
  <data key="d4">Hspa9</data>
  <data key="d5">-</data>
  <data key="d6">Yes</data>
</node>
<node id="94635">
  <data key="d0">94635</data>
  <data key="d1">Hspa8</data>
  <data key="d2">Hspa8</data>
  <data key="d3">False</data>
  <data key="d4">Hspa8</data>
  <data key="d5">-</data>
  <data key="d6">Yes</data>
</node>
<node id="94633">
  <data key="d0">94633</data>
  <data key="d1">Hnrnpdl</data>
  <data key="d2">Hnrnpdl</data>
  <data key="d3">False</data>
  <data key="d4">Hnrnpdl</data>
  <data key="d5">-</data>
  <data key="d6">Yes</data>
</node>
<node id="94631">
  <data key="d0">94631</data>
  <data key="d1">Hint1</data>
  <data key="d2">Hint1</data>
  <data key="d3">False</data>
  <data key="d4">Hint1</data>
  <data key="d5">-</data>
  <data key="d6">Yes</data>
</node>
<node id="94629">
  <data key="d0">94629</data>
  <data key="d1">H4c14</data>
  <data key="d2">H4c14</data>
  <data key="d3">False</data>
  <data key="d4">H4c14</data>
  <data key="d5">-</data>
  <data key="d6">Yes</data>
</node>
<node id="94627">
  <data key="d0">94627</data>
  <data key="d1">Gtf2h2</data>
  <data key="d2">Gtf2h2</data>
  <data key="d3">False</data>
  <data key="d4">Gtf2h2</data>
  <data key="d5">-</data>
  <data key="d6">Yes</data>
</node>
<node id="94625">
  <data key="d0">94625</data>
  <data key="d1">Gpr4</data>
  <data key="d2">Gpr4</data>
  <data key="d3">False</data>
  <data key="d4">Gpr4</data>
  <data key="d5">-</data>
  <data key="d6">Yes</data>
</node>
<node id="94623">
  <data key="d0">94623</data>
  <data key="d1">Golph3</data>
  <data key="d2">Golph3</data>
  <data key="d3">False</data>
  <data key="d4">Golph3</data>
  <data key="d5">-</data>
  <data key="d6">Yes</data>
</node>
<node id="94621">
  <data key="d0">94621</data>
  <data key="d1">Gla</data>
  <data key="d2">Gla</data>
  <data key="d3">False</data>
  <data key="d4">Gla</data>
  <data key="d5">-</data>
  <data key="d6">Yes</data>
</node>
<node id="94619">
  <data key="d0">94619</data>
  <data key="d1">Gas8</data>
  <data key="d2">Gas8</data>
  <data key="d3">False</data>
  <data key="d4">Gas8</data>
  <data key="d5">-</data>
  <data key="d6">Yes</data>
</node>
<node id="94617">
  <data key="d0">94617</data>
  <data key="d1">Fxr1</data>
  <data key="d2">Fxr1</data>
  <data key="d3">False</data>
  <data key="d4">Fxr1</data>
  <data key="d5">-</data>
  <data key="d6">Yes</data>
</node>
<node id="94615">
  <data key="d0">94615</data>
  <data key="d1">Fut1</data>
  <data key="d2">Fut1</data>
  <data key="d3">False</data>
  <data key="d4">Fut1</data>
  <data key="d5">-</data>
  <data key="d6">Yes</data>
</node>
<node id="94613">
  <data key="d0">94613</data>
  <data key="d1">Fpgs</data>
  <data key="d2">Fpgs</data>
  <data key="d3">False</data>
  <data key="d4">Fpgs</data>
  <data key="d5">-</data>
  <data key="d6">Yes</data>
</node>
<node id="94611">
  <data key="d0">94611</data>
  <data key="d1">Fah</data>
  <data key="d2">Fah</data>
  <data key="d3">False</data>
  <data key="d4">Fah</data>
  <data key="d5">-</data>
  <data key="d6">Yes</data>
</node>
<node id="94609">
  <data key="d0">94609</data>
  <data key="d1">Exosc8</data>
  <data key="d2">Exosc8</data>
  <data key="d3">False</data>
  <data key="d4">Exosc8</data>
  <data key="d5">-</data>
  <data key="d6">Yes</data>
</node>
<node id="94607">
  <data key="d0">94607</data>
  <data key="d1">Esd</data>
  <data key="d2">Esd</data>
  <data key="d3">False</data>
  <data key="d4">Esd</data>
  <data key="d5">-</data>
  <data key="d6">Yes</data>
</node>
<node id="94605">
  <data key="d0">94605</data>
  <data key="d1">Entpd7</data>
  <data key="d2">Entpd7</data>
  <data key="d3">False</data>
  <data key="d4">Entpd7</data>
  <data key="d5">-</data>
  <data key="d6">Yes</data>
</node>
<node id="94603">
  <data key="d0">94603</data>
  <data key="d1">Eif5a2</data>
  <data key="d2">Eif5a2</data>
  <data key="d3">False</data>
  <data key="d4">Eif5a2</data>
  <data key="d5">-</data>
  <data key="d6">Yes</data>
</node>
<node id="94601">
  <data key="d0">94601</data>
  <data key="d1">Eif4ebp2</data>
  <data key="d2">Eif4ebp2</data>
  <data key="d3">False</data>
  <data key="d4">Eif4ebp2</data>
  <data key="d5">-</data>
  <data key="d6">Yes</data>
</node>
<node id="94599">
  <data key="d0">94599</data>
  <data key="d1">Eif4b</data>
  <data key="d2">Eif4b</data>
  <data key="d3">False</data>
  <data key="d4">Eif4b</data>
  <data key="d5">-</data>
  <data key="d6">Yes</data>
</node>
<node id="94597">
  <data key="d0">94597</data>
  <data key="d1">Eif4a1</data>
  <data key="d2">Eif4a1</data>
  <data key="d3">False</data>
  <data key="d4">Eif4a1</data>
  <data key="d5">-</data>
  <data key="d6">Yes</data>
</node>
<node id="94595">
  <data key="d0">94595</data>
  <data key="d1">Eif3c</data>
  <data key="d2">Eif3c</data>
  <data key="d3">False</data>
  <data key="d4">Eif3c</data>
  <data key="d5">-</data>
  <data key="d6">Yes</data>
</node>
<node id="94593">
  <data key="d0">94593</data>
  <data key="d1">Dpy30</data>
  <data key="d2">Dpy30</data>
  <data key="d3">False</data>
  <data key="d4">Dpy30</data>
  <data key="d5">-</data>
  <data key="d6">Yes</data>
</node>
<node id="94591">
  <data key="d0">94591</data>
  <data key="d1">Dnph1</data>
  <data key="d2">Dnph1</data>
  <data key="d3">False</data>
  <data key="d4">Dnph1</data>
  <data key="d5">-</data>
  <data key="d6">Yes</data>
</node>
<node id="94589">
  <data key="d0">94589</data>
  <data key="d1">Dmac2l</data>
  <data key="d2">Dmac2l</data>
  <data key="d3">False</data>
  <data key="d4">Dmac2l</data>
  <data key="d5">-</data>
  <data key="d6">Yes</data>
</node>
<node id="94587">
  <data key="d0">94587</data>
  <data key="d1">Dkc1</data>
  <data key="d2">Dkc1</data>
  <data key="d3">False</data>
  <data key="d4">Dkc1</data>
  <data key="d5">-</data>
  <data key="d6">Yes</data>
</node>
<node id="94585">
  <data key="d0">94585</data>
  <data key="d1">Dffa</data>
  <data key="d2">Dffa</data>
  <data key="d3">False</data>
  <data key="d4">Dffa</data>
  <data key="d5">-</data>
  <data key="d6">Yes</data>
</node>
<node id="94583">
  <data key="d0">94583</data>
  <data key="d1">Ddx18</data>
  <data key="d2">Ddx18</data>
  <data key="d3">False</data>
  <data key="d4">Ddx18</data>
  <data key="d5">-</data>
  <data key="d6">Yes</data>
</node>
<node id="94581">
  <data key="d0">94581</data>
  <data key="d1">Cxxc1</data>
  <data key="d2">Cxxc1</data>
  <data key="d3">False</data>
  <data key="d4">Cxxc1</data>
  <data key="d5">-</data>
  <data key="d6">Yes</data>
</node>
<node id="94579">
  <data key="d0">94579</data>
  <data key="d1">Ctsf</data>
  <data key="d2">Ctsf</data>
  <data key="d3">False</data>
  <data key="d4">Ctsf</data>
  <data key="d5">-</data>
  <data key="d6">Yes</data>
</node>
<node id="94577">
  <data key="d0">94577</data>
  <data key="d1">Cstb</data>
  <data key="d2">Cstb</data>
  <data key="d3">False</data>
  <data key="d4">Cstb</data>
  <data key="d5">-</data>
  <data key="d6">Yes</data>
</node>
<node id="94575">
  <data key="d0">94575</data>
  <data key="d1">Csde1</data>
  <data key="d2">Csde1</data>
  <data key="d3">False</data>
  <data key="d4">Csde1</data>
  <data key="d5">-</data>
  <data key="d6">Yes</data>
</node>
<node id="94573">
  <data key="d0">94573</data>
  <data key="d1">Cript</data>
  <data key="d2">Cript</data>
  <data key="d3">False</data>
  <data key="d4">Cript</data>
  <data key="d5">-</data>
  <data key="d6">Yes</data>
</node>
<node id="94571">
  <data key="d0">94571</data>
  <data key="d1">Crat</data>
  <data key="d2">Crat</data>
  <data key="d3">False</data>
  <data key="d4">Crat</data>
  <data key="d5">-</data>
  <data key="d6">Yes</data>
</node>
<node id="94569">
  <data key="d0">94569</data>
  <data key="d1">Cox7a2l</data>
  <data key="d2">Cox7a2l</data>
  <data key="d3">False</data>
  <data key="d4">Cox7a2l</data>
  <data key="d5">-</data>
  <data key="d6">Yes</data>
</node>
<node id="94567">
  <data key="d0">94567</data>
  <data key="d1">Cmas</data>
  <data key="d2">Cmas</data>
  <data key="d3">False</data>
  <data key="d4">Cmas</data>
  <data key="d5">-</data>
  <data key="d6">Yes</data>
</node>
<node id="94565">
  <data key="d0">94565</data>
  <data key="d1">Cluh</data>
  <data key="d2">Cluh</data>
  <data key="d3">False</data>
  <data key="d4">Cluh</data>
  <data key="d5">-</data>
  <data key="d6">Yes</data>
</node>
<node id="94563">
  <data key="d0">94563</data>
  <data key="d1">Clp1</data>
  <data key="d2">Clp1</data>
  <data key="d3">False</data>
  <data key="d4">Clp1</data>
  <data key="d5">-</data>
  <data key="d6">Yes</data>
</node>
<node id="94561">
  <data key="d0">94561</data>
  <data key="d1">Clint1</data>
  <data key="d2">Clint1</data>
  <data key="d3">False</data>
  <data key="d4">Clint1</data>
  <data key="d5">-</data>
  <data key="d6">Yes</data>
</node>
<node id="94559">
  <data key="d0">94559</data>
  <data key="d1">Clcn6</data>
  <data key="d2">Clcn6</data>
  <data key="d3">False</data>
  <data key="d4">Clcn6</data>
  <data key="d5">-</data>
  <data key="d6">Yes</data>
</node>
<node id="94557">
  <data key="d0">94557</data>
  <data key="d1">Chrnb1</data>
  <data key="d2">Chrnb1</data>
  <data key="d3">False</data>
  <data key="d4">Chrnb1</data>
  <data key="d5">-</data>
  <data key="d6">Yes</data>
</node>
<node id="94555">
  <data key="d0">94555</data>
  <data key="d1">Cd63</data>
  <data key="d2">Cd63</data>
  <data key="d3">False</data>
  <data key="d4">Cd63</data>
  <data key="d5">up</data>
  <data key="d6">Yes</data>
</node>
<node id="94553">
  <data key="d0">94553</data>
  <data key="d1">Cct5</data>
  <data key="d2">Cct5</data>
  <data key="d3">False</data>
  <data key="d4">Cct5</data>
  <data key="d5">-</data>
  <data key="d6">Yes</data>
</node>
<node id="94551">
  <data key="d0">94551</data>
  <data key="d1">Cckbr</data>
  <data key="d2">Cckbr</data>
  <data key="d3">False</data>
  <data key="d4">Cckbr</data>
  <data key="d5">-</data>
  <data key="d6">Yes</data>
</node>
<node id="94549">
  <data key="d0">94549</data>
  <data key="d1">Casp9</data>
  <data key="d2">Casp9</data>
  <data key="d3">False</data>
  <data key="d4">Casp9</data>
  <data key="d5">-</data>
  <data key="d6">Yes</data>
</node>
<node id="94547">
  <data key="d0">94547</data>
  <data key="d1">Brd7</data>
  <data key="d2">Brd7</data>
  <data key="d3">False</data>
  <data key="d4">Brd7</data>
  <data key="d5">-</data>
  <data key="d6">Yes</data>
</node>
<node id="94545">
  <data key="d0">94545</data>
  <data key="d1">Bcl2l12</data>
  <data key="d2">Bcl2l12</data>
  <data key="d3">False</data>
  <data key="d4">Bcl2l12</data>
  <data key="d5">-</data>
  <data key="d6">Yes</data>
</node>
<node id="94543">
  <data key="d0">94543</data>
  <data key="d1">Atp6v1g2</data>
  <data key="d2">Atp6v1g2</data>
  <data key="d3">False</data>
  <data key="d4">Atp6v1g2</data>
  <data key="d5">up</data>
  <data key="d6">Yes</data>
</node>
<node id="94541">
  <data key="d0">94541</data>
  <data key="d1">Atp1a2</data>
  <data key="d2">Atp1a2</data>
  <data key="d3">False</data>
  <data key="d4">Atp1a2</data>
  <data key="d5">-</data>
  <data key="d6">Yes</data>
</node>
<node id="94539">
  <data key="d0">94539</data>
  <data key="d1">Ass1</data>
  <data key="d2">Ass1</data>
  <data key="d3">False</data>
  <data key="d4">Ass1</data>
  <data key="d5">-</data>
  <data key="d6">Yes</data>
</node>
<node id="94537">
  <data key="d0">94537</data>
  <data key="d1">Arfgap2</data>
  <data key="d2">Arfgap2</data>
  <data key="d3">False</data>
  <data key="d4">Arfgap2</data>
  <data key="d5">-</data>
  <data key="d6">Yes</data>
</node>
<node id="94535">
  <data key="d0">94535</data>
  <data key="d1">Arf4</data>
  <data key="d2">Arf4</data>
  <data key="d3">False</data>
  <data key="d4">Arf4</data>
  <data key="d5">-</data>
  <data key="d6">Yes</data>
</node>
<node id="94533">
  <data key="d0">94533</data>
  <data key="d1">Arf1</data>
  <data key="d2">Arf1</data>
  <data key="d3">False</data>
  <data key="d4">Arf1</data>
  <data key="d5">-</data>
  <data key="d6">Yes</data>
</node>
<node id="94531">
  <data key="d0">94531</data>
  <data key="d1">Aqr</data>
  <data key="d2">Aqr</data>
  <data key="d3">False</data>
  <data key="d4">Aqr</data>
  <data key="d5">-</data>
  <data key="d6">Yes</data>
</node>
<node id="94529">
  <data key="d0">94529</data>
  <data key="d1">Amd2</data>
  <data key="d2">Amd2</data>
  <data key="d3">False</data>
  <data key="d4">Amd2</data>
  <data key="d5">-</data>
  <data key="d6">Yes</data>
</node>
<node id="94527">
  <data key="d0">94527</data>
  <data key="d1">Amd1</data>
  <data key="d2">Amd1</data>
  <data key="d3">False</data>
  <data key="d4">Amd1</data>
  <data key="d5">-</data>
  <data key="d6">Yes</data>
</node>
<node id="94525">
  <data key="d0">94525</data>
  <data key="d1">Alg5</data>
  <data key="d2">Alg5</data>
  <data key="d3">False</data>
  <data key="d4">Alg5</data>
  <data key="d5">-</data>
  <data key="d6">Yes</data>
</node>
<node id="94523">
  <data key="d0">94523</data>
  <data key="d1">Akr1a1</data>
  <data key="d2">Akr1a1</data>
  <data key="d3">False</data>
  <data key="d4">Akr1a1</data>
  <data key="d5">-</data>
  <data key="d6">Yes</data>
</node>
<node id="94521">
  <data key="d0">94521</data>
  <data key="d1">Akap1</data>
  <data key="d2">Akap1</data>
  <data key="d3">False</data>
  <data key="d4">Akap1</data>
  <data key="d5">-</data>
  <data key="d6">Yes</data>
</node>
<node id="94519">
  <data key="d0">94519</data>
  <data key="d1">Aimp2</data>
  <data key="d2">Aimp2</data>
  <data key="d3">False</data>
  <data key="d4">Aimp2</data>
  <data key="d5">-</data>
  <data key="d6">Yes</data>
</node>
<node id="94517">
  <data key="d0">94517</data>
  <data key="d1">Adcy9</data>
  <data key="d2">Adcy9</data>
  <data key="d3">False</data>
  <data key="d4">Adcy9</data>
  <data key="d5">-</data>
  <data key="d6">Yes</data>
</node>
<node id="94515">
  <data key="d0">94515</data>
  <data key="d1">Acyp2</data>
  <data key="d2">Acyp2</data>
  <data key="d3">False</data>
  <data key="d4">Acyp2</data>
  <data key="d5">-</data>
  <data key="d6">Yes</data>
</node>
<node id="94513">
  <data key="d0">94513</data>
  <data key="d1">Acox1</data>
  <data key="d2">Acox1</data>
  <data key="d3">False</data>
  <data key="d4">Acox1</data>
  <data key="d5">-</data>
  <data key="d6">Yes</data>
</node>
<node id="94511">
  <data key="d0">94511</data>
  <data key="d1">Aco2</data>
  <data key="d2">Aco2</data>
  <data key="d3">False</data>
  <data key="d4">Aco2</data>
  <data key="d5">-</data>
  <data key="d6">Yes</data>
</node>
<node id="94509">
  <data key="d0">94509</data>
  <data key="d1">4933430i17rik</data>
  <data key="d2">4933430i17rik</data>
  <data key="d3">False</data>
  <data key="d4">4933430i17rik</data>
  <data key="d5">-</data>
  <data key="d6">Yes</data>
</node>
<node id="94507">
  <data key="d0">94507</data>
  <data key="d1">Lmnb1</data>
  <data key="d2">Lmnb1</data>
  <data key="d3">False</data>
  <data key="d4">Lmnb1</data>
  <data key="d5">-</data>
  <data key="d6">Yes</data>
</node>
<node id="94505">
  <data key="d0">94505</data>
  <data key="d1">Insig2</data>
  <data key="d2">Insig2</data>
  <data key="d3">False</data>
  <data key="d4">Insig2</data>
  <data key="d5">-</data>
  <data key="d6">Yes</data>
</node>
<node id="94503">
  <data key="d0">94503</data>
  <data key="d1">Fam169a</data>
  <data key="d2">Fam169a</data>
  <data key="d3">False</data>
  <data key="d4">Fam169a</data>
  <data key="d5">-</data>
  <data key="d6">Yes</data>
</node>
<node id="94501">
  <data key="d0">94501</data>
  <data key="d1">Cdkn3</data>
  <data key="d2">Cdkn3</data>
  <data key="d3">False</data>
  <data key="d4">Cdkn3</data>
  <data key="d5">up</data>
  <data key="d6">Yes</data>
</node>
<node id="94499">
  <data key="d0">94499</data>
  <data key="d1">Ceacam9</data>
  <data key="d2">Ceacam9</data>
  <data key="d3">False</data>
  <data key="d4">Ceacam9</data>
  <data key="d5">-</data>
  <data key="d6">Yes</data>
</node>
<node id="94497">
  <data key="d0">94497</data>
  <data key="d1">Ceacam15</data>
  <data key="d2">Ceacam15</data>
  <data key="d3">False</data>
  <data key="d4">Ceacam15</data>
  <data key="d5">-</data>
  <data key="d6">Yes</data>
</node>
<node id="94495">
  <data key="d0">94495</data>
  <data key="d1">Nmu</data>
  <data key="d2">Nmu</data>
  <data key="d3">False</data>
  <data key="d4">Nmu</data>
  <data key="d5">-</data>
  <data key="d6">Yes</data>
</node>
<node id="94493">
  <data key="d0">94493</data>
  <data key="d1">Gstm6</data>
  <data key="d2">Gstm6</data>
  <data key="d3">False</data>
  <data key="d4">Gstm6</data>
  <data key="d5">-</data>
  <data key="d6">Yes</data>
</node>
<node id="94491">
  <data key="d0">94491</data>
  <data key="d1">Gstm3</data>
  <data key="d2">Gstm3</data>
  <data key="d3">False</data>
  <data key="d4">Gstm3</data>
  <data key="d5">-</data>
  <data key="d6">Yes</data>
</node>
<node id="94489">
  <data key="d0">94489</data>
  <data key="d1">Gstm1</data>
  <data key="d2">Gstm1</data>
  <data key="d3">False</data>
  <data key="d4">Gstm1</data>
  <data key="d5">up</data>
  <data key="d6">Yes</data>
</node>
<node id="94487">
  <data key="d0">94487</data>
  <data key="d1">Dhrs2</data>
  <data key="d2">Dhrs2</data>
  <data key="d3">False</data>
  <data key="d4">Dhrs2</data>
  <data key="d5">-</data>
  <data key="d6">Yes</data>
</node>
<node id="94485">
  <data key="d0">94485</data>
  <data key="d1">Ctsg</data>
  <data key="d2">Ctsg</data>
  <data key="d3">False</data>
  <data key="d4">Ctsg</data>
  <data key="d5">-</data>
  <data key="d6">Yes</data>
</node>
<node id="94483">
  <data key="d0">94483</data>
  <data key="d1">Wdr81</data>
  <data key="d2">Wdr81</data>
  <data key="d3">False</data>
  <data key="d4">Wdr81</data>
  <data key="d5">-</data>
  <data key="d6">Yes</data>
</node>
<node id="94481">
  <data key="d0">94481</data>
  <data key="d1">Uckl1</data>
  <data key="d2">Uckl1</data>
  <data key="d3">False</data>
  <data key="d4">Uckl1</data>
  <data key="d5">-</data>
  <data key="d6">Yes</data>
</node>
<node id="94479">
  <data key="d0">94479</data>
  <data key="d1">Tspan4</data>
  <data key="d2">Tspan4</data>
  <data key="d3">False</data>
  <data key="d4">Tspan4</data>
  <data key="d5">-</data>
  <data key="d6">Yes</data>
</node>
<node id="94477">
  <data key="d0">94477</data>
  <data key="d1">Ruvbl1</data>
  <data key="d2">Ruvbl1</data>
  <data key="d3">False</data>
  <data key="d4">Ruvbl1</data>
  <data key="d5">-</data>
  <data key="d6">Yes</data>
</node>
<node id="94475">
  <data key="d0">94475</data>
  <data key="d1">Rusc1</data>
  <data key="d2">Rusc1</data>
  <data key="d3">False</data>
  <data key="d4">Rusc1</data>
  <data key="d5">-</data>
  <data key="d6">Yes</data>
</node>
<node id="94473">
  <data key="d0">94473</data>
  <data key="d1">Gorasp2</data>
  <data key="d2">Gorasp2</data>
  <data key="d3">False</data>
  <data key="d4">Gorasp2</data>
  <data key="d5">-</data>
  <data key="d6">Yes</data>
</node>
<node id="94471">
  <data key="d0">94471</data>
  <data key="d1">Glrx5</data>
  <data key="d2">Glrx5</data>
  <data key="d3">False</data>
  <data key="d4">Glrx5</data>
  <data key="d5">-</data>
  <data key="d6">Yes</data>
</node>
<node id="94469">
  <data key="d0">94469</data>
  <data key="d1">Fam214b</data>
  <data key="d2">Fam214b</data>
  <data key="d3">False</data>
  <data key="d4">Fam214b</data>
  <data key="d5">-</data>
  <data key="d6">Yes</data>
</node>
<node id="94467">
  <data key="d0">94467</data>
  <data key="d1">Epb41</data>
  <data key="d2">Epb41</data>
  <data key="d3">False</data>
  <data key="d4">Epb41</data>
  <data key="d5">-</data>
  <data key="d6">Yes</data>
</node>
<node id="94465">
  <data key="d0">94465</data>
  <data key="d1">Ak2</data>
  <data key="d2">Ak2</data>
  <data key="d3">False</data>
  <data key="d4">Ak2</data>
  <data key="d5">-</data>
  <data key="d6">Yes</data>
</node>
<node id="94463">
  <data key="d0">94463</data>
  <data key="d1">Acly</data>
  <data key="d2">Acly</data>
  <data key="d3">False</data>
  <data key="d4">Acly</data>
  <data key="d5">-</data>
  <data key="d6">Yes</data>
</node>
<node id="94461">
  <data key="d0">94461</data>
  <data key="d1">Tprg</data>
  <data key="d2">Tprg</data>
  <data key="d3">False</data>
  <data key="d4">Tprg</data>
  <data key="d5">-</data>
  <data key="d6">Yes</data>
</node>
<node id="94459">
  <data key="d0">94459</data>
  <data key="d1">Tmem127</data>
  <data key="d2">Tmem127</data>
  <data key="d3">False</data>
  <data key="d4">Tmem127</data>
  <data key="d5">-</data>
  <data key="d6">Yes</data>
</node>
<node id="94457">
  <data key="d0">94457</data>
  <data key="d1">Sympk</data>
  <data key="d2">Sympk</data>
  <data key="d3">False</data>
  <data key="d4">Sympk</data>
  <data key="d5">-</data>
  <data key="d6">Yes</data>
</node>
<node id="94455">
  <data key="d0">94455</data>
  <data key="d1">Rai1</data>
  <data key="d2">Rai1</data>
  <data key="d3">False</data>
  <data key="d4">Rai1</data>
  <data key="d5">-</data>
  <data key="d6">Yes</data>
</node>
<node id="94453">
  <data key="d0">94453</data>
  <data key="d1">Pdzrn3</data>
  <data key="d2">Pdzrn3</data>
  <data key="d3">False</data>
  <data key="d4">Pdzrn3</data>
  <data key="d5">-</data>
  <data key="d6">Yes</data>
</node>
<node id="94451">
  <data key="d0">94451</data>
  <data key="d1">Ngly1</data>
  <data key="d2">Ngly1</data>
  <data key="d3">False</data>
  <data key="d4">Ngly1</data>
  <data key="d5">-</data>
  <data key="d6">Yes</data>
</node>
<node id="94449">
  <data key="d0">94449</data>
  <data key="d1">Net1</data>
  <data key="d2">Net1</data>
  <data key="d3">False</data>
  <data key="d4">Net1</data>
  <data key="d5">-</data>
  <data key="d6">Yes</data>
</node>
<node id="94447">
  <data key="d0">94447</data>
  <data key="d1">Fam131a</data>
  <data key="d2">Fam131a</data>
  <data key="d3">False</data>
  <data key="d4">Fam131a</data>
  <data key="d5">-</data>
  <data key="d6">Yes</data>
</node>
<node id="94445">
  <data key="d0">94445</data>
  <data key="d1">Epn2</data>
  <data key="d2">Epn2</data>
  <data key="d3">False</data>
  <data key="d4">Epn2</data>
  <data key="d5">-</data>
  <data key="d6">Yes</data>
</node>
<node id="94443">
  <data key="d0">94443</data>
  <data key="d1">Ell</data>
  <data key="d2">Ell</data>
  <data key="d3">False</data>
  <data key="d4">Ell</data>
  <data key="d5">-</data>
  <data key="d6">Yes</data>
</node>
<node id="94441">
  <data key="d0">94441</data>
  <data key="d1">Csnk1d</data>
  <data key="d2">Csnk1d</data>
  <data key="d3">False</data>
  <data key="d4">Csnk1d</data>
  <data key="d5">-</data>
  <data key="d6">Yes</data>
</node>
<node id="94439">
  <data key="d0">94439</data>
  <data key="d1">Cobl</data>
  <data key="d2">Cobl</data>
  <data key="d3">False</data>
  <data key="d4">Cobl</data>
  <data key="d5">-</data>
  <data key="d6">Yes</data>
</node>
<node id="94437">
  <data key="d0">94437</data>
  <data key="d1">Cables1</data>
  <data key="d2">Cables1</data>
  <data key="d3">False</data>
  <data key="d4">Cables1</data>
  <data key="d5">-</data>
  <data key="d6">Yes</data>
</node>
<node id="94435">
  <data key="d0">94435</data>
  <data key="d1">Acin1</data>
  <data key="d2">Acin1</data>
  <data key="d3">False</data>
  <data key="d4">Acin1</data>
  <data key="d5">-</data>
  <data key="d6">Yes</data>
</node>
<node id="94433">
  <data key="d0">94433</data>
  <data key="d1">Rab27a</data>
  <data key="d2">Rab27a</data>
  <data key="d3">False</data>
  <data key="d4">Rab27a</data>
  <data key="d5">-</data>
  <data key="d6">Yes</data>
</node>
<node id="94431">
  <data key="d0">94431</data>
  <data key="d1">Gpnmb</data>
  <data key="d2">Gpnmb</data>
  <data key="d3">False</data>
  <data key="d4">Gpnmb</data>
  <data key="d5">-</data>
  <data key="d6">Yes</data>
</node>
<node id="94429">
  <data key="d0">94429</data>
  <data key="d1">Birc7</data>
  <data key="d2">Birc7</data>
  <data key="d3">False</data>
  <data key="d4">Birc7</data>
  <data key="d5">-</data>
  <data key="d6">Yes</data>
</node>
<node id="94427">
  <data key="d0">94427</data>
  <data key="d1">Ssbp3</data>
  <data key="d2">Ssbp3</data>
  <data key="d3">False</data>
  <data key="d4">Ssbp3</data>
  <data key="d5">-</data>
  <data key="d6">Yes</data>
</node>
<node id="94425">
  <data key="d0">94425</data>
  <data key="d1">Mrtfa</data>
  <data key="d2">Mrtfa</data>
  <data key="d3">False</data>
  <data key="d4">Mrtfa</data>
  <data key="d5">-</data>
  <data key="d6">Yes</data>
</node>
<node id="94423">
  <data key="d0">94423</data>
  <data key="d1">Marchf8</data>
  <data key="d2">Marchf8</data>
  <data key="d3">False</data>
  <data key="d4">Marchf8</data>
  <data key="d5">-</data>
  <data key="d6">Yes</data>
</node>
<node id="94421">
  <data key="d0">94421</data>
  <data key="d1">Coro1c</data>
  <data key="d2">Coro1c</data>
  <data key="d3">False</data>
  <data key="d4">Coro1c</data>
  <data key="d5">-</data>
  <data key="d6">Yes</data>
</node>
<node id="94419">
  <data key="d0">94419</data>
  <data key="d1">Adgrb3</data>
  <data key="d2">Adgrb3</data>
  <data key="d3">False</data>
  <data key="d4">Adgrb3</data>
  <data key="d5">-</data>
  <data key="d6">Yes</data>
</node>
<node id="94417">
  <data key="d0">94417</data>
  <data key="d1">Usp6nl</data>
  <data key="d2">Usp6nl</data>
  <data key="d3">False</data>
  <data key="d4">Usp6nl</data>
  <data key="d5">-</data>
  <data key="d6">Yes</data>
</node>
<node id="94415">
  <data key="d0">94415</data>
  <data key="d1">Cfap61</data>
  <data key="d2">Cfap61</data>
  <data key="d3">False</data>
  <data key="d4">Cfap61</data>
  <data key="d5">-</data>
  <data key="d6">Yes</data>
</node>
<node id="94413">
  <data key="d0">94413</data>
  <data key="d1">Nucb2</data>
  <data key="d2">Nucb2</data>
  <data key="d3">False</data>
  <data key="d4">Nucb2</data>
  <data key="d5">-</data>
  <data key="d6">Yes</data>
</node>
<node id="94411">
  <data key="d0">94411</data>
  <data key="d1">Lrmp</data>
  <data key="d2">Lrmp</data>
  <data key="d3">False</data>
  <data key="d4">Lrmp</data>
  <data key="d5">-</data>
  <data key="d6">Yes</data>
</node>
<node id="94409">
  <data key="d0">94409</data>
  <data key="d1">Hbs1l</data>
  <data key="d2">Hbs1l</data>
  <data key="d3">False</data>
  <data key="d4">Hbs1l</data>
  <data key="d5">-</data>
  <data key="d6">Yes</data>
</node>
<node id="94407">
  <data key="d0">94407</data>
  <data key="d1">Tox2</data>
  <data key="d2">Tox2</data>
  <data key="d3">False</data>
  <data key="d4">Tox2</data>
  <data key="d5">-</data>
  <data key="d6">Yes</data>
</node>
<node id="94405">
  <data key="d0">94405</data>
  <data key="d1">Slc2a5</data>
  <data key="d2">Slc2a5</data>
  <data key="d3">False</data>
  <data key="d4">Slc2a5</data>
  <data key="d5">-</data>
  <data key="d6">Yes</data>
</node>
<node id="94403">
  <data key="d0">94403</data>
  <data key="d1">Nup210</data>
  <data key="d2">Nup210</data>
  <data key="d3">False</data>
  <data key="d4">Nup210</data>
  <data key="d5">-</data>
  <data key="d6">Yes</data>
</node>
<node id="94401">
  <data key="d0">94401</data>
  <data key="d1">Hdac5</data>
  <data key="d2">Hdac5</data>
  <data key="d3">False</data>
  <data key="d4">Hdac5</data>
  <data key="d5">-</data>
  <data key="d6">Yes</data>
</node>
<node id="94399">
  <data key="d0">94399</data>
  <data key="d1">Gpatch2l</data>
  <data key="d2">Gpatch2l</data>
  <data key="d3">False</data>
  <data key="d4">Gpatch2l</data>
  <data key="d5">-</data>
  <data key="d6">Yes</data>
</node>
<node id="94397">
  <data key="d0">94397</data>
  <data key="d1">Zfp385b</data>
  <data key="d2">Zfp385b</data>
  <data key="d3">False</data>
  <data key="d4">Zfp385b</data>
  <data key="d5">-</data>
  <data key="d6">Yes</data>
</node>
<node id="94395">
  <data key="d0">94395</data>
  <data key="d1">Uvrag</data>
  <data key="d2">Uvrag</data>
  <data key="d3">False</data>
  <data key="d4">Uvrag</data>
  <data key="d5">-</data>
  <data key="d6">Yes</data>
</node>
<node id="94393">
  <data key="d0">94393</data>
  <data key="d1">Tbl1xr1</data>
  <data key="d2">Tbl1xr1</data>
  <data key="d3">False</data>
  <data key="d4">Tbl1xr1</data>
  <data key="d5">-</data>
  <data key="d6">Yes</data>
</node>
<node id="94391">
  <data key="d0">94391</data>
  <data key="d1">Rin2</data>
  <data key="d2">Rin2</data>
  <data key="d3">False</data>
  <data key="d4">Rin2</data>
  <data key="d5">-</data>
  <data key="d6">Yes</data>
</node>
<node id="94389">
  <data key="d0">94389</data>
  <data key="d1">Phtf2</data>
  <data key="d2">Phtf2</data>
  <data key="d3">False</data>
  <data key="d4">Phtf2</data>
  <data key="d5">-</data>
  <data key="d6">Yes</data>
</node>
<node id="94387">
  <data key="d0">94387</data>
  <data key="d1">Pam</data>
  <data key="d2">Pam</data>
  <data key="d3">False</data>
  <data key="d4">Pam</data>
  <data key="d5">-</data>
  <data key="d6">Yes</data>
</node>
<node id="94385">
  <data key="d0">94385</data>
  <data key="d1">Nin</data>
  <data key="d2">Nin</data>
  <data key="d3">False</data>
  <data key="d4">Nin</data>
  <data key="d5">-</data>
  <data key="d6">Yes</data>
</node>
<node id="94383">
  <data key="d0">94383</data>
  <data key="d1">Msn</data>
  <data key="d2">Msn</data>
  <data key="d3">False</data>
  <data key="d4">Msn</data>
  <data key="d5">-</data>
  <data key="d6">Yes</data>
</node>
<node id="94381">
  <data key="d0">94381</data>
  <data key="d1">Mettl8</data>
  <data key="d2">Mettl8</data>
  <data key="d3">False</data>
  <data key="d4">Mettl8</data>
  <data key="d5">-</data>
  <data key="d6">Yes</data>
</node>
<node id="94379">
  <data key="d0">94379</data>
  <data key="d1">Ltbp1</data>
  <data key="d2">Ltbp1</data>
  <data key="d3">False</data>
  <data key="d4">Ltbp1</data>
  <data key="d5">-</data>
  <data key="d6">Yes</data>
</node>
<node id="94377">
  <data key="d0">94377</data>
  <data key="d1">Golim4</data>
  <data key="d2">Golim4</data>
  <data key="d3">False</data>
  <data key="d4">Golim4</data>
  <data key="d5">-</data>
  <data key="d6">Yes</data>
</node>
<node id="94375">
  <data key="d0">94375</data>
  <data key="d1">Fbxw11</data>
  <data key="d2">Fbxw11</data>
  <data key="d3">False</data>
  <data key="d4">Fbxw11</data>
  <data key="d5">-</data>
  <data key="d6">Yes</data>
</node>
<node id="94373">
  <data key="d0">94373</data>
  <data key="d1">Eea1</data>
  <data key="d2">Eea1</data>
  <data key="d3">False</data>
  <data key="d4">Eea1</data>
  <data key="d5">-</data>
  <data key="d6">Yes</data>
</node>
<node id="94371">
  <data key="d0">94371</data>
  <data key="d1">Crim1</data>
  <data key="d2">Crim1</data>
  <data key="d3">False</data>
  <data key="d4">Crim1</data>
  <data key="d5">-</data>
  <data key="d6">Yes</data>
</node>
<node id="94369">
  <data key="d0">94369</data>
  <data key="d1">Cdc42ep3</data>
  <data key="d2">Cdc42ep3</data>
  <data key="d3">False</data>
  <data key="d4">Cdc42ep3</data>
  <data key="d5">-</data>
  <data key="d6">Yes</data>
</node>
<node id="94367">
  <data key="d0">94367</data>
  <data key="d1">Cab39</data>
  <data key="d2">Cab39</data>
  <data key="d3">False</data>
  <data key="d4">Cab39</data>
  <data key="d5">-</data>
  <data key="d6">Yes</data>
</node>
<node id="94365">
  <data key="d0">94365</data>
  <data key="d1">Arhgef12</data>
  <data key="d2">Arhgef12</data>
  <data key="d3">False</data>
  <data key="d4">Arhgef12</data>
  <data key="d5">-</data>
  <data key="d6">Yes</data>
</node>
<node id="94363">
  <data key="d0">94363</data>
  <data key="d1">Arhgap10</data>
  <data key="d2">Arhgap10</data>
  <data key="d3">False</data>
  <data key="d4">Arhgap10</data>
  <data key="d5">-</data>
  <data key="d6">Yes</data>
</node>
<node id="94361">
  <data key="d0">94361</data>
  <data key="d1">Akap6</data>
  <data key="d2">Akap6</data>
  <data key="d3">False</data>
  <data key="d4">Akap6</data>
  <data key="d5">-</data>
  <data key="d6">Yes</data>
</node>
<node id="94359">
  <data key="d0">94359</data>
  <data key="d1">Schip1</data>
  <data key="d2">Schip1</data>
  <data key="d3">False</data>
  <data key="d4">Schip1</data>
  <data key="d5">-</data>
  <data key="d6">Yes</data>
</node>
<node id="94357">
  <data key="d0">94357</data>
  <data key="d1">Iqschfp</data>
  <data key="d2">Iqschfp</data>
  <data key="d3">False</data>
  <data key="d4">Iqschfp</data>
  <data key="d5">-</data>
  <data key="d6">Yes</data>
</node>
<node id="94355">
  <data key="d0">94355</data>
  <data key="d1">Gtdc1</data>
  <data key="d2">Gtdc1</data>
  <data key="d3">False</data>
  <data key="d4">Gtdc1</data>
  <data key="d5">-</data>
  <data key="d6">Yes</data>
</node>
<node id="94353">
  <data key="d0">94353</data>
  <data key="d1">Tyk2</data>
  <data key="d2">Tyk2</data>
  <data key="d3">False</data>
  <data key="d4">Tyk2</data>
  <data key="d5">-</data>
  <data key="d6">Yes</data>
</node>
<node id="94351">
  <data key="d0">94351</data>
  <data key="d1">Tub</data>
  <data key="d2">Tub</data>
  <data key="d3">False</data>
  <data key="d4">Tub</data>
  <data key="d5">-</data>
  <data key="d6">Yes</data>
</node>
<node id="94349">
  <data key="d0">94349</data>
  <data key="d1">Sppl2b</data>
  <data key="d2">Sppl2b</data>
  <data key="d3">False</data>
  <data key="d4">Sppl2b</data>
  <data key="d5">-</data>
  <data key="d6">Yes</data>
</node>
<node id="94347">
  <data key="d0">94347</data>
  <data key="d1">Sncb</data>
  <data key="d2">Sncb</data>
  <data key="d3">False</data>
  <data key="d4">Sncb</data>
  <data key="d5">-</data>
  <data key="d6">Yes</data>
</node>
<node id="94345">
  <data key="d0">94345</data>
  <data key="d1">Shisa6</data>
  <data key="d2">Shisa6</data>
  <data key="d3">False</data>
  <data key="d4">Shisa6</data>
  <data key="d5">-</data>
  <data key="d6">Yes</data>
</node>
<node id="94343">
  <data key="d0">94343</data>
  <data key="d1">Ppp1r3g</data>
  <data key="d2">Ppp1r3g</data>
  <data key="d3">False</data>
  <data key="d4">Ppp1r3g</data>
  <data key="d5">-</data>
  <data key="d6">Yes</data>
</node>
<node id="94341">
  <data key="d0">94341</data>
  <data key="d1">Paqr9</data>
  <data key="d2">Paqr9</data>
  <data key="d3">False</data>
  <data key="d4">Paqr9</data>
  <data key="d5">-</data>
  <data key="d6">Yes</data>
</node>
<node id="94339">
  <data key="d0">94339</data>
  <data key="d1">Oplah</data>
  <data key="d2">Oplah</data>
  <data key="d3">False</data>
  <data key="d4">Oplah</data>
  <data key="d5">-</data>
  <data key="d6">Yes</data>
</node>
<node id="94337">
  <data key="d0">94337</data>
  <data key="d1">Ldlrad4</data>
  <data key="d2">Ldlrad4</data>
  <data key="d3">False</data>
  <data key="d4">Ldlrad4</data>
  <data key="d5">-</data>
  <data key="d6">Yes</data>
</node>
<node id="94335">
  <data key="d0">94335</data>
  <data key="d1">Irx1</data>
  <data key="d2">Irx1</data>
  <data key="d3">False</data>
  <data key="d4">Irx1</data>
  <data key="d5">-</data>
  <data key="d6">Yes</data>
</node>
<node id="94333">
  <data key="d0">94333</data>
  <data key="d1">Insyn2a</data>
  <data key="d2">Insyn2a</data>
  <data key="d3">False</data>
  <data key="d4">Insyn2a</data>
  <data key="d5">-</data>
  <data key="d6">Yes</data>
</node>
<node id="94331">
  <data key="d0">94331</data>
  <data key="d1">Hus1b</data>
  <data key="d2">Hus1b</data>
  <data key="d3">False</data>
  <data key="d4">Hus1b</data>
  <data key="d5">-</data>
  <data key="d6">Yes</data>
</node>
<node id="94329">
  <data key="d0">94329</data>
  <data key="d1">Eva1b</data>
  <data key="d2">Eva1b</data>
  <data key="d3">False</data>
  <data key="d4">Eva1b</data>
  <data key="d5">-</data>
  <data key="d6">Yes</data>
</node>
<node id="94327">
  <data key="d0">94327</data>
  <data key="d1">Espn</data>
  <data key="d2">Espn</data>
  <data key="d3">False</data>
  <data key="d4">Espn</data>
  <data key="d5">-</data>
  <data key="d6">Yes</data>
</node>
<node id="94325">
  <data key="d0">94325</data>
  <data key="d1">Elavl3</data>
  <data key="d2">Elavl3</data>
  <data key="d3">False</data>
  <data key="d4">Elavl3</data>
  <data key="d5">-</data>
  <data key="d6">Yes</data>
</node>
<node id="94323">
  <data key="d0">94323</data>
  <data key="d1">Bc034090</data>
  <data key="d2">Bc034090</data>
  <data key="d3">False</data>
  <data key="d4">Bc034090</data>
  <data key="d5">-</data>
  <data key="d6">Yes</data>
</node>
<node id="94321">
  <data key="d0">94321</data>
  <data key="d1">Ajap1</data>
  <data key="d2">Ajap1</data>
  <data key="d3">False</data>
  <data key="d4">Ajap1</data>
  <data key="d5">-</data>
  <data key="d6">Yes</data>
</node>
<node id="94319">
  <data key="d0">94319</data>
  <data key="d1">Adrb1</data>
  <data key="d2">Adrb1</data>
  <data key="d3">False</data>
  <data key="d4">Adrb1</data>
  <data key="d5">-</data>
  <data key="d6">Yes</data>
</node>
<node id="94317">
  <data key="d0">94317</data>
  <data key="d1">Zzef1</data>
  <data key="d2">Zzef1</data>
  <data key="d3">False</data>
  <data key="d4">Zzef1</data>
  <data key="d5">-</data>
  <data key="d6">Yes</data>
</node>
<node id="94315">
  <data key="d0">94315</data>
  <data key="d1">Zdhhc7</data>
  <data key="d2">Zdhhc7</data>
  <data key="d3">False</data>
  <data key="d4">Zdhhc7</data>
  <data key="d5">-</data>
  <data key="d6">Yes</data>
</node>
<node id="94313">
  <data key="d0">94313</data>
  <data key="d1">Wrnip1</data>
  <data key="d2">Wrnip1</data>
  <data key="d3">False</data>
  <data key="d4">Wrnip1</data>
  <data key="d5">-</data>
  <data key="d6">Yes</data>
</node>
<node id="94311">
  <data key="d0">94311</data>
  <data key="d1">Usp4</data>
  <data key="d2">Usp4</data>
  <data key="d3">False</data>
  <data key="d4">Usp4</data>
  <data key="d5">-</data>
  <data key="d6">Yes</data>
</node>
<node id="94309">
  <data key="d0">94309</data>
  <data key="d1">Uqcc1</data>
  <data key="d2">Uqcc1</data>
  <data key="d3">False</data>
  <data key="d4">Uqcc1</data>
  <data key="d5">-</data>
  <data key="d6">Yes</data>
</node>
<node id="94307">
  <data key="d0">94307</data>
  <data key="d1">Ttll4</data>
  <data key="d2">Ttll4</data>
  <data key="d3">False</data>
  <data key="d4">Ttll4</data>
  <data key="d5">-</data>
  <data key="d6">Yes</data>
</node>
<node id="94305">
  <data key="d0">94305</data>
  <data key="d1">Trim41</data>
  <data key="d2">Trim41</data>
  <data key="d3">False</data>
  <data key="d4">Trim41</data>
  <data key="d5">-</data>
  <data key="d6">Yes</data>
</node>
<node id="94303">
  <data key="d0">94303</data>
  <data key="d1">Tcf25</data>
  <data key="d2">Tcf25</data>
  <data key="d3">False</data>
  <data key="d4">Tcf25</data>
  <data key="d5">-</data>
  <data key="d6">Yes</data>
</node>
<node id="94301">
  <data key="d0">94301</data>
  <data key="d1">Srsf7</data>
  <data key="d2">Srsf7</data>
  <data key="d3">False</data>
  <data key="d4">Srsf7</data>
  <data key="d5">-</data>
  <data key="d6">Yes</data>
</node>
<node id="94299">
  <data key="d0">94299</data>
  <data key="d1">Srcap</data>
  <data key="d2">Srcap</data>
  <data key="d3">False</data>
  <data key="d4">Srcap</data>
  <data key="d5">-</data>
  <data key="d6">Yes</data>
</node>
<node id="94297">
  <data key="d0">94297</data>
  <data key="d1">Sf3a2</data>
  <data key="d2">Sf3a2</data>
  <data key="d3">False</data>
  <data key="d4">Sf3a2</data>
  <data key="d5">-</data>
  <data key="d6">Yes</data>
</node>
<node id="94295">
  <data key="d0">94295</data>
  <data key="d1">Secisbp2</data>
  <data key="d2">Secisbp2</data>
  <data key="d3">False</data>
  <data key="d4">Secisbp2</data>
  <data key="d5">-</data>
  <data key="d6">Yes</data>
</node>
<node id="94293">
  <data key="d0">94293</data>
  <data key="d1">Rsad1</data>
  <data key="d2">Rsad1</data>
  <data key="d3">False</data>
  <data key="d4">Rsad1</data>
  <data key="d5">-</data>
  <data key="d6">Yes</data>
</node>
<node id="94291">
  <data key="d0">94291</data>
  <data key="d1">Rbm14</data>
  <data key="d2">Rbm14</data>
  <data key="d3">False</data>
  <data key="d4">Rbm14</data>
  <data key="d5">-</data>
  <data key="d6">Yes</data>
</node>
<node id="94289">
  <data key="d0">94289</data>
  <data key="d1">Psmg4</data>
  <data key="d2">Psmg4</data>
  <data key="d3">False</data>
  <data key="d4">Psmg4</data>
  <data key="d5">-</data>
  <data key="d6">Yes</data>
</node>
<node id="94287">
  <data key="d0">94287</data>
  <data key="d1">Ppp1r37</data>
  <data key="d2">Ppp1r37</data>
  <data key="d3">False</data>
  <data key="d4">Ppp1r37</data>
  <data key="d5">-</data>
  <data key="d6">Yes</data>
</node>
<node id="94285">
  <data key="d0">94285</data>
  <data key="d1">Pnpla6</data>
  <data key="d2">Pnpla6</data>
  <data key="d3">False</data>
  <data key="d4">Pnpla6</data>
  <data key="d5">-</data>
  <data key="d6">Yes</data>
</node>
<node id="94283">
  <data key="d0">94283</data>
  <data key="d1">Mc1r</data>
  <data key="d2">Mc1r</data>
  <data key="d3">False</data>
  <data key="d4">Mc1r</data>
  <data key="d5">-</data>
  <data key="d6">Yes</data>
</node>
<node id="94281">
  <data key="d0">94281</data>
  <data key="d1">Lto1</data>
  <data key="d2">Lto1</data>
  <data key="d3">False</data>
  <data key="d4">Lto1</data>
  <data key="d5">-</data>
  <data key="d6">Yes</data>
</node>
<node id="94279">
  <data key="d0">94279</data>
  <data key="d1">Kmt2b</data>
  <data key="d2">Kmt2b</data>
  <data key="d3">False</data>
  <data key="d4">Kmt2b</data>
  <data key="d5">-</data>
  <data key="d6">Yes</data>
</node>
<node id="94277">
  <data key="d0">94277</data>
  <data key="d1">Ift140</data>
  <data key="d2">Ift140</data>
  <data key="d3">False</data>
  <data key="d4">Ift140</data>
  <data key="d5">-</data>
  <data key="d6">Yes</data>
</node>
<node id="94275">
  <data key="d0">94275</data>
  <data key="d1">Hook2</data>
  <data key="d2">Hook2</data>
  <data key="d3">False</data>
  <data key="d4">Hook2</data>
  <data key="d5">-</data>
  <data key="d6">Yes</data>
</node>
<node id="94273">
  <data key="d0">94273</data>
  <data key="d1">Exoc7</data>
  <data key="d2">Exoc7</data>
  <data key="d3">False</data>
  <data key="d4">Exoc7</data>
  <data key="d5">-</data>
  <data key="d6">Yes</data>
</node>
<node id="94271">
  <data key="d0">94271</data>
  <data key="d1">Dazap1</data>
  <data key="d2">Dazap1</data>
  <data key="d3">False</data>
  <data key="d4">Dazap1</data>
  <data key="d5">-</data>
  <data key="d6">Yes</data>
</node>
<node id="94269">
  <data key="d0">94269</data>
  <data key="d1">Ubtf</data>
  <data key="d2">Ubtf</data>
  <data key="d3">False</data>
  <data key="d4">Ubtf</data>
  <data key="d5">-</data>
  <data key="d6">Yes</data>
</node>
<node id="94267">
  <data key="d0">94267</data>
  <data key="d1">Trim47</data>
  <data key="d2">Trim47</data>
  <data key="d3">False</data>
  <data key="d4">Trim47</data>
  <data key="d5">-</data>
  <data key="d6">Yes</data>
</node>
<node id="94265">
  <data key="d0">94265</data>
  <data key="d1">Syngap1</data>
  <data key="d2">Syngap1</data>
  <data key="d3">False</data>
  <data key="d4">Syngap1</data>
  <data key="d5">-</data>
  <data key="d6">Yes</data>
</node>
<node id="94263">
  <data key="d0">94263</data>
  <data key="d1">Stk32c</data>
  <data key="d2">Stk32c</data>
  <data key="d3">False</data>
  <data key="d4">Stk32c</data>
  <data key="d5">-</data>
  <data key="d6">Yes</data>
</node>
<node id="94261">
  <data key="d0">94261</data>
  <data key="d1">Ssbp4</data>
  <data key="d2">Ssbp4</data>
  <data key="d3">False</data>
  <data key="d4">Ssbp4</data>
  <data key="d5">-</data>
  <data key="d6">Yes</data>
</node>
<node id="94259">
  <data key="d0">94259</data>
  <data key="d1">Sox12</data>
  <data key="d2">Sox12</data>
  <data key="d3">False</data>
  <data key="d4">Sox12</data>
  <data key="d5">-</data>
  <data key="d6">Yes</data>
</node>
<node id="94257">
  <data key="d0">94257</data>
  <data key="d1">Ppfia3</data>
  <data key="d2">Ppfia3</data>
  <data key="d3">False</data>
  <data key="d4">Ppfia3</data>
  <data key="d5">-</data>
  <data key="d6">Yes</data>
</node>
<node id="94255">
  <data key="d0">94255</data>
  <data key="d1">Plxnb2</data>
  <data key="d2">Plxnb2</data>
  <data key="d3">False</data>
  <data key="d4">Plxnb2</data>
  <data key="d5">up</data>
  <data key="d6">Yes</data>
</node>
<node id="94253">
  <data key="d0">94253</data>
  <data key="d1">Palm</data>
  <data key="d2">Palm</data>
  <data key="d3">False</data>
  <data key="d4">Palm</data>
  <data key="d5">-</data>
  <data key="d6">Yes</data>
</node>
<node id="94251">
  <data key="d0">94251</data>
  <data key="d1">Nosip</data>
  <data key="d2">Nosip</data>
  <data key="d3">False</data>
  <data key="d4">Nosip</data>
  <data key="d5">-</data>
  <data key="d6">Yes</data>
</node>
<node id="94249">
  <data key="d0">94249</data>
  <data key="d1">Mllt1</data>
  <data key="d2">Mllt1</data>
  <data key="d3">False</data>
  <data key="d4">Mllt1</data>
  <data key="d5">-</data>
  <data key="d6">Yes</data>
</node>
<node id="94247">
  <data key="d0">94247</data>
  <data key="d1">Mfsd12</data>
  <data key="d2">Mfsd12</data>
  <data key="d3">False</data>
  <data key="d4">Mfsd12</data>
  <data key="d5">-</data>
  <data key="d6">Yes</data>
</node>
<node id="94245">
  <data key="d0">94245</data>
  <data key="d1">Med16</data>
  <data key="d2">Med16</data>
  <data key="d3">False</data>
  <data key="d4">Med16</data>
  <data key="d5">-</data>
  <data key="d6">Yes</data>
</node>
<node id="94243">
  <data key="d0">94243</data>
  <data key="d1">Lasp1</data>
  <data key="d2">Lasp1</data>
  <data key="d3">False</data>
  <data key="d4">Lasp1</data>
  <data key="d5">-</data>
  <data key="d6">Yes</data>
</node>
<node id="94241">
  <data key="d0">94241</data>
  <data key="d1">Irf2bp1</data>
  <data key="d2">Irf2bp1</data>
  <data key="d3">False</data>
  <data key="d4">Irf2bp1</data>
  <data key="d5">-</data>
  <data key="d6">Yes</data>
</node>
<node id="94239">
  <data key="d0">94239</data>
  <data key="d1">Gse1</data>
  <data key="d2">Gse1</data>
  <data key="d3">False</data>
  <data key="d4">Gse1</data>
  <data key="d5">-</data>
  <data key="d6">Yes</data>
</node>
<node id="94237">
  <data key="d0">94237</data>
  <data key="d1">Git1</data>
  <data key="d2">Git1</data>
  <data key="d3">False</data>
  <data key="d4">Git1</data>
  <data key="d5">-</data>
  <data key="d6">Yes</data>
</node>
<node id="94235">
  <data key="d0">94235</data>
  <data key="d1">Fbxl19</data>
  <data key="d2">Fbxl19</data>
  <data key="d3">False</data>
  <data key="d4">Fbxl19</data>
  <data key="d5">-</data>
  <data key="d6">Yes</data>
</node>
<node id="94233">
  <data key="d0">94233</data>
  <data key="d1">Ccdc97</data>
  <data key="d2">Ccdc97</data>
  <data key="d3">False</data>
  <data key="d4">Ccdc97</data>
  <data key="d5">-</data>
  <data key="d6">Yes</data>
</node>
<node id="94231">
  <data key="d0">94231</data>
  <data key="d1">Cacna1a</data>
  <data key="d2">Cacna1a</data>
  <data key="d3">False</data>
  <data key="d4">Cacna1a</data>
  <data key="d5">-</data>
  <data key="d6">Yes</data>
</node>
<node id="94229">
  <data key="d0">94229</data>
  <data key="d1">Arap1</data>
  <data key="d2">Arap1</data>
  <data key="d3">False</data>
  <data key="d4">Arap1</data>
  <data key="d5">-</data>
  <data key="d6">Yes</data>
</node>
<node id="94227">
  <data key="d0">94227</data>
  <data key="d1">Ahdc1</data>
  <data key="d2">Ahdc1</data>
  <data key="d3">False</data>
  <data key="d4">Ahdc1</data>
  <data key="d5">-</data>
  <data key="d6">Yes</data>
</node>
<node id="94225">
  <data key="d0">94225</data>
  <data key="d1">Rnf220</data>
  <data key="d2">Rnf220</data>
  <data key="d3">False</data>
  <data key="d4">Rnf220</data>
  <data key="d5">-</data>
  <data key="d6">Yes</data>
</node>
<node id="94223">
  <data key="d0">94223</data>
  <data key="d1">Prr12</data>
  <data key="d2">Prr12</data>
  <data key="d3">False</data>
  <data key="d4">Prr12</data>
  <data key="d5">-</data>
  <data key="d6">Yes</data>
</node>
<node id="94221">
  <data key="d0">94221</data>
  <data key="d1">Tspan18</data>
  <data key="d2">Tspan18</data>
  <data key="d3">False</data>
  <data key="d4">Tspan18</data>
  <data key="d5">-</data>
  <data key="d6">Yes</data>
</node>
<node id="94219">
  <data key="d0">94219</data>
  <data key="d1">Tbcd</data>
  <data key="d2">Tbcd</data>
  <data key="d3">False</data>
  <data key="d4">Tbcd</data>
  <data key="d5">-</data>
  <data key="d6">Yes</data>
</node>
<node id="94217">
  <data key="d0">94217</data>
  <data key="d1">Stxbp1</data>
  <data key="d2">Stxbp1</data>
  <data key="d3">False</data>
  <data key="d4">Stxbp1</data>
  <data key="d5">-</data>
  <data key="d6">Yes</data>
</node>
<node id="94215">
  <data key="d0">94215</data>
  <data key="d1">Rps6ka2</data>
  <data key="d2">Rps6ka2</data>
  <data key="d3">False</data>
  <data key="d4">Rps6ka2</data>
  <data key="d5">up</data>
  <data key="d6">Yes</data>
</node>
<node id="94213">
  <data key="d0">94213</data>
  <data key="d1">Rap1gap2</data>
  <data key="d2">Rap1gap2</data>
  <data key="d3">False</data>
  <data key="d4">Rap1gap2</data>
  <data key="d5">-</data>
  <data key="d6">Yes</data>
</node>
<node id="94211">
  <data key="d0">94211</data>
  <data key="d1">Ppp2r2c</data>
  <data key="d2">Ppp2r2c</data>
  <data key="d3">False</data>
  <data key="d4">Ppp2r2c</data>
  <data key="d5">-</data>
  <data key="d6">Yes</data>
</node>
<node id="94209">
  <data key="d0">94209</data>
  <data key="d1">Klc1</data>
  <data key="d2">Klc1</data>
  <data key="d3">False</data>
  <data key="d4">Klc1</data>
  <data key="d5">-</data>
  <data key="d6">Yes</data>
</node>
<node id="94207">
  <data key="d0">94207</data>
  <data key="d1">Dnm2</data>
  <data key="d2">Dnm2</data>
  <data key="d3">False</data>
  <data key="d4">Dnm2</data>
  <data key="d5">-</data>
  <data key="d6">Yes</data>
</node>
<node id="94205">
  <data key="d0">94205</data>
  <data key="d1">D5ertd579e</data>
  <data key="d2">D5ertd579e</data>
  <data key="d3">False</data>
  <data key="d4">D5ertd579e</data>
  <data key="d5">-</data>
  <data key="d6">Yes</data>
</node>
<node id="94203">
  <data key="d0">94203</data>
  <data key="d1">Ctbp2</data>
  <data key="d2">Ctbp2</data>
  <data key="d3">False</data>
  <data key="d4">Ctbp2</data>
  <data key="d5">-</data>
  <data key="d6">Yes</data>
</node>
<node id="94201">
  <data key="d0">94201</data>
  <data key="d1">Ankrd13b</data>
  <data key="d2">Ankrd13b</data>
  <data key="d3">False</data>
  <data key="d4">Ankrd13b</data>
  <data key="d5">-</data>
  <data key="d6">Yes</data>
</node>
<node id="94199">
  <data key="d0">94199</data>
  <data key="d1">Agpat3</data>
  <data key="d2">Agpat3</data>
  <data key="d3">False</data>
  <data key="d4">Agpat3</data>
  <data key="d5">-</data>
  <data key="d6">Yes</data>
</node>
<node id="94197">
  <data key="d0">94197</data>
  <data key="d1">Agap3</data>
  <data key="d2">Agap3</data>
  <data key="d3">False</data>
  <data key="d4">Agap3</data>
  <data key="d5">-</data>
  <data key="d6">Yes</data>
</node>
<node id="94195">
  <data key="d0">94195</data>
  <data key="d1">Ablim2</data>
  <data key="d2">Ablim2</data>
  <data key="d3">False</data>
  <data key="d4">Ablim2</data>
  <data key="d5">-</data>
  <data key="d6">Yes</data>
</node>
<node id="94193">
  <data key="d0">94193</data>
  <data key="d1">Serf2</data>
  <data key="d2">Serf2</data>
  <data key="d3">False</data>
  <data key="d4">Serf2</data>
  <data key="d5">-</data>
  <data key="d6">Yes</data>
</node>
<node id="94191">
  <data key="d0">94191</data>
  <data key="d1">Nprl3</data>
  <data key="d2">Nprl3</data>
  <data key="d3">False</data>
  <data key="d4">Nprl3</data>
  <data key="d5">-</data>
  <data key="d6">Yes</data>
</node>
<node id="94189">
  <data key="d0">94189</data>
  <data key="d1">Sik3</data>
  <data key="d2">Sik3</data>
  <data key="d3">False</data>
  <data key="d4">Sik3</data>
  <data key="d5">-</data>
  <data key="d6">Yes</data>
</node>
<node id="94187">
  <data key="d0">94187</data>
  <data key="d1">Mycbp2</data>
  <data key="d2">Mycbp2</data>
  <data key="d3">False</data>
  <data key="d4">Mycbp2</data>
  <data key="d5">-</data>
  <data key="d6">Yes</data>
</node>
<node id="94185">
  <data key="d0">94185</data>
  <data key="d1">Mtcl1</data>
  <data key="d2">Mtcl1</data>
  <data key="d3">False</data>
  <data key="d4">Mtcl1</data>
  <data key="d5">-</data>
  <data key="d6">Yes</data>
</node>
<node id="94183">
  <data key="d0">94183</data>
  <data key="d1">Ergic1</data>
  <data key="d2">Ergic1</data>
  <data key="d3">False</data>
  <data key="d4">Ergic1</data>
  <data key="d5">-</data>
  <data key="d6">Yes</data>
</node>
<node id="94181">
  <data key="d0">94181</data>
  <data key="d1">Dpp10</data>
  <data key="d2">Dpp10</data>
  <data key="d3">False</data>
  <data key="d4">Dpp10</data>
  <data key="d5">-</data>
  <data key="d6">Yes</data>
</node>
<node id="94179">
  <data key="d0">94179</data>
  <data key="d1">Dclk2</data>
  <data key="d2">Dclk2</data>
  <data key="d3">False</data>
  <data key="d4">Dclk2</data>
  <data key="d5">-</data>
  <data key="d6">Yes</data>
</node>
<node id="94177">
  <data key="d0">94177</data>
  <data key="d1">Dab2ip</data>
  <data key="d2">Dab2ip</data>
  <data key="d3">False</data>
  <data key="d4">Dab2ip</data>
  <data key="d5">-</data>
  <data key="d6">Yes</data>
</node>
<node id="94175">
  <data key="d0">94175</data>
  <data key="d1">Cpne4</data>
  <data key="d2">Cpne4</data>
  <data key="d3">False</data>
  <data key="d4">Cpne4</data>
  <data key="d5">-</data>
  <data key="d6">Yes</data>
</node>
<node id="94173">
  <data key="d0">94173</data>
  <data key="d1">Tafa2</data>
  <data key="d2">Tafa2</data>
  <data key="d3">False</data>
  <data key="d4">Tafa2</data>
  <data key="d5">-</data>
  <data key="d6">Yes</data>
</node>
<node id="94171">
  <data key="d0">94171</data>
  <data key="d1">Stau2</data>
  <data key="d2">Stau2</data>
  <data key="d3">False</data>
  <data key="d4">Stau2</data>
  <data key="d5">-</data>
  <data key="d6">Yes</data>
</node>
<node id="94169">
  <data key="d0">94169</data>
  <data key="d1">Slc44a1</data>
  <data key="d2">Slc44a1</data>
  <data key="d3">False</data>
  <data key="d4">Slc44a1</data>
  <data key="d5">-</data>
  <data key="d6">Yes</data>
</node>
<node id="94167">
  <data key="d0">94167</data>
  <data key="d1">Scin</data>
  <data key="d2">Scin</data>
  <data key="d3">False</data>
  <data key="d4">Scin</data>
  <data key="d5">-</data>
  <data key="d6">Yes</data>
</node>
<node id="94165">
  <data key="d0">94165</data>
  <data key="d1">Dchs2</data>
  <data key="d2">Dchs2</data>
  <data key="d3">False</data>
  <data key="d4">Dchs2</data>
  <data key="d5">-</data>
  <data key="d6">Yes</data>
</node>
<node id="94163">
  <data key="d0">94163</data>
  <data key="d1">Ctif</data>
  <data key="d2">Ctif</data>
  <data key="d3">False</data>
  <data key="d4">Ctif</data>
  <data key="d5">-</data>
  <data key="d6">Yes</data>
</node>
<node id="94161">
  <data key="d0">94161</data>
  <data key="d1">Cep112</data>
  <data key="d2">Cep112</data>
  <data key="d3">False</data>
  <data key="d4">Cep112</data>
  <data key="d5">-</data>
  <data key="d6">Yes</data>
</node>
<node id="94159">
  <data key="d0">94159</data>
  <data key="d1">Ablim3</data>
  <data key="d2">Ablim3</data>
  <data key="d3">False</data>
  <data key="d4">Ablim3</data>
  <data key="d5">-</data>
  <data key="d6">Yes</data>
</node>
<node id="94157">
  <data key="d0">94157</data>
  <data key="d1">Tln2</data>
  <data key="d2">Tln2</data>
  <data key="d3">False</data>
  <data key="d4">Tln2</data>
  <data key="d5">-</data>
  <data key="d6">Yes</data>
</node>
<node id="94155">
  <data key="d0">94155</data>
  <data key="d1">Pdlim5</data>
  <data key="d2">Pdlim5</data>
  <data key="d3">False</data>
  <data key="d4">Pdlim5</data>
  <data key="d5">-</data>
  <data key="d6">Yes</data>
</node>
<node id="94153">
  <data key="d0">94153</data>
  <data key="d1">Palld</data>
  <data key="d2">Palld</data>
  <data key="d3">False</data>
  <data key="d4">Palld</data>
  <data key="d5">-</data>
  <data key="d6">Yes</data>
</node>
<node id="94151">
  <data key="d0">94151</data>
  <data key="d1">Lrp1b</data>
  <data key="d2">Lrp1b</data>
  <data key="d3">False</data>
  <data key="d4">Lrp1b</data>
  <data key="d5">-</data>
  <data key="d6">Yes</data>
</node>
<node id="94149">
  <data key="d0">94149</data>
  <data key="d1">Cd55b</data>
  <data key="d2">Cd55b</data>
  <data key="d3">False</data>
  <data key="d4">Cd55b</data>
  <data key="d5">-</data>
  <data key="d6">Yes</data>
</node>
<node id="94147">
  <data key="d0">94147</data>
  <data key="d1">Ccser1</data>
  <data key="d2">Ccser1</data>
  <data key="d3">False</data>
  <data key="d4">Ccser1</data>
  <data key="d5">-</data>
  <data key="d6">Yes</data>
</node>
<node id="94145">
  <data key="d0">94145</data>
  <data key="d1">Ccdc150</data>
  <data key="d2">Ccdc150</data>
  <data key="d3">False</data>
  <data key="d4">Ccdc150</data>
  <data key="d5">-</data>
  <data key="d6">Yes</data>
</node>
<node id="94143">
  <data key="d0">94143</data>
  <data key="d1">Rapgef5</data>
  <data key="d2">Rapgef5</data>
  <data key="d3">False</data>
  <data key="d4">Rapgef5</data>
  <data key="d5">-</data>
  <data key="d6">Yes</data>
</node>
<node id="94141">
  <data key="d0">94141</data>
  <data key="d1">Maff</data>
  <data key="d2">Maff</data>
  <data key="d3">False</data>
  <data key="d4">Maff</data>
  <data key="d5">-</data>
  <data key="d6">Yes</data>
</node>
<node id="94139">
  <data key="d0">94139</data>
  <data key="d1">Zfp407</data>
  <data key="d2">Zfp407</data>
  <data key="d3">False</data>
  <data key="d4">Zfp407</data>
  <data key="d5">-</data>
  <data key="d6">Yes</data>
</node>
<node id="94137">
  <data key="d0">94137</data>
  <data key="d1">Tjp2</data>
  <data key="d2">Tjp2</data>
  <data key="d3">False</data>
  <data key="d4">Tjp2</data>
  <data key="d5">-</data>
  <data key="d6">Yes</data>
</node>
<node id="94135">
  <data key="d0">94135</data>
  <data key="d1">Srpk2</data>
  <data key="d2">Srpk2</data>
  <data key="d3">False</data>
  <data key="d4">Srpk2</data>
  <data key="d5">-</data>
  <data key="d6">Yes</data>
</node>
<node id="94133">
  <data key="d0">94133</data>
  <data key="d1">Nbas</data>
  <data key="d2">Nbas</data>
  <data key="d3">False</data>
  <data key="d4">Nbas</data>
  <data key="d5">-</data>
  <data key="d6">Yes</data>
</node>
<node id="94131">
  <data key="d0">94131</data>
  <data key="d1">Mtss1</data>
  <data key="d2">Mtss1</data>
  <data key="d3">False</data>
  <data key="d4">Mtss1</data>
  <data key="d5">-</data>
  <data key="d6">Yes</data>
</node>
<node id="94129">
  <data key="d0">94129</data>
  <data key="d1">Fmn1</data>
  <data key="d2">Fmn1</data>
  <data key="d3">False</data>
  <data key="d4">Fmn1</data>
  <data key="d5">-</data>
  <data key="d6">Yes</data>
</node>
<node id="94127">
  <data key="d0">94127</data>
  <data key="d1">Dtna</data>
  <data key="d2">Dtna</data>
  <data key="d3">False</data>
  <data key="d4">Dtna</data>
  <data key="d5">-</data>
  <data key="d6">Yes</data>
</node>
<node id="94125">
  <data key="d0">94125</data>
  <data key="d1">Cpeb4</data>
  <data key="d2">Cpeb4</data>
  <data key="d3">False</data>
  <data key="d4">Cpeb4</data>
  <data key="d5">-</data>
  <data key="d6">Yes</data>
</node>
<node id="94123">
  <data key="d0">94123</data>
  <data key="d1">Cacna1d</data>
  <data key="d2">Cacna1d</data>
  <data key="d3">False</data>
  <data key="d4">Cacna1d</data>
  <data key="d5">-</data>
  <data key="d6">Yes</data>
</node>
<node id="94121">
  <data key="d0">94121</data>
  <data key="d1">Dse</data>
  <data key="d2">Dse</data>
  <data key="d3">False</data>
  <data key="d4">Dse</data>
  <data key="d5">-</data>
  <data key="d6">Yes</data>
</node>
<node id="94119">
  <data key="d0">94119</data>
  <data key="d1">Sfxn1</data>
  <data key="d2">Sfxn1</data>
  <data key="d3">False</data>
  <data key="d4">Sfxn1</data>
  <data key="d5">-</data>
  <data key="d6">Yes</data>
</node>
<node id="94117">
  <data key="d0">94117</data>
  <data key="d1">Rgs10</data>
  <data key="d2">Rgs10</data>
  <data key="d3">False</data>
  <data key="d4">Rgs10</data>
  <data key="d5">-</data>
  <data key="d6">Yes</data>
</node>
<node id="94115">
  <data key="d0">94115</data>
  <data key="d1">Pstpip1</data>
  <data key="d2">Pstpip1</data>
  <data key="d3">False</data>
  <data key="d4">Pstpip1</data>
  <data key="d5">-</data>
  <data key="d6">Yes</data>
</node>
<node id="94113">
  <data key="d0">94113</data>
  <data key="d1">Map3k12</data>
  <data key="d2">Map3k12</data>
  <data key="d3">False</data>
  <data key="d4">Map3k12</data>
  <data key="d5">-</data>
  <data key="d6">Yes</data>
</node>
<node id="94111">
  <data key="d0">94111</data>
  <data key="d1">Gramd4</data>
  <data key="d2">Gramd4</data>
  <data key="d3">False</data>
  <data key="d4">Gramd4</data>
  <data key="d5">-</data>
  <data key="d6">Yes</data>
</node>
<node id="94109">
  <data key="d0">94109</data>
  <data key="d1">Galm</data>
  <data key="d2">Galm</data>
  <data key="d3">False</data>
  <data key="d4">Galm</data>
  <data key="d5">-</data>
  <data key="d6">Yes</data>
</node>
<node id="94107">
  <data key="d0">94107</data>
  <data key="d1">Fgd3</data>
  <data key="d2">Fgd3</data>
  <data key="d3">False</data>
  <data key="d4">Fgd3</data>
  <data key="d5">-</data>
  <data key="d6">Yes</data>
</node>
<node id="94105">
  <data key="d0">94105</data>
  <data key="d1">Arl4c</data>
  <data key="d2">Arl4c</data>
  <data key="d3">False</data>
  <data key="d4">Arl4c</data>
  <data key="d5">-</data>
  <data key="d6">Yes</data>
</node>
<node id="94103">
  <data key="d0">94103</data>
  <data key="d1">Frmd4b</data>
  <data key="d2">Frmd4b</data>
  <data key="d3">False</data>
  <data key="d4">Frmd4b</data>
  <data key="d5">-</data>
  <data key="d6">Yes</data>
</node>
<node id="94101">
  <data key="d0">94101</data>
  <data key="d1">Lalba</data>
  <data key="d2">Lalba</data>
  <data key="d3">False</data>
  <data key="d4">Lalba</data>
  <data key="d5">-</data>
  <data key="d6">Yes</data>
</node>
<node id="94099">
  <data key="d0">94099</data>
  <data key="d1">Tmc6</data>
  <data key="d2">Tmc6</data>
  <data key="d3">False</data>
  <data key="d4">Tmc6</data>
  <data key="d5">-</data>
  <data key="d6">Yes</data>
</node>
<node id="94097">
  <data key="d0">94097</data>
  <data key="d1">Prr5l</data>
  <data key="d2">Prr5l</data>
  <data key="d3">False</data>
  <data key="d4">Prr5l</data>
  <data key="d5">-</data>
  <data key="d6">Yes</data>
</node>
<node id="94095">
  <data key="d0">94095</data>
  <data key="d1">Prr5</data>
  <data key="d2">Prr5</data>
  <data key="d3">False</data>
  <data key="d4">Prr5</data>
  <data key="d5">-</data>
  <data key="d6">Yes</data>
</node>
<node id="94093">
  <data key="d0">94093</data>
  <data key="d1">Pik3cg</data>
  <data key="d2">Pik3cg</data>
  <data key="d3">False</data>
  <data key="d4">Pik3cg</data>
  <data key="d5">-</data>
  <data key="d6">Yes</data>
</node>
<node id="94091">
  <data key="d0">94091</data>
  <data key="d1">Fam78a</data>
  <data key="d2">Fam78a</data>
  <data key="d3">False</data>
  <data key="d4">Fam78a</data>
  <data key="d5">-</data>
  <data key="d6">Yes</data>
</node>
<node id="94089">
  <data key="d0">94089</data>
  <data key="d1">Dysf</data>
  <data key="d2">Dysf</data>
  <data key="d3">False</data>
  <data key="d4">Dysf</data>
  <data key="d5">-</data>
  <data key="d6">Yes</data>
</node>
<node id="94087">
  <data key="d0">94087</data>
  <data key="d1">Cyth4</data>
  <data key="d2">Cyth4</data>
  <data key="d3">False</data>
  <data key="d4">Cyth4</data>
  <data key="d5">-</data>
  <data key="d6">Yes</data>
</node>
<node id="94085">
  <data key="d0">94085</data>
  <data key="d1">Arhgap22</data>
  <data key="d2">Arhgap22</data>
  <data key="d3">False</data>
  <data key="d4">Arhgap22</data>
  <data key="d5">-</data>
  <data key="d6">Yes</data>
</node>
<node id="94083">
  <data key="d0">94083</data>
  <data key="d1">Cdk14</data>
  <data key="d2">Cdk14</data>
  <data key="d3">False</data>
  <data key="d4">Cdk14</data>
  <data key="d5">-</data>
  <data key="d6">Yes</data>
</node>
<node id="94081">
  <data key="d0">94081</data>
  <data key="d1">T</data>
  <data key="d2">T</data>
  <data key="d3">False</data>
  <data key="d4">T</data>
  <data key="d5">-</data>
  <data key="d6">Yes</data>
</node>
<node id="94079">
  <data key="d0">94079</data>
  <data key="d1">Mycbp</data>
  <data key="d2">Mycbp</data>
  <data key="d3">False</data>
  <data key="d4">Mycbp</data>
  <data key="d5">-</data>
  <data key="d6">Yes</data>
</node>
<node id="94077">
  <data key="d0">94077</data>
  <data key="d1">Eda</data>
  <data key="d2">Eda</data>
  <data key="d3">False</data>
  <data key="d4">Eda</data>
  <data key="d5">-</data>
  <data key="d6">Yes</data>
</node>
<node id="94075">
  <data key="d0">94075</data>
  <data key="d1">Dsp</data>
  <data key="d2">Dsp</data>
  <data key="d3">False</data>
  <data key="d4">Dsp</data>
  <data key="d5">up</data>
  <data key="d6">Yes</data>
</node>
<node id="94073">
  <data key="d0">94073</data>
  <data key="d1">Hoxa13</data>
  <data key="d2">Hoxa13</data>
  <data key="d3">False</data>
  <data key="d4">Hoxa13</data>
  <data key="d5">-</data>
  <data key="d6">Yes</data>
</node>
<node id="94071">
  <data key="d0">94071</data>
  <data key="d1">Kmt2a</data>
  <data key="d2">Kmt2a</data>
  <data key="d3">False</data>
  <data key="d4">Kmt2a</data>
  <data key="d5">-</data>
  <data key="d6">Yes</data>
</node>
<node id="94069">
  <data key="d0">94069</data>
  <data key="d1">Triobp</data>
  <data key="d2">Triobp</data>
  <data key="d3">False</data>
  <data key="d4">Triobp</data>
  <data key="d5">-</data>
  <data key="d6">Yes</data>
</node>
<node id="94067">
  <data key="d0">94067</data>
  <data key="d1">Tns2</data>
  <data key="d2">Tns2</data>
  <data key="d3">False</data>
  <data key="d4">Tns2</data>
  <data key="d5">-</data>
  <data key="d6">Yes</data>
</node>
<node id="94065">
  <data key="d0">94065</data>
  <data key="d1">Tbc1d24</data>
  <data key="d2">Tbc1d24</data>
  <data key="d3">False</data>
  <data key="d4">Tbc1d24</data>
  <data key="d5">-</data>
  <data key="d6">Yes</data>
</node>
<node id="94063">
  <data key="d0">94063</data>
  <data key="d1">Shroom2</data>
  <data key="d2">Shroom2</data>
  <data key="d3">False</data>
  <data key="d4">Shroom2</data>
  <data key="d5">-</data>
  <data key="d6">Yes</data>
</node>
<node id="94061">
  <data key="d0">94061</data>
  <data key="d1">Sh3tc1</data>
  <data key="d2">Sh3tc1</data>
  <data key="d3">False</data>
  <data key="d4">Sh3tc1</data>
  <data key="d5">-</data>
  <data key="d6">Yes</data>
</node>
<node id="94059">
  <data key="d0">94059</data>
  <data key="d1">Sash1</data>
  <data key="d2">Sash1</data>
  <data key="d3">False</data>
  <data key="d4">Sash1</data>
  <data key="d5">-</data>
  <data key="d6">Yes</data>
</node>
<node id="94057">
  <data key="d0">94057</data>
  <data key="d1">Phc2</data>
  <data key="d2">Phc2</data>
  <data key="d3">False</data>
  <data key="d4">Phc2</data>
  <data key="d5">-</data>
  <data key="d6">Yes</data>
</node>
<node id="94055">
  <data key="d0">94055</data>
  <data key="d1">Pcbp3</data>
  <data key="d2">Pcbp3</data>
  <data key="d3">False</data>
  <data key="d4">Pcbp3</data>
  <data key="d5">-</data>
  <data key="d6">Yes</data>
</node>
<node id="94053">
  <data key="d0">94053</data>
  <data key="d1">Ncs1</data>
  <data key="d2">Ncs1</data>
  <data key="d3">False</data>
  <data key="d4">Ncs1</data>
  <data key="d5">-</data>
  <data key="d6">Yes</data>
</node>
<node id="94051">
  <data key="d0">94051</data>
  <data key="d1">Iffo2</data>
  <data key="d2">Iffo2</data>
  <data key="d3">False</data>
  <data key="d4">Iffo2</data>
  <data key="d5">-</data>
  <data key="d6">Yes</data>
</node>
<node id="94049">
  <data key="d0">94049</data>
  <data key="d1">Gprc5b</data>
  <data key="d2">Gprc5b</data>
  <data key="d3">False</data>
  <data key="d4">Gprc5b</data>
  <data key="d5">-</data>
  <data key="d6">Yes</data>
</node>
<node id="94047">
  <data key="d0">94047</data>
  <data key="d1">Ephb3</data>
  <data key="d2">Ephb3</data>
  <data key="d3">False</data>
  <data key="d4">Ephb3</data>
  <data key="d5">-</data>
  <data key="d6">Yes</data>
</node>
<node id="94045">
  <data key="d0">94045</data>
  <data key="d1">Apbb2</data>
  <data key="d2">Apbb2</data>
  <data key="d3">False</data>
  <data key="d4">Apbb2</data>
  <data key="d5">-</data>
  <data key="d6">Yes</data>
</node>
<node id="94043">
  <data key="d0">94043</data>
  <data key="d1">Ampd2</data>
  <data key="d2">Ampd2</data>
  <data key="d3">False</data>
  <data key="d4">Ampd2</data>
  <data key="d5">-</data>
  <data key="d6">Yes</data>
</node>
<node id="94041">
  <data key="d0">94041</data>
  <data key="d1">Wfs1</data>
  <data key="d2">Wfs1</data>
  <data key="d3">False</data>
  <data key="d4">Wfs1</data>
  <data key="d5">-</data>
  <data key="d6">Yes</data>
</node>
<node id="94039">
  <data key="d0">94039</data>
  <data key="d1">Sh3rf1</data>
  <data key="d2">Sh3rf1</data>
  <data key="d3">False</data>
  <data key="d4">Sh3rf1</data>
  <data key="d5">-</data>
  <data key="d6">Yes</data>
</node>
<node id="94037">
  <data key="d0">94037</data>
  <data key="d1">Sh3bp4</data>
  <data key="d2">Sh3bp4</data>
  <data key="d3">False</data>
  <data key="d4">Sh3bp4</data>
  <data key="d5">-</data>
  <data key="d6">Yes</data>
</node>
<node id="94035">
  <data key="d0">94035</data>
  <data key="d1">Lrrfip1</data>
  <data key="d2">Lrrfip1</data>
  <data key="d3">False</data>
  <data key="d4">Lrrfip1</data>
  <data key="d5">-</data>
  <data key="d6">Yes</data>
</node>
<node id="94033">
  <data key="d0">94033</data>
  <data key="d1">Dusp10</data>
  <data key="d2">Dusp10</data>
  <data key="d3">False</data>
  <data key="d4">Dusp10</data>
  <data key="d5">-</data>
  <data key="d6">Yes</data>
</node>
<node id="94031">
  <data key="d0">94031</data>
  <data key="d1">Clip2</data>
  <data key="d2">Clip2</data>
  <data key="d3">False</data>
  <data key="d4">Clip2</data>
  <data key="d5">-</data>
  <data key="d6">Yes</data>
</node>
<node id="94029">
  <data key="d0">94029</data>
  <data key="d1">Zbtb7c</data>
  <data key="d2">Zbtb7c</data>
  <data key="d3">False</data>
  <data key="d4">Zbtb7c</data>
  <data key="d5">-</data>
  <data key="d6">Yes</data>
</node>
<node id="94027">
  <data key="d0">94027</data>
  <data key="d1">Tecr</data>
  <data key="d2">Tecr</data>
  <data key="d3">False</data>
  <data key="d4">Tecr</data>
  <data key="d5">-</data>
  <data key="d6">Yes</data>
</node>
<node id="94025">
  <data key="d0">94025</data>
  <data key="d1">Stx1a</data>
  <data key="d2">Stx1a</data>
  <data key="d3">False</data>
  <data key="d4">Stx1a</data>
  <data key="d5">-</data>
  <data key="d6">Yes</data>
</node>
<node id="94023">
  <data key="d0">94023</data>
  <data key="d1">S100a16</data>
  <data key="d2">S100a16</data>
  <data key="d3">False</data>
  <data key="d4">S100a16</data>
  <data key="d5">-</data>
  <data key="d6">Yes</data>
</node>
<node id="94021">
  <data key="d0">94021</data>
  <data key="d1">Rab11fip1</data>
  <data key="d2">Rab11fip1</data>
  <data key="d3">False</data>
  <data key="d4">Rab11fip1</data>
  <data key="d5">-</data>
  <data key="d6">Yes</data>
</node>
<node id="94019">
  <data key="d0">94019</data>
  <data key="d1">Rab11a</data>
  <data key="d2">Rab11a</data>
  <data key="d3">False</data>
  <data key="d4">Rab11a</data>
  <data key="d5">down</data>
  <data key="d6">Yes</data>
</node>
<node id="94017">
  <data key="d0">94017</data>
  <data key="d1">Ppl</data>
  <data key="d2">Ppl</data>
  <data key="d3">False</data>
  <data key="d4">Ppl</data>
  <data key="d5">-</data>
  <data key="d6">Yes</data>
</node>
<node id="94015">
  <data key="d0">94015</data>
  <data key="d1">Myo1c</data>
  <data key="d2">Myo1c</data>
  <data key="d3">False</data>
  <data key="d4">Myo1c</data>
  <data key="d5">-</data>
  <data key="d6">Yes</data>
</node>
<node id="94013">
  <data key="d0">94013</data>
  <data key="d1">Mib2</data>
  <data key="d2">Mib2</data>
  <data key="d3">False</data>
  <data key="d4">Mib2</data>
  <data key="d5">-</data>
  <data key="d6">Yes</data>
</node>
<node id="94011">
  <data key="d0">94011</data>
  <data key="d1">Mcrip2</data>
  <data key="d2">Mcrip2</data>
  <data key="d3">False</data>
  <data key="d4">Mcrip2</data>
  <data key="d5">-</data>
  <data key="d6">Yes</data>
</node>
<node id="94009">
  <data key="d0">94009</data>
  <data key="d1">Gprc5a</data>
  <data key="d2">Gprc5a</data>
  <data key="d3">False</data>
  <data key="d4">Gprc5a</data>
  <data key="d5">-</data>
  <data key="d6">Yes</data>
</node>
<node id="94007">
  <data key="d0">94007</data>
  <data key="d1">Dvl1</data>
  <data key="d2">Dvl1</data>
  <data key="d3">False</data>
  <data key="d4">Dvl1</data>
  <data key="d5">-</data>
  <data key="d6">Yes</data>
</node>
<node id="94005">
  <data key="d0">94005</data>
  <data key="d1">Dgkq</data>
  <data key="d2">Dgkq</data>
  <data key="d3">False</data>
  <data key="d4">Dgkq</data>
  <data key="d5">-</data>
  <data key="d6">Yes</data>
</node>
<node id="94003">
  <data key="d0">94003</data>
  <data key="d1">Anxa2</data>
  <data key="d2">Anxa2</data>
  <data key="d3">False</data>
  <data key="d4">Anxa2</data>
  <data key="d5">-</data>
  <data key="d6">Yes</data>
</node>
<node id="94001">
  <data key="d0">94001</data>
  <data key="d1">Actn1</data>
  <data key="d2">Actn1</data>
  <data key="d3">False</data>
  <data key="d4">Actn1</data>
  <data key="d5">-</data>
  <data key="d6">Yes</data>
</node>
<node id="93999">
  <data key="d0">93999</data>
  <data key="d1">Ptk6</data>
  <data key="d2">Ptk6</data>
  <data key="d3">False</data>
  <data key="d4">Ptk6</data>
  <data key="d5">-</data>
  <data key="d6">Yes</data>
</node>
<node id="93997">
  <data key="d0">93997</data>
  <data key="d1">Lama3</data>
  <data key="d2">Lama3</data>
  <data key="d3">False</data>
  <data key="d4">Lama3</data>
  <data key="d5">-</data>
  <data key="d6">Yes</data>
</node>
<node id="93995">
  <data key="d0">93995</data>
  <data key="d1">Gpa33</data>
  <data key="d2">Gpa33</data>
  <data key="d3">False</data>
  <data key="d4">Gpa33</data>
  <data key="d5">-</data>
  <data key="d6">Yes</data>
</node>
<node id="93993">
  <data key="d0">93993</data>
  <data key="d1">Tspan12</data>
  <data key="d2">Tspan12</data>
  <data key="d3">False</data>
  <data key="d4">Tspan12</data>
  <data key="d5">-</data>
  <data key="d6">Yes</data>
</node>
<node id="93991">
  <data key="d0">93991</data>
  <data key="d1">Stxbp6</data>
  <data key="d2">Stxbp6</data>
  <data key="d3">False</data>
  <data key="d4">Stxbp6</data>
  <data key="d5">-</data>
  <data key="d6">Yes</data>
</node>
<node id="93989">
  <data key="d0">93989</data>
  <data key="d1">Myo5a</data>
  <data key="d2">Myo5a</data>
  <data key="d3">False</data>
  <data key="d4">Myo5a</data>
  <data key="d5">-</data>
  <data key="d6">Yes</data>
</node>
<node id="93987">
  <data key="d0">93987</data>
  <data key="d1">Gng12</data>
  <data key="d2">Gng12</data>
  <data key="d3">False</data>
  <data key="d4">Gng12</data>
  <data key="d5">up</data>
  <data key="d6">Yes</data>
</node>
<node id="93985">
  <data key="d0">93985</data>
  <data key="d1">Cachd1</data>
  <data key="d2">Cachd1</data>
  <data key="d3">False</data>
  <data key="d4">Cachd1</data>
  <data key="d5">-</data>
  <data key="d6">Yes</data>
</node>
<node id="93983">
  <data key="d0">93983</data>
  <data key="d1">Btbd3</data>
  <data key="d2">Btbd3</data>
  <data key="d3">False</data>
  <data key="d4">Btbd3</data>
  <data key="d5">-</data>
  <data key="d6">Yes</data>
</node>
<node id="93981">
  <data key="d0">93981</data>
  <data key="d1">Arhgap5</data>
  <data key="d2">Arhgap5</data>
  <data key="d3">False</data>
  <data key="d4">Arhgap5</data>
  <data key="d5">-</data>
  <data key="d6">Yes</data>
</node>
<node id="93979">
  <data key="d0">93979</data>
  <data key="d1">Add3</data>
  <data key="d2">Add3</data>
  <data key="d3">False</data>
  <data key="d4">Add3</data>
  <data key="d5">-</data>
  <data key="d6">Yes</data>
</node>
<node id="93977">
  <data key="d0">93977</data>
  <data key="d1">Tyro3</data>
  <data key="d2">Tyro3</data>
  <data key="d3">False</data>
  <data key="d4">Tyro3</data>
  <data key="d5">-</data>
  <data key="d6">Yes</data>
</node>
<node id="93975">
  <data key="d0">93975</data>
  <data key="d1">Snx8</data>
  <data key="d2">Snx8</data>
  <data key="d3">False</data>
  <data key="d4">Snx8</data>
  <data key="d5">-</data>
  <data key="d6">Yes</data>
</node>
<node id="93973">
  <data key="d0">93973</data>
  <data key="d1">Rcsd1</data>
  <data key="d2">Rcsd1</data>
  <data key="d3">False</data>
  <data key="d4">Rcsd1</data>
  <data key="d5">-</data>
  <data key="d6">Yes</data>
</node>
<node id="93971">
  <data key="d0">93971</data>
  <data key="d1">Rapgef3</data>
  <data key="d2">Rapgef3</data>
  <data key="d3">False</data>
  <data key="d4">Rapgef3</data>
  <data key="d5">-</data>
  <data key="d6">Yes</data>
</node>
<node id="93969">
  <data key="d0">93969</data>
  <data key="d1">Ptov1</data>
  <data key="d2">Ptov1</data>
  <data key="d3">False</data>
  <data key="d4">Ptov1</data>
  <data key="d5">-</data>
  <data key="d6">Yes</data>
</node>
<node id="93967">
  <data key="d0">93967</data>
  <data key="d1">Pisd</data>
  <data key="d2">Pisd</data>
  <data key="d3">False</data>
  <data key="d4">Pisd</data>
  <data key="d5">-</data>
  <data key="d6">Yes</data>
</node>
<node id="93965">
  <data key="d0">93965</data>
  <data key="d1">Oaz1</data>
  <data key="d2">Oaz1</data>
  <data key="d3">False</data>
  <data key="d4">Oaz1</data>
  <data key="d5">-</data>
  <data key="d6">Yes</data>
</node>
<node id="93963">
  <data key="d0">93963</data>
  <data key="d1">Ndst1</data>
  <data key="d2">Ndst1</data>
  <data key="d3">False</data>
  <data key="d4">Ndst1</data>
  <data key="d5">-</data>
  <data key="d6">Yes</data>
</node>
<node id="93961">
  <data key="d0">93961</data>
  <data key="d1">Fcho1</data>
  <data key="d2">Fcho1</data>
  <data key="d3">False</data>
  <data key="d4">Fcho1</data>
  <data key="d5">-</data>
  <data key="d6">Yes</data>
</node>
<node id="93959">
  <data key="d0">93959</data>
  <data key="d1">Dnajb1</data>
  <data key="d2">Dnajb1</data>
  <data key="d3">False</data>
  <data key="d4">Dnajb1</data>
  <data key="d5">-</data>
  <data key="d6">Yes</data>
</node>
<node id="93957">
  <data key="d0">93957</data>
  <data key="d1">Atp6v0d1</data>
  <data key="d2">Atp6v0d1</data>
  <data key="d3">False</data>
  <data key="d4">Atp6v0d1</data>
  <data key="d5">-</data>
  <data key="d6">Yes</data>
</node>
<node id="93955">
  <data key="d0">93955</data>
  <data key="d1">Arrdc2</data>
  <data key="d2">Arrdc2</data>
  <data key="d3">False</data>
  <data key="d4">Arrdc2</data>
  <data key="d5">-</data>
  <data key="d6">Yes</data>
</node>
<node id="93953">
  <data key="d0">93953</data>
  <data key="d1">Zfp276</data>
  <data key="d2">Zfp276</data>
  <data key="d3">False</data>
  <data key="d4">Zfp276</data>
  <data key="d5">-</data>
  <data key="d6">Yes</data>
</node>
<node id="93951">
  <data key="d0">93951</data>
  <data key="d1">Ywhaz</data>
  <data key="d2">Ywhaz</data>
  <data key="d3">False</data>
  <data key="d4">Ywhaz</data>
  <data key="d5">-</data>
  <data key="d6">Yes</data>
</node>
<node id="93949">
  <data key="d0">93949</data>
  <data key="d1">Micall2</data>
  <data key="d2">Micall2</data>
  <data key="d3">False</data>
  <data key="d4">Micall2</data>
  <data key="d5">-</data>
  <data key="d6">Yes</data>
</node>
<node id="93947">
  <data key="d0">93947</data>
  <data key="d1">Kctd2</data>
  <data key="d2">Kctd2</data>
  <data key="d3">False</data>
  <data key="d4">Kctd2</data>
  <data key="d5">-</data>
  <data key="d6">Yes</data>
</node>
<node id="93945">
  <data key="d0">93945</data>
  <data key="d1">Jade2</data>
  <data key="d2">Jade2</data>
  <data key="d3">False</data>
  <data key="d4">Jade2</data>
  <data key="d5">-</data>
  <data key="d6">Yes</data>
</node>
<node id="93943">
  <data key="d0">93943</data>
  <data key="d1">Gpr137</data>
  <data key="d2">Gpr137</data>
  <data key="d3">False</data>
  <data key="d4">Gpr137</data>
  <data key="d5">-</data>
  <data key="d6">Yes</data>
</node>
<node id="93941">
  <data key="d0">93941</data>
  <data key="d1">Fbrsl1</data>
  <data key="d2">Fbrsl1</data>
  <data key="d3">False</data>
  <data key="d4">Fbrsl1</data>
  <data key="d5">-</data>
  <data key="d6">Yes</data>
</node>
<node id="93939">
  <data key="d0">93939</data>
  <data key="d1">Arhgap45</data>
  <data key="d2">Arhgap45</data>
  <data key="d3">False</data>
  <data key="d4">Arhgap45</data>
  <data key="d5">-</data>
  <data key="d6">Yes</data>
</node>
<node id="93937">
  <data key="d0">93937</data>
  <data key="d1">Ahnak</data>
  <data key="d2">Ahnak</data>
  <data key="d3">False</data>
  <data key="d4">Ahnak</data>
  <data key="d5">-</data>
  <data key="d6">Yes</data>
</node>
<node id="93935">
  <data key="d0">93935</data>
  <data key="d1">Osbp2</data>
  <data key="d2">Osbp2</data>
  <data key="d3">False</data>
  <data key="d4">Osbp2</data>
  <data key="d5">-</data>
  <data key="d6">Yes</data>
</node>
<node id="93933">
  <data key="d0">93933</data>
  <data key="d1">Rab11fip4</data>
  <data key="d2">Rab11fip4</data>
  <data key="d3">False</data>
  <data key="d4">Rab11fip4</data>
  <data key="d5">-</data>
  <data key="d6">Yes</data>
</node>
<node id="93931">
  <data key="d0">93931</data>
  <data key="d1">Prrc2b</data>
  <data key="d2">Prrc2b</data>
  <data key="d3">False</data>
  <data key="d4">Prrc2b</data>
  <data key="d5">-</data>
  <data key="d6">Yes</data>
</node>
<node id="93929">
  <data key="d0">93929</data>
  <data key="d1">Lhfpl2</data>
  <data key="d2">Lhfpl2</data>
  <data key="d3">False</data>
  <data key="d4">Lhfpl2</data>
  <data key="d5">-</data>
  <data key="d6">Yes</data>
</node>
<node id="93927">
  <data key="d0">93927</data>
  <data key="d1">Jup</data>
  <data key="d2">Jup</data>
  <data key="d3">True</data>
  <data key="d4">Jup</data>
  <data key="d5">up</data>
  <data key="d6">Yes</data>
</node>
<node id="93925">
  <data key="d0">93925</data>
  <data key="d1">Ctnna1</data>
  <data key="d2">Ctnna1</data>
  <data key="d3">False</data>
  <data key="d4">Ctnna1</data>
  <data key="d5">-</data>
  <data key="d6">Yes</data>
</node>
<node id="93923">
  <data key="d0">93923</data>
  <data key="d1">Kdm5b</data>
  <data key="d2">Kdm5b</data>
  <data key="d3">False</data>
  <data key="d4">Kdm5b</data>
  <data key="d5">-</data>
  <data key="d6">Yes</data>
</node>
<node id="93921">
  <data key="d0">93921</data>
  <data key="d1">Itgav</data>
  <data key="d2">Itgav</data>
  <data key="d3">False</data>
  <data key="d4">Itgav</data>
  <data key="d5">-</data>
  <data key="d6">Yes</data>
</node>
<node id="93919">
  <data key="d0">93919</data>
  <data key="d1">Zfp36l2</data>
  <data key="d2">Zfp36l2</data>
  <data key="d3">False</data>
  <data key="d4">Zfp36l2</data>
  <data key="d5">-</data>
  <data key="d6">Yes</data>
</node>
<node id="93917">
  <data key="d0">93917</data>
  <data key="d1">Kazn</data>
  <data key="d2">Kazn</data>
  <data key="d3">False</data>
  <data key="d4">Kazn</data>
  <data key="d5">-</data>
  <data key="d6">Yes</data>
</node>
<node id="93915">
  <data key="d0">93915</data>
[truncated: 6,496,487 more chars]
