# Supplementary material for: Identification of master regulator genes controlling pathogenic CD4+ T cell fate in inflammatory bowel disease through transcriptional network analysis
Source: Sci Rep. 2024 May 8;14:10553. doi: 10.1038/s41598-024-61158-4 (PMC11078927; doi:10.1038/s41598-024-61158-4)
Supplement: Supplementary file 3 — Supplementary Information 2. [file 41598_2024_61158_MOESM3_ESM.zip › Supplementary File 1 colon nets/colon_master_regulators.graphml]

<?xml version='1.0' encoding='utf-8'?>
<graphml xmlns="http://graphml.graphdrawing.org/xmlns" xmlns:xsi="http://www.w3.org/2001/XMLSchema-instance" xsi:schemaLocation="http://graphml.graphdrawing.org/xmlns http://graphml.graphdrawing.org/xmlns/1.0/graphml.xsd"><key id="d32" for="edge" attr.name="Present_in_ibd" attr.type="string"/>
<key id="d31" for="edge" attr.name="Present_in_control" attr.type="string"/>
<key id="d30" for="edge" attr.name="found_in" attr.type="string"/>
<key id="d29" for="edge" attr.name="effect" attr.type="string"/>
<key id="d28" for="edge" attr.name="EdgeBetweenness" attr.type="double"/>
<key id="d27" for="edge" attr.name="interaction" attr.type="string"/>
<key id="d26" for="edge" attr.name="selected" attr.type="boolean"/>
<key id="d25" for="edge" attr.name="name" attr.type="string"/>
<key id="d24" for="edge" attr.name="shared interaction" attr.type="string"/>
<key id="d23" for="edge" attr.name="shared name" attr.type="string"/>
<key id="d22" for="edge" attr.name="SUID" attr.type="long"/>
<key id="d21" for="node" attr.name="Stress" attr.type="long"/>
<key id="d20" for="node" attr.name="status_in_ibd" attr.type="string"/>
<key id="d19" for="node" attr.name="SelfLoops" attr.type="long"/>
<key id="d18" for="node" attr.name="Present_in_ibd" attr.type="string"/>
<key id="d17" for="node" attr.name="Present_in_control" attr.type="string"/>
<key id="d16" for="node" attr.name="PartnerOfMultiEdgedNodePairs" attr.type="long"/>
<key id="d15" for="node" attr.name="Outdegree" attr.type="long"/>
<key id="d14" for="node" attr.name="NeighborhoodConnectivity" attr.type="double"/>
<key id="d13" for="node" attr.name="IsSingleNode" attr.type="boolean"/>
<key id="d12" for="node" attr.name="Indegree" attr.type="long"/>
<key id="d11" for="node" attr.name="EdgeCount" attr.type="long"/>
<key id="d10" for="node" attr.name="Eccentricity" attr.type="long"/>
<key id="d9" for="node" attr.name="ClusteringCoefficient" attr.type="double"/>
<key id="d8" for="node" attr.name="ClosenessCentrality" attr.type="double"/>
<key id="d7" for="node" attr.name="BetweennessCentrality" attr.type="double"/>
<key id="d6" for="node" attr.name="AverageShortestPathLength" attr.type="double"/>
<key id="d5" for="node" attr.name="label" attr.type="string"/>
<key id="d4" for="node" attr.name="Matching.Attribute" attr.type="string"/>
<key id="d3" for="node" attr.name="selected" attr.type="boolean"/>
<key id="d2" for="node" attr.name="name" attr.type="string"/>
<key id="d1" for="node" attr.name="shared name" attr.type="string"/>
<key id="d0" for="node" attr.name="SUID" attr.type="long"/>
<graph edgedefault="directed"><node id="84030">
  <data key="d0">84030</data>
  <data key="d1">Ar</data>
  <data key="d2">Ar</data>
  <data key="d3">False</data>
  <data key="d4">[AR]</data>
  <data key="d5">Ar</data>
  <data key="d6">2.8857569933803116</data>
  <data key="d7">4.7922873506776185</data>
  <data key="d8">0.34652952493710226</data>
  <data key="d9">0.0054191671212947806</data>
  <data key="d10">6</data>
  <data key="d11">238</data>
  <data key="d12">16</data>
  <data key="d13">False</data>
  <data key="d14">20.78723404255319</data>
  <data key="d15">222</data>
  <data key="d16">3</data>
  <data key="d17">Yes</data>
  <data key="d18">Yes</data>
  <data key="d19">0</data>
  <data key="d20">-</data>
  <data key="d21">517690935</data>
</node>
<node id="84072">
  <data key="d0">84072</data>
  <data key="d1">Nfkb1</data>
  <data key="d2">Nfkb1</data>
  <data key="d3">False</data>
  <data key="d4">[NFKB1]</data>
  <data key="d5">Nfkb1</data>
  <data key="d6">2.6006833226564168</data>
  <data key="d7">14.640549673021846</data>
  <data key="d8">0.3845143279415387</data>
  <data key="d9">0.009974343451814697</data>
  <data key="d10">6</data>
  <data key="d11">384</data>
  <data key="d12">32</data>
  <data key="d13">False</data>
  <data key="d14">23.34048257372654</data>
  <data key="d15">352</data>
  <data key="d16">9</data>
  <data key="d17">Yes</data>
  <data key="d18">Yes</data>
  <data key="d19">1</data>
  <data key="d20">-</data>
  <data key="d21">1563120567</data>
</node>
<node id="83948">
  <data key="d0">83948</data>
  <data key="d1">Zeb1</data>
  <data key="d2">Zeb1</data>
  <data key="d3">False</data>
  <data key="d4">[ZEB1]</data>
  <data key="d5">Zeb1</data>
  <data key="d6">3.808242579543028</data>
  <data key="d7">0.31821512961745807</data>
  <data key="d8">0.2625883144555344</data>
  <data key="d9">0.017241379310344827</data>
  <data key="d10">7</data>
  <data key="d11">31</data>
  <data key="d12">5</data>
  <data key="d13">False</data>
  <data key="d14">44.53333333333333</data>
  <data key="d15">26</data>
  <data key="d16">1</data>
  <data key="d17">Yes</data>
  <data key="d18">Yes</data>
  <data key="d19">0</data>
  <data key="d20">-</data>
  <data key="d21">32417348</data>
</node>
<node id="84076">
  <data key="d0">84076</data>
  <data key="d1">Egr1</data>
  <data key="d2">Egr1</data>
  <data key="d3">False</data>
  <data key="d4">[EGR1]</data>
  <data key="d5">Egr1</data>
  <data key="d6">2.7508007687379883</data>
  <data key="d7">6.042439895557753</data>
  <data key="d8">0.36353050768514206</data>
  <data key="d9">0.02085427135678392</data>
  <data key="d10">6</data>
  <data key="d11">208</data>
  <data key="d12">23</data>
  <data key="d13">False</data>
  <data key="d14">35.575</data>
  <data key="d15">185</data>
  <data key="d16">6</data>
  <data key="d17">Yes</data>
  <data key="d18">Yes</data>
  <data key="d19">1</data>
  <data key="d20">-</data>
  <data key="d21">679730295</data>
</node>
<node id="84118">
  <data key="d0">84118</data>
  <data key="d1">Trp53</data>
  <data key="d2">Trp53</data>
  <data key="d3">False</data>
  <data key="d4">[TRP53]</data>
  <data key="d5">Trp53</data>
  <data key="d6">2.5607516549220586</data>
  <data key="d7">20.563145504114257</data>
  <data key="d8">0.39051034022681785</data>
  <data key="d9">0.006123988247346084</data>
  <data key="d10">6</data>
  <data key="d11">441</data>
  <data key="d12">46</data>
  <data key="d13">False</data>
  <data key="d14">19.196682464454977</data>
  <data key="d15">395</data>
  <data key="d16">17</data>
  <data key="d17">Yes</data>
  <data key="d18">Yes</data>
  <data key="d19">1</data>
  <data key="d20">-</data>
  <data key="d21">2079278777</data>
</node>
<node id="83904">
  <data key="d0">83904</data>
  <data key="d1">Foxo1</data>
  <data key="d2">Foxo1</data>
  <data key="d3">False</data>
  <data key="d4">[FOXO1]</data>
  <data key="d5">Foxo1</data>
  <data key="d6">3.57014734144779</data>
  <data key="d7">0.5459411073867096</data>
  <data key="d8">0.28010048447873676</data>
  <data key="d9">0.007934175727299441</data>
  <data key="d10">7</data>
  <data key="d11">83</data>
  <data key="d12">4</data>
  <data key="d13">False</data>
  <data key="d14">16.819277108433734</data>
  <data key="d15">79</data>
  <data key="d16">0</data>
  <data key="d17">Yes</data>
  <data key="d18">Yes</data>
  <data key="d19">0</data>
  <data key="d20">-</data>
  <data key="d21">56802917</data>
</node>
<node id="84074">
  <data key="d0">84074</data>
  <data key="d1">Ets1</data>
  <data key="d2">Ets1</data>
  <data key="d3">False</data>
  <data key="d4">[ETS1]</data>
  <data key="d5">Ets1</data>
  <data key="d6">2.7565663036515056</data>
  <data key="d7">5.602270735728167</data>
  <data key="d8">0.3627701603532419</data>
  <data key="d9">0.011465093411996067</data>
  <data key="d10">6</data>
  <data key="d11">227</data>
  <data key="d12">10</data>
  <data key="d13">False</data>
  <data key="d14">25.11061946902655</data>
  <data key="d15">217</data>
  <data key="d16">1</data>
  <data key="d17">Yes</data>
  <data key="d18">Yes</data>
  <data key="d19">0</data>
  <data key="d20">-</data>
  <data key="d21">639344634</data>
</node>
<node id="84024">
  <data key="d0">84024</data>
  <data key="d1">Srf</data>
  <data key="d2">Srf</data>
  <data key="d3">False</data>
  <data key="d4">[SRF]</data>
  <data key="d5">Srf</data>
  <data key="d6">3.5739910313901344</data>
  <data key="d7">0.5158329853925708</data>
  <data key="d8">0.27979924717691346</data>
  <data key="d9">0.03870967741935484</data>
  <data key="d10">7</data>
  <data key="d11">32</data>
  <data key="d12">7</data>
  <data key="d13">False</data>
  <data key="d14">48.12903225806452</data>
  <data key="d15">25</data>
  <data key="d16">1</data>
  <data key="d17">Yes</data>
  <data key="d18">Yes</data>
  <data key="d19">0</data>
  <data key="d20">-</data>
  <data key="d21">51684416</data>
</node>
<node id="84028">
  <data key="d0">84028</data>
  <data key="d1">Yy1</data>
  <data key="d2">Yy1</data>
  <data key="d3">False</data>
  <data key="d4">[YY1]</data>
  <data key="d5">Yy1</data>
  <data key="d6">2.9722400170830663</data>
  <data key="d7">2.068410656865891</data>
  <data key="d8">0.33644658380630793</data>
  <data key="d9">0.013149589732800337</data>
  <data key="d10">6</data>
  <data key="d11">98</data>
  <data key="d12">8</data>
  <data key="d13">False</data>
  <data key="d14">38.02040816326531</data>
  <data key="d15">90</data>
  <data key="d16">0</data>
  <data key="d17">Yes</data>
  <data key="d18">Yes</data>
  <data key="d19">0</data>
  <data key="d20">-</data>
  <data key="d21">215661349</data>
</node>
<node id="84070">
  <data key="d0">84070</data>
  <data key="d1">Nfkb2</data>
  <data key="d2">Nfkb2</data>
  <data key="d3">False</data>
  <data key="d4">[NFKB2]</data>
  <data key="d5">Nfkb2</data>
  <data key="d6">3.466154174674354</data>
  <data key="d7">0.42601613823389156</data>
  <data key="d8">0.288504189255791</data>
  <data key="d9">0.05429864253393665</data>
  <data key="d10">7</data>
  <data key="d11">52</data>
  <data key="d12">8</data>
  <data key="d13">False</data>
  <data key="d14">61.05769230769231</data>
  <data key="d15">44</data>
  <data key="d16">0</data>
  <data key="d17">Yes</data>
  <data key="d18">Yes</data>
  <data key="d19">0</data>
  <data key="d20">-</data>
  <data key="d21">56423585</data>
</node>
<node id="84020">
  <data key="d0">84020</data>
  <data key="d1">Hnf4a</data>
  <data key="d2">Hnf4a</data>
  <data key="d3">False</data>
  <data key="d4">[HNF4A]</data>
  <data key="d5">Hnf4a</data>
  <data key="d6">3.45462310484732</data>
  <data key="d7">1.712336354917984</data>
  <data key="d8">0.2894671776486587</data>
  <data key="d9">0.004523996852871755</data>
  <data key="d10">7</data>
  <data key="d11">124</data>
  <data key="d12">5</data>
  <data key="d13">False</data>
  <data key="d14">18.661290322580644</data>
  <data key="d15">119</data>
  <data key="d16">0</data>
  <data key="d17">Yes</data>
  <data key="d18">Yes</data>
  <data key="d19">0</data>
  <data key="d20">-</data>
  <data key="d21">145551004</data>
</node>
<node id="83976">
  <data key="d0">83976</data>
  <data key="d1">Stat1</data>
  <data key="d2">Stat1</data>
  <data key="d3">False</data>
  <data key="d4">[STAT1]</data>
  <data key="d5">Stat1</data>
  <data key="d6">2.7969250480461243</data>
  <data key="d7">3.6685180875796846</data>
  <data key="d8">0.3575355016032982</data>
  <data key="d9">0.007034014799216168</data>
  <data key="d10">6</data>
  <data key="d11">265</data>
  <data key="d12">6</data>
  <data key="d13">False</data>
  <data key="d14">18.16030534351145</data>
  <data key="d15">259</data>
  <data key="d16">3</data>
  <data key="d17">Yes</data>
  <data key="d18">Yes</data>
  <data key="d19">0</data>
  <data key="d20">-</data>
  <data key="d21">388786958</data>
</node>
<node id="84108">
  <data key="d0">84108</data>
  <data key="d1">Mybl2</data>
  <data key="d2">Mybl2</data>
  <data key="d3">False</data>
  <data key="d4">[MYBL2]</data>
  <data key="d5">Mybl2</data>
  <data key="d6">3.47127909459748</data>
  <data key="d7">0.7256435835335685</data>
  <data key="d8">0.28807824803149606</data>
  <data key="d9">0.014150943396226415</data>
  <data key="d10">6</data>
  <data key="d11">54</data>
  <data key="d12">9</data>
  <data key="d13">False</data>
  <data key="d14">40.58490566037736</data>
  <data key="d15">45</data>
  <data key="d16">1</data>
  <data key="d17">Yes</data>
  <data key="d18">Yes</data>
  <data key="d19">0</data>
  <data key="d20">up</data>
  <data key="d21">71396944</data>
</node>
<node id="83980">
  <data key="d0">83980</data>
  <data key="d1">Atf3</data>
  <data key="d2">Atf3</data>
  <data key="d3">False</data>
  <data key="d4">[ATF3]</data>
  <data key="d5">Atf3</data>
  <data key="d6">3.465300021353833</data>
  <data key="d7">1.1245200061874312</data>
  <data key="d8">0.2885753019472517</data>
  <data key="d9">0.020321931589537223</data>
  <data key="d10">7</data>
  <data key="d11">74</data>
  <data key="d12">13</data>
  <data key="d13">False</data>
  <data key="d14">37.49295774647887</data>
  <data key="d15">61</data>
  <data key="d16">1</data>
  <data key="d17">Yes</data>
  <data key="d18">Yes</data>
  <data key="d19">1</data>
  <data key="d20">-</data>
  <data key="d21">143294149</data>
</node>
<node id="84022">
  <data key="d0">84022</data>
  <data key="d1">Crem</data>
  <data key="d2">Crem</data>
  <data key="d3">False</data>
  <data key="d4">[CREM]</data>
  <data key="d5">Crem</data>
  <data key="d6">3.4642323297031816</data>
  <data key="d7">0.5831915558964901</data>
  <data key="d8">0.28866424212537756</data>
  <data key="d9">0.01119177253478524</data>
  <data key="d10">7</data>
  <data key="d11">59</data>
  <data key="d12">6</data>
  <data key="d13">False</data>
  <data key="d14">35.37931034482759</data>
  <data key="d15">53</data>
  <data key="d16">1</data>
  <data key="d17">Yes</data>
  <data key="d18">Yes</data>
  <data key="d19">0</data>
  <data key="d20">-</data>
  <data key="d21">63144554</data>
</node>
<node id="84064">
  <data key="d0">84064</data>
  <data key="d1">Dnmt1</data>
  <data key="d2">Dnmt1</data>
  <data key="d3">False</data>
  <data key="d4">[DNMT1]</data>
  <data key="d5">Dnmt1</data>
  <data key="d6">3.5598975016015375</data>
  <data key="d7">0.22048159210955337</data>
  <data key="d8">0.28090696418931077</data>
  <data key="d9">0.18681318681318682</data>
  <data key="d10">7</data>
  <data key="d11">17</data>
  <data key="d12">12</data>
  <data key="d13">False</data>
  <data key="d14">164.42857142857142</data>
  <data key="d15">5</data>
  <data key="d16">1</data>
  <data key="d17">Yes</data>
  <data key="d18">Yes</data>
  <data key="d19">1</data>
  <data key="d20">up</data>
  <data key="d21">24593507</data>
</node>
<node id="83978">
  <data key="d0">83978</data>
  <data key="d1">Ctcf</data>
  <data key="d2">Ctcf</data>
  <data key="d3">False</data>
  <data key="d4">[CTCF]</data>
  <data key="d5">Ctcf</data>
  <data key="d6">3.2556053811659194</data>
  <data key="d7">1.5183791999349765</data>
  <data key="d8">0.3071625344352617</data>
  <data key="d9">0.0018500643500643501</data>
  <data key="d10">6</data>
  <data key="d11">112</data>
  <data key="d12">2</data>
  <data key="d13">False</data>
  <data key="d14">13.3125</data>
  <data key="d15">110</data>
  <data key="d16">0</data>
  <data key="d17">Yes</data>
  <data key="d18">Yes</data>
  <data key="d19">0</data>
  <data key="d20">-</data>
  <data key="d21">133559429</data>
</node>
<node id="83844">
  <data key="d0">83844</data>
  <data key="d1">Jup</data>
  <data key="d2">Jup</data>
  <data key="d3">False</data>
  <data key="d4">[JUP]</data>
  <data key="d5">Jup</data>
  <data key="d6">3.4847320093956866</data>
  <data key="d7">1.3301552297127144</data>
  <data key="d8">0.28696611311967646</data>
  <data key="d9">0.044444444444444446</data>
  <data key="d10">6</data>
  <data key="d11">10</data>
  <data key="d12">7</data>
  <data key="d13">False</data>
  <data key="d14">85.8</data>
  <data key="d15">3</data>
  <data key="d16">0</data>
  <data key="d17">Yes</data>
  <data key="d18">Yes</data>
  <data key="d19">0</data>
  <data key="d20">up</data>
  <data key="d21">121165930</data>
</node>
<node id="83970">
  <data key="d0">83970</data>
  <data key="d1">Egr2</data>
  <data key="d2">Egr2</data>
  <data key="d3">False</data>
  <data key="d4">[EGR2]</data>
  <data key="d5">Egr2</data>
  <data key="d6">3.985692931881273</data>
  <data key="d7">0.47256871227828245</data>
  <data key="d8">0.25089740155371015</data>
  <data key="d9">0.03276353276353276</data>
  <data key="d10">7</data>
  <data key="d11">29</data>
  <data key="d12">9</data>
  <data key="d13">False</data>
  <data key="d14">52.25925925925926</data>
  <data key="d15">20</data>
  <data key="d16">2</data>
  <data key="d17">Yes</data>
  <data key="d18">Yes</data>
  <data key="d19">0</data>
  <data key="d20">-</data>
  <data key="d21">43123839</data>
</node>
<node id="83974">
  <data key="d0">83974</data>
  <data key="d1">Irf4</data>
  <data key="d2">Irf4</data>
  <data key="d3">False</data>
  <data key="d4">[IRF4]</data>
  <data key="d5">Irf4</data>
  <data key="d6">3.7548579970104634</data>
  <data key="d7">0.8499157909283825</data>
  <data key="d8">0.2663216560509554</data>
  <data key="d9">0.00969732588892154</data>
  <data key="d10">7</data>
  <data key="d11">83</data>
  <data key="d12">7</data>
  <data key="d13">False</data>
  <data key="d14">23.951807228915662</data>
  <data key="d15">76</data>
  <data key="d16">0</data>
  <data key="d17">Yes</data>
  <data key="d18">Yes</data>
  <data key="d19">0</data>
  <data key="d20">-</data>
  <data key="d21">101153398</data>
</node>
<node id="84016">
  <data key="d0">84016</data>
  <data key="d1">Nfe2l2</data>
  <data key="d2">Nfe2l2</data>
  <data key="d3">False</data>
  <data key="d4">[NFE2L2]</data>
  <data key="d5">Nfe2l2</data>
  <data key="d6">3.3121930386504377</data>
  <data key="d7">2.5072313400371518</data>
  <data key="d8">0.3019147701631101</data>
  <data key="d9">0.014925373134328358</data>
  <data key="d10">7</data>
  <data key="d11">71</data>
  <data key="d12">13</data>
  <data key="d13">False</data>
  <data key="d14">37.791044776119406</data>
  <data key="d15">58</data>
  <data key="d16">2</data>
  <data key="d17">Yes</data>
  <data key="d18">Yes</data>
  <data key="d19">1</data>
  <data key="d20">-</data>
  <data key="d21">250438628</data>
</node>
<node id="84094">
  <data key="d0">84094</data>
  <data key="d1">Jun</data>
  <data key="d2">Jun</data>
  <data key="d3">False</data>
  <data key="d4">[JUN]</data>
  <data key="d5">Jun</data>
  <data key="d6">2.6226777706598337</data>
  <data key="d7">7.776702478315685</data>
  <data key="d8">0.3812896922325354</data>
  <data key="d9">0.011373289287399717</data>
  <data key="d10">6</data>
  <data key="d11">334</data>
  <data key="d12">26</data>
  <data key="d13">False</data>
  <data key="d14">25.34355828220859</data>
  <data key="d15">308</data>
  <data key="d16">6</data>
  <data key="d17">Yes</data>
  <data key="d18">Yes</data>
  <data key="d19">1</data>
  <data key="d20">-</data>
  <data key="d21">932251578</data>
</node>
<node id="84008">
  <data key="d0">84008</data>
  <data key="d1">Lef1</data>
  <data key="d2">Lef1</data>
  <data key="d3">False</data>
  <data key="d4">[LEF1]</data>
  <data key="d5">Lef1</data>
  <data key="d6">3.077514413837284</data>
  <data key="d7">1.649262614456005</data>
  <data key="d8">0.3249375520399667</data>
  <data key="d9">0.02756892230576441</data>
  <data key="d10">6</data>
  <data key="d11">60</data>
  <data key="d12">6</data>
  <data key="d13">False</data>
  <data key="d14">40.07017543859649</data>
  <data key="d15">54</data>
  <data key="d16">3</data>
  <data key="d17">Yes</data>
  <data key="d18">Yes</data>
  <data key="d19">0</data>
  <data key="d20">up</data>
  <data key="d21">236361460</data>
</node>
<node id="84010">
  <data key="d0">84010</data>
  <data key="d1">Cebpb</data>
  <data key="d2">Cebpb</data>
  <data key="d3">False</data>
  <data key="d4">[CEBPB]</data>
  <data key="d5">Cebpb</data>
  <data key="d6">3.076660260516763</data>
  <data key="d7">2.4126752309821033</data>
  <data key="d8">0.32502776235424763</data>
  <data key="d9">0.026954177897574125</data>
  <data key="d10">6</data>
  <data key="d11">106</data>
  <data key="d12">17</data>
  <data key="d13">False</data>
  <data key="d14">40.54716981132076</data>
  <data key="d15">89</data>
  <data key="d16">0</data>
  <data key="d17">Yes</data>
  <data key="d18">Yes</data>
  <data key="d19">0</data>
  <data key="d20">-</data>
  <data key="d21">291825155</data>
</node>
<node id="84088">
  <data key="d0">84088</data>
  <data key="d1">Ezh2</data>
  <data key="d2">Ezh2</data>
  <data key="d3">False</data>
  <data key="d4">[EZH2]</data>
  <data key="d5">Ezh2</data>
  <data key="d6">3.4806747811232115</data>
  <data key="d7">0.32794599918024014</data>
  <data key="d8">0.28730061349693253</data>
  <data key="d9">0.029411764705882353</data>
  <data key="d10">7</data>
  <data key="d11">19</data>
  <data key="d12">5</data>
  <data key="d13">False</data>
  <data key="d14">64.94444444444444</data>
  <data key="d15">14</data>
  <data key="d16">1</data>
  <data key="d17">Yes</data>
  <data key="d18">Yes</data>
  <data key="d19">0</data>
  <data key="d20">-</data>
  <data key="d21">43261505</data>
</node>
<node id="84092">
  <data key="d0">84092</data>
  <data key="d1">Elk1</data>
  <data key="d2">Elk1</data>
  <data key="d3">False</data>
  <data key="d4">[ELK1]</data>
  <data key="d5">Elk1</data>
  <data key="d6">3.3969677557121503</data>
  <data key="d7">0.4637426400053378</data>
  <data key="d8">0.29438018606990196</data>
  <data key="d9">0.02032520325203252</data>
  <data key="d10">7</data>
  <data key="d11">43</data>
  <data key="d12">2</data>
  <data key="d13">False</data>
  <data key="d14">35.476190476190474</data>
  <data key="d15">41</data>
  <data key="d16">1</data>
  <data key="d17">Yes</data>
  <data key="d18">Yes</data>
  <data key="d19">0</data>
  <data key="d20">-</data>
  <data key="d21">53790865</data>
</node>
<node id="83878">
  <data key="d0">83878</data>
  <data key="d1">Creb1</data>
  <data key="d2">Creb1</data>
  <data key="d3">False</data>
  <data key="d4">[CREB1]</data>
  <data key="d5">Creb1</data>
  <data key="d6">3.0367285927824046</data>
  <data key="d7">2.3679849235526045</data>
  <data key="d8">0.32930173686801206</data>
  <data key="d9">0.006384284837323511</data>
  <data key="d10">7</data>
  <data key="d11">181</data>
  <data key="d12">5</data>
  <data key="d13">False</data>
  <data key="d14">16.585635359116022</data>
  <data key="d15">176</data>
  <data key="d16">0</data>
  <data key="d17">Yes</data>
  <data key="d18">Yes</data>
  <data key="d19">0</data>
  <data key="d20">-</data>
  <data key="d21">281008561</data>
</node>
<node id="84090">
  <data key="d0">84090</data>
  <data key="d1">Ets2</data>
  <data key="d2">Ets2</data>
  <data key="d3">False</data>
  <data key="d4">[ETS2]</data>
  <data key="d5">Ets2</data>
  <data key="d6">3.0303224428784965</data>
  <data key="d7">0.5982883675001446</data>
  <data key="d8">0.3299978859840744</data>
  <data key="d9">0.044486215538847115</data>
  <data key="d10">6</data>
  <data key="d11">59</data>
  <data key="d12">7</data>
  <data key="d13">False</data>
  <data key="d14">54.473684210526315</data>
  <data key="d15">52</data>
  <data key="d16">2</data>
  <data key="d17">Yes</data>
  <data key="d18">Yes</data>
  <data key="d19">0</data>
  <data key="d20">-</data>
  <data key="d21">87528100</data>
</node>
<node id="84082">
  <data key="d0">84082</data>
  <data key="d1">Snai1</data>
  <data key="d2">Snai1</data>
  <data key="d3">False</data>
  <data key="d4">[SNAI1]</data>
  <data key="d5">Snai1</data>
  <data key="d6">3.410420670510357</data>
  <data key="d7">0.4879590911836407</data>
  <data key="d8">0.29321895936384695</data>
  <data key="d9">0.05525846702317291</data>
  <data key="d10">7</data>
  <data key="d11">36</data>
  <data key="d12">7</data>
  <data key="d13">False</data>
  <data key="d14">65.05882352941177</data>
  <data key="d15">29</data>
  <data key="d16">0</data>
  <data key="d17">Yes</data>
  <data key="d18">Yes</data>
  <data key="d19">1</data>
  <data key="d20">-</data>
  <data key="d21">60280657</data>
</node>
<node id="84086">
  <data key="d0">84086</data>
  <data key="d1">Rara</data>
  <data key="d2">Rara</data>
  <data key="d3">False</data>
  <data key="d4">[RARA]</data>
  <data key="d5">Rara</data>
  <data key="d6">3.0952380952380953</data>
  <data key="d7">2.248873702384116</data>
  <data key="d8">0.32307692307692304</data>
  <data key="d9">0.018896833503575076</data>
  <data key="d10">6</data>
  <data key="d11">93</data>
  <data key="d12">12</data>
  <data key="d13">False</data>
  <data key="d14">34.29213483146067</data>
  <data key="d15">81</data>
  <data key="d16">2</data>
  <data key="d17">Yes</data>
  <data key="d18">Yes</data>
  <data key="d19">1</data>
  <data key="d20">-</data>
  <data key="d21">257522942</data>
</node>
<node id="84000">
  <data key="d0">84000</data>
  <data key="d1">Ctnnb1</data>
  <data key="d2">Ctnnb1</data>
  <data key="d3">False</data>
  <data key="d4">[CTNNB1]</data>
  <data key="d5">Ctnnb1</data>
  <data key="d6">3.103139013452915</data>
  <data key="d7">3.559448028089647</data>
  <data key="d8">0.3222543352601156</data>
  <data key="d9">0.02713952713952714</data>
  <data key="d10">6</data>
  <data key="d11">79</data>
  <data key="d12">15</data>
  <data key="d13">False</data>
  <data key="d14">43.80769230769231</data>
  <data key="d15">64</data>
  <data key="d16">1</data>
  <data key="d17">Yes</data>
  <data key="d18">Yes</data>
  <data key="d19">0</data>
  <data key="d20">-</data>
  <data key="d21">396489855</data>
</node>
<node id="83914">
  <data key="d0">83914</data>
  <data key="d1">Foxo3</data>
  <data key="d2">Foxo3</data>
  <data key="d3">False</data>
  <data key="d4">[FOXO3]</data>
  <data key="d5">Foxo3</data>
  <data key="d6">3.5680119581464873</data>
  <data key="d7">0.7069698999369888</data>
  <data key="d8">0.2802681189777964</data>
  <data key="d9">0.02122448979591837</data>
  <data key="d10">7</data>
  <data key="d11">52</data>
  <data key="d12">6</data>
  <data key="d13">False</data>
  <data key="d14">32.94</data>
  <data key="d15">46</data>
  <data key="d16">2</data>
  <data key="d17">Yes</data>
  <data key="d18">Yes</data>
  <data key="d19">0</data>
  <data key="d20">down</data>
  <data key="d21">78461152</data>
</node>
<node id="83950">
  <data key="d0">83950</data>
  <data key="d1">Prdm1</data>
  <data key="d2">Prdm1</data>
  <data key="d3">False</data>
  <data key="d4">[PRDM1]</data>
  <data key="d5">Prdm1</data>
  <data key="d6">3.3002348921631435</data>
  <data key="d7">1.973520507392597</data>
  <data key="d8">0.30300873503720477</data>
  <data key="d9">0.013150204558737581</data>
  <data key="d10">7</data>
  <data key="d11">61</data>
  <data key="d12">10</data>
  <data key="d13">False</data>
  <data key="d14">46.45762711864407</data>
  <data key="d15">51</data>
  <data key="d16">2</data>
  <data key="d17">Yes</data>
  <data key="d18">Yes</data>
  <data key="d19">0</data>
  <data key="d20">-</data>
  <data key="d21">189163393</data>
</node>
<node id="84078">
  <data key="d0">84078</data>
  <data key="d1">Runx2</data>
  <data key="d2">Runx2</data>
  <data key="d3">False</data>
  <data key="d4">[RUNX2]</data>
  <data key="d5">Runx2</data>
  <data key="d6">3.492419389280376</data>
  <data key="d7">6.093384142552247</data>
  <data key="d8">0.2863344542953225</data>
  <data key="d9">0.010586635586635586</data>
  <data key="d10">7</data>
  <data key="d11">147</data>
  <data key="d12">29</data>
  <data key="d13">False</data>
  <data key="d14">26.76388888888889</data>
  <data key="d15">118</data>
  <data key="d16">3</data>
  <data key="d17">Yes</data>
  <data key="d18">Yes</data>
  <data key="d19">0</data>
  <data key="d20">-</data>
  <data key="d21">794824135</data>
</node>
<node id="84120">
  <data key="d0">84120</data>
  <data key="d1">Myc1</data>
  <data key="d2">Myc1</data>
  <data key="d3">False</data>
  <data key="d4">[MYC]</data>
  <data key="d5">Myc</data>
  <data key="d6">2.6143497757847536</data>
  <data key="d7">26.96950471233944</data>
  <data key="d8">0.3825042881646655</data>
  <data key="d9">0.0049592163909589</data>
  <data key="d10">6</data>
  <data key="d11">489</data>
  <data key="d12">66</data>
  <data key="d13">False</data>
  <data key="d14">20.30398322851153</data>
  <data key="d15">423</data>
  <data key="d16">10</data>
  <data key="d17">Yes</data>
  <data key="d18">Yes</data>
  <data key="d19">1</data>
  <data key="d20">-</data>
</node>
<node id="83952">
  <data key="d0">83952</data>
  <data key="d1">E2f6</data>
  <data key="d2">E2f6</data>
  <data key="d3">False</data>
  <data key="d4">[E2F6]</data>
  <data key="d5">E2f6</data>
  <data key="d6">3.2299807815502883</data>
  <data key="d7">0.7560398364930847</data>
  <data key="d8">0.3095993653312178</data>
  <data key="d9">0.004140786749482402</data>
  <data key="d10">7</data>
  <data key="d11">71</data>
  <data key="d12">1</data>
  <data key="d13">False</data>
  <data key="d14">17.785714285714285</data>
  <data key="d15">70</data>
  <data key="d16">1</data>
  <data key="d17">Yes</data>
  <data key="d18">Yes</data>
  <data key="d19">0</data>
  <data key="d20">-</data>
  <data key="d21">74889490</data>
</node>
<edge source="84030" target="84086">
  <data key="d22">84568</data>
  <data key="d23">AR (interacts with) RARA</data>
  <data key="d24">interacts with</data>
  <data key="d25">AR (interacts with) RARA</data>
  <data key="d26">False</data>
  <data key="d27">interacts with</data>
  <data key="d28">2890448.2860126235</data>
  <data key="d29">Unknown</data>
  <data key="d30">RegNetwork</data>
  <data key="d31">Yes</data>
  <data key="d32">Yes</data>
</edge>
<edge source="84030" target="84010">
  <data key="d22">84572</data>
  <data key="d23">AR (interacts with) CEBPB</data>
  <data key="d24">interacts with</data>
  <data key="d25">AR (interacts with) CEBPB</data>
  <data key="d26">False</data>
  <data key="d27">interacts with</data>
  <data key="d28">1505836.9804232523</data>
  <data key="d29">Unknown</data>
  <data key="d30">RegNetwork</data>
  <data key="d31">Yes</data>
  <data key="d32">Yes</data>
</edge>
<edge source="84030" target="84094">
  <data key="d22">84592</data>
  <data key="d23">AR (interacts with) JUN</data>
  <data key="d24">interacts with</data>
  <data key="d25">AR (interacts with) JUN</data>
  <data key="d26">False</data>
  <data key="d27">interacts with</data>
  <data key="d28">7285645.8084913995</data>
  <data key="d29">h-activation</data>
  <data key="d30">DoRothEA</data>
  <data key="d31">Yes</data>
  <data key="d32">Yes</data>
</edge>
<edge source="84030" target="84072">
  <data key="d22">84594</data>
  <data key="d23">AR (interacts with) NFKB1</data>
  <data key="d24">interacts with</data>
  <data key="d25">AR (interacts with) NFKB1</data>
  <data key="d26">False</data>
  <data key="d27">interacts with</data>
  <data key="d28">6863949.417239544</data>
  <data key="d29">h-repression</data>
  <data key="d30">RegNetwork</data>
  <data key="d31">Yes</data>
  <data key="d32">Yes</data>
</edge>
<edge source="84030" target="84000">
  <data key="d22">84596</data>
  <data key="d23">AR (interacts with) CTNNB1</data>
  <data key="d24">interacts with</data>
  <data key="d25">AR (interacts with) CTNNB1</data>
  <data key="d26">False</data>
  <data key="d27">interacts with</data>
  <data key="d28">2746911.3034525295</data>
  <data key="d29">h-activation</data>
  <data key="d30">RegNetwork</data>
  <data key="d31">Yes</data>
  <data key="d32">Yes</data>
</edge>
<edge source="84030" target="84078">
  <data key="d22">84598</data>
  <data key="d23">AR (interacts with) RUNX2</data>
  <data key="d24">interacts with</data>
  <data key="d25">AR (interacts with) RUNX2</data>
  <data key="d26">False</data>
  <data key="d27">interacts with</data>
  <data key="d28">3154585.594499951</data>
  <data key="d29">Repression</data>
  <data key="d30">TRRUST</data>
  <data key="d31">Yes</data>
  <data key="d32">Yes</data>
</edge>
<edge source="84030" target="84120">
  <data key="d22">84600</data>
  <data key="d23">AR (interacts with) MYC</data>
  <data key="d24">interacts with</data>
  <data key="d25">AR (interacts with) MYC</data>
  <data key="d26">False</data>
  <data key="d27">interacts with</data>
  <data key="d28">9404069.513420802</data>
  <data key="d29">Unknown</data>
  <data key="d30">DoRothEA</data>
  <data key="d31">Yes</data>
  <data key="d32">Yes</data>
</edge>
<edge source="84072" target="83970">
  <data key="d22">84620</data>
  <data key="d23">NFKB1 (interacts with) EGR2</data>
  <data key="d24">interacts with</data>
  <data key="d25">NFKB1 (interacts with) EGR2</data>
  <data key="d26">False</data>
  <data key="d27">interacts with</data>
  <data key="d28">2297688.180143168</data>
  <data key="d29">Activation</data>
  <data key="d30">TRRUST</data>
  <data key="d31">Yes</data>
  <data key="d32">Yes</data>
</edge>
<edge source="84072" target="83974">
  <data key="d22">84624</data>
  <data key="d23">NFKB1 (interacts with) IRF4</data>
  <data key="d24">interacts with</data>
  <data key="d25">NFKB1 (interacts with) IRF4</data>
  <data key="d26">False</data>
  <data key="d27">interacts with</data>
  <data key="d28">9818122.15560273</data>
  <data key="d29">Unknown</data>
  <data key="d30">TRRUST, DoRothEA</data>
  <data key="d31">Yes</data>
  <data key="d32">Yes</data>
</edge>
<edge source="84072" target="84028">
  <data key="d22">84626</data>
  <data key="d23">NFKB1 (interacts with) YY1</data>
  <data key="d24">interacts with</data>
  <data key="d25">NFKB1 (interacts with) YY1</data>
  <data key="d26">False</data>
  <data key="d27">interacts with</data>
  <data key="d28">19644661.558542706</data>
  <data key="d29">Unknown</data>
  <data key="d30">TRRUST</data>
  <data key="d31">Yes</data>
  <data key="d32">Yes</data>
</edge>
<edge source="84072" target="84010">
  <data key="d22">84628</data>
  <data key="d23">NFKB1 (interacts with) CEBPB</data>
  <data key="d24">interacts with</data>
  <data key="d25">NFKB1 (interacts with) CEBPB</data>
  <data key="d26">False</data>
  <data key="d27">interacts with</data>
  <data key="d28">3529180.7285843813</data>
  <data key="d29">Activation</data>
  <data key="d30">TRRUST, RegNetwork</data>
  <data key="d31">Yes</data>
  <data key="d32">Yes</data>
</edge>
<edge source="84072" target="84030">
  <data key="d22">84630</data>
  <data key="d23">NFKB1 (interacts with) AR</data>
  <data key="d24">interacts with</data>
  <data key="d25">NFKB1 (interacts with) AR</data>
  <data key="d26">False</data>
  <data key="d27">interacts with</data>
  <data key="d28">23563885.24990134</data>
  <data key="d29">h-repression</data>
  <data key="d30">DoRothEA</data>
  <data key="d31">Yes</data>
  <data key="d32">Yes</data>
</edge>
<edge source="84072" target="83976">
  <data key="d22">84632</data>
  <data key="d23">NFKB1 (interacts with) STAT1</data>
  <data key="d24">interacts with</data>
  <data key="d25">NFKB1 (interacts with) STAT1</data>
  <data key="d26">False</data>
  <data key="d27">interacts with</data>
  <data key="d28">30212278.09738718</data>
  <data key="d29">Unknown</data>
  <data key="d30">TRRUST</data>
  <data key="d31">Yes</data>
  <data key="d32">Yes</data>
</edge>
<edge source="84072" target="83978">
  <data key="d22">84634</data>
  <data key="d23">NFKB1 (interacts with) CTCF</data>
  <data key="d24">interacts with</data>
  <data key="d25">NFKB1 (interacts with) CTCF</data>
  <data key="d26">False</data>
  <data key="d27">interacts with</data>
  <data key="d28">41820544.64987904</data>
  <data key="d29">Unknown</data>
  <data key="d30">DoRothEA</data>
  <data key="d31">Yes</data>
  <data key="d32">Yes</data>
</edge>
<edge source="84072" target="84070">
  <data key="d22">84636</data>
  <data key="d23">NFKB1 (interacts with) NFKB2</data>
  <data key="d24">interacts with</data>
  <data key="d25">NFKB1 (interacts with) NFKB2</data>
  <data key="d26">False</data>
  <data key="d27">interacts with</data>
  <data key="d28">1482081.058113837</data>
  <data key="d29">Unknown</data>
  <data key="d30">RegNetwork</data>
  <data key="d31">Yes</data>
  <data key="d32">Yes</data>
</edge>
<edge source="84072" target="83980">
  <data key="d22">84638</data>
  <data key="d23">NFKB1 (interacts with) ATF3</data>
  <data key="d24">interacts with</data>
  <data key="d25">NFKB1 (interacts with) ATF3</data>
  <data key="d26">False</data>
  <data key="d27">interacts with</data>
  <data key="d28">5351616.351985535</data>
  <data key="d29">Unknown</data>
  <data key="d30">DoRothEA</data>
  <data key="d31">Yes</data>
  <data key="d32">Yes</data>
</edge>
<edge source="84072" target="84008">
  <data key="d22">84670</data>
  <data key="d23">NFKB1 (interacts with) LEF1</data>
  <data key="d24">interacts with</data>
  <data key="d25">NFKB1 (interacts with) LEF1</data>
  <data key="d26">False</data>
  <data key="d27">interacts with</data>
  <data key="d28">5895288.096949167</data>
  <data key="d29">Activation</data>
  <data key="d30">TRRUST</data>
  <data key="d31">Yes</data>
  <data key="d32">Yes</data>
</edge>
<edge source="84072" target="84000">
  <data key="d22">84680</data>
  <data key="d23">NFKB1 (interacts with) CTNNB1</data>
  <data key="d24">interacts with</data>
  <data key="d25">NFKB1 (interacts with) CTNNB1</data>
  <data key="d26">False</data>
  <data key="d27">interacts with</data>
  <data key="d28">6497107.482136492</data>
  <data key="d29">Unknown</data>
  <data key="d30">TRRUST</data>
  <data key="d31">Yes</data>
  <data key="d32">Yes</data>
</edge>
<edge source="84072" target="84120">
  <data key="d22">84684</data>
  <data key="d23">NFKB1 (interacts with) MYC</data>
  <data key="d24">interacts with</data>
  <data key="d25">NFKB1 (interacts with) MYC</data>
  <data key="d26">False</data>
  <data key="d27">interacts with</data>
  <data key="d28">25891669.611474905</data>
  <data key="d29">Activation, Repression</data>
  <data key="d30">TRRUST, DoRothEA, RegNetwork</data>
  <data key="d31">Yes</data>
  <data key="d32">Yes</data>
</edge>
<edge source="84072" target="84118">
  <data key="d22">84686</data>
  <data key="d23">NFKB1 (interacts with) TRP53</data>
  <data key="d24">interacts with</data>
  <data key="d25">NFKB1 (interacts with) TRP53</data>
  <data key="d26">False</data>
  <data key="d27">interacts with</data>
  <data key="d28">31097278.79022327</data>
  <data key="d29">Repression</data>
  <data key="d30">TRRUST, DoRothEA</data>
  <data key="d31">Yes</data>
  <data key="d32">Yes</data>
</edge>
<edge source="83948" target="84030">
  <data key="d22">84340</data>
  <data key="d23">ZEB1 (interacts with) AR</data>
  <data key="d24">interacts with</data>
  <data key="d25">ZEB1 (interacts with) AR</data>
  <data key="d26">False</data>
  <data key="d27">interacts with</data>
  <data key="d28">10293142.60980762</data>
  <data key="d29">Unknown</data>
  <data key="d30">DoRothEA</data>
  <data key="d31">Yes</data>
  <data key="d32">Yes</data>
</edge>
<edge source="84076" target="84120">
  <data key="d22">84772</data>
  <data key="d23">EGR1 (interacts with) MYC</data>
  <data key="d24">interacts with</data>
  <data key="d25">EGR1 (interacts with) MYC</data>
  <data key="d26">False</data>
  <data key="d27">interacts with</data>
  <data key="d28">16476953.009751888</data>
  <data key="d29">Unknown</data>
  <data key="d30">DoRothEA, RegNetwork</data>
  <data key="d31">Yes</data>
  <data key="d32">Yes</data>
</edge>
<edge source="84076" target="84118">
  <data key="d22">84776</data>
  <data key="d23">EGR1 (interacts with) TRP53</data>
  <data key="d24">interacts with</data>
  <data key="d25">EGR1 (interacts with) TRP53</data>
  <data key="d26">False</data>
  <data key="d27">interacts with</data>
  <data key="d28">17041026.420329753</data>
  <data key="d29">Activation</data>
  <data key="d30">TRRUST, DoRothEA</data>
  <data key="d31">Yes</data>
  <data key="d32">Yes</data>
</edge>
<edge source="84076" target="84024">
  <data key="d22">84734</data>
  <data key="d23">EGR1 (interacts with) SRF</data>
  <data key="d24">interacts with</data>
  <data key="d25">EGR1 (interacts with) SRF</data>
  <data key="d26">False</data>
  <data key="d27">interacts with</data>
  <data key="d28">5672882.48127717</data>
  <data key="d29">Unknown</data>
  <data key="d30">RegNetwork</data>
  <data key="d31">Yes</data>
  <data key="d32">Yes</data>
</edge>
<edge source="84076" target="84010">
  <data key="d22">84736</data>
  <data key="d23">EGR1 (interacts with) CEBPB</data>
  <data key="d24">interacts with</data>
  <data key="d25">EGR1 (interacts with) CEBPB</data>
  <data key="d26">False</data>
  <data key="d27">interacts with</data>
  <data key="d28">2233054.450109069</data>
  <data key="d29">Unknown</data>
  <data key="d30">DoRothEA</data>
  <data key="d31">Yes</data>
  <data key="d32">Yes</data>
</edge>
<edge source="84076" target="84030">
  <data key="d22">84738</data>
  <data key="d23">EGR1 (interacts with) AR</data>
  <data key="d24">interacts with</data>
  <data key="d25">EGR1 (interacts with) AR</data>
  <data key="d26">False</data>
  <data key="d27">interacts with</data>
  <data key="d28">17102009.091891624</data>
  <data key="d29">Unknown</data>
  <data key="d30">DoRothEA</data>
  <data key="d31">Yes</data>
  <data key="d32">Yes</data>
</edge>
<edge source="84076" target="84092">
  <data key="d22">84740</data>
  <data key="d23">EGR1 (interacts with) ELK1</data>
  <data key="d24">interacts with</data>
  <data key="d25">EGR1 (interacts with) ELK1</data>
  <data key="d26">False</data>
  <data key="d27">interacts with</data>
  <data key="d28">2771803.726647236</data>
  <data key="d29">Unknown</data>
  <data key="d30">DoRothEA</data>
  <data key="d31">Yes</data>
  <data key="d32">Yes</data>
</edge>
<edge source="84076" target="84094">
  <data key="d22">84742</data>
  <data key="d23">EGR1 (interacts with) JUN</data>
  <data key="d24">interacts with</data>
  <data key="d25">EGR1 (interacts with) JUN</data>
  <data key="d26">False</data>
  <data key="d27">interacts with</data>
  <data key="d28">10116650.174855843</data>
  <data key="d29">Unknown</data>
  <data key="d30">TRRUST, DoRothEA</data>
  <data key="d31">Yes</data>
  <data key="d32">Yes</data>
</edge>
<edge source="84076" target="83980">
  <data key="d22">84744</data>
  <data key="d23">EGR1 (interacts with) ATF3</data>
  <data key="d24">interacts with</data>
  <data key="d25">EGR1 (interacts with) ATF3</data>
  <data key="d26">False</data>
  <data key="d27">interacts with</data>
  <data key="d28">3096244.784399523</data>
  <data key="d29">Unknown</data>
  <data key="d30">DoRothEA</data>
  <data key="d31">Yes</data>
  <data key="d32">Yes</data>
</edge>
<edge source="84076" target="84072">
  <data key="d22">84746</data>
  <data key="d23">EGR1 (interacts with) NFKB1</data>
  <data key="d24">interacts with</data>
  <data key="d25">EGR1 (interacts with) NFKB1</data>
  <data key="d26">False</data>
  <data key="d27">interacts with</data>
  <data key="d28">12439647.98739921</data>
  <data key="d29">Unknown</data>
  <data key="d30">DoRothEA</data>
  <data key="d31">Yes</data>
  <data key="d32">Yes</data>
</edge>
<edge source="84076" target="84000">
  <data key="d22">84748</data>
  <data key="d23">EGR1 (interacts with) CTNNB1</data>
  <data key="d24">interacts with</data>
  <data key="d25">EGR1 (interacts with) CTNNB1</data>
  <data key="d26">False</data>
  <data key="d27">interacts with</data>
  <data key="d28">3925432.812354405</data>
  <data key="d29">Unknown</data>
  <data key="d30">DoRothEA</data>
  <data key="d31">Yes</data>
  <data key="d32">Yes</data>
</edge>
<edge source="84118" target="84120">
  <data key="d22">85030</data>
  <data key="d23">TRP53 (interacts with) MYC</data>
  <data key="d24">interacts with</data>
  <data key="d25">TRP53 (interacts with) MYC</data>
  <data key="d26">False</data>
  <data key="d27">interacts with</data>
  <data key="d28">34258019.731939405</data>
  <data key="d29">Unknown</data>
  <data key="d30">TRRUST, DoRothEA</data>
  <data key="d31">Yes</data>
  <data key="d32">Yes</data>
</edge>
<edge source="84118" target="83914">
  <data key="d22">85056</data>
  <data key="d23">TRP53 (interacts with) FOXO3</data>
  <data key="d24">interacts with</data>
  <data key="d25">TRP53 (interacts with) FOXO3</data>
  <data key="d26">False</data>
  <data key="d27">interacts with</data>
  <data key="d28">6379428.397466978</data>
  <data key="d29">Activation</data>
  <data key="d30">TRRUST</data>
  <data key="d31">Yes</data>
  <data key="d32">Yes</data>
</edge>
<edge source="84118" target="84064">
  <data key="d22">85060</data>
  <data key="d23">TRP53 (interacts with) DNMT1</data>
  <data key="d24">interacts with</data>
  <data key="d25">TRP53 (interacts with) DNMT1</data>
  <data key="d26">False</data>
  <data key="d27">interacts with</data>
  <data key="d28">339530.7482990884</data>
  <data key="d29">Unknown</data>
  <data key="d30">DoRothEA, RegNetwork</data>
  <data key="d31">Yes</data>
  <data key="d32">Yes</data>
</edge>
<edge source="84118" target="84020">
  <data key="d22">85012</data>
  <data key="d23">TRP53 (interacts with) HNF4A</data>
  <data key="d24">interacts with</data>
  <data key="d25">TRP53 (interacts with) HNF4A</data>
  <data key="d26">False</data>
  <data key="d27">interacts with</data>
  <data key="d28">29686197.150609788</data>
  <data key="d29">Unknown</data>
  <data key="d30">DoRothEA</data>
  <data key="d31">Yes</data>
  <data key="d32">Yes</data>
</edge>
<edge source="84118" target="83950">
  <data key="d22">85014</data>
  <data key="d23">TRP53 (interacts with) PRDM1</data>
  <data key="d24">interacts with</data>
  <data key="d25">TRP53 (interacts with) PRDM1</data>
  <data key="d26">False</data>
  <data key="d27">interacts with</data>
  <data key="d28">9765939.208404798</data>
  <data key="d29">Unknown</data>
  <data key="d30">DoRothEA</data>
  <data key="d31">Yes</data>
  <data key="d32">Yes</data>
</edge>
<edge source="84118" target="84088">
  <data key="d22">85016</data>
  <data key="d23">TRP53 (interacts with) EZH2</data>
  <data key="d24">interacts with</data>
  <data key="d25">TRP53 (interacts with) EZH2</data>
  <data key="d26">False</data>
  <data key="d27">interacts with</data>
  <data key="d28">1672745.9118759418</data>
  <data key="d29">Unknown</data>
  <data key="d30">DoRothEA</data>
  <data key="d31">Yes</data>
  <data key="d32">Yes</data>
</edge>
<edge source="84118" target="83976">
  <data key="d22">85018</data>
  <data key="d23">TRP53 (interacts with) STAT1</data>
  <data key="d24">interacts with</data>
  <data key="d25">TRP53 (interacts with) STAT1</data>
  <data key="d26">False</data>
  <data key="d27">interacts with</data>
  <data key="d28">37236778.08036672</data>
  <data key="d29">Unknown</data>
  <data key="d30">DoRothEA</data>
  <data key="d31">Yes</data>
  <data key="d32">Yes</data>
</edge>
<edge source="84118" target="83980">
  <data key="d22">85020</data>
  <data key="d23">TRP53 (interacts with) ATF3</data>
  <data key="d24">interacts with</data>
  <data key="d25">TRP53 (interacts with) ATF3</data>
  <data key="d26">False</data>
  <data key="d27">interacts with</data>
  <data key="d28">5754141.554261027</data>
  <data key="d29">Activation</data>
  <data key="d30">TRRUST, DoRothEA</data>
  <data key="d31">Yes</data>
  <data key="d32">Yes</data>
</edge>
<edge source="84118" target="84072">
  <data key="d22">85022</data>
  <data key="d23">TRP53 (interacts with) NFKB1</data>
  <data key="d24">interacts with</data>
  <data key="d25">TRP53 (interacts with) NFKB1</data>
  <data key="d26">False</data>
  <data key="d27">interacts with</data>
  <data key="d28">33999173.55009566</data>
  <data key="d29">Unknown</data>
  <data key="d30">TRRUST</data>
  <data key="d31">Yes</data>
  <data key="d32">Yes</data>
</edge>
<edge source="84118" target="84000">
  <data key="d22">85024</data>
  <data key="d23">TRP53 (interacts with) CTNNB1</data>
  <data key="d24">interacts with</data>
  <data key="d25">TRP53 (interacts with) CTNNB1</data>
  <data key="d26">False</data>
  <data key="d27">interacts with</data>
  <data key="d28">4889255.825876501</data>
  <data key="d29">h-repression</data>
  <data key="d30">DoRothEA</data>
  <data key="d31">Yes</data>
  <data key="d32">Yes</data>
</edge>
<edge source="84118" target="84076">
  <data key="d22">85026</data>
  <data key="d23">TRP53 (interacts with) EGR1</data>
  <data key="d24">interacts with</data>
  <data key="d25">TRP53 (interacts with) EGR1</data>
  <data key="d26">False</data>
  <data key="d27">interacts with</data>
  <data key="d28">17353593.35071173</data>
  <data key="d29">Unknown</data>
  <data key="d30">TRRUST, DoRothEA, RegNetwork</data>
  <data key="d31">Yes</data>
  <data key="d32">Yes</data>
</edge>
<edge source="83904" target="84076">
  <data key="d22">84282</data>
  <data key="d23">FOXO1 (interacts with) EGR1</data>
  <data key="d24">interacts with</data>
  <data key="d25">FOXO1 (interacts with) EGR1</data>
  <data key="d26">False</data>
  <data key="d27">interacts with</data>
  <data key="d28">13773704.994388392</data>
  <data key="d29">Repression</data>
  <data key="d30">TRRUST</data>
  <data key="d31">Yes</data>
  <data key="d32">Yes</data>
</edge>
<edge source="83904" target="84078">
  <data key="d22">84284</data>
  <data key="d23">FOXO1 (interacts with) RUNX2</data>
  <data key="d24">interacts with</data>
  <data key="d25">FOXO1 (interacts with) RUNX2</data>
  <data key="d26">False</data>
  <data key="d27">interacts with</data>
  <data key="d28">2660606.1779555646</data>
  <data key="d29">Unknown</data>
  <data key="d30">TRRUST</data>
  <data key="d31">Yes</data>
  <data key="d32">Yes</data>
</edge>
<edge source="84074" target="83970">
  <data key="d22">84688</data>
  <data key="d23">ETS1 (interacts with) EGR2</data>
  <data key="d24">interacts with</data>
  <data key="d25">ETS1 (interacts with) EGR2</data>
  <data key="d26">False</data>
  <data key="d27">interacts with</data>
  <data key="d28">964501.7033954052</data>
  <data key="d29">Unknown</data>
  <data key="d30">DoRothEA</data>
  <data key="d31">Yes</data>
  <data key="d32">Yes</data>
</edge>
<edge source="84074" target="83948">
  <data key="d22">84692</data>
  <data key="d23">ETS1 (interacts with) ZEB1</data>
  <data key="d24">interacts with</data>
  <data key="d25">ETS1 (interacts with) ZEB1</data>
  <data key="d26">False</data>
  <data key="d27">interacts with</data>
  <data key="d28">2284270.9397483882</data>
  <data key="d29">Activation</data>
  <data key="d30">TRRUST</data>
  <data key="d31">Yes</data>
  <data key="d32">Yes</data>
</edge>
<edge source="84074" target="83950">
  <data key="d22">84694</data>
  <data key="d23">ETS1 (interacts with) PRDM1</data>
  <data key="d24">interacts with</data>
  <data key="d25">ETS1 (interacts with) PRDM1</data>
  <data key="d26">False</data>
  <data key="d27">interacts with</data>
  <data key="d28">4419097.872421578</data>
  <data key="d29">Repression</data>
  <data key="d30">TRRUST</data>
  <data key="d31">Yes</data>
  <data key="d32">Yes</data>
</edge>
<edge source="84074" target="84024">
  <data key="d22">84696</data>
  <data key="d23">ETS1 (interacts with) SRF</data>
  <data key="d24">interacts with</data>
  <data key="d25">ETS1 (interacts with) SRF</data>
  <data key="d26">False</data>
  <data key="d27">interacts with</data>
  <data key="d28">2365138.308599767</data>
  <data key="d29">Unknown</data>
  <data key="d30">RegNetwork</data>
  <data key="d31">Yes</data>
  <data key="d32">Yes</data>
</edge>
<edge source="84074" target="84090">
  <data key="d22">84698</data>
  <data key="d23">ETS1 (interacts with) ETS2</data>
  <data key="d24">interacts with</data>
  <data key="d25">ETS1 (interacts with) ETS2</data>
  <data key="d26">False</data>
  <data key="d27">interacts with</data>
  <data key="d28">507026.29429086513</data>
  <data key="d29">Unknown</data>
  <data key="d30">DoRothEA</data>
  <data key="d31">Yes</data>
  <data key="d32">Yes</data>
</edge>
<edge source="84074" target="84072">
  <data key="d22">84700</data>
  <data key="d23">ETS1 (interacts with) NFKB1</data>
  <data key="d24">interacts with</data>
  <data key="d25">ETS1 (interacts with) NFKB1</data>
  <data key="d26">False</data>
  <data key="d27">interacts with</data>
  <data key="d28">14323522.067625584</data>
  <data key="d29">Unknown</data>
  <data key="d30">DoRothEA</data>
  <data key="d31">Yes</data>
  <data key="d32">Yes</data>
</edge>
<edge source="84074" target="84076">
  <data key="d22">84724</data>
  <data key="d23">ETS1 (interacts with) EGR1</data>
  <data key="d24">interacts with</data>
  <data key="d25">ETS1 (interacts with) EGR1</data>
  <data key="d26">False</data>
  <data key="d27">interacts with</data>
  <data key="d28">6545038.363529589</data>
  <data key="d29">Unknown</data>
  <data key="d30">TRRUST, DoRothEA</data>
  <data key="d31">Yes</data>
  <data key="d32">Yes</data>
</edge>
<edge source="84074" target="84078">
  <data key="d22">84726</data>
  <data key="d23">ETS1 (interacts with) RUNX2</data>
  <data key="d24">interacts with</data>
  <data key="d25">ETS1 (interacts with) RUNX2</data>
  <data key="d26">False</data>
  <data key="d27">interacts with</data>
  <data key="d28">1471299.7483256147</data>
  <data key="d29">Activation</data>
  <data key="d30">TRRUST</data>
  <data key="d31">Yes</data>
  <data key="d32">Yes</data>
</edge>
<edge source="84074" target="84120">
  <data key="d22">84728</data>
  <data key="d23">ETS1 (interacts with) MYC</data>
  <data key="d24">interacts with</data>
  <data key="d25">ETS1 (interacts with) MYC</data>
  <data key="d26">False</data>
  <data key="d27">interacts with</data>
  <data key="d28">13317601.179910222</data>
  <data key="d29">Unknown</data>
  <data key="d30">RegNetwork</data>
  <data key="d31">Yes</data>
  <data key="d32">Yes</data>
</edge>
<edge source="84074" target="84118">
  <data key="d22">84732</data>
  <data key="d23">ETS1 (interacts with) TRP53</data>
  <data key="d24">interacts with</data>
  <data key="d25">ETS1 (interacts with) TRP53</data>
  <data key="d26">False</data>
  <data key="d27">interacts with</data>
  <data key="d28">18259231.78932718</data>
  <data key="d29">Unknown</data>
  <data key="d30">DoRothEA</data>
  <data key="d31">Yes</data>
  <data key="d32">Yes</data>
</edge>
<edge source="84024" target="84076">
  <data key="d22">84550</data>
  <data key="d23">SRF (interacts with) EGR1</data>
  <data key="d24">interacts with</data>
  <data key="d25">SRF (interacts with) EGR1</data>
  <data key="d26">False</data>
  <data key="d27">interacts with</data>
  <data key="d28">2731909.207751759</data>
  <data key="d29">Repression</data>
  <data key="d30">TRRUST, DoRothEA</data>
  <data key="d31">Yes</data>
  <data key="d32">Yes</data>
</edge>
<edge source="84028" target="83978">
  <data key="d22">84560</data>
  <data key="d23">YY1 (interacts with) CTCF</data>
  <data key="d24">interacts with</data>
  <data key="d25">YY1 (interacts with) CTCF</data>
  <data key="d26">False</data>
  <data key="d27">interacts with</data>
  <data key="d28">4410933.793864354</data>
  <data key="d29">Unknown</data>
  <data key="d30">DoRothEA</data>
  <data key="d31">Yes</data>
  <data key="d32">Yes</data>
</edge>
<edge source="84028" target="84120">
  <data key="d22">84562</data>
  <data key="d23">YY1 (interacts with) MYC</data>
  <data key="d24">interacts with</data>
  <data key="d25">YY1 (interacts with) MYC</data>
  <data key="d26">False</data>
  <data key="d27">interacts with</data>
  <data key="d28">8496037.7268983</data>
  <data key="d29">Unknown</data>
  <data key="d30">DoRothEA</data>
  <data key="d31">Yes</data>
  <data key="d32">Yes</data>
</edge>
<edge source="84028" target="84118">
  <data key="d22">84564</data>
  <data key="d23">YY1 (interacts with) TRP53</data>
  <data key="d24">interacts with</data>
  <data key="d25">YY1 (interacts with) TRP53</data>
  <data key="d26">False</data>
  <data key="d27">interacts with</data>
  <data key="d28">8874283.005830003</data>
  <data key="d29">Activation</data>
  <data key="d30">TRRUST, DoRothEA</data>
  <data key="d31">Yes</data>
  <data key="d32">Yes</data>
</edge>
<edge source="84070" target="84120">
  <data key="d22">84618</data>
  <data key="d23">NFKB2 (interacts with) MYC</data>
  <data key="d24">interacts with</data>
  <data key="d25">NFKB2 (interacts with) MYC</data>
  <data key="d26">False</data>
  <data key="d27">interacts with</data>
  <data key="d28">7630892.556777971</data>
  <data key="d29">Activation, Repression</data>
  <data key="d30">TRRUST</data>
  <data key="d31">Yes</data>
  <data key="d32">Yes</data>
</edge>
<edge source="84020" target="84010">
  <data key="d22">84530</data>
  <data key="d23">HNF4A (interacts with) CEBPB</data>
  <data key="d24">interacts with</data>
  <data key="d25">HNF4A (interacts with) CEBPB</data>
  <data key="d26">False</data>
  <data key="d27">interacts with</data>
  <data key="d28">4252105.633735471</data>
  <data key="d29">Activation</data>
  <data key="d30">TRRUST</data>
  <data key="d31">Yes</data>
</edge>
<edge source="84020" target="84120">
  <data key="d22">84532</data>
  <data key="d23">HNF4A (interacts with) MYC</data>
  <data key="d24">interacts with</data>
  <data key="d25">HNF4A (interacts with) MYC</data>
  <data key="d26">False</data>
  <data key="d27">interacts with</data>
  <data key="d28">16833621.15223191</data>
  <data key="d29">Unknown</data>
  <data key="d30">DoRothEA</data>
  <data key="d31">Yes</data>
</edge>
<edge source="83976" target="84022">
  <data key="d22">84384</data>
  <data key="d23">STAT1 (interacts with) CREM</data>
  <data key="d24">interacts with</data>
  <data key="d25">STAT1 (interacts with) CREM</data>
  <data key="d26">False</data>
  <data key="d27">interacts with</data>
  <data key="d28">1556572.337426076</data>
  <data key="d29">Unknown</data>
  <data key="d30">DoRothEA</data>
  <data key="d31">Yes</data>
  <data key="d32">Yes</data>
</edge>
<edge source="83976" target="84094">
  <data key="d22">84414</data>
  <data key="d23">STAT1 (interacts with) JUN</data>
  <data key="d24">interacts with</data>
  <data key="d25">STAT1 (interacts with) JUN</data>
  <data key="d26">False</data>
  <data key="d27">interacts with</data>
  <data key="d28">5629481.599763456</data>
  <data key="d29">Unknown</data>
  <data key="d30">DoRothEA</data>
  <data key="d31">Yes</data>
  <data key="d32">Yes</data>
</edge>
<edge source="83976" target="84076">
  <data key="d22">84418</data>
  <data key="d23">STAT1 (interacts with) EGR1</data>
  <data key="d24">interacts with</data>
  <data key="d25">STAT1 (interacts with) EGR1</data>
  <data key="d26">False</data>
  <data key="d27">interacts with</data>
  <data key="d28">4053667.7562571554</data>
  <data key="d29">Unknown</data>
  <data key="d30">TRRUST</data>
  <data key="d31">Yes</data>
  <data key="d32">Yes</data>
</edge>
<edge source="83976" target="84078">
  <data key="d22">84420</data>
  <data key="d23">STAT1 (interacts with) RUNX2</data>
  <data key="d24">interacts with</data>
  <data key="d25">STAT1 (interacts with) RUNX2</data>
  <data key="d26">False</data>
  <data key="d27">interacts with</data>
  <data key="d28">2453326.8057045303</data>
  <data key="d29">Unknown</data>
  <data key="d30">TRRUST</data>
  <data key="d31">Yes</data>
  <data key="d32">Yes</data>
</edge>
<edge source="83976" target="84120">
  <data key="d22">84422</data>
  <data key="d23">STAT1 (interacts with) MYC</data>
  <data key="d24">interacts with</data>
  <data key="d25">STAT1 (interacts with) MYC</data>
  <data key="d26">False</data>
  <data key="d27">interacts with</data>
  <data key="d28">6568432.0427094055</data>
  <data key="d29">Unknown</data>
  <data key="d30">DoRothEA, RegNetwork</data>
  <data key="d31">Yes</data>
  <data key="d32">Yes</data>
</edge>
<edge source="83976" target="84118">
  <data key="d22">84424</data>
  <data key="d23">STAT1 (interacts with) TRP53</data>
  <data key="d24">interacts with</data>
  <data key="d25">STAT1 (interacts with) TRP53</data>
  <data key="d26">False</data>
  <data key="d27">interacts with</data>
  <data key="d28">6036054.185215073</data>
  <data key="d29">Activation</data>
  <data key="d30">TRRUST, DoRothEA</data>
  <data key="d31">Yes</data>
  <data key="d32">Yes</data>
</edge>
<edge source="84108" target="84120">
  <data key="d22">85010</data>
  <data key="d23">MYBL2 (interacts with) MYC</data>
  <data key="d24">interacts with</data>
  <data key="d25">MYBL2 (interacts with) MYC</data>
  <data key="d26">False</data>
  <data key="d27">interacts with</data>
  <data key="d28">10713996.53370773</data>
  <data key="d29">Unknown</data>
  <data key="d30">DoRothEA</data>
  <data key="d31">Yes</data>
  <data key="d32">Yes</data>
</edge>
<edge source="83980" target="84090">
  <data key="d22">84436</data>
  <data key="d23">ATF3 (interacts with) ETS2</data>
  <data key="d24">interacts with</data>
  <data key="d25">ATF3 (interacts with) ETS2</data>
  <data key="d26">False</data>
  <data key="d27">interacts with</data>
  <data key="d28">1906385.135105684</data>
  <data key="d29">Unknown</data>
  <data key="d30">DoRothEA</data>
  <data key="d31">Yes</data>
  <data key="d32">Yes</data>
</edge>
<edge source="84022" target="84086">
  <data key="d22">84540</data>
  <data key="d23">CREM (interacts with) RARA</data>
  <data key="d24">interacts with</data>
  <data key="d25">CREM (interacts with) RARA</data>
  <data key="d26">False</data>
  <data key="d27">interacts with</data>
  <data key="d28">3180276.424697034</data>
  <data key="d29">Unknown</data>
  <data key="d30">DoRothEA</data>
  <data key="d31">Yes</data>
  <data key="d32">Yes</data>
</edge>
<edge source="84022" target="83980">
  <data key="d22">84542</data>
  <data key="d23">CREM (interacts with) ATF3</data>
  <data key="d24">interacts with</data>
  <data key="d25">CREM (interacts with) ATF3</data>
  <data key="d26">False</data>
  <data key="d27">interacts with</data>
  <data key="d28">1268860.6491196982</data>
  <data key="d29">Unknown</data>
  <data key="d30">DoRothEA</data>
  <data key="d31">Yes</data>
  <data key="d32">Yes</data>
</edge>
<edge source="84064" target="84118">
  <data key="d22">84612</data>
  <data key="d23">DNMT1 (interacts with) TRP53</data>
  <data key="d24">interacts with</data>
  <data key="d25">DNMT1 (interacts with) TRP53</data>
  <data key="d26">False</data>
  <data key="d27">interacts with</data>
  <data key="d28">15611869.525114818</data>
  <data key="d29">Unknown</data>
  <data key="d30">TRRUST</data>
  <data key="d31">Yes</data>
  <data key="d32">Yes</data>
</edge>
<edge source="83978" target="84120">
  <data key="d22">84432</data>
  <data key="d23">CTCF (interacts with) MYC</data>
  <data key="d24">interacts with</data>
  <data key="d25">CTCF (interacts with) MYC</data>
  <data key="d26">False</data>
  <data key="d27">interacts with</data>
  <data key="d28">4577287.194814367</data>
  <data key="d29">Unknown</data>
  <data key="d30">DoRothEA</data>
  <data key="d31">Yes</data>
  <data key="d32">Yes</data>
</edge>
<edge source="83978" target="84016">
  <data key="d22">84434</data>
  <data key="d23">CTCF (interacts with) NFE2L2</data>
  <data key="d24">interacts with</data>
  <data key="d25">CTCF (interacts with) NFE2L2</data>
  <data key="d26">False</data>
  <data key="d27">interacts with</data>
  <data key="d28">1356384.2824206653</data>
  <data key="d29">Unknown</data>
  <data key="d30">DoRothEA</data>
  <data key="d31">Yes</data>
  <data key="d32">Yes</data>
</edge>
<edge source="83844" target="84120">
  <data key="d22">84242</data>
  <data key="d23">JUP (interacts with) MYC</data>
  <data key="d24">interacts with</data>
  <data key="d25">JUP (interacts with) MYC</data>
  <data key="d26">False</data>
  <data key="d27">interacts with</data>
  <data key="d28">49422166.70517321</data>
  <data key="d29">Unknown</data>
  <data key="d30">RegNetwork</data>
  <data key="d32">Yes</data>
</edge>
<edge source="83970" target="84010">
  <data key="d22">84368</data>
  <data key="d23">EGR2 (interacts with) CEBPB</data>
  <data key="d24">interacts with</data>
  <data key="d25">EGR2 (interacts with) CEBPB</data>
  <data key="d26">False</data>
  <data key="d27">interacts with</data>
  <data key="d28">15856283.27903342</data>
  <data key="d29">Activation</data>
  <data key="d30">TRRUST</data>
  <data key="d31">Yes</data>
  <data key="d32">Yes</data>
</edge>
<edge source="83974" target="83948">
  <data key="d22">84372</data>
  <data key="d23">IRF4 (interacts with) ZEB1</data>
  <data key="d24">interacts with</data>
  <data key="d25">IRF4 (interacts with) ZEB1</data>
  <data key="d26">False</data>
  <data key="d27">interacts with</data>
  <data key="d28">2715886.865934455</data>
  <data key="d29">Unknown</data>
  <data key="d30">DoRothEA</data>
  <data key="d31">Yes</data>
  <data key="d32">Yes</data>
</edge>
<edge source="83974" target="83950">
  <data key="d22">84374</data>
  <data key="d23">IRF4 (interacts with) PRDM1</data>
  <data key="d24">interacts with</data>
  <data key="d25">IRF4 (interacts with) PRDM1</data>
  <data key="d26">False</data>
  <data key="d27">interacts with</data>
  <data key="d28">5293330.226486909</data>
  <data key="d29">Activation, Repression</data>
  <data key="d30">TRRUST</data>
  <data key="d31">Yes</data>
  <data key="d32">Yes</data>
</edge>
<edge source="84016" target="84010">
  <data key="d22">84506</data>
  <data key="d23">NFE2L2 (interacts with) CEBPB</data>
  <data key="d24">interacts with</data>
  <data key="d25">NFE2L2 (interacts with) CEBPB</data>
  <data key="d26">False</data>
  <data key="d27">interacts with</data>
  <data key="d28">7178010.94817409</data>
  <data key="d29">Activation</data>
  <data key="d30">TRRUST</data>
  <data key="d31">Yes</data>
  <data key="d32">Yes</data>
</edge>
<edge source="84016" target="84072">
  <data key="d22">84508</data>
  <data key="d23">NFE2L2 (interacts with) NFKB1</data>
  <data key="d24">interacts with</data>
  <data key="d25">NFE2L2 (interacts with) NFKB1</data>
  <data key="d26">False</data>
  <data key="d27">interacts with</data>
  <data key="d28">32620927.868655056</data>
  <data key="d29">Repression</data>
  <data key="d30">TRRUST</data>
  <data key="d31">Yes</data>
  <data key="d32">Yes</data>
</edge>
<edge source="84016" target="84078">
  <data key="d22">84510</data>
  <data key="d23">NFE2L2 (interacts with) RUNX2</data>
  <data key="d24">interacts with</data>
  <data key="d25">NFE2L2 (interacts with) RUNX2</data>
  <data key="d26">False</data>
  <data key="d27">interacts with</data>
  <data key="d28">7497908.324926476</data>
  <data key="d29">Repression</data>
  <data key="d30">TRRUST</data>
  <data key="d31">Yes</data>
  <data key="d32">Yes</data>
</edge>
<edge source="84094" target="83970">
  <data key="d22">84948</data>
  <data key="d23">JUN (interacts with) EGR2</data>
  <data key="d24">interacts with</data>
  <data key="d25">JUN (interacts with) EGR2</data>
  <data key="d26">False</data>
  <data key="d27">interacts with</data>
  <data key="d28">1657379.685347506</data>
  <data key="d29">Unknown</data>
  <data key="d30">RegNetwork</data>
  <data key="d31">Yes</data>
  <data key="d32">Yes</data>
</edge>
<edge source="84094" target="84022">
  <data key="d22">84950</data>
  <data key="d23">JUN (interacts with) CREM</data>
  <data key="d24">interacts with</data>
  <data key="d25">JUN (interacts with) CREM</data>
  <data key="d26">False</data>
  <data key="d27">interacts with</data>
  <data key="d28">3265545.179568059</data>
  <data key="d29">Unknown</data>
  <data key="d30">DoRothEA</data>
  <data key="d31">Yes</data>
  <data key="d32">Yes</data>
</edge>
<edge source="84094" target="83950">
  <data key="d22">84952</data>
  <data key="d23">JUN (interacts with) PRDM1</data>
  <data key="d24">interacts with</data>
  <data key="d25">JUN (interacts with) PRDM1</data>
  <data key="d26">False</data>
  <data key="d27">interacts with</data>
  <data key="d28">5855157.351141962</data>
  <data key="d29">Unknown</data>
  <data key="d30">TRRUST</data>
  <data key="d31">Yes</data>
  <data key="d32">Yes</data>
</edge>
<edge source="84094" target="84090">
  <data key="d22">84954</data>
  <data key="d23">JUN (interacts with) ETS2</data>
  <data key="d24">interacts with</data>
  <data key="d25">JUN (interacts with) ETS2</data>
  <data key="d26">False</data>
  <data key="d27">interacts with</data>
  <data key="d28">1006032.5945007234</data>
  <data key="d29">Unknown</data>
  <data key="d30">DoRothEA</data>
  <data key="d31">Yes</data>
  <data key="d32">Yes</data>
</edge>
<edge source="84094" target="84070">
  <data key="d22">84986</data>
  <data key="d23">JUN (interacts with) NFKB2</data>
  <data key="d24">interacts with</data>
  <data key="d25">JUN (interacts with) NFKB2</data>
  <data key="d26">False</data>
  <data key="d27">interacts with</data>
  <data key="d28">1709811.4113651353</data>
  <data key="d29">Unknown</data>
  <data key="d30">DoRothEA</data>
  <data key="d31">Yes</data>
  <data key="d32">Yes</data>
</edge>
<edge source="84094" target="83980">
  <data key="d22">84988</data>
  <data key="d23">JUN (interacts with) ATF3</data>
  <data key="d24">interacts with</data>
  <data key="d25">JUN (interacts with) ATF3</data>
  <data key="d26">False</data>
  <data key="d27">interacts with</data>
  <data key="d28">3075408.452287952</data>
  <data key="d29">Unknown</data>
  <data key="d30">DoRothEA</data>
  <data key="d31">Yes</data>
  <data key="d32">Yes</data>
</edge>
<edge source="84094" target="84072">
  <data key="d22">84990</data>
  <data key="d23">JUN (interacts with) NFKB1</data>
  <data key="d24">interacts with</data>
  <data key="d25">JUN (interacts with) NFKB1</data>
  <data key="d26">False</data>
  <data key="d27">interacts with</data>
  <data key="d28">11071013.878823398</data>
  <data key="d29">Activation</data>
  <data key="d30">TRRUST, RegNetwork</data>
  <data key="d31">Yes</data>
  <data key="d32">Yes</data>
</edge>
<edge source="84094" target="84074">
  <data key="d22">84994</data>
  <data key="d23">JUN (interacts with) ETS1</data>
  <data key="d24">interacts with</data>
  <data key="d25">JUN (interacts with) ETS1</data>
  <data key="d26">False</data>
  <data key="d27">interacts with</data>
  <data key="d28">16545239.084175069</data>
  <data key="d29">Unknown</data>
  <data key="d30">DoRothEA</data>
  <data key="d31">Yes</data>
  <data key="d32">Yes</data>
</edge>
<edge source="84094" target="84076">
  <data key="d22">84996</data>
  <data key="d23">JUN (interacts with) EGR1</data>
  <data key="d24">interacts with</data>
  <data key="d25">JUN (interacts with) EGR1</data>
  <data key="d26">False</data>
  <data key="d27">interacts with</data>
  <data key="d28">5818090.46243704</data>
  <data key="d29">Unknown</data>
  <data key="d30">RegNetwork</data>
  <data key="d31">Yes</data>
  <data key="d32">Yes</data>
</edge>
<edge source="84094" target="84078">
  <data key="d22">84998</data>
  <data key="d23">JUN (interacts with) RUNX2</data>
  <data key="d24">interacts with</data>
  <data key="d25">JUN (interacts with) RUNX2</data>
  <data key="d26">False</data>
  <data key="d27">interacts with</data>
  <data key="d28">4142820.3656613426</data>
  <data key="d29">Unknown</data>
  <data key="d30">DoRothEA</data>
  <data key="d31">Yes</data>
  <data key="d32">Yes</data>
</edge>
<edge source="84094" target="84120">
  <data key="d22">85000</data>
  <data key="d23">JUN (interacts with) MYC</data>
  <data key="d24">interacts with</data>
  <data key="d25">JUN (interacts with) MYC</data>
  <data key="d26">False</data>
  <data key="d27">interacts with</data>
  <data key="d28">11272782.18098819</data>
  <data key="d29">Unknown</data>
  <data key="d30">DoRothEA</data>
  <data key="d31">Yes</data>
  <data key="d32">Yes</data>
</edge>
<edge source="84094" target="84118">
  <data key="d22">85002</data>
  <data key="d23">JUN (interacts with) TRP53</data>
  <data key="d24">interacts with</data>
  <data key="d25">JUN (interacts with) TRP53</data>
  <data key="d26">False</data>
  <data key="d27">interacts with</data>
  <data key="d28">13827951.125154568</data>
  <data key="d29">Repression</data>
  <data key="d30">TRRUST, DoRothEA</data>
  <data key="d31">Yes</data>
  <data key="d32">Yes</data>
</edge>
<edge source="84094" target="84016">
  <data key="d22">85004</data>
  <data key="d23">JUN (interacts with) NFE2L2</data>
  <data key="d24">interacts with</data>
  <data key="d25">JUN (interacts with) NFE2L2</data>
  <data key="d26">False</data>
  <data key="d27">interacts with</data>
  <data key="d28">2347822.986299401</data>
  <data key="d29">Repression</data>
  <data key="d30">TRRUST</data>
  <data key="d31">Yes</data>
  <data key="d32">Yes</data>
</edge>
<edge source="84008" target="84030">
  <data key="d22">84472</data>
  <data key="d23">LEF1 (interacts with) AR</data>
  <data key="d24">interacts with</data>
  <data key="d25">LEF1 (interacts with) AR</data>
  <data key="d26">False</data>
  <data key="d27">interacts with</data>
  <data key="d28">11688105.05334423</data>
  <data key="d29">Unknown</data>
  <data key="d30">DoRothEA</data>
  <data key="d31">Yes</data>
  <data key="d32">Yes</data>
</edge>
<edge source="84008" target="84094">
  <data key="d22">84476</data>
  <data key="d23">LEF1 (interacts with) JUN</data>
  <data key="d24">interacts with</data>
  <data key="d25">LEF1 (interacts with) JUN</data>
  <data key="d26">False</data>
  <data key="d27">interacts with</data>
  <data key="d28">10309178.422607413</data>
  <data key="d29">Unknown</data>
  <data key="d30">RegNetwork</data>
  <data key="d31">Yes</data>
  <data key="d32">Yes</data>
</edge>
<edge source="84008" target="84000">
  <data key="d22">84478</data>
  <data key="d23">LEF1 (interacts with) CTNNB1</data>
  <data key="d24">interacts with</data>
  <data key="d25">LEF1 (interacts with) CTNNB1</data>
  <data key="d26">False</data>
  <data key="d27">interacts with</data>
  <data key="d28">2176893.4999981737</data>
  <data key="d29">Activation</data>
  <data key="d30">TRRUST, DoRothEA</data>
  <data key="d31">Yes</data>
  <data key="d32">Yes</data>
</edge>
<edge source="84008" target="84078">
  <data key="d22">84482</data>
  <data key="d23">LEF1 (interacts with) RUNX2</data>
  <data key="d24">interacts with</data>
  <data key="d25">LEF1 (interacts with) RUNX2</data>
  <data key="d26">False</data>
  <data key="d27">interacts with</data>
  <data key="d28">1440073.1417203906</data>
  <data key="d29">Repression</data>
  <data key="d30">TRRUST</data>
  <data key="d31">Yes</data>
  <data key="d32">Yes</data>
</edge>
<edge source="84008" target="84120">
  <data key="d22">84484</data>
  <data key="d23">LEF1 (interacts with) MYC</data>
  <data key="d24">interacts with</data>
  <data key="d25">LEF1 (interacts with) MYC</data>
  <data key="d26">False</data>
  <data key="d27">interacts with</data>
  <data key="d28">11969708.244209958</data>
  <data key="d29">Unknown</data>
  <data key="d30">DoRothEA, RegNetwork</data>
  <data key="d31">Yes</data>
  <data key="d32">Yes</data>
</edge>
<edge source="84010" target="83980">
  <data key="d22">84498</data>
  <data key="d23">CEBPB (interacts with) ATF3</data>
  <data key="d24">interacts with</data>
  <data key="d25">CEBPB (interacts with) ATF3</data>
  <data key="d26">False</data>
  <data key="d27">interacts with</data>
  <data key="d28">2349937.4777350635</data>
  <data key="d29">Unknown</data>
  <data key="d30">TRRUST</data>
  <data key="d31">Yes</data>
  <data key="d32">Yes</data>
</edge>
<edge source="84010" target="84078">
  <data key="d22">84500</data>
  <data key="d23">CEBPB (interacts with) RUNX2</data>
  <data key="d24">interacts with</data>
  <data key="d25">CEBPB (interacts with) RUNX2</data>
  <data key="d26">False</data>
  <data key="d27">interacts with</data>
  <data key="d28">4590556.15856189</data>
  <data key="d29">Repression</data>
  <data key="d30">TRRUST</data>
  <data key="d31">Yes</data>
  <data key="d32">Yes</data>
</edge>
<edge source="84010" target="84120">
  <data key="d22">84502</data>
  <data key="d23">CEBPB (interacts with) MYC</data>
  <data key="d24">interacts with</data>
  <data key="d25">CEBPB (interacts with) MYC</data>
  <data key="d26">False</data>
  <data key="d27">interacts with</data>
  <data key="d28">17890054.48344376</data>
  <data key="d29">Repression</data>
  <data key="d30">TRRUST</data>
  <data key="d31">Yes</data>
  <data key="d32">Yes</data>
</edge>
<edge source="84010" target="84118">
  <data key="d22">84504</data>
  <data key="d23">CEBPB (interacts with) TRP53</data>
  <data key="d24">interacts with</data>
  <data key="d25">CEBPB (interacts with) TRP53</data>
  <data key="d26">False</data>
  <data key="d27">interacts with</data>
  <data key="d28">20587881.933801368</data>
  <data key="d29">Unknown</data>
  <data key="d30">TRRUST</data>
  <data key="d31">Yes</data>
  <data key="d32">Yes</data>
</edge>
<edge source="84088" target="84118">
  <data key="d22">84914</data>
  <data key="d23">EZH2 (interacts with) TRP53</data>
  <data key="d24">interacts with</data>
  <data key="d25">EZH2 (interacts with) TRP53</data>
  <data key="d26">False</data>
  <data key="d27">interacts with</data>
  <data key="d28">15763991.382249454</data>
  <data key="d29">Unknown</data>
  <data key="d30">TRRUST</data>
  <data key="d31">Yes</data>
  <data key="d32">Yes</data>
</edge>
<edge source="84092" target="84024">
  <data key="d22">84936</data>
  <data key="d23">ELK1 (interacts with) SRF</data>
  <data key="d24">interacts with</data>
  <data key="d25">ELK1 (interacts with) SRF</data>
  <data key="d26">False</data>
  <data key="d27">interacts with</data>
  <data key="d28">2076967.0197949905</data>
  <data key="d29">Unknown</data>
  <data key="d30">DoRothEA</data>
  <data key="d31">Yes</data>
  <data key="d32">Yes</data>
</edge>
<edge source="84092" target="84076">
  <data key="d22">84946</data>
  <data key="d23">ELK1 (interacts with) EGR1</data>
  <data key="d24">interacts with</data>
  <data key="d25">ELK1 (interacts with) EGR1</data>
  <data key="d26">False</data>
  <data key="d27">interacts with</data>
  <data key="d28">4115253.8212620784</data>
  <data key="d29">Unknown</data>
  <data key="d30">TRRUST, DoRothEA, RegNetwork</data>
  <data key="d31">Yes</data>
  <data key="d32">Yes</data>
</edge>
<edge source="83878" target="84028">
  <data key="d22">84244</data>
  <data key="d23">CREB1 (interacts with) YY1</data>
  <data key="d24">interacts with</data>
  <data key="d25">CREB1 (interacts with) YY1</data>
  <data key="d26">False</data>
  <data key="d27">interacts with</data>
  <data key="d28">5645858.12936872</data>
  <data key="d29">Unknown</data>
  <data key="d30">RegNetwork</data>
  <data key="d31">Yes</data>
  <data key="d32">Yes</data>
</edge>
<edge source="83878" target="84010">
  <data key="d22">84246</data>
  <data key="d23">CREB1 (interacts with) CEBPB</data>
  <data key="d24">interacts with</data>
  <data key="d25">CREB1 (interacts with) CEBPB</data>
  <data key="d26">False</data>
  <data key="d27">interacts with</data>
  <data key="d28">2343221.4202045486</data>
  <data key="d29">Unknown</data>
  <data key="d30">RegNetwork</data>
  <data key="d31">Yes</data>
  <data key="d32">Yes</data>
</edge>
<edge source="83878" target="84094">
  <data key="d22">84248</data>
  <data key="d23">CREB1 (interacts with) JUN</data>
  <data key="d24">interacts with</data>
  <data key="d25">CREB1 (interacts with) JUN</data>
  <data key="d26">False</data>
  <data key="d27">interacts with</data>
  <data key="d28">6921105.467184693</data>
  <data key="d29">Unknown</data>
  <data key="d30">DoRothEA, RegNetwork</data>
  <data key="d31">Yes</data>
  <data key="d32">Yes</data>
</edge>
<edge source="83878" target="84076">
  <data key="d22">84250</data>
  <data key="d23">CREB1 (interacts with) EGR1</data>
  <data key="d24">interacts with</data>
  <data key="d25">CREB1 (interacts with) EGR1</data>
  <data key="d26">False</data>
  <data key="d27">interacts with</data>
  <data key="d28">5548738.877618293</data>
  <data key="d29">Unknown</data>
  <data key="d30">DoRothEA</data>
  <data key="d31">Yes</data>
  <data key="d32">Yes</data>
</edge>
<edge source="84090" target="84094">
  <data key="d22">84928</data>
  <data key="d23">ETS2 (interacts with) JUN</data>
  <data key="d24">interacts with</data>
  <data key="d25">ETS2 (interacts with) JUN</data>
  <data key="d26">False</data>
  <data key="d27">interacts with</data>
  <data key="d28">4167571.7051606523</data>
  <data key="d29">Unknown</data>
  <data key="d30">TRRUST</data>
  <data key="d31">Yes</data>
  <data key="d32">Yes</data>
</edge>
<edge source="84090" target="84076">
  <data key="d22">84930</data>
  <data key="d23">ETS2 (interacts with) EGR1</data>
  <data key="d24">interacts with</data>
  <data key="d25">ETS2 (interacts with) EGR1</data>
  <data key="d26">False</data>
  <data key="d27">interacts with</data>
  <data key="d28">2750622.7122127907</data>
  <data key="d29">Unknown</data>
  <data key="d30">TRRUST, DoRothEA</data>
  <data key="d31">Yes</data>
  <data key="d32">Yes</data>
</edge>
<edge source="84090" target="84120">
  <data key="d22">84932</data>
  <data key="d23">ETS2 (interacts with) MYC</data>
  <data key="d24">interacts with</data>
  <data key="d25">ETS2 (interacts with) MYC</data>
  <data key="d26">False</data>
  <data key="d27">interacts with</data>
  <data key="d28">5576800.998056991</data>
  <data key="d29">Unknown</data>
  <data key="d30">DoRothEA</data>
  <data key="d31">Yes</data>
  <data key="d32">Yes</data>
</edge>
<edge source="84090" target="84118">
  <data key="d22">84934</data>
  <data key="d23">ETS2 (interacts with) TRP53</data>
  <data key="d24">interacts with</data>
  <data key="d25">ETS2 (interacts with) TRP53</data>
  <data key="d26">False</data>
  <data key="d27">interacts with</data>
  <data key="d28">4852877.041887277</data>
  <data key="d29">Unknown</data>
  <data key="d30">DoRothEA</data>
  <data key="d31">Yes</data>
  <data key="d32">Yes</data>
</edge>
<edge source="84082" target="84020">
  <data key="d22">84876</data>
  <data key="d23">SNAI1 (interacts with) HNF4A</data>
  <data key="d24">interacts with</data>
  <data key="d25">SNAI1 (interacts with) HNF4A</data>
  <data key="d26">False</data>
  <data key="d27">interacts with</data>
  <data key="d28">6234175.61834048</data>
  <data key="d29">Repression</data>
  <data key="d30">TRRUST</data>
  <data key="d31">Yes</data>
  <data key="d32">Yes</data>
</edge>
<edge source="84082" target="84000">
  <data key="d22">84882</data>
  <data key="d23">SNAI1 (interacts with) CTNNB1</data>
  <data key="d24">interacts with</data>
  <data key="d25">SNAI1 (interacts with) CTNNB1</data>
  <data key="d26">False</data>
  <data key="d27">interacts with</data>
  <data key="d28">2405014.164252555</data>
  <data key="d29">Repression</data>
  <data key="d30">TRRUST</data>
  <data key="d31">Yes</data>
  <data key="d32">Yes</data>
</edge>
<edge source="84082" target="84078">
  <data key="d22">84884</data>
  <data key="d23">SNAI1 (interacts with) RUNX2</data>
  <data key="d24">interacts with</data>
  <data key="d25">SNAI1 (interacts with) RUNX2</data>
  <data key="d26">False</data>
  <data key="d27">interacts with</data>
  <data key="d28">2413086.615847648</data>
  <data key="d29">Repression</data>
  <data key="d30">TRRUST</data>
  <data key="d31">Yes</data>
  <data key="d32">Yes</data>
</edge>
<edge source="84082" target="84118">
  <data key="d22">84886</data>
  <data key="d23">SNAI1 (interacts with) TRP53</data>
  <data key="d24">interacts with</data>
  <data key="d25">SNAI1 (interacts with) TRP53</data>
  <data key="d26">False</data>
  <data key="d27">interacts with</data>
  <data key="d28">8672690.219452804</data>
  <data key="d29">Repression</data>
  <data key="d30">TRRUST</data>
  <data key="d31">Yes</data>
  <data key="d32">Yes</data>
</edge>
<edge source="84086" target="84020">
  <data key="d22">84890</data>
  <data key="d23">RARA (interacts with) HNF4A</data>
  <data key="d24">interacts with</data>
  <data key="d25">RARA (interacts with) HNF4A</data>
  <data key="d26">False</data>
  <data key="d27">interacts with</data>
  <data key="d28">7592561.944448351</data>
  <data key="d29">Unknown</data>
  <data key="d30">DoRothEA</data>
  <data key="d31">Yes</data>
  <data key="d32">Yes</data>
</edge>
<edge source="84086" target="83844">
  <data key="d22">84892</data>
  <data key="d23">RARA (interacts with) JUP</data>
  <data key="d24">interacts with</data>
  <data key="d25">RARA (interacts with) JUP</data>
  <data key="d26">False</data>
  <data key="d27">interacts with</data>
  <data key="d28">499097.5484729328</data>
  <data key="d29">Unknown</data>
  <data key="d30">RegNetwork</data>
  <data key="d31">Yes</data>
  <data key="d32">Yes</data>
</edge>
<edge source="84086" target="83976">
  <data key="d22">84904</data>
  <data key="d23">RARA (interacts with) STAT1</data>
  <data key="d24">interacts with</data>
  <data key="d25">RARA (interacts with) STAT1</data>
  <data key="d26">False</data>
  <data key="d27">interacts with</data>
  <data key="d28">13627782.058789635</data>
  <data key="d29">Repression</data>
  <data key="d30">TRRUST</data>
  <data key="d31">Yes</data>
  <data key="d32">Yes</data>
</edge>
<edge source="84086" target="84000">
  <data key="d22">84906</data>
  <data key="d23">RARA (interacts with) CTNNB1</data>
  <data key="d24">interacts with</data>
  <data key="d25">RARA (interacts with) CTNNB1</data>
  <data key="d26">False</data>
  <data key="d27">interacts with</data>
  <data key="d28">2232710.1092003817</data>
  <data key="d29">Unknown</data>
  <data key="d30">RegNetwork</data>
  <data key="d31">Yes</data>
  <data key="d32">Yes</data>
</edge>
<edge source="84086" target="84074">
  <data key="d22">84908</data>
  <data key="d23">RARA (interacts with) ETS1</data>
  <data key="d24">interacts with</data>
  <data key="d25">RARA (interacts with) ETS1</data>
  <data key="d26">False</data>
  <data key="d27">interacts with</data>
  <data key="d28">11382420.787469242</data>
  <data key="d29">Unknown</data>
  <data key="d30">DoRothEA</data>
  <data key="d31">Yes</data>
  <data key="d32">Yes</data>
</edge>
<edge source="84086" target="84120">
  <data key="d22">84910</data>
  <data key="d23">RARA (interacts with) MYC</data>
  <data key="d24">interacts with</data>
  <data key="d25">RARA (interacts with) MYC</data>
  <data key="d26">False</data>
  <data key="d27">interacts with</data>
  <data key="d28">10177328.925806656</data>
  <data key="d29">Unknown</data>
  <data key="d30">DoRothEA</data>
  <data key="d31">Yes</data>
  <data key="d32">Yes</data>
</edge>
<edge source="84000" target="84008">
  <data key="d22">84456</data>
  <data key="d23">CTNNB1 (interacts with) LEF1</data>
  <data key="d24">interacts with</data>
  <data key="d25">CTNNB1 (interacts with) LEF1</data>
  <data key="d26">False</data>
  <data key="d27">interacts with</data>
  <data key="d28">4428405.719876091</data>
  <data key="d29">Activation</data>
  <data key="d30">TRRUST</data>
  <data key="d31">Yes</data>
  <data key="d32">Yes</data>
</edge>
<edge source="84000" target="84078">
  <data key="d22">84466</data>
  <data key="d23">CTNNB1 (interacts with) RUNX2</data>
  <data key="d24">interacts with</data>
  <data key="d25">CTNNB1 (interacts with) RUNX2</data>
  <data key="d26">False</data>
  <data key="d27">interacts with</data>
  <data key="d28">5579539.872470562</data>
  <data key="d29">Activation</data>
  <data key="d30">TRRUST</data>
  <data key="d31">Yes</data>
  <data key="d32">Yes</data>
</edge>
<edge source="84000" target="84120">
  <data key="d22">84468</data>
  <data key="d23">CTNNB1 (interacts with) MYC</data>
  <data key="d24">interacts with</data>
  <data key="d25">CTNNB1 (interacts with) MYC</data>
  <data key="d26">False</data>
  <data key="d27">interacts with</data>
  <data key="d28">26826718.17851149</data>
  <data key="d29">Unknown</data>
  <data key="d30">TRRUST</data>
  <data key="d31">Yes</data>
  <data key="d32">Yes</data>
</edge>
<edge source="83914" target="84030">
  <data key="d22">84286</data>
  <data key="d23">FOXO3 (interacts with) AR</data>
  <data key="d24">interacts with</data>
  <data key="d25">FOXO3 (interacts with) AR</data>
  <data key="d26">False</data>
  <data key="d27">interacts with</data>
  <data key="d28">14443020.880787358</data>
  <data key="d29">h-activation</data>
  <data key="d30">DoRothEA</data>
  <data key="d31">Yes</data>
  <data key="d32">Yes</data>
</edge>
<edge source="83914" target="83904">
  <data key="d22">84290</data>
  <data key="d23">FOXO3 (interacts with) FOXO1</data>
  <data key="d24">interacts with</data>
  <data key="d25">FOXO3 (interacts with) FOXO1</data>
  <data key="d26">False</data>
  <data key="d27">interacts with</data>
  <data key="d28">3957098.327951535</data>
  <data key="d29">Unknown</data>
  <data key="d30">DoRothEA</data>
  <data key="d31">Yes</data>
  <data key="d32">Yes</data>
</edge>
<edge source="83950" target="83878">
  <data key="d22">84348</data>
  <data key="d23">PRDM1 (interacts with) CREB1</data>
  <data key="d24">interacts with</data>
  <data key="d25">PRDM1 (interacts with) CREB1</data>
  <data key="d26">False</data>
  <data key="d27">interacts with</data>
  <data key="d28">19251202.851624068</data>
  <data key="d29">Unknown</data>
  <data key="d30">DoRothEA</data>
  <data key="d31">Yes</data>
  <data key="d32">Yes</data>
</edge>
<edge source="83950" target="84120">
  <data key="d22">84350</data>
  <data key="d23">PRDM1 (interacts with) MYC</data>
  <data key="d24">interacts with</data>
  <data key="d25">PRDM1 (interacts with) MYC</data>
  <data key="d26">False</data>
  <data key="d27">interacts with</data>
  <data key="d28">15737623.631032897</data>
  <data key="d29">Unknown</data>
  <data key="d30">DoRothEA</data>
  <data key="d31">Yes</data>
  <data key="d32">Yes</data>
</edge>
<edge source="84078" target="84074">
  <data key="d22">84778</data>
  <data key="d23">RUNX2 (interacts with) ETS1</data>
  <data key="d24">interacts with</data>
  <data key="d25">RUNX2 (interacts with) ETS1</data>
  <data key="d26">False</data>
  <data key="d27">interacts with</data>
  <data key="d28">61404820.49827577</data>
  <data key="d29">Unknown</data>
  <data key="d30">DoRothEA</data>
  <data key="d31">Yes</data>
  <data key="d32">Yes</data>
</edge>
<edge source="84078" target="84008">
  <data key="d22">84788</data>
  <data key="d23">RUNX2 (interacts with) LEF1</data>
  <data key="d24">interacts with</data>
  <data key="d25">RUNX2 (interacts with) LEF1</data>
  <data key="d26">False</data>
  <data key="d27">interacts with</data>
  <data key="d28">20324431.990837198</data>
  <data key="d29">Unknown</data>
  <data key="d30">TRRUST</data>
  <data key="d31">Yes</data>
  <data key="d32">Yes</data>
</edge>
<edge source="84120" target="84082">
  <data key="d22">85074</data>
  <data key="d23">MYC (interacts with) SNAI1</data>
  <data key="d24">interacts with</data>
  <data key="d25">MYC (interacts with) SNAI1</data>
  <data key="d26">False</data>
  <data key="d27">interacts with</data>
  <data key="d28">7485960.211604475</data>
  <data key="d29">Unknown</data>
  <data key="d30">TRRUST</data>
  <data key="d31">Yes</data>
  <data key="d32">Yes</data>
</edge>
<edge source="84120" target="84086">
  <data key="d22">85078</data>
  <data key="d23">MYC (interacts with) RARA</data>
  <data key="d24">interacts with</data>
  <data key="d25">MYC (interacts with) RARA</data>
  <data key="d26">False</data>
  <data key="d27">interacts with</data>
  <data key="d28">20051455.419608556</data>
  <data key="d29">Unknown</data>
  <data key="d30">DoRothEA</data>
  <data key="d31">Yes</data>
  <data key="d32">Yes</data>
</edge>
<edge source="84120" target="84088">
  <data key="d22">85080</data>
  <data key="d23">MYC (interacts with) EZH2</data>
  <data key="d24">interacts with</data>
  <data key="d25">MYC (interacts with) EZH2</data>
  <data key="d26">False</data>
  <data key="d27">interacts with</data>
  <data key="d28">3056356.7949178903</data>
  <data key="d29">Unknown</data>
  <data key="d30">TRRUST</data>
  <data key="d31">Yes</data>
  <data key="d32">Yes</data>
</edge>
<edge source="84120" target="84090">
  <data key="d22">85082</data>
  <data key="d23">MYC (interacts with) ETS2</data>
  <data key="d24">interacts with</data>
  <data key="d25">MYC (interacts with) ETS2</data>
  <data key="d26">False</data>
  <data key="d27">interacts with</data>
  <data key="d28">5030222.66153528</data>
  <data key="d29">Unknown</data>
  <data key="d30">DoRothEA</data>
  <data key="d31">Yes</data>
  <data key="d32">Yes</data>
</edge>
<edge source="84120" target="84092">
  <data key="d22">85084</data>
  <data key="d23">MYC (interacts with) ELK1</data>
  <data key="d24">interacts with</data>
  <data key="d25">MYC (interacts with) ELK1</data>
  <data key="d26">False</data>
  <data key="d27">interacts with</data>
  <data key="d28">11782018.559436386</data>
  <data key="d29">Unknown</data>
  <data key="d30">DoRothEA</data>
  <data key="d31">Yes</data>
  <data key="d32">Yes</data>
</edge>
<edge source="84120" target="84094">
  <data key="d22">85086</data>
  <data key="d23">MYC (interacts with) JUN</data>
  <data key="d24">interacts with</data>
  <data key="d25">MYC (interacts with) JUN</data>
  <data key="d26">False</data>
  <data key="d27">interacts with</data>
  <data key="d28">40663639.12301354</data>
  <data key="d29">Unknown</data>
  <data key="d30">DoRothEA</data>
  <data key="d31">Yes</data>
  <data key="d32">Yes</data>
</edge>
<edge source="84120" target="84108">
  <data key="d22">85102</data>
  <data key="d23">MYC (interacts with) MYBL2</data>
  <data key="d24">interacts with</data>
  <data key="d25">MYC (interacts with) MYBL2</data>
  <data key="d26">False</data>
  <data key="d27">interacts with</data>
  <data key="d28">11660375.507472213</data>
  <data key="d29">Unknown</data>
  <data key="d30">DoRothEA</data>
  <data key="d31">Yes</data>
  <data key="d32">Yes</data>
</edge>
<edge source="84120" target="84118">
  <data key="d22">85114</data>
  <data key="d23">MYC (interacts with) TRP53</data>
  <data key="d24">interacts with</data>
  <data key="d25">MYC (interacts with) TRP53</data>
  <data key="d26">False</data>
  <data key="d27">interacts with</data>
  <data key="d28">46514464.37476032</data>
  <data key="d29">Activation</data>
  <data key="d30">TRRUST, DoRothEA</data>
  <data key="d31">Yes</data>
  <data key="d32">Yes</data>
</edge>
<edge source="83952" target="84016">
  <data key="d22">84358</data>
  <data key="d23">E2F6 (interacts with) NFE2L2</data>
  <data key="d24">interacts with</data>
  <data key="d25">E2F6 (interacts with) NFE2L2</data>
  <data key="d26">False</data>
  <data key="d27">interacts with</data>
  <data key="d28">1536059.8693565195</data>
  <data key="d29">Unknown</data>
  <data key="d30">DoRothEA</data>
  <data key="d31">Yes</data>
  <data key="d32">Yes</data>
</edge>
</graph></graphml>
