# Supplementary material for: Identification of master regulator genes controlling pathogenic CD4+ T cell fate in inflammatory bowel disease through transcriptional network analysis
Source: Sci Rep. 2024 May 8;14:10553. doi: 10.1038/s41598-024-61158-4 (PMC11078927; doi:10.1038/s41598-024-61158-4)
Supplement: Supplementary file 3 — Supplementary Information 2. [file 41598_2024_61158_MOESM3_ESM.zip › Supplementary File 1 colon nets/colon_ibd_full.graphml]

<?xml version='1.0' encoding='utf-8'?>
<graphml xmlns="http://graphml.graphdrawing.org/xmlns" xmlns:xsi="http://www.w3.org/2001/XMLSchema-instance" xsi:schemaLocation="http://graphml.graphdrawing.org/xmlns http://graphml.graphdrawing.org/xmlns/1.0/graphml.xsd"><key id="d15" for="edge" attr.name="Present_in_ibd" attr.type="string"/>
<key id="d14" for="edge" attr.name="found_in" attr.type="string"/>
<key id="d13" for="edge" attr.name="effect" attr.type="string"/>
<key id="d12" for="edge" attr.name="interaction" attr.type="string"/>
<key id="d11" for="edge" attr.name="selected" attr.type="boolean"/>
<key id="d10" for="edge" attr.name="name" attr.type="string"/>
<key id="d9" for="edge" attr.name="shared interaction" attr.type="string"/>
<key id="d8" for="edge" attr.name="shared name" attr.type="string"/>
<key id="d7" for="edge" attr.name="SUID" attr.type="long"/>
<key id="d6" for="node" attr.name="Present_in_ibd" attr.type="string"/>
<key id="d5" for="node" attr.name="status_in_ibd" attr.type="string"/>
<key id="d4" for="node" attr.name="label" attr.type="string"/>
<key id="d3" for="node" attr.name="selected" attr.type="boolean"/>
<key id="d2" for="node" attr.name="name" attr.type="string"/>
<key id="d1" for="node" attr.name="shared name" attr.type="string"/>
<key id="d0" for="node" attr.name="SUID" attr.type="long"/>
<graph edgedefault="directed"><node id="54714">
  <data key="d0">54714</data>
  <data key="d1">Cox5b</data>
  <data key="d2">Cox5b</data>
  <data key="d3">False</data>
  <data key="d4">Cox5b</data>
  <data key="d5">-</data>
  <data key="d6">Yes</data>
</node>
<node id="54712">
  <data key="d0">54712</data>
  <data key="d1">Rps14</data>
  <data key="d2">Rps14</data>
  <data key="d3">False</data>
  <data key="d4">Rps14</data>
  <data key="d5">-</data>
  <data key="d6">Yes</data>
</node>
<node id="54710">
  <data key="d0">54710</data>
  <data key="d1">Cfh</data>
  <data key="d2">Cfh</data>
  <data key="d3">False</data>
  <data key="d4">Cfh</data>
  <data key="d5">-</data>
  <data key="d6">Yes</data>
</node>
<node id="54708">
  <data key="d0">54708</data>
  <data key="d1">Myoc</data>
  <data key="d2">Myoc</data>
  <data key="d3">False</data>
  <data key="d4">Myoc</data>
  <data key="d5">-</data>
  <data key="d6">Yes</data>
</node>
<node id="54706">
  <data key="d0">54706</data>
  <data key="d1">Prkaca</data>
  <data key="d2">Prkaca</data>
  <data key="d3">False</data>
  <data key="d4">Prkaca</data>
  <data key="d5">-</data>
  <data key="d6">Yes</data>
</node>
<node id="54704">
  <data key="d0">54704</data>
  <data key="d1">Surf2</data>
  <data key="d2">Surf2</data>
  <data key="d3">False</data>
  <data key="d4">Surf2</data>
  <data key="d5">-</data>
  <data key="d6">Yes</data>
</node>
<node id="54702">
  <data key="d0">54702</data>
  <data key="d1">Gabbr1</data>
  <data key="d2">Gabbr1</data>
  <data key="d3">False</data>
  <data key="d4">Gabbr1</data>
  <data key="d5">-</data>
  <data key="d6">Yes</data>
</node>
<node id="54700">
  <data key="d0">54700</data>
  <data key="d1">Shisa5</data>
  <data key="d2">Shisa5</data>
  <data key="d3">False</data>
  <data key="d4">Shisa5</data>
  <data key="d5">-</data>
  <data key="d6">Yes</data>
</node>
<node id="54698">
  <data key="d0">54698</data>
  <data key="d1">2300009n04rik</data>
  <data key="d2">2300009n04rik</data>
  <data key="d3">False</data>
  <data key="d4">2300009n04rik</data>
  <data key="d5">-</data>
  <data key="d6">Yes</data>
</node>
<node id="54696">
  <data key="d0">54696</data>
  <data key="d1">Sesn3</data>
  <data key="d2">Sesn3</data>
  <data key="d3">False</data>
  <data key="d4">Sesn3</data>
  <data key="d5">-</data>
  <data key="d6">Yes</data>
</node>
<node id="54694">
  <data key="d0">54694</data>
  <data key="d1">Bai1</data>
  <data key="d2">Bai1</data>
  <data key="d3">False</data>
  <data key="d4">Bai1</data>
  <data key="d5">-</data>
  <data key="d6">Yes</data>
</node>
<node id="54692">
  <data key="d0">54692</data>
  <data key="d1">Cdc42</data>
  <data key="d2">Cdc42</data>
  <data key="d3">False</data>
  <data key="d4">Cdc42</data>
  <data key="d5">-</data>
  <data key="d6">Yes</data>
</node>
<node id="54690">
  <data key="d0">54690</data>
  <data key="d1">Csn3</data>
  <data key="d2">Csn3</data>
  <data key="d3">False</data>
  <data key="d4">Csn3</data>
  <data key="d5">-</data>
  <data key="d6">Yes</data>
</node>
<node id="54688">
  <data key="d0">54688</data>
  <data key="d1">Eef1a1</data>
  <data key="d2">Eef1a1</data>
  <data key="d3">False</data>
  <data key="d4">Eef1a1</data>
  <data key="d5">-</data>
  <data key="d6">Yes</data>
</node>
<node id="54686">
  <data key="d0">54686</data>
  <data key="d1">Eef1a2</data>
  <data key="d2">Eef1a2</data>
  <data key="d3">False</data>
  <data key="d4">Eef1a2</data>
  <data key="d5">-</data>
  <data key="d6">Yes</data>
</node>
<node id="54684">
  <data key="d0">54684</data>
  <data key="d1">Expi</data>
  <data key="d2">Expi</data>
  <data key="d3">False</data>
  <data key="d4">Expi</data>
  <data key="d5">-</data>
  <data key="d6">Yes</data>
</node>
<node id="54682">
  <data key="d0">54682</data>
  <data key="d1">Fdxr</data>
  <data key="d2">Fdxr</data>
  <data key="d3">False</data>
  <data key="d4">Fdxr</data>
  <data key="d5">-</data>
  <data key="d6">Yes</data>
</node>
<node id="54680">
  <data key="d0">54680</data>
  <data key="d1">Hnrnpab</data>
  <data key="d2">Hnrnpab</data>
  <data key="d3">False</data>
  <data key="d4">Hnrnpab</data>
  <data key="d5">-</data>
  <data key="d6">Yes</data>
</node>
<node id="54678">
  <data key="d0">54678</data>
  <data key="d1">Irs3</data>
  <data key="d2">Irs3</data>
  <data key="d3">False</data>
  <data key="d4">Irs3</data>
  <data key="d5">-</data>
  <data key="d6">Yes</data>
</node>
<node id="54676">
  <data key="d0">54676</data>
  <data key="d1">Ssrp1</data>
  <data key="d2">Ssrp1</data>
  <data key="d3">False</data>
  <data key="d4">Ssrp1</data>
  <data key="d5">-</data>
  <data key="d6">Yes</data>
</node>
<node id="54674">
  <data key="d0">54674</data>
  <data key="d1">Tep1</data>
  <data key="d2">Tep1</data>
  <data key="d3">False</data>
  <data key="d4">Tep1</data>
  <data key="d5">-</data>
  <data key="d6">Yes</data>
</node>
<node id="54672">
  <data key="d0">54672</data>
  <data key="d1">Terc</data>
  <data key="d2">Terc</data>
  <data key="d3">False</data>
  <data key="d4">Terc</data>
  <data key="d5">-</data>
  <data key="d6">Yes</data>
</node>
<node id="54670">
  <data key="d0">54670</data>
  <data key="d1">Aamp</data>
  <data key="d2">Aamp</data>
  <data key="d3">False</data>
  <data key="d4">Aamp</data>
  <data key="d5">-</data>
  <data key="d6">Yes</data>
</node>
<node id="54668">
  <data key="d0">54668</data>
  <data key="d1">Daglb</data>
  <data key="d2">Daglb</data>
  <data key="d3">False</data>
  <data key="d4">Daglb</data>
  <data key="d5">-</data>
  <data key="d6">Yes</data>
</node>
<node id="54666">
  <data key="d0">54666</data>
  <data key="d1">Cables2</data>
  <data key="d2">Cables2</data>
  <data key="d3">False</data>
  <data key="d4">Cables2</data>
  <data key="d5">-</data>
  <data key="d6">Yes</data>
</node>
<node id="54664">
  <data key="d0">54664</data>
  <data key="d1">Rfwd2</data>
  <data key="d2">Rfwd2</data>
  <data key="d3">False</data>
  <data key="d4">Rfwd2</data>
  <data key="d5">-</data>
  <data key="d6">Yes</data>
</node>
<node id="54662">
  <data key="d0">54662</data>
  <data key="d1">Fkbp3</data>
  <data key="d2">Fkbp3</data>
  <data key="d3">False</data>
  <data key="d4">Fkbp3</data>
  <data key="d5">-</data>
  <data key="d6">Yes</data>
</node>
<node id="54660">
  <data key="d0">54660</data>
  <data key="d1">Ramp2</data>
  <data key="d2">Ramp2</data>
  <data key="d3">False</data>
  <data key="d4">Ramp2</data>
  <data key="d5">-</data>
  <data key="d6">Yes</data>
</node>
<node id="54658">
  <data key="d0">54658</data>
  <data key="d1">Lrdd</data>
  <data key="d2">Lrdd</data>
  <data key="d3">False</data>
  <data key="d4">Lrdd</data>
  <data key="d5">-</data>
  <data key="d6">Yes</data>
</node>
<node id="54656">
  <data key="d0">54656</data>
  <data key="d1">Mmu-mir-451a</data>
  <data key="d2">Mmu-mir-451a</data>
  <data key="d3">False</data>
  <data key="d4">Mmu-mir-451a</data>
  <data key="d5">-</data>
  <data key="d6">Yes</data>
</node>
<node id="54654">
  <data key="d0">54654</data>
  <data key="d1">Mmu-mir-709</data>
  <data key="d2">Mmu-mir-709</data>
  <data key="d3">False</data>
  <data key="d4">Mmu-mir-709</data>
  <data key="d5">-</data>
  <data key="d6">Yes</data>
</node>
<node id="54652">
  <data key="d0">54652</data>
  <data key="d1">Gbp5</data>
  <data key="d2">Gbp5</data>
  <data key="d3">False</data>
  <data key="d4">Gbp5</data>
  <data key="d5">-</data>
  <data key="d6">Yes</data>
</node>
<node id="54650">
  <data key="d0">54650</data>
  <data key="d1">Krtap15</data>
  <data key="d2">Krtap15</data>
  <data key="d3">False</data>
  <data key="d4">Krtap15</data>
  <data key="d5">-</data>
  <data key="d6">Yes</data>
</node>
<node id="54648">
  <data key="d0">54648</data>
  <data key="d1">Casp4</data>
  <data key="d2">Casp4</data>
  <data key="d3">False</data>
  <data key="d4">Casp4</data>
  <data key="d5">-</data>
  <data key="d6">Yes</data>
</node>
<node id="54646">
  <data key="d0">54646</data>
  <data key="d1">Spink3</data>
  <data key="d2">Spink3</data>
  <data key="d3">False</data>
  <data key="d4">Spink3</data>
  <data key="d5">-</data>
  <data key="d6">Yes</data>
</node>
<node id="54644">
  <data key="d0">54644</data>
  <data key="d1">St6galnac2</data>
  <data key="d2">St6galnac2</data>
  <data key="d3">False</data>
  <data key="d4">St6galnac2</data>
  <data key="d5">-</data>
  <data key="d6">Yes</data>
</node>
<node id="54642">
  <data key="d0">54642</data>
  <data key="d1">Rgn</data>
  <data key="d2">Rgn</data>
  <data key="d3">False</data>
  <data key="d4">Rgn</data>
  <data key="d5">-</data>
  <data key="d6">Yes</data>
</node>
<node id="54640">
  <data key="d0">54640</data>
  <data key="d1">Prph</data>
  <data key="d2">Prph</data>
  <data key="d3">False</data>
  <data key="d4">Prph</data>
  <data key="d5">-</data>
  <data key="d6">Yes</data>
</node>
<node id="54638">
  <data key="d0">54638</data>
  <data key="d1">Myh2</data>
  <data key="d2">Myh2</data>
  <data key="d3">False</data>
  <data key="d4">Myh2</data>
  <data key="d5">-</data>
  <data key="d6">Yes</data>
</node>
<node id="54636">
  <data key="d0">54636</data>
  <data key="d1">Hras1</data>
  <data key="d2">Hras1</data>
  <data key="d3">False</data>
  <data key="d4">Hras1</data>
  <data key="d5">-</data>
  <data key="d6">Yes</data>
</node>
<node id="54634">
  <data key="d0">54634</data>
  <data key="d1">Hpn</data>
  <data key="d2">Hpn</data>
  <data key="d3">False</data>
  <data key="d4">Hpn</data>
  <data key="d5">-</data>
  <data key="d6">Yes</data>
</node>
<node id="54632">
  <data key="d0">54632</data>
  <data key="d1">Hba-a1</data>
  <data key="d2">Hba-a1</data>
  <data key="d3">False</data>
  <data key="d4">Hba-a1</data>
  <data key="d5">-</data>
  <data key="d6">Yes</data>
</node>
<node id="54630">
  <data key="d0">54630</data>
  <data key="d1">Slc26a2</data>
  <data key="d2">Slc26a2</data>
  <data key="d3">False</data>
  <data key="d4">Slc26a2</data>
  <data key="d5">-</data>
  <data key="d6">Yes</data>
</node>
<node id="54628">
  <data key="d0">54628</data>
  <data key="d1">Ckmt1</data>
  <data key="d2">Ckmt1</data>
  <data key="d3">False</data>
  <data key="d4">Ckmt1</data>
  <data key="d5">-</data>
  <data key="d6">Yes</data>
</node>
<node id="54626">
  <data key="d0">54626</data>
  <data key="d1">Cd24a</data>
  <data key="d2">Cd24a</data>
  <data key="d3">False</data>
  <data key="d4">Cd24a</data>
  <data key="d5">-</data>
  <data key="d6">Yes</data>
</node>
<node id="54624">
  <data key="d0">54624</data>
  <data key="d1">Mtch1</data>
  <data key="d2">Mtch1</data>
  <data key="d3">False</data>
  <data key="d4">Mtch1</data>
  <data key="d5">-</data>
  <data key="d6">Yes</data>
</node>
<node id="54622">
  <data key="d0">54622</data>
  <data key="d1">Sos2</data>
  <data key="d2">Sos2</data>
  <data key="d3">False</data>
  <data key="d4">Sos2</data>
  <data key="d5">-</data>
  <data key="d6">Yes</data>
</node>
<node id="54620">
  <data key="d0">54620</data>
  <data key="d1">Spry3</data>
  <data key="d2">Spry3</data>
  <data key="d3">False</data>
  <data key="d4">Spry3</data>
  <data key="d5">-</data>
  <data key="d6">Yes</data>
</node>
<node id="54618">
  <data key="d0">54618</data>
  <data key="d1">Spry4</data>
  <data key="d2">Spry4</data>
  <data key="d3">False</data>
  <data key="d4">Spry4</data>
  <data key="d5">-</data>
  <data key="d6">Yes</data>
</node>
<node id="54616">
  <data key="d0">54616</data>
  <data key="d1">Spred1</data>
  <data key="d2">Spred1</data>
  <data key="d3">False</data>
  <data key="d4">Spred1</data>
  <data key="d5">-</data>
  <data key="d6">Yes</data>
</node>
<node id="54614">
  <data key="d0">54614</data>
  <data key="d1">Spred3</data>
  <data key="d2">Spred3</data>
  <data key="d3">False</data>
  <data key="d4">Spred3</data>
  <data key="d5">-</data>
  <data key="d6">Yes</data>
</node>
<node id="54612">
  <data key="d0">54612</data>
  <data key="d1">Sf3b2</data>
  <data key="d2">Sf3b2</data>
  <data key="d3">False</data>
  <data key="d4">Sf3b2</data>
  <data key="d5">-</data>
  <data key="d6">Yes</data>
</node>
<node id="54610">
  <data key="d0">54610</data>
  <data key="d1">Erbb2ip</data>
  <data key="d2">Erbb2ip</data>
  <data key="d3">False</data>
  <data key="d4">Erbb2ip</data>
  <data key="d5">-</data>
  <data key="d6">Yes</data>
</node>
<node id="54608">
  <data key="d0">54608</data>
  <data key="d1">Acvr1b</data>
  <data key="d2">Acvr1b</data>
  <data key="d3">False</data>
  <data key="d4">Acvr1b</data>
  <data key="d5">-</data>
  <data key="d6">Yes</data>
</node>
<node id="54606">
  <data key="d0">54606</data>
  <data key="d1">Mmu-mir-7a-5p</data>
  <data key="d2">Mmu-mir-7a-5p</data>
  <data key="d3">False</data>
  <data key="d4">Mmu-mir-7a-5p</data>
  <data key="d5">-</data>
  <data key="d6">Yes</data>
</node>
<node id="54604">
  <data key="d0">54604</data>
  <data key="d1">Gpd2</data>
  <data key="d2">Gpd2</data>
  <data key="d3">False</data>
  <data key="d4">Gpd2</data>
  <data key="d5">-</data>
  <data key="d6">Yes</data>
</node>
<node id="54602">
  <data key="d0">54602</data>
  <data key="d1">G6pd2</data>
  <data key="d2">G6pd2</data>
  <data key="d3">False</data>
  <data key="d4">G6pd2</data>
  <data key="d5">-</data>
  <data key="d6">Yes</data>
</node>
<node id="54600">
  <data key="d0">54600</data>
  <data key="d1">Fgr</data>
  <data key="d2">Fgr</data>
  <data key="d3">False</data>
  <data key="d4">Fgr</data>
  <data key="d5">up</data>
  <data key="d6">Yes</data>
</node>
<node id="54598">
  <data key="d0">54598</data>
  <data key="d1">Aqp7</data>
  <data key="d2">Aqp7</data>
  <data key="d3">False</data>
  <data key="d4">Aqp7</data>
  <data key="d5">-</data>
  <data key="d6">Yes</data>
</node>
<node id="54596">
  <data key="d0">54596</data>
  <data key="d1">Gk2</data>
  <data key="d2">Gk2</data>
  <data key="d3">False</data>
  <data key="d4">Gk2</data>
  <data key="d5">-</data>
  <data key="d6">Yes</data>
</node>
<node id="54594">
  <data key="d0">54594</data>
  <data key="d1">Gyk</data>
  <data key="d2">Gyk</data>
  <data key="d3">False</data>
  <data key="d4">Gyk</data>
  <data key="d5">-</data>
  <data key="d6">Yes</data>
</node>
<node id="54592">
  <data key="d0">54592</data>
  <data key="d1">Pdpk1</data>
  <data key="d2">Pdpk1</data>
  <data key="d3">False</data>
  <data key="d4">Pdpk1</data>
  <data key="d5">-</data>
  <data key="d6">Yes</data>
</node>
<node id="54590">
  <data key="d0">54590</data>
  <data key="d1">Acadl</data>
  <data key="d2">Acadl</data>
  <data key="d3">False</data>
  <data key="d4">Acadl</data>
  <data key="d5">-</data>
  <data key="d6">Yes</data>
</node>
<node id="54588">
  <data key="d0">54588</data>
  <data key="d1">Acox3</data>
  <data key="d2">Acox3</data>
  <data key="d3">False</data>
  <data key="d4">Acox3</data>
  <data key="d5">-</data>
  <data key="d6">Yes</data>
</node>
<node id="54586">
  <data key="d0">54586</data>
  <data key="d1">Cpt1c</data>
  <data key="d2">Cpt1c</data>
  <data key="d3">False</data>
  <data key="d4">Cpt1c</data>
  <data key="d5">-</data>
  <data key="d6">Yes</data>
</node>
<node id="54584">
  <data key="d0">54584</data>
  <data key="d1">Acsl3</data>
  <data key="d2">Acsl3</data>
  <data key="d3">False</data>
  <data key="d4">Acsl3</data>
  <data key="d5">-</data>
  <data key="d6">Yes</data>
</node>
<node id="54582">
  <data key="d0">54582</data>
  <data key="d1">Cyp4a30b-ps</data>
  <data key="d2">Cyp4a30b-ps</data>
  <data key="d3">False</data>
  <data key="d4">Cyp4a30b-ps</data>
  <data key="d5">-</data>
  <data key="d6">Yes</data>
</node>
<node id="54580">
  <data key="d0">54580</data>
  <data key="d1">Acsbg2</data>
  <data key="d2">Acsbg2</data>
  <data key="d3">False</data>
  <data key="d4">Acsbg2</data>
  <data key="d5">-</data>
  <data key="d6">Yes</data>
</node>
<node id="54578">
  <data key="d0">54578</data>
  <data key="d1">Scd3</data>
  <data key="d2">Scd3</data>
  <data key="d3">False</data>
  <data key="d4">Scd3</data>
  <data key="d5">-</data>
  <data key="d6">Yes</data>
</node>
<node id="54576">
  <data key="d0">54576</data>
  <data key="d1">Slc27a4</data>
  <data key="d2">Slc27a4</data>
  <data key="d3">False</data>
  <data key="d4">Slc27a4</data>
  <data key="d5">-</data>
  <data key="d6">Yes</data>
</node>
<node id="54574">
  <data key="d0">54574</data>
  <data key="d1">Acaa1b</data>
  <data key="d2">Acaa1b</data>
  <data key="d3">False</data>
  <data key="d4">Acaa1b</data>
  <data key="d5">-</data>
  <data key="d6">Yes</data>
</node>
<node id="54572">
  <data key="d0">54572</data>
  <data key="d1">Cyp4a29-ps</data>
  <data key="d2">Cyp4a29-ps</data>
  <data key="d3">False</data>
  <data key="d4">Cyp4a29-ps</data>
  <data key="d5">-</data>
  <data key="d6">Yes</data>
</node>
<node id="54570">
  <data key="d0">54570</data>
  <data key="d1">Acsl6</data>
  <data key="d2">Acsl6</data>
  <data key="d3">False</data>
  <data key="d4">Acsl6</data>
  <data key="d5">-</data>
  <data key="d6">Yes</data>
</node>
<node id="54568">
  <data key="d0">54568</data>
  <data key="d1">Cyp4a14</data>
  <data key="d2">Cyp4a14</data>
  <data key="d3">False</data>
  <data key="d4">Cyp4a14</data>
  <data key="d5">-</data>
  <data key="d6">Yes</data>
</node>
<node id="54566">
  <data key="d0">54566</data>
  <data key="d1">Acaa1a</data>
  <data key="d2">Acaa1a</data>
  <data key="d3">False</data>
  <data key="d4">Acaa1a</data>
  <data key="d5">-</data>
  <data key="d6">Yes</data>
</node>
<node id="54564">
  <data key="d0">54564</data>
  <data key="d1">Snrpb</data>
  <data key="d2">Snrpb</data>
  <data key="d3">False</data>
  <data key="d4">Snrpb</data>
  <data key="d5">-</data>
  <data key="d6">Yes</data>
</node>
<node id="54562">
  <data key="d0">54562</data>
  <data key="d1">Snrpa</data>
  <data key="d2">Snrpa</data>
  <data key="d3">False</data>
  <data key="d4">Snrpa</data>
  <data key="d5">-</data>
  <data key="d6">Yes</data>
</node>
<node id="54560">
  <data key="d0">54560</data>
  <data key="d1">Nif3l1</data>
  <data key="d2">Nif3l1</data>
  <data key="d3">False</data>
  <data key="d4">Nif3l1</data>
  <data key="d5">-</data>
  <data key="d6">Yes</data>
</node>
<node id="54558">
  <data key="d0">54558</data>
  <data key="d1">Mmu-let-7g-5p</data>
  <data key="d2">Mmu-let-7g-5p</data>
  <data key="d3">False</data>
  <data key="d4">Mmu-let-7g-5p</data>
  <data key="d5">-</data>
  <data key="d6">Yes</data>
</node>
<node id="54556">
  <data key="d0">54556</data>
  <data key="d1">Cited1</data>
  <data key="d2">Cited1</data>
  <data key="d3">False</data>
  <data key="d4">Cited1</data>
  <data key="d5">-</data>
  <data key="d6">Yes</data>
</node>
<node id="54554">
  <data key="d0">54554</data>
  <data key="d1">Loc100041504</data>
  <data key="d2">Loc100041504</data>
  <data key="d3">False</data>
  <data key="d4">Loc100041504</data>
  <data key="d5">-</data>
  <data key="d6">Yes</data>
</node>
<node id="54552">
  <data key="d0">54552</data>
  <data key="d1">Loc100041593</data>
  <data key="d2">Loc100041593</data>
  <data key="d3">False</data>
  <data key="d4">Loc100041593</data>
  <data key="d5">-</data>
  <data key="d6">Yes</data>
</node>
<node id="54550">
  <data key="d0">54550</data>
  <data key="d1">Gm10591</data>
  <data key="d2">Gm10591</data>
  <data key="d3">False</data>
  <data key="d4">Gm10591</data>
  <data key="d5">-</data>
  <data key="d6">Yes</data>
</node>
<node id="54548">
  <data key="d0">54548</data>
  <data key="d1">Gm13304</data>
  <data key="d2">Gm13304</data>
  <data key="d3">False</data>
  <data key="d4">Gm13304</data>
  <data key="d5">-</data>
  <data key="d6">Yes</data>
</node>
<node id="54546">
  <data key="d0">54546</data>
  <data key="d1">Gm1987</data>
  <data key="d2">Gm1987</data>
  <data key="d3">False</data>
  <data key="d4">Gm1987</data>
  <data key="d5">-</data>
  <data key="d6">Yes</data>
</node>
<node id="54544">
  <data key="d0">54544</data>
  <data key="d1">Loc100862177</data>
  <data key="d2">Loc100862177</data>
  <data key="d3">False</data>
  <data key="d4">Loc100862177</data>
  <data key="d5">-</data>
  <data key="d6">Yes</data>
</node>
<node id="54542">
  <data key="d0">54542</data>
  <data key="d1">Gm2023</data>
  <data key="d2">Gm2023</data>
  <data key="d3">False</data>
  <data key="d4">Gm2023</data>
  <data key="d5">-</data>
  <data key="d6">Yes</data>
</node>
<node id="54540">
  <data key="d0">54540</data>
  <data key="d1">Mmu-mir-146a-5p</data>
  <data key="d2">Mmu-mir-146a-5p</data>
  <data key="d3">False</data>
  <data key="d4">Mmu-mir-146a-5p</data>
  <data key="d5">-</data>
  <data key="d6">Yes</data>
</node>
<node id="54538">
  <data key="d0">54538</data>
  <data key="d1">Ahrr</data>
  <data key="d2">Ahrr</data>
  <data key="d3">False</data>
  <data key="d4">Ahrr</data>
  <data key="d5">-</data>
  <data key="d6">Yes</data>
</node>
<node id="54536">
  <data key="d0">54536</data>
  <data key="d1">Traf5</data>
  <data key="d2">Traf5</data>
  <data key="d3">False</data>
  <data key="d4">Traf5</data>
  <data key="d5">-</data>
  <data key="d6">Yes</data>
</node>
<node id="54534">
  <data key="d0">54534</data>
  <data key="d1">Traf6</data>
  <data key="d2">Traf6</data>
  <data key="d3">False</data>
  <data key="d4">Traf6</data>
  <data key="d5">-</data>
  <data key="d6">Yes</data>
</node>
<node id="54532">
  <data key="d0">54532</data>
  <data key="d1">Skiv2l</data>
  <data key="d2">Skiv2l</data>
  <data key="d3">False</data>
  <data key="d4">Skiv2l</data>
  <data key="d5">-</data>
  <data key="d6">Yes</data>
</node>
<node id="54530">
  <data key="d0">54530</data>
  <data key="d1">Slc2a8</data>
  <data key="d2">Slc2a8</data>
  <data key="d3">False</data>
  <data key="d4">Slc2a8</data>
  <data key="d5">-</data>
  <data key="d6">Yes</data>
</node>
<node id="54528">
  <data key="d0">54528</data>
  <data key="d1">Lcn8</data>
  <data key="d2">Lcn8</data>
  <data key="d3">False</data>
  <data key="d4">Lcn8</data>
  <data key="d5">-</data>
  <data key="d6">Yes</data>
</node>
<node id="54526">
  <data key="d0">54526</data>
  <data key="d1">Prl3d1</data>
  <data key="d2">Prl3d1</data>
  <data key="d3">False</data>
  <data key="d4">Prl3d1</data>
  <data key="d5">-</data>
  <data key="d6">Yes</data>
</node>
<node id="54524">
  <data key="d0">54524</data>
  <data key="d1">Pkd2</data>
  <data key="d2">Pkd2</data>
  <data key="d3">False</data>
  <data key="d4">Pkd2</data>
  <data key="d5">-</data>
  <data key="d6">Yes</data>
</node>
<node id="54522">
  <data key="d0">54522</data>
  <data key="d1">Nefm</data>
  <data key="d2">Nefm</data>
  <data key="d3">False</data>
  <data key="d4">Nefm</data>
  <data key="d5">-</data>
  <data key="d6">Yes</data>
</node>
<node id="54520">
  <data key="d0">54520</data>
  <data key="d1">Mdh1</data>
  <data key="d2">Mdh1</data>
  <data key="d3">False</data>
  <data key="d4">Mdh1</data>
  <data key="d5">-</data>
  <data key="d6">Yes</data>
</node>
<node id="54518">
  <data key="d0">54518</data>
  <data key="d1">Mdh2</data>
  <data key="d2">Mdh2</data>
  <data key="d3">False</data>
  <data key="d4">Mdh2</data>
  <data key="d5">-</data>
  <data key="d6">Yes</data>
</node>
<node id="54516">
  <data key="d0">54516</data>
  <data key="d1">Ldhc</data>
  <data key="d2">Ldhc</data>
  <data key="d3">False</data>
  <data key="d4">Ldhc</data>
  <data key="d5">-</data>
  <data key="d6">Yes</data>
</node>
<node id="54514">
  <data key="d0">54514</data>
  <data key="d1">Htr3a</data>
  <data key="d2">Htr3a</data>
  <data key="d3">False</data>
  <data key="d4">Htr3a</data>
  <data key="d5">-</data>
  <data key="d6">Yes</data>
</node>
<node id="54512">
  <data key="d0">54512</data>
  <data key="d1">Crygc</data>
  <data key="d2">Crygc</data>
  <data key="d3">False</data>
  <data key="d4">Crygc</data>
  <data key="d5">-</data>
  <data key="d6">Yes</data>
</node>
<node id="54510">
  <data key="d0">54510</data>
  <data key="d1">Mmu-mir-141-3p</data>
  <data key="d2">Mmu-mir-141-3p</data>
  <data key="d3">False</data>
  <data key="d4">Mmu-mir-141-3p</data>
  <data key="d5">-</data>
  <data key="d6">Yes</data>
</node>
<node id="54508">
  <data key="d0">54508</data>
  <data key="d1">Mmu-mir-200b-3p</data>
  <data key="d2">Mmu-mir-200b-3p</data>
  <data key="d3">False</data>
  <data key="d4">Mmu-mir-200b-3p</data>
  <data key="d5">-</data>
  <data key="d6">Yes</data>
</node>
<node id="54506">
  <data key="d0">54506</data>
  <data key="d1">Mmu-mir-200a-3p</data>
  <data key="d2">Mmu-mir-200a-3p</data>
  <data key="d3">False</data>
  <data key="d4">Mmu-mir-200a-3p</data>
  <data key="d5">-</data>
  <data key="d6">Yes</data>
</node>
<node id="54504">
  <data key="d0">54504</data>
  <data key="d1">Mmu-mir-200c-3p</data>
  <data key="d2">Mmu-mir-200c-3p</data>
  <data key="d3">False</data>
  <data key="d4">Mmu-mir-200c-3p</data>
  <data key="d5">-</data>
  <data key="d6">Yes</data>
</node>
<node id="54502">
  <data key="d0">54502</data>
  <data key="d1">Mmu-mir-429-3p</data>
  <data key="d2">Mmu-mir-429-3p</data>
  <data key="d3">False</data>
  <data key="d4">Mmu-mir-429-3p</data>
  <data key="d5">-</data>
  <data key="d6">Yes</data>
</node>
<node id="54500">
  <data key="d0">54500</data>
  <data key="d1">Npm1</data>
  <data key="d2">Npm1</data>
  <data key="d3">False</data>
  <data key="d4">Npm1</data>
  <data key="d5">-</data>
  <data key="d6">Yes</data>
</node>
<node id="54498">
  <data key="d0">54498</data>
  <data key="d1">Emp1</data>
  <data key="d2">Emp1</data>
  <data key="d3">False</data>
  <data key="d4">Emp1</data>
  <data key="d5">-</data>
  <data key="d6">Yes</data>
</node>
<node id="54496">
  <data key="d0">54496</data>
  <data key="d1">Eif2s1</data>
  <data key="d2">Eif2s1</data>
  <data key="d3">False</data>
  <data key="d4">Eif2s1</data>
  <data key="d5">-</data>
  <data key="d6">Yes</data>
</node>
<node id="54494">
  <data key="d0">54494</data>
  <data key="d1">Dffb</data>
  <data key="d2">Dffb</data>
  <data key="d3">False</data>
  <data key="d4">Dffb</data>
  <data key="d5">-</data>
  <data key="d6">Yes</data>
</node>
<node id="54492">
  <data key="d0">54492</data>
  <data key="d1">Myct1</data>
  <data key="d2">Myct1</data>
  <data key="d3">False</data>
  <data key="d4">Myct1</data>
  <data key="d5">-</data>
  <data key="d6">Yes</data>
</node>
<node id="54490">
  <data key="d0">54490</data>
  <data key="d1">Uchl1</data>
  <data key="d2">Uchl1</data>
  <data key="d3">False</data>
  <data key="d4">Uchl1</data>
  <data key="d5">-</data>
  <data key="d6">Yes</data>
</node>
<node id="54488">
  <data key="d0">54488</data>
  <data key="d1">St6galnac1</data>
  <data key="d2">St6galnac1</data>
  <data key="d3">False</data>
  <data key="d4">St6galnac1</data>
  <data key="d5">-</data>
  <data key="d6">Yes</data>
</node>
<node id="54486">
  <data key="d0">54486</data>
  <data key="d1">Hdc</data>
  <data key="d2">Hdc</data>
  <data key="d3">False</data>
  <data key="d4">Hdc</data>
  <data key="d5">-</data>
  <data key="d6">Yes</data>
</node>
<node id="54484">
  <data key="d0">54484</data>
  <data key="d1">Emr1</data>
  <data key="d2">Emr1</data>
  <data key="d3">False</data>
  <data key="d4">Emr1</data>
  <data key="d5">-</data>
  <data key="d6">Yes</data>
</node>
<node id="54482">
  <data key="d0">54482</data>
  <data key="d1">Pdcd4</data>
  <data key="d2">Pdcd4</data>
  <data key="d3">False</data>
  <data key="d4">Pdcd4</data>
  <data key="d5">-</data>
  <data key="d6">Yes</data>
</node>
<node id="54480">
  <data key="d0">54480</data>
  <data key="d1">Mapk13</data>
  <data key="d2">Mapk13</data>
  <data key="d3">False</data>
  <data key="d4">Mapk13</data>
  <data key="d5">up</data>
  <data key="d6">Yes</data>
</node>
<node id="54478">
  <data key="d0">54478</data>
  <data key="d1">Mapk11</data>
  <data key="d2">Mapk11</data>
  <data key="d3">False</data>
  <data key="d4">Mapk11</data>
  <data key="d5">-</data>
  <data key="d6">Yes</data>
</node>
<node id="54476">
  <data key="d0">54476</data>
  <data key="d1">Aanat</data>
  <data key="d2">Aanat</data>
  <data key="d3">False</data>
  <data key="d4">Aanat</data>
  <data key="d5">-</data>
  <data key="d6">Yes</data>
</node>
<node id="54474">
  <data key="d0">54474</data>
  <data key="d1">Rdh1</data>
  <data key="d2">Rdh1</data>
  <data key="d3">False</data>
  <data key="d4">Rdh1</data>
  <data key="d5">-</data>
  <data key="d6">Yes</data>
</node>
<node id="54472">
  <data key="d0">54472</data>
  <data key="d1">Emilin1</data>
  <data key="d2">Emilin1</data>
  <data key="d3">False</data>
  <data key="d4">Emilin1</data>
  <data key="d5">-</data>
  <data key="d6">Yes</data>
</node>
<node id="54470">
  <data key="d0">54470</data>
  <data key="d1">Prh1</data>
  <data key="d2">Prh1</data>
  <data key="d3">False</data>
  <data key="d4">Prh1</data>
  <data key="d5">-</data>
  <data key="d6">Yes</data>
</node>
<node id="54468">
  <data key="d0">54468</data>
  <data key="d1">Sdc4</data>
  <data key="d2">Sdc4</data>
  <data key="d3">False</data>
  <data key="d4">Sdc4</data>
  <data key="d5">-</data>
  <data key="d6">Yes</data>
</node>
<node id="54466">
  <data key="d0">54466</data>
  <data key="d1">Ly9</data>
  <data key="d2">Ly9</data>
  <data key="d3">False</data>
  <data key="d4">Ly9</data>
  <data key="d5">-</data>
  <data key="d6">Yes</data>
</node>
<node id="54464">
  <data key="d0">54464</data>
  <data key="d1">H2-l</data>
  <data key="d2">H2-l</data>
  <data key="d3">False</data>
  <data key="d4">H2-l</data>
  <data key="d5">-</data>
  <data key="d6">Yes</data>
</node>
<node id="54462">
  <data key="d0">54462</data>
  <data key="d1">Ncan</data>
  <data key="d2">Ncan</data>
  <data key="d3">False</data>
  <data key="d4">Ncan</data>
  <data key="d5">-</data>
  <data key="d6">Yes</data>
</node>
<node id="54460">
  <data key="d0">54460</data>
  <data key="d1">Col7a1</data>
  <data key="d2">Col7a1</data>
  <data key="d3">False</data>
  <data key="d4">Col7a1</data>
  <data key="d5">-</data>
  <data key="d6">Yes</data>
</node>
<node id="54458">
  <data key="d0">54458</data>
  <data key="d1">Atp10a</data>
  <data key="d2">Atp10a</data>
  <data key="d3">False</data>
  <data key="d4">Atp10a</data>
  <data key="d5">-</data>
  <data key="d6">Yes</data>
</node>
<node id="54456">
  <data key="d0">54456</data>
  <data key="d1">Gm12597</data>
  <data key="d2">Gm12597</data>
  <data key="d3">False</data>
  <data key="d4">Gm12597</data>
  <data key="d5">-</data>
  <data key="d6">Yes</data>
</node>
<node id="54454">
  <data key="d0">54454</data>
  <data key="d1">Ido2</data>
  <data key="d2">Ido2</data>
  <data key="d3">False</data>
  <data key="d4">Ido2</data>
  <data key="d5">-</data>
  <data key="d6">Yes</data>
</node>
<node id="54452">
  <data key="d0">54452</data>
  <data key="d1">Hspa2</data>
  <data key="d2">Hspa2</data>
  <data key="d3">False</data>
  <data key="d4">Hspa2</data>
  <data key="d5">-</data>
  <data key="d6">Yes</data>
</node>
<node id="54450">
  <data key="d0">54450</data>
  <data key="d1">Hspa1l</data>
  <data key="d2">Hspa1l</data>
  <data key="d3">False</data>
  <data key="d4">Hspa1l</data>
  <data key="d5">-</data>
  <data key="d6">Yes</data>
</node>
<node id="54448">
  <data key="d0">54448</data>
  <data key="d1">Plod2</data>
  <data key="d2">Plod2</data>
  <data key="d3">False</data>
  <data key="d4">Plod2</data>
  <data key="d5">-</data>
  <data key="d6">Yes</data>
</node>
<node id="54446">
  <data key="d0">54446</data>
  <data key="d1">Map2k4</data>
  <data key="d2">Map2k4</data>
  <data key="d3">False</data>
  <data key="d4">Map2k4</data>
  <data key="d5">-</data>
  <data key="d6">Yes</data>
</node>
<node id="54444">
  <data key="d0">54444</data>
  <data key="d1">P4hb</data>
  <data key="d2">P4hb</data>
  <data key="d3">False</data>
  <data key="d4">P4hb</data>
  <data key="d5">-</data>
  <data key="d6">Yes</data>
</node>
<node id="54442">
  <data key="d0">54442</data>
  <data key="d1">Mmu-mir-322-5p</data>
  <data key="d2">Mmu-mir-322-5p</data>
  <data key="d3">False</data>
  <data key="d4">Mmu-mir-322-5p</data>
  <data key="d5">-</data>
  <data key="d6">Yes</data>
</node>
<node id="54440">
  <data key="d0">54440</data>
  <data key="d1">Mmu-mir-322-3p</data>
  <data key="d2">Mmu-mir-322-3p</data>
  <data key="d3">False</data>
  <data key="d4">Mmu-mir-322-3p</data>
  <data key="d5">-</data>
  <data key="d6">Yes</data>
</node>
<node id="54438">
  <data key="d0">54438</data>
  <data key="d1">Mmu-mir-196b-5p</data>
  <data key="d2">Mmu-mir-196b-5p</data>
  <data key="d3">False</data>
  <data key="d4">Mmu-mir-196b-5p</data>
  <data key="d5">-</data>
  <data key="d6">Yes</data>
</node>
<node id="54436">
  <data key="d0">54436</data>
  <data key="d1">Loc640611</data>
  <data key="d2">Loc640611</data>
  <data key="d3">False</data>
  <data key="d4">Loc640611</data>
  <data key="d5">-</data>
  <data key="d6">Yes</data>
</node>
<node id="54434">
  <data key="d0">54434</data>
  <data key="d1">Igbp1</data>
  <data key="d2">Igbp1</data>
  <data key="d3">False</data>
  <data key="d4">Igbp1</data>
  <data key="d5">-</data>
  <data key="d6">Yes</data>
</node>
<node id="54432">
  <data key="d0">54432</data>
  <data key="d1">Tie1</data>
  <data key="d2">Tie1</data>
  <data key="d3">False</data>
  <data key="d4">Tie1</data>
  <data key="d5">-</data>
  <data key="d6">Yes</data>
</node>
<node id="54430">
  <data key="d0">54430</data>
  <data key="d1">Ncdn</data>
  <data key="d2">Ncdn</data>
  <data key="d3">False</data>
  <data key="d4">Ncdn</data>
  <data key="d5">-</data>
  <data key="d6">Yes</data>
</node>
<node id="54428">
  <data key="d0">54428</data>
  <data key="d1">Zfp354c</data>
  <data key="d2">Zfp354c</data>
  <data key="d3">False</data>
  <data key="d4">Zfp354c</data>
  <data key="d5">-</data>
  <data key="d6">Yes</data>
</node>
<node id="54426">
  <data key="d0">54426</data>
  <data key="d1">Rdh7</data>
  <data key="d2">Rdh7</data>
  <data key="d3">False</data>
  <data key="d4">Rdh7</data>
  <data key="d5">-</data>
  <data key="d6">Yes</data>
</node>
<node id="54424">
  <data key="d0">54424</data>
  <data key="d1">B3galt4</data>
  <data key="d2">B3galt4</data>
  <data key="d3">False</data>
  <data key="d4">B3galt4</data>
  <data key="d5">-</data>
  <data key="d6">Yes</data>
</node>
<node id="54422">
  <data key="d0">54422</data>
  <data key="d1">Ggh</data>
  <data key="d2">Ggh</data>
  <data key="d3">False</data>
  <data key="d4">Ggh</data>
  <data key="d5">-</data>
  <data key="d6">Yes</data>
</node>
<node id="54420">
  <data key="d0">54420</data>
  <data key="d1">Il3ra</data>
  <data key="d2">Il3ra</data>
  <data key="d3">False</data>
  <data key="d4">Il3ra</data>
  <data key="d5">-</data>
  <data key="d6">Yes</data>
</node>
<node id="54418">
  <data key="d0">54418</data>
  <data key="d1">Itga3</data>
  <data key="d2">Itga3</data>
  <data key="d3">False</data>
  <data key="d4">Itga3</data>
  <data key="d5">-</data>
  <data key="d6">Yes</data>
</node>
<node id="54416">
  <data key="d0">54416</data>
  <data key="d1">Mogs</data>
  <data key="d2">Mogs</data>
  <data key="d3">False</data>
  <data key="d4">Mogs</data>
  <data key="d5">-</data>
  <data key="d6">Yes</data>
</node>
<node id="54414">
  <data key="d0">54414</data>
  <data key="d1">Ddx20</data>
  <data key="d2">Ddx20</data>
  <data key="d3">False</data>
  <data key="d4">Ddx20</data>
  <data key="d5">up</data>
  <data key="d6">Yes</data>
</node>
<node id="54412">
  <data key="d0">54412</data>
  <data key="d1">Tubb4b</data>
  <data key="d2">Tubb4b</data>
  <data key="d3">False</data>
  <data key="d4">Tubb4b</data>
  <data key="d5">-</data>
  <data key="d6">Yes</data>
</node>
<node id="54410">
  <data key="d0">54410</data>
  <data key="d1">Spint1</data>
  <data key="d2">Spint1</data>
  <data key="d3">False</data>
  <data key="d4">Spint1</data>
  <data key="d5">-</data>
  <data key="d6">Yes</data>
</node>
<node id="54408">
  <data key="d0">54408</data>
  <data key="d1">Olfr54</data>
  <data key="d2">Olfr54</data>
  <data key="d3">False</data>
  <data key="d4">Olfr54</data>
  <data key="d5">-</data>
  <data key="d6">Yes</data>
</node>
<node id="54406">
  <data key="d0">54406</data>
  <data key="d1">Ifngr2</data>
  <data key="d2">Ifngr2</data>
  <data key="d3">False</data>
  <data key="d4">Ifngr2</data>
  <data key="d5">down</data>
  <data key="d6">Yes</data>
</node>
<node id="54404">
  <data key="d0">54404</data>
  <data key="d1">Galk1</data>
  <data key="d2">Galk1</data>
  <data key="d3">False</data>
  <data key="d4">Galk1</data>
  <data key="d5">-</data>
  <data key="d6">Yes</data>
</node>
<node id="54402">
  <data key="d0">54402</data>
  <data key="d1">2010106c02rik</data>
  <data key="d2">2010106c02rik</data>
  <data key="d3">False</data>
  <data key="d4">2010106c02rik</data>
  <data key="d5">-</data>
  <data key="d6">Yes</data>
</node>
<node id="54400">
  <data key="d0">54400</data>
  <data key="d1">Arl14</data>
  <data key="d2">Arl14</data>
  <data key="d3">False</data>
  <data key="d4">Arl14</data>
  <data key="d5">-</data>
  <data key="d6">Yes</data>
</node>
<node id="54398">
  <data key="d0">54398</data>
  <data key="d1">Cldn9</data>
  <data key="d2">Cldn9</data>
  <data key="d3">False</data>
  <data key="d4">Cldn9</data>
  <data key="d5">-</data>
  <data key="d6">Yes</data>
</node>
<node id="54396">
  <data key="d0">54396</data>
  <data key="d1">Slc25a48</data>
  <data key="d2">Slc25a48</data>
  <data key="d3">False</data>
  <data key="d4">Slc25a48</data>
  <data key="d5">-</data>
  <data key="d6">Yes</data>
</node>
<node id="54394">
  <data key="d0">54394</data>
  <data key="d1">Slc39a1</data>
  <data key="d2">Slc39a1</data>
  <data key="d3">False</data>
  <data key="d4">Slc39a1</data>
  <data key="d5">-</data>
  <data key="d6">Yes</data>
</node>
<node id="54392">
  <data key="d0">54392</data>
  <data key="d1">Lsm2</data>
  <data key="d2">Lsm2</data>
  <data key="d3">False</data>
  <data key="d4">Lsm2</data>
  <data key="d5">-</data>
  <data key="d6">Yes</data>
</node>
<node id="54390">
  <data key="d0">54390</data>
  <data key="d1">Olfr808</data>
  <data key="d2">Olfr808</data>
  <data key="d3">False</data>
  <data key="d4">Olfr808</data>
  <data key="d5">-</data>
  <data key="d6">Yes</data>
</node>
<node id="54388">
  <data key="d0">54388</data>
  <data key="d1">Olfr1378</data>
  <data key="d2">Olfr1378</data>
  <data key="d3">False</data>
  <data key="d4">Olfr1378</data>
  <data key="d5">-</data>
  <data key="d6">Yes</data>
</node>
<node id="54386">
  <data key="d0">54386</data>
  <data key="d1">Olfr1104</data>
  <data key="d2">Olfr1104</data>
  <data key="d3">False</data>
  <data key="d4">Olfr1104</data>
  <data key="d5">-</data>
  <data key="d6">Yes</data>
</node>
<node id="54384">
  <data key="d0">54384</data>
  <data key="d1">Dync1li2</data>
  <data key="d2">Dync1li2</data>
  <data key="d3">False</data>
  <data key="d4">Dync1li2</data>
  <data key="d5">-</data>
  <data key="d6">Yes</data>
</node>
<node id="54382">
  <data key="d0">54382</data>
  <data key="d1">Tkt</data>
  <data key="d2">Tkt</data>
  <data key="d3">False</data>
  <data key="d4">Tkt</data>
  <data key="d5">-</data>
  <data key="d6">Yes</data>
</node>
<node id="54380">
  <data key="d0">54380</data>
  <data key="d1">Tk</data>
  <data key="d2">Tk</data>
  <data key="d3">False</data>
  <data key="d4">Tk</data>
  <data key="d5">-</data>
  <data key="d6">Yes</data>
</node>
<node id="54378">
  <data key="d0">54378</data>
  <data key="d1">Fbxl21</data>
  <data key="d2">Fbxl21</data>
  <data key="d3">False</data>
  <data key="d4">Fbxl21</data>
  <data key="d5">-</data>
  <data key="d6">Yes</data>
</node>
<node id="54376">
  <data key="d0">54376</data>
  <data key="d1">Lactb2</data>
  <data key="d2">Lactb2</data>
  <data key="d3">False</data>
  <data key="d4">Lactb2</data>
  <data key="d5">-</data>
  <data key="d6">Yes</data>
</node>
<node id="54374">
  <data key="d0">54374</data>
  <data key="d1">Lrrc25</data>
  <data key="d2">Lrrc25</data>
  <data key="d3">False</data>
  <data key="d4">Lrrc25</data>
  <data key="d5">-</data>
  <data key="d6">Yes</data>
</node>
<node id="54372">
  <data key="d0">54372</data>
  <data key="d1">Nkx1-2</data>
  <data key="d2">Nkx1-2</data>
  <data key="d3">False</data>
  <data key="d4">Nkx1-2</data>
  <data key="d5">-</data>
  <data key="d6">Yes</data>
</node>
<node id="54370">
  <data key="d0">54370</data>
  <data key="d1">Rps7</data>
  <data key="d2">Rps7</data>
  <data key="d3">False</data>
  <data key="d4">Rps7</data>
  <data key="d5">-</data>
  <data key="d6">Yes</data>
</node>
<node id="54368">
  <data key="d0">54368</data>
  <data key="d1">Polr2a</data>
  <data key="d2">Polr2a</data>
  <data key="d3">False</data>
  <data key="d4">Polr2a</data>
  <data key="d5">-</data>
  <data key="d6">Yes</data>
</node>
<node id="54366">
  <data key="d0">54366</data>
  <data key="d1">Rpl30</data>
  <data key="d2">Rpl30</data>
  <data key="d3">False</data>
  <data key="d4">Rpl30</data>
  <data key="d5">-</data>
  <data key="d6">Yes</data>
</node>
<node id="54364">
  <data key="d0">54364</data>
  <data key="d1">Ranbp1</data>
  <data key="d2">Ranbp1</data>
  <data key="d3">False</data>
  <data key="d4">Ranbp1</data>
  <data key="d5">-</data>
  <data key="d6">Yes</data>
</node>
<node id="54362">
  <data key="d0">54362</data>
  <data key="d1">Rabggtb</data>
  <data key="d2">Rabggtb</data>
  <data key="d3">False</data>
  <data key="d4">Rabggtb</data>
  <data key="d5">-</data>
  <data key="d6">Yes</data>
</node>
<node id="54360">
  <data key="d0">54360</data>
  <data key="d1">Nsdhl</data>
  <data key="d2">Nsdhl</data>
  <data key="d3">False</data>
  <data key="d4">Nsdhl</data>
  <data key="d5">-</data>
  <data key="d6">Yes</data>
</node>
<node id="54358">
  <data key="d0">54358</data>
  <data key="d1">Nppc</data>
  <data key="d2">Nppc</data>
  <data key="d3">False</data>
  <data key="d4">Nppc</data>
  <data key="d5">-</data>
  <data key="d6">Yes</data>
</node>
<node id="54356">
  <data key="d0">54356</data>
  <data key="d1">Vmn1r227</data>
  <data key="d2">Vmn1r227</data>
  <data key="d3">False</data>
  <data key="d4">Vmn1r227</data>
  <data key="d5">-</data>
  <data key="d6">Yes</data>
</node>
<node id="54354">
  <data key="d0">54354</data>
  <data key="d1">Vmn1r229</data>
  <data key="d2">Vmn1r229</data>
  <data key="d3">False</data>
  <data key="d4">Vmn1r229</data>
  <data key="d5">-</data>
  <data key="d6">Yes</data>
</node>
<node id="54352">
  <data key="d0">54352</data>
  <data key="d1">Igh-vj558</data>
  <data key="d2">Igh-vj558</data>
  <data key="d3">False</data>
  <data key="d4">Igh-vj558</data>
  <data key="d5">-</data>
  <data key="d6">Yes</data>
</node>
<node id="54350">
  <data key="d0">54350</data>
  <data key="d1">Trmt2a</data>
  <data key="d2">Trmt2a</data>
  <data key="d3">False</data>
  <data key="d4">Trmt2a</data>
  <data key="d5">-</data>
  <data key="d6">Yes</data>
</node>
<node id="54348">
  <data key="d0">54348</data>
  <data key="d1">Hist2h3c1</data>
  <data key="d2">Hist2h3c1</data>
  <data key="d3">False</data>
  <data key="d4">Hist2h3c1</data>
  <data key="d5">-</data>
  <data key="d6">Yes</data>
</node>
<node id="54346">
  <data key="d0">54346</data>
  <data key="d1">Gas1</data>
  <data key="d2">Gas1</data>
  <data key="d3">False</data>
  <data key="d4">Gas1</data>
  <data key="d5">-</data>
  <data key="d6">Yes</data>
</node>
<node id="54344">
  <data key="d0">54344</data>
  <data key="d1">Fzd1</data>
  <data key="d2">Fzd1</data>
  <data key="d3">False</data>
  <data key="d4">Fzd1</data>
  <data key="d5">-</data>
  <data key="d6">Yes</data>
</node>
<node id="54342">
  <data key="d0">54342</data>
  <data key="d1">Ckb</data>
  <data key="d2">Ckb</data>
  <data key="d3">False</data>
  <data key="d4">Ckb</data>
  <data key="d5">-</data>
  <data key="d6">Yes</data>
</node>
<node id="54340">
  <data key="d0">54340</data>
  <data key="d1">Arl4a</data>
  <data key="d2">Arl4a</data>
  <data key="d3">False</data>
  <data key="d4">Arl4a</data>
  <data key="d5">-</data>
  <data key="d6">Yes</data>
</node>
<node id="54338">
  <data key="d0">54338</data>
  <data key="d1">Adh7</data>
  <data key="d2">Adh7</data>
  <data key="d3">False</data>
  <data key="d4">Adh7</data>
  <data key="d5">-</data>
  <data key="d6">Yes</data>
</node>
<node id="54336">
  <data key="d0">54336</data>
  <data key="d1">Vmn1r40</data>
  <data key="d2">Vmn1r40</data>
  <data key="d3">False</data>
  <data key="d4">Vmn1r40</data>
  <data key="d5">-</data>
  <data key="d6">Yes</data>
</node>
<node id="54334">
  <data key="d0">54334</data>
  <data key="d1">Vmn1r53</data>
  <data key="d2">Vmn1r53</data>
  <data key="d3">False</data>
  <data key="d4">Vmn1r53</data>
  <data key="d5">-</data>
  <data key="d6">Yes</data>
</node>
<node id="54332">
  <data key="d0">54332</data>
  <data key="d1">Vmn1r42</data>
  <data key="d2">Vmn1r42</data>
  <data key="d3">False</data>
  <data key="d4">Vmn1r42</data>
  <data key="d5">-</data>
  <data key="d6">Yes</data>
</node>
<node id="54330">
  <data key="d0">54330</data>
  <data key="d1">Chmp7</data>
  <data key="d2">Chmp7</data>
  <data key="d3">False</data>
  <data key="d4">Chmp7</data>
  <data key="d5">-</data>
  <data key="d6">Yes</data>
</node>
<node id="54328">
  <data key="d0">54328</data>
  <data key="d1">Vmn1r239-ps</data>
  <data key="d2">Vmn1r239-ps</data>
  <data key="d3">False</data>
  <data key="d4">Vmn1r239-ps</data>
  <data key="d5">-</data>
  <data key="d6">Yes</data>
</node>
<node id="54326">
  <data key="d0">54326</data>
  <data key="d1">A930017k11rik</data>
  <data key="d2">A930017k11rik</data>
  <data key="d3">False</data>
  <data key="d4">A930017k11rik</data>
  <data key="d5">-</data>
  <data key="d6">Yes</data>
</node>
<node id="54324">
  <data key="d0">54324</data>
  <data key="d1">Mmu-mir-708-5p</data>
  <data key="d2">Mmu-mir-708-5p</data>
  <data key="d3">False</data>
  <data key="d4">Mmu-mir-708-5p</data>
  <data key="d5">-</data>
  <data key="d6">Yes</data>
</node>
<node id="54322">
  <data key="d0">54322</data>
  <data key="d1">Mmu-mir-708-3p</data>
  <data key="d2">Mmu-mir-708-3p</data>
  <data key="d3">False</data>
  <data key="d4">Mmu-mir-708-3p</data>
  <data key="d5">-</data>
  <data key="d6">Yes</data>
</node>
<node id="54320">
  <data key="d0">54320</data>
  <data key="d1">Nrn1</data>
  <data key="d2">Nrn1</data>
  <data key="d3">False</data>
  <data key="d4">Nrn1</data>
  <data key="d5">-</data>
  <data key="d6">Yes</data>
</node>
<node id="54318">
  <data key="d0">54318</data>
  <data key="d1">Slc29a1</data>
  <data key="d2">Slc29a1</data>
  <data key="d3">False</data>
  <data key="d4">Slc29a1</data>
  <data key="d5">-</data>
  <data key="d6">Yes</data>
</node>
<node id="54316">
  <data key="d0">54316</data>
  <data key="d1">Clic4</data>
  <data key="d2">Clic4</data>
  <data key="d3">False</data>
  <data key="d4">Clic4</data>
  <data key="d5">-</data>
  <data key="d6">Yes</data>
</node>
<node id="54314">
  <data key="d0">54314</data>
  <data key="d1">Gyg</data>
  <data key="d2">Gyg</data>
  <data key="d3">False</data>
  <data key="d4">Gyg</data>
  <data key="d5">-</data>
  <data key="d6">Yes</data>
</node>
<node id="54312">
  <data key="d0">54312</data>
  <data key="d1">Scg2</data>
  <data key="d2">Scg2</data>
  <data key="d3">False</data>
  <data key="d4">Scg2</data>
  <data key="d5">-</data>
  <data key="d6">Yes</data>
</node>
<node id="54310">
  <data key="d0">54310</data>
  <data key="d1">Rdh16</data>
  <data key="d2">Rdh16</data>
  <data key="d3">False</data>
  <data key="d4">Rdh16</data>
  <data key="d5">-</data>
  <data key="d6">Yes</data>
</node>
<node id="54308">
  <data key="d0">54308</data>
  <data key="d1">Ntsr2</data>
  <data key="d2">Ntsr2</data>
  <data key="d3">False</data>
  <data key="d4">Ntsr2</data>
  <data key="d5">-</data>
  <data key="d6">Yes</data>
</node>
<node id="54306">
  <data key="d0">54306</data>
  <data key="d1">Mt3</data>
  <data key="d2">Mt3</data>
  <data key="d3">False</data>
  <data key="d4">Mt3</data>
  <data key="d5">-</data>
  <data key="d6">Yes</data>
</node>
<node id="54304">
  <data key="d0">54304</data>
  <data key="d1">Kcnc1</data>
  <data key="d2">Kcnc1</data>
  <data key="d3">False</data>
  <data key="d4">Kcnc1</data>
  <data key="d5">-</data>
  <data key="d6">Yes</data>
</node>
<node id="54302">
  <data key="d0">54302</data>
  <data key="d1">Galr1</data>
  <data key="d2">Galr1</data>
  <data key="d3">False</data>
  <data key="d4">Galr1</data>
  <data key="d5">-</data>
  <data key="d6">Yes</data>
</node>
<node id="54300">
  <data key="d0">54300</data>
  <data key="d1">Chgb</data>
  <data key="d2">Chgb</data>
  <data key="d3">False</data>
  <data key="d4">Chgb</data>
  <data key="d5">up</data>
  <data key="d6">Yes</data>
</node>
<node id="54298">
  <data key="d0">54298</data>
  <data key="d1">Cacna1s</data>
  <data key="d2">Cacna1s</data>
  <data key="d3">False</data>
  <data key="d4">Cacna1s</data>
  <data key="d5">-</data>
  <data key="d6">Yes</data>
</node>
<node id="54296">
  <data key="d0">54296</data>
  <data key="d1">Adcy8</data>
  <data key="d2">Adcy8</data>
  <data key="d3">False</data>
  <data key="d4">Adcy8</data>
  <data key="d5">-</data>
  <data key="d6">Yes</data>
</node>
<node id="54294">
  <data key="d0">54294</data>
  <data key="d1">Sfpi1</data>
  <data key="d2">Sfpi1</data>
  <data key="d3">False</data>
  <data key="d4">Sfpi1</data>
  <data key="d5">-</data>
  <data key="d6">Yes</data>
</node>
<node id="54292">
  <data key="d0">54292</data>
  <data key="d1">Ighg1</data>
  <data key="d2">Ighg1</data>
  <data key="d3">False</data>
  <data key="d4">Ighg1</data>
  <data key="d5">-</data>
  <data key="d6">Yes</data>
</node>
<node id="54290">
  <data key="d0">54290</data>
  <data key="d1">Dmbt1</data>
  <data key="d2">Dmbt1</data>
  <data key="d3">False</data>
  <data key="d4">Dmbt1</data>
  <data key="d5">-</data>
  <data key="d6">Yes</data>
</node>
<node id="54288">
  <data key="d0">54288</data>
  <data key="d1">Trp53-ps</data>
  <data key="d2">Trp53-ps</data>
  <data key="d3">False</data>
  <data key="d4">Trp53-ps</data>
  <data key="d5">-</data>
  <data key="d6">Yes</data>
</node>
<node id="54286">
  <data key="d0">54286</data>
  <data key="d1">Otc</data>
  <data key="d2">Otc</data>
  <data key="d3">False</data>
  <data key="d4">Otc</data>
  <data key="d5">-</data>
  <data key="d6">Yes</data>
</node>
<node id="54284">
  <data key="d0">54284</data>
  <data key="d1">Saa3</data>
  <data key="d2">Saa3</data>
  <data key="d3">False</data>
  <data key="d4">Saa3</data>
  <data key="d5">up</data>
  <data key="d6">Yes</data>
</node>
<node id="54282">
  <data key="d0">54282</data>
  <data key="d1">Neurl1a</data>
  <data key="d2">Neurl1a</data>
  <data key="d3">False</data>
  <data key="d4">Neurl1a</data>
  <data key="d5">-</data>
  <data key="d6">Yes</data>
</node>
<node id="54280">
  <data key="d0">54280</data>
  <data key="d1">Neu1</data>
  <data key="d2">Neu1</data>
  <data key="d3">False</data>
  <data key="d4">Neu1</data>
  <data key="d5">-</data>
  <data key="d6">Yes</data>
</node>
<node id="54278">
  <data key="d0">54278</data>
  <data key="d1">Krt10</data>
  <data key="d2">Krt10</data>
  <data key="d3">False</data>
  <data key="d4">Krt10</data>
  <data key="d5">-</data>
  <data key="d6">Yes</data>
</node>
<node id="54276">
  <data key="d0">54276</data>
  <data key="d1">H2afx</data>
  <data key="d2">H2afx</data>
  <data key="d3">False</data>
  <data key="d4">H2afx</data>
  <data key="d5">-</data>
  <data key="d6">Yes</data>
</node>
<node id="54274">
  <data key="d0">54274</data>
  <data key="d1">Gba</data>
  <data key="d2">Gba</data>
  <data key="d3">False</data>
  <data key="d4">Gba</data>
  <data key="d5">-</data>
  <data key="d6">Yes</data>
</node>
<node id="54272">
  <data key="d0">54272</data>
  <data key="d1">Atf6b</data>
  <data key="d2">Atf6b</data>
  <data key="d3">False</data>
  <data key="d4">Atf6b</data>
  <data key="d5">-</data>
  <data key="d6">Yes</data>
</node>
<node id="54270">
  <data key="d0">54270</data>
  <data key="d1">Arc</data>
  <data key="d2">Arc</data>
  <data key="d3">False</data>
  <data key="d4">Arc</data>
  <data key="d5">-</data>
  <data key="d6">Yes</data>
</node>
<node id="54268">
  <data key="d0">54268</data>
  <data key="d1">Osgep</data>
  <data key="d2">Osgep</data>
  <data key="d3">False</data>
  <data key="d4">Osgep</data>
  <data key="d5">-</data>
  <data key="d6">Yes</data>
</node>
<node id="54266">
  <data key="d0">54266</data>
  <data key="d1">Sfrp4</data>
  <data key="d2">Sfrp4</data>
  <data key="d3">False</data>
  <data key="d4">Sfrp4</data>
  <data key="d5">-</data>
  <data key="d6">Yes</data>
</node>
<node id="54264">
  <data key="d0">54264</data>
  <data key="d1">Pdha2</data>
  <data key="d2">Pdha2</data>
  <data key="d3">False</data>
  <data key="d4">Pdha2</data>
  <data key="d5">-</data>
  <data key="d6">Yes</data>
</node>
<node id="54262">
  <data key="d0">54262</data>
  <data key="d1">Rorb</data>
  <data key="d2">Rorb</data>
  <data key="d3">False</data>
  <data key="d4">Rorb</data>
  <data key="d5">-</data>
  <data key="d6">Yes</data>
</node>
<node id="54260">
  <data key="d0">54260</data>
  <data key="d1">Angpt4</data>
  <data key="d2">Angpt4</data>
  <data key="d3">False</data>
  <data key="d4">Angpt4</data>
  <data key="d5">-</data>
  <data key="d6">Yes</data>
</node>
<node id="54258">
  <data key="d0">54258</data>
  <data key="d1">Loc100048117</data>
  <data key="d2">Loc100048117</data>
  <data key="d3">False</data>
  <data key="d4">Loc100048117</data>
  <data key="d5">-</data>
  <data key="d6">Yes</data>
</node>
<node id="54256">
  <data key="d0">54256</data>
  <data key="d1">Loc100042025</data>
  <data key="d2">Loc100042025</data>
  <data key="d3">False</data>
  <data key="d4">Loc100042025</data>
  <data key="d5">-</data>
  <data key="d6">Yes</data>
</node>
<node id="54254">
  <data key="d0">54254</data>
  <data key="d1">Pfkfb2</data>
  <data key="d2">Pfkfb2</data>
  <data key="d3">False</data>
  <data key="d4">Pfkfb2</data>
  <data key="d5">-</data>
  <data key="d6">Yes</data>
</node>
<node id="54252">
  <data key="d0">54252</data>
  <data key="d1">Pfkfb1</data>
  <data key="d2">Pfkfb1</data>
  <data key="d3">False</data>
  <data key="d4">Pfkfb1</data>
  <data key="d5">-</data>
  <data key="d6">Yes</data>
</node>
<node id="54250">
  <data key="d0">54250</data>
  <data key="d1">Hk3</data>
  <data key="d2">Hk3</data>
  <data key="d3">False</data>
  <data key="d4">Hk3</data>
  <data key="d5">-</data>
  <data key="d6">Yes</data>
</node>
<node id="54248">
  <data key="d0">54248</data>
  <data key="d1">Hkdc1</data>
  <data key="d2">Hkdc1</data>
  <data key="d3">False</data>
  <data key="d4">Hkdc1</data>
  <data key="d5">-</data>
  <data key="d6">Yes</data>
</node>
<node id="54246">
  <data key="d0">54246</data>
  <data key="d1">Senp2</data>
  <data key="d2">Senp2</data>
  <data key="d3">False</data>
  <data key="d4">Senp2</data>
  <data key="d5">-</data>
  <data key="d6">Yes</data>
</node>
<node id="54244">
  <data key="d0">54244</data>
  <data key="d1">Sumo1</data>
  <data key="d2">Sumo1</data>
  <data key="d3">False</data>
  <data key="d4">Sumo1</data>
  <data key="d5">-</data>
  <data key="d6">Yes</data>
</node>
<node id="54242">
  <data key="d0">54242</data>
  <data key="d1">Gapdh</data>
  <data key="d2">Gapdh</data>
  <data key="d3">False</data>
  <data key="d4">Gapdh</data>
  <data key="d5">-</data>
  <data key="d6">Yes</data>
</node>
<node id="54240">
  <data key="d0">54240</data>
  <data key="d1">Figf</data>
  <data key="d2">Figf</data>
  <data key="d3">False</data>
  <data key="d4">Figf</data>
  <data key="d5">-</data>
  <data key="d6">Yes</data>
</node>
<node id="54238">
  <data key="d0">54238</data>
  <data key="d1">Eno3</data>
  <data key="d2">Eno3</data>
  <data key="d3">False</data>
  <data key="d4">Eno3</data>
  <data key="d5">-</data>
  <data key="d6">Yes</data>
</node>
<node id="54236">
  <data key="d0">54236</data>
  <data key="d1">Gm5506</data>
  <data key="d2">Gm5506</data>
  <data key="d3">False</data>
  <data key="d4">Gm5506</data>
  <data key="d5">-</data>
  <data key="d6">Yes</data>
</node>
<node id="54234">
  <data key="d0">54234</data>
  <data key="d1">Hsd11b1</data>
  <data key="d2">Hsd11b1</data>
  <data key="d3">False</data>
  <data key="d4">Hsd11b1</data>
  <data key="d5">-</data>
  <data key="d6">Yes</data>
</node>
<node id="54232">
  <data key="d0">54232</data>
  <data key="d1">Car5a</data>
  <data key="d2">Car5a</data>
  <data key="d3">False</data>
  <data key="d4">Car5a</data>
  <data key="d5">-</data>
  <data key="d6">Yes</data>
</node>
<node id="54230">
  <data key="d0">54230</data>
  <data key="d1">C4b</data>
  <data key="d2">C4b</data>
  <data key="d3">False</data>
  <data key="d4">C4b</data>
  <data key="d5">-</data>
  <data key="d6">Yes</data>
</node>
<node id="54228">
  <data key="d0">54228</data>
  <data key="d1">Aip</data>
  <data key="d2">Aip</data>
  <data key="d3">False</data>
  <data key="d4">Aip</data>
  <data key="d5">-</data>
  <data key="d6">Yes</data>
</node>
<node id="54226">
  <data key="d0">54226</data>
  <data key="d1">Crisp1</data>
  <data key="d2">Crisp1</data>
  <data key="d3">False</data>
  <data key="d4">Crisp1</data>
  <data key="d5">-</data>
  <data key="d6">Yes</data>
</node>
<node id="54224">
  <data key="d0">54224</data>
  <data key="d1">Aurkaip1</data>
  <data key="d2">Aurkaip1</data>
  <data key="d3">False</data>
  <data key="d4">Aurkaip1</data>
  <data key="d5">-</data>
  <data key="d6">Yes</data>
</node>
<node id="54222">
  <data key="d0">54222</data>
  <data key="d1">C4a</data>
  <data key="d2">C4a</data>
  <data key="d3">False</data>
  <data key="d4">C4a</data>
  <data key="d5">-</data>
  <data key="d6">Yes</data>
</node>
<node id="54220">
  <data key="d0">54220</data>
  <data key="d1">Rqcd1</data>
  <data key="d2">Rqcd1</data>
  <data key="d3">False</data>
  <data key="d4">Rqcd1</data>
  <data key="d5">-</data>
  <data key="d6">Yes</data>
</node>
<node id="54218">
  <data key="d0">54218</data>
  <data key="d1">Lgals12</data>
  <data key="d2">Lgals12</data>
  <data key="d3">False</data>
  <data key="d4">Lgals12</data>
  <data key="d5">-</data>
  <data key="d6">Yes</data>
</node>
<node id="54216">
  <data key="d0">54216</data>
  <data key="d1">Pbsn</data>
  <data key="d2">Pbsn</data>
  <data key="d3">False</data>
  <data key="d4">Pbsn</data>
  <data key="d5">-</data>
  <data key="d6">Yes</data>
</node>
<node id="54214">
  <data key="d0">54214</data>
  <data key="d1">Dhrs4</data>
  <data key="d2">Dhrs4</data>
  <data key="d3">False</data>
  <data key="d4">Dhrs4</data>
  <data key="d5">-</data>
  <data key="d6">Yes</data>
</node>
<node id="54212">
  <data key="d0">54212</data>
  <data key="d1">Sh2d3c</data>
  <data key="d2">Sh2d3c</data>
  <data key="d3">False</data>
  <data key="d4">Sh2d3c</data>
  <data key="d5">-</data>
  <data key="d6">Yes</data>
</node>
<node id="54210">
  <data key="d0">54210</data>
  <data key="d1">Mecr</data>
  <data key="d2">Mecr</data>
  <data key="d3">False</data>
  <data key="d4">Mecr</data>
  <data key="d5">-</data>
  <data key="d6">Yes</data>
</node>
<node id="54208">
  <data key="d0">54208</data>
  <data key="d1">Tat</data>
  <data key="d2">Tat</data>
  <data key="d3">False</data>
  <data key="d4">Tat</data>
  <data key="d5">-</data>
  <data key="d6">Yes</data>
</node>
<node id="54206">
  <data key="d0">54206</data>
  <data key="d1">Svs6</data>
  <data key="d2">Svs6</data>
  <data key="d3">False</data>
  <data key="d4">Svs6</data>
  <data key="d5">-</data>
  <data key="d6">Yes</data>
</node>
<node id="54204">
  <data key="d0">54204</data>
  <data key="d1">Slc18a3</data>
  <data key="d2">Slc18a3</data>
  <data key="d3">False</data>
  <data key="d4">Slc18a3</data>
  <data key="d5">-</data>
  <data key="d6">Yes</data>
</node>
<node id="54202">
  <data key="d0">54202</data>
  <data key="d1">Rbp2</data>
  <data key="d2">Rbp2</data>
  <data key="d3">False</data>
  <data key="d4">Rbp2</data>
  <data key="d5">-</data>
  <data key="d6">Yes</data>
</node>
<node id="54200">
  <data key="d0">54200</data>
  <data key="d1">Psmc5</data>
  <data key="d2">Psmc5</data>
  <data key="d3">False</data>
  <data key="d4">Psmc5</data>
  <data key="d5">-</data>
  <data key="d6">Yes</data>
</node>
<node id="54198">
  <data key="d0">54198</data>
  <data key="d1">H1f0</data>
  <data key="d2">H1f0</data>
  <data key="d3">False</data>
  <data key="d4">H1f0</data>
  <data key="d5">-</data>
  <data key="d6">Yes</data>
</node>
<node id="54196">
  <data key="d0">54196</data>
  <data key="d1">Mmu-mir-21a-5p</data>
  <data key="d2">Mmu-mir-21a-5p</data>
  <data key="d3">False</data>
  <data key="d4">Mmu-mir-21a-5p</data>
  <data key="d5">-</data>
  <data key="d6">Yes</data>
</node>
<node id="54194">
  <data key="d0">54194</data>
  <data key="d1">Whrn</data>
  <data key="d2">Whrn</data>
  <data key="d3">False</data>
  <data key="d4">Whrn</data>
  <data key="d5">-</data>
  <data key="d6">Yes</data>
</node>
<node id="54192">
  <data key="d0">54192</data>
  <data key="d1">Ttc7b</data>
  <data key="d2">Ttc7b</data>
  <data key="d3">False</data>
  <data key="d4">Ttc7b</data>
  <data key="d5">-</data>
  <data key="d6">Yes</data>
</node>
<node id="54190">
  <data key="d0">54190</data>
  <data key="d1">Ticam1</data>
  <data key="d2">Ticam1</data>
  <data key="d3">False</data>
  <data key="d4">Ticam1</data>
  <data key="d5">-</data>
  <data key="d6">Yes</data>
</node>
<node id="54188">
  <data key="d0">54188</data>
  <data key="d1">Rhod</data>
  <data key="d2">Rhod</data>
  <data key="d3">False</data>
  <data key="d4">Rhod</data>
  <data key="d5">-</data>
  <data key="d6">Yes</data>
</node>
<node id="54186">
  <data key="d0">54186</data>
  <data key="d1">Rab11fip5</data>
  <data key="d2">Rab11fip5</data>
  <data key="d3">False</data>
  <data key="d4">Rab11fip5</data>
  <data key="d5">-</data>
  <data key="d6">Yes</data>
</node>
<node id="54184">
  <data key="d0">54184</data>
  <data key="d1">Pip5kl1</data>
  <data key="d2">Pip5kl1</data>
  <data key="d3">False</data>
  <data key="d4">Pip5kl1</data>
  <data key="d5">-</data>
  <data key="d6">Yes</data>
</node>
<node id="54182">
  <data key="d0">54182</data>
  <data key="d1">Iqcg</data>
  <data key="d2">Iqcg</data>
  <data key="d3">False</data>
  <data key="d4">Iqcg</data>
  <data key="d5">-</data>
  <data key="d6">Yes</data>
</node>
<node id="54180">
  <data key="d0">54180</data>
  <data key="d1">Gas2l1</data>
  <data key="d2">Gas2l1</data>
  <data key="d3">False</data>
  <data key="d4">Gas2l1</data>
  <data key="d5">-</data>
  <data key="d6">Yes</data>
</node>
<node id="54178">
  <data key="d0">54178</data>
  <data key="d1">Epop</data>
  <data key="d2">Epop</data>
  <data key="d3">False</data>
  <data key="d4">Epop</data>
  <data key="d5">-</data>
  <data key="d6">Yes</data>
</node>
<node id="54176">
  <data key="d0">54176</data>
  <data key="d1">Elavl1</data>
  <data key="d2">Elavl1</data>
  <data key="d3">False</data>
  <data key="d4">Elavl1</data>
  <data key="d5">-</data>
  <data key="d6">Yes</data>
</node>
<node id="54174">
  <data key="d0">54174</data>
  <data key="d1">Capzb</data>
  <data key="d2">Capzb</data>
  <data key="d3">False</data>
  <data key="d4">Capzb</data>
  <data key="d5">-</data>
  <data key="d6">Yes</data>
</node>
<node id="54172">
  <data key="d0">54172</data>
  <data key="d1">Bicra</data>
  <data key="d2">Bicra</data>
  <data key="d3">False</data>
  <data key="d4">Bicra</data>
  <data key="d5">-</data>
  <data key="d6">Yes</data>
</node>
<node id="54170">
  <data key="d0">54170</data>
  <data key="d1">Aldh3b1</data>
  <data key="d2">Aldh3b1</data>
  <data key="d3">False</data>
  <data key="d4">Aldh3b1</data>
  <data key="d5">-</data>
  <data key="d6">Yes</data>
</node>
<node id="54168">
  <data key="d0">54168</data>
  <data key="d1">Zkscan1</data>
  <data key="d2">Zkscan1</data>
  <data key="d3">False</data>
  <data key="d4">Zkscan1</data>
  <data key="d5">-</data>
  <data key="d6">Yes</data>
</node>
<node id="54166">
  <data key="d0">54166</data>
  <data key="d1">Ubxn2a</data>
  <data key="d2">Ubxn2a</data>
  <data key="d3">False</data>
  <data key="d4">Ubxn2a</data>
  <data key="d5">-</data>
  <data key="d6">Yes</data>
</node>
<node id="54164">
  <data key="d0">54164</data>
  <data key="d1">Tead3</data>
  <data key="d2">Tead3</data>
  <data key="d3">False</data>
  <data key="d4">Tead3</data>
  <data key="d5">up</data>
  <data key="d6">Yes</data>
</node>
<node id="54162">
  <data key="d0">54162</data>
  <data key="d1">Smchd1</data>
  <data key="d2">Smchd1</data>
  <data key="d3">False</data>
  <data key="d4">Smchd1</data>
  <data key="d5">-</data>
  <data key="d6">Yes</data>
</node>
<node id="54160">
  <data key="d0">54160</data>
  <data key="d1">Rnf4</data>
  <data key="d2">Rnf4</data>
  <data key="d3">False</data>
  <data key="d4">Rnf4</data>
  <data key="d5">-</data>
  <data key="d6">Yes</data>
</node>
<node id="54158">
  <data key="d0">54158</data>
  <data key="d1">Rbm33</data>
  <data key="d2">Rbm33</data>
  <data key="d3">False</data>
  <data key="d4">Rbm33</data>
  <data key="d5">-</data>
  <data key="d6">Yes</data>
</node>
<node id="54156">
  <data key="d0">54156</data>
  <data key="d1">Qrich1</data>
  <data key="d2">Qrich1</data>
  <data key="d3">False</data>
  <data key="d4">Qrich1</data>
  <data key="d5">-</data>
  <data key="d6">Yes</data>
</node>
<node id="54154">
  <data key="d0">54154</data>
  <data key="d1">Pum2</data>
  <data key="d2">Pum2</data>
  <data key="d3">False</data>
  <data key="d4">Pum2</data>
  <data key="d5">-</data>
  <data key="d6">Yes</data>
</node>
<node id="54152">
  <data key="d0">54152</data>
  <data key="d1">Pogk</data>
  <data key="d2">Pogk</data>
  <data key="d3">False</data>
  <data key="d4">Pogk</data>
  <data key="d5">-</data>
  <data key="d6">Yes</data>
</node>
<node id="54150">
  <data key="d0">54150</data>
  <data key="d1">Naa38</data>
  <data key="d2">Naa38</data>
  <data key="d3">False</data>
  <data key="d4">Naa38</data>
  <data key="d5">-</data>
  <data key="d6">Yes</data>
</node>
<node id="54148">
  <data key="d0">54148</data>
  <data key="d1">Ddx6</data>
  <data key="d2">Ddx6</data>
  <data key="d3">False</data>
  <data key="d4">Ddx6</data>
  <data key="d5">-</data>
  <data key="d6">Yes</data>
</node>
<node id="54146">
  <data key="d0">54146</data>
  <data key="d1">Ash2l</data>
  <data key="d2">Ash2l</data>
  <data key="d3">False</data>
  <data key="d4">Ash2l</data>
  <data key="d5">-</data>
  <data key="d6">Yes</data>
</node>
<node id="54144">
  <data key="d0">54144</data>
  <data key="d1">Anp32b</data>
  <data key="d2">Anp32b</data>
  <data key="d3">False</data>
  <data key="d4">Anp32b</data>
  <data key="d5">-</data>
  <data key="d6">Yes</data>
</node>
<node id="54142">
  <data key="d0">54142</data>
  <data key="d1">Zfp91</data>
  <data key="d2">Zfp91</data>
  <data key="d3">False</data>
  <data key="d4">Zfp91</data>
  <data key="d5">-</data>
  <data key="d6">Yes</data>
</node>
<node id="54140">
  <data key="d0">54140</data>
  <data key="d1">Zfp687</data>
  <data key="d2">Zfp687</data>
  <data key="d3">False</data>
  <data key="d4">Zfp687</data>
  <data key="d5">-</data>
  <data key="d6">Yes</data>
</node>
<node id="54138">
  <data key="d0">54138</data>
  <data key="d1">Zfp512b</data>
  <data key="d2">Zfp512b</data>
  <data key="d3">False</data>
  <data key="d4">Zfp512b</data>
  <data key="d5">-</data>
  <data key="d6">Yes</data>
</node>
<node id="54136">
  <data key="d0">54136</data>
  <data key="d1">Taok1</data>
  <data key="d2">Taok1</data>
  <data key="d3">False</data>
  <data key="d4">Taok1</data>
  <data key="d5">-</data>
  <data key="d6">Yes</data>
</node>
<node id="54134">
  <data key="d0">54134</data>
  <data key="d1">Hmx3</data>
  <data key="d2">Hmx3</data>
  <data key="d3">False</data>
  <data key="d4">Hmx3</data>
  <data key="d5">-</data>
  <data key="d6">Yes</data>
</node>
<node id="54132">
  <data key="d0">54132</data>
  <data key="d1">Adnp</data>
  <data key="d2">Adnp</data>
  <data key="d3">False</data>
  <data key="d4">Adnp</data>
  <data key="d5">-</data>
  <data key="d6">Yes</data>
</node>
<node id="54130">
  <data key="d0">54130</data>
  <data key="d1">Setd1b</data>
  <data key="d2">Setd1b</data>
  <data key="d3">False</data>
  <data key="d4">Setd1b</data>
  <data key="d5">-</data>
  <data key="d6">Yes</data>
</node>
<node id="54128">
  <data key="d0">54128</data>
  <data key="d1">Mbd6</data>
  <data key="d2">Mbd6</data>
  <data key="d3">False</data>
  <data key="d4">Mbd6</data>
  <data key="d5">-</data>
  <data key="d6">Yes</data>
</node>
<node id="54126">
  <data key="d0">54126</data>
  <data key="d1">Zfp740</data>
  <data key="d2">Zfp740</data>
  <data key="d3">False</data>
  <data key="d4">Zfp740</data>
  <data key="d5">-</data>
  <data key="d6">Yes</data>
</node>
<node id="54124">
  <data key="d0">54124</data>
  <data key="d1">Zc3h7a</data>
  <data key="d2">Zc3h7a</data>
  <data key="d3">False</data>
  <data key="d4">Zc3h7a</data>
  <data key="d5">-</data>
  <data key="d6">Yes</data>
</node>
<node id="54122">
  <data key="d0">54122</data>
  <data key="d1">Uri1</data>
  <data key="d2">Uri1</data>
  <data key="d3">False</data>
  <data key="d4">Uri1</data>
  <data key="d5">-</data>
  <data key="d6">Yes</data>
</node>
<node id="54120">
  <data key="d0">54120</data>
  <data key="d1">Ube3a</data>
  <data key="d2">Ube3a</data>
  <data key="d3">False</data>
  <data key="d4">Ube3a</data>
  <data key="d5">-</data>
  <data key="d6">Yes</data>
</node>
<node id="54118">
  <data key="d0">54118</data>
  <data key="d1">Slc30a5</data>
  <data key="d2">Slc30a5</data>
  <data key="d3">False</data>
  <data key="d4">Slc30a5</data>
  <data key="d5">-</data>
  <data key="d6">Yes</data>
</node>
<node id="54116">
  <data key="d0">54116</data>
  <data key="d1">Septin2</data>
  <data key="d2">Septin2</data>
  <data key="d3">False</data>
  <data key="d4">Septin2</data>
  <data key="d5">-</data>
  <data key="d6">Yes</data>
</node>
<node id="54114">
  <data key="d0">54114</data>
  <data key="d1">Samd8</data>
  <data key="d2">Samd8</data>
  <data key="d3">False</data>
  <data key="d4">Samd8</data>
  <data key="d5">-</data>
  <data key="d6">Yes</data>
</node>
<node id="54112">
  <data key="d0">54112</data>
  <data key="d1">Rheb</data>
  <data key="d2">Rheb</data>
  <data key="d3">False</data>
  <data key="d4">Rheb</data>
  <data key="d5">-</data>
  <data key="d6">Yes</data>
</node>
<node id="54110">
  <data key="d0">54110</data>
  <data key="d1">Ptpn11</data>
  <data key="d2">Ptpn11</data>
  <data key="d3">False</data>
  <data key="d4">Ptpn11</data>
  <data key="d5">-</data>
  <data key="d6">Yes</data>
</node>
<node id="54108">
  <data key="d0">54108</data>
  <data key="d1">Ppp4r3a</data>
  <data key="d2">Ppp4r3a</data>
  <data key="d3">False</data>
  <data key="d4">Ppp4r3a</data>
  <data key="d5">-</data>
  <data key="d6">Yes</data>
</node>
<node id="54106">
  <data key="d0">54106</data>
  <data key="d1">Phf10</data>
  <data key="d2">Phf10</data>
  <data key="d3">False</data>
  <data key="d4">Phf10</data>
  <data key="d5">-</data>
  <data key="d6">Yes</data>
</node>
<node id="54104">
  <data key="d0">54104</data>
  <data key="d1">Pds5b</data>
  <data key="d2">Pds5b</data>
  <data key="d3">False</data>
  <data key="d4">Pds5b</data>
  <data key="d5">-</data>
  <data key="d6">Yes</data>
</node>
<node id="54102">
  <data key="d0">54102</data>
  <data key="d1">Mapk9</data>
  <data key="d2">Mapk9</data>
  <data key="d3">False</data>
  <data key="d4">Mapk9</data>
  <data key="d5">-</data>
  <data key="d6">Yes</data>
</node>
<node id="54100">
  <data key="d0">54100</data>
  <data key="d1">Hipk3</data>
  <data key="d2">Hipk3</data>
  <data key="d3">False</data>
  <data key="d4">Hipk3</data>
  <data key="d5">-</data>
  <data key="d6">Yes</data>
</node>
<node id="54098">
  <data key="d0">54098</data>
  <data key="d1">Epm2a</data>
  <data key="d2">Epm2a</data>
  <data key="d3">False</data>
  <data key="d4">Epm2a</data>
  <data key="d5">-</data>
  <data key="d6">Yes</data>
</node>
<node id="54096">
  <data key="d0">54096</data>
  <data key="d1">Ahctf1</data>
  <data key="d2">Ahctf1</data>
  <data key="d3">False</data>
  <data key="d4">Ahctf1</data>
  <data key="d5">-</data>
  <data key="d6">Yes</data>
</node>
<node id="54094">
  <data key="d0">54094</data>
  <data key="d1">Zfp639</data>
  <data key="d2">Zfp639</data>
  <data key="d3">False</data>
  <data key="d4">Zfp639</data>
  <data key="d5">-</data>
  <data key="d6">Yes</data>
</node>
<node id="54092">
  <data key="d0">54092</data>
  <data key="d1">Zfp646</data>
  <data key="d2">Zfp646</data>
  <data key="d3">False</data>
  <data key="d4">Zfp646</data>
  <data key="d5">-</data>
  <data key="d6">Yes</data>
</node>
<node id="54090">
  <data key="d0">54090</data>
  <data key="d1">Vps26c</data>
  <data key="d2">Vps26c</data>
  <data key="d3">False</data>
  <data key="d4">Vps26c</data>
  <data key="d5">-</data>
  <data key="d6">Yes</data>
</node>
<node id="54088">
  <data key="d0">54088</data>
  <data key="d1">Strip1</data>
  <data key="d2">Strip1</data>
  <data key="d3">False</data>
  <data key="d4">Strip1</data>
  <data key="d5">-</data>
  <data key="d6">Yes</data>
</node>
<node id="54086">
  <data key="d0">54086</data>
  <data key="d1">Sart3</data>
  <data key="d2">Sart3</data>
  <data key="d3">False</data>
  <data key="d4">Sart3</data>
  <data key="d5">-</data>
  <data key="d6">Yes</data>
</node>
<node id="54084">
  <data key="d0">54084</data>
  <data key="d1">Phf8</data>
  <data key="d2">Phf8</data>
  <data key="d3">False</data>
  <data key="d4">Phf8</data>
  <data key="d5">-</data>
  <data key="d6">Yes</data>
</node>
<node id="54082">
  <data key="d0">54082</data>
  <data key="d1">Lrrc41</data>
  <data key="d2">Lrrc41</data>
  <data key="d3">False</data>
  <data key="d4">Lrrc41</data>
  <data key="d5">-</data>
  <data key="d6">Yes</data>
</node>
<node id="54080">
  <data key="d0">54080</data>
  <data key="d1">Ftsj3</data>
  <data key="d2">Ftsj3</data>
  <data key="d3">False</data>
  <data key="d4">Ftsj3</data>
  <data key="d5">-</data>
  <data key="d6">Yes</data>
</node>
<node id="54078">
  <data key="d0">54078</data>
  <data key="d1">Fbxl18</data>
  <data key="d2">Fbxl18</data>
  <data key="d3">False</data>
  <data key="d4">Fbxl18</data>
  <data key="d5">-</data>
  <data key="d6">Yes</data>
</node>
<node id="54076">
  <data key="d0">54076</data>
  <data key="d1">Zfp592</data>
  <data key="d2">Zfp592</data>
  <data key="d3">False</data>
  <data key="d4">Zfp592</data>
  <data key="d5">-</data>
  <data key="d6">Yes</data>
</node>
<node id="54074">
  <data key="d0">54074</data>
  <data key="d1">Taok3</data>
  <data key="d2">Taok3</data>
  <data key="d3">False</data>
  <data key="d4">Taok3</data>
  <data key="d5">-</data>
  <data key="d6">Yes</data>
</node>
<node id="54072">
  <data key="d0">54072</data>
  <data key="d1">Phactr4</data>
  <data key="d2">Phactr4</data>
  <data key="d3">False</data>
  <data key="d4">Phactr4</data>
  <data key="d5">-</data>
  <data key="d6">Yes</data>
</node>
<node id="54070">
  <data key="d0">54070</data>
  <data key="d1">Nde1</data>
  <data key="d2">Nde1</data>
  <data key="d3">False</data>
  <data key="d4">Nde1</data>
  <data key="d5">-</data>
  <data key="d6">Yes</data>
</node>
<node id="54068">
  <data key="d0">54068</data>
  <data key="d1">Marf1</data>
  <data key="d2">Marf1</data>
  <data key="d3">False</data>
  <data key="d4">Marf1</data>
  <data key="d5">-</data>
  <data key="d6">Yes</data>
</node>
<node id="54066">
  <data key="d0">54066</data>
  <data key="d1">Gon4l</data>
  <data key="d2">Gon4l</data>
  <data key="d3">False</data>
  <data key="d4">Gon4l</data>
  <data key="d5">-</data>
  <data key="d6">Yes</data>
</node>
<node id="54064">
  <data key="d0">54064</data>
  <data key="d1">Etfbkmt</data>
  <data key="d2">Etfbkmt</data>
  <data key="d3">False</data>
  <data key="d4">Etfbkmt</data>
  <data key="d5">-</data>
  <data key="d6">Yes</data>
</node>
<node id="54062">
  <data key="d0">54062</data>
  <data key="d1">Dennd5a</data>
  <data key="d2">Dennd5a</data>
  <data key="d3">False</data>
  <data key="d4">Dennd5a</data>
  <data key="d5">-</data>
  <data key="d6">Yes</data>
</node>
<node id="54060">
  <data key="d0">54060</data>
  <data key="d1">Pank2</data>
  <data key="d2">Pank2</data>
  <data key="d3">False</data>
  <data key="d4">Pank2</data>
  <data key="d5">-</data>
  <data key="d6">Yes</data>
</node>
<node id="54058">
  <data key="d0">54058</data>
  <data key="d1">Zfp369</data>
  <data key="d2">Zfp369</data>
  <data key="d3">False</data>
  <data key="d4">Zfp369</data>
  <data key="d5">-</data>
  <data key="d6">Yes</data>
</node>
<node id="54056">
  <data key="d0">54056</data>
  <data key="d1">Zc3h18</data>
  <data key="d2">Zc3h18</data>
  <data key="d3">False</data>
  <data key="d4">Zc3h18</data>
  <data key="d5">-</data>
  <data key="d6">Yes</data>
</node>
<node id="54054">
  <data key="d0">54054</data>
  <data key="d1">Yeats2</data>
  <data key="d2">Yeats2</data>
  <data key="d3">False</data>
  <data key="d4">Yeats2</data>
  <data key="d5">-</data>
  <data key="d6">Yes</data>
</node>
<node id="54052">
  <data key="d0">54052</data>
  <data key="d1">Wdr86</data>
  <data key="d2">Wdr86</data>
  <data key="d3">False</data>
  <data key="d4">Wdr86</data>
  <data key="d5">-</data>
  <data key="d6">Yes</data>
</node>
<node id="54050">
  <data key="d0">54050</data>
  <data key="d1">Top3b</data>
  <data key="d2">Top3b</data>
  <data key="d3">False</data>
  <data key="d4">Top3b</data>
  <data key="d5">-</data>
  <data key="d6">Yes</data>
</node>
<node id="54048">
  <data key="d0">54048</data>
  <data key="d1">Tmem201</data>
  <data key="d2">Tmem201</data>
  <data key="d3">False</data>
  <data key="d4">Tmem201</data>
  <data key="d5">-</data>
  <data key="d6">Yes</data>
</node>
<node id="54046">
  <data key="d0">54046</data>
  <data key="d1">Tmem132b</data>
  <data key="d2">Tmem132b</data>
  <data key="d3">False</data>
  <data key="d4">Tmem132b</data>
  <data key="d5">-</data>
  <data key="d6">Yes</data>
</node>
<node id="54044">
  <data key="d0">54044</data>
  <data key="d1">Tfeb</data>
  <data key="d2">Tfeb</data>
  <data key="d3">False</data>
  <data key="d4">Tfeb</data>
  <data key="d5">-</data>
  <data key="d6">Yes</data>
</node>
<node id="54042">
  <data key="d0">54042</data>
  <data key="d1">Tescl</data>
  <data key="d2">Tescl</data>
  <data key="d3">False</data>
  <data key="d4">Tescl</data>
  <data key="d5">-</data>
  <data key="d6">Yes</data>
</node>
<node id="54040">
  <data key="d0">54040</data>
  <data key="d1">Tcerg1l</data>
  <data key="d2">Tcerg1l</data>
  <data key="d3">False</data>
  <data key="d4">Tcerg1l</data>
  <data key="d5">-</data>
  <data key="d6">Yes</data>
</node>
<node id="54038">
  <data key="d0">54038</data>
  <data key="d1">Spsb1</data>
  <data key="d2">Spsb1</data>
  <data key="d3">False</data>
  <data key="d4">Spsb1</data>
  <data key="d5">-</data>
  <data key="d6">Yes</data>
</node>
<node id="54036">
  <data key="d0">54036</data>
  <data key="d1">Soga1</data>
  <data key="d2">Soga1</data>
  <data key="d3">False</data>
  <data key="d4">Soga1</data>
  <data key="d5">-</data>
  <data key="d6">Yes</data>
</node>
<node id="54034">
  <data key="d0">54034</data>
  <data key="d1">Slc6a18</data>
  <data key="d2">Slc6a18</data>
  <data key="d3">False</data>
  <data key="d4">Slc6a18</data>
  <data key="d5">-</data>
  <data key="d6">Yes</data>
</node>
<node id="54032">
  <data key="d0">54032</data>
  <data key="d1">Slc38a10</data>
  <data key="d2">Slc38a10</data>
  <data key="d3">False</data>
  <data key="d4">Slc38a10</data>
  <data key="d5">-</data>
  <data key="d6">Yes</data>
</node>
<node id="54030">
  <data key="d0">54030</data>
  <data key="d1">Slc12a7</data>
  <data key="d2">Slc12a7</data>
  <data key="d3">False</data>
  <data key="d4">Slc12a7</data>
  <data key="d5">-</data>
  <data key="d6">Yes</data>
</node>
<node id="54028">
  <data key="d0">54028</data>
  <data key="d1">Sdc3</data>
  <data key="d2">Sdc3</data>
  <data key="d3">False</data>
  <data key="d4">Sdc3</data>
  <data key="d5">-</data>
  <data key="d6">Yes</data>
</node>
<node id="54026">
  <data key="d0">54026</data>
  <data key="d1">Sardh</data>
  <data key="d2">Sardh</data>
  <data key="d3">False</data>
  <data key="d4">Sardh</data>
  <data key="d5">-</data>
  <data key="d6">Yes</data>
</node>
<node id="54024">
  <data key="d0">54024</data>
  <data key="d1">Rtn4r</data>
  <data key="d2">Rtn4r</data>
  <data key="d3">False</data>
  <data key="d4">Rtn4r</data>
  <data key="d5">-</data>
  <data key="d6">Yes</data>
</node>
<node id="54022">
  <data key="d0">54022</data>
  <data key="d1">Rph3al</data>
  <data key="d2">Rph3al</data>
  <data key="d3">False</data>
  <data key="d4">Rph3al</data>
  <data key="d5">-</data>
  <data key="d6">Yes</data>
</node>
<node id="54020">
  <data key="d0">54020</data>
  <data key="d1">Rbm19</data>
  <data key="d2">Rbm19</data>
  <data key="d3">False</data>
  <data key="d4">Rbm19</data>
  <data key="d5">-</data>
  <data key="d6">Yes</data>
</node>
<node id="54018">
  <data key="d0">54018</data>
  <data key="d1">Ralgps1</data>
  <data key="d2">Ralgps1</data>
  <data key="d3">False</data>
  <data key="d4">Ralgps1</data>
  <data key="d5">-</data>
  <data key="d6">Yes</data>
</node>
<node id="54016">
  <data key="d0">54016</data>
  <data key="d1">Rab11fip3</data>
  <data key="d2">Rab11fip3</data>
  <data key="d3">False</data>
  <data key="d4">Rab11fip3</data>
  <data key="d5">-</data>
  <data key="d6">Yes</data>
</node>
<node id="54014">
  <data key="d0">54014</data>
  <data key="d1">Ptk7</data>
  <data key="d2">Ptk7</data>
  <data key="d3">False</data>
  <data key="d4">Ptk7</data>
  <data key="d5">-</data>
  <data key="d6">Yes</data>
</node>
<node id="54012">
  <data key="d0">54012</data>
  <data key="d1">Pqlc2</data>
  <data key="d2">Pqlc2</data>
  <data key="d3">False</data>
  <data key="d4">Pqlc2</data>
  <data key="d5">-</data>
  <data key="d6">Yes</data>
</node>
<node id="54010">
  <data key="d0">54010</data>
  <data key="d1">Ppil2</data>
  <data key="d2">Ppil2</data>
  <data key="d3">False</data>
  <data key="d4">Ppil2</data>
  <data key="d5">-</data>
  <data key="d6">Yes</data>
</node>
<node id="54008">
  <data key="d0">54008</data>
  <data key="d1">Pole</data>
  <data key="d2">Pole</data>
  <data key="d3">False</data>
  <data key="d4">Pole</data>
  <data key="d5">-</data>
  <data key="d6">Yes</data>
</node>
<node id="54006">
  <data key="d0">54006</data>
  <data key="d1">Pnpla7</data>
  <data key="d2">Pnpla7</data>
  <data key="d3">False</data>
  <data key="d4">Pnpla7</data>
  <data key="d5">-</data>
  <data key="d6">Yes</data>
</node>
<node id="54004">
  <data key="d0">54004</data>
  <data key="d1">Plch2</data>
  <data key="d2">Plch2</data>
  <data key="d3">False</data>
  <data key="d4">Plch2</data>
  <data key="d5">-</data>
  <data key="d6">Yes</data>
</node>
<node id="54002">
  <data key="d0">54002</data>
  <data key="d1">Pitpnm3</data>
  <data key="d2">Pitpnm3</data>
  <data key="d3">False</data>
  <data key="d4">Pitpnm3</data>
  <data key="d5">-</data>
  <data key="d6">Yes</data>
</node>
<node id="54000">
  <data key="d0">54000</data>
  <data key="d1">Pitpnm2</data>
  <data key="d2">Pitpnm2</data>
  <data key="d3">False</data>
  <data key="d4">Pitpnm2</data>
  <data key="d5">up</data>
  <data key="d6">Yes</data>
</node>
<node id="53998">
  <data key="d0">53998</data>
  <data key="d1">Pip5k1c</data>
  <data key="d2">Pip5k1c</data>
  <data key="d3">False</data>
  <data key="d4">Pip5k1c</data>
  <data key="d5">-</data>
  <data key="d6">Yes</data>
</node>
<node id="53996">
  <data key="d0">53996</data>
  <data key="d1">Pgbd5</data>
  <data key="d2">Pgbd5</data>
  <data key="d3">False</data>
  <data key="d4">Pgbd5</data>
  <data key="d5">-</data>
  <data key="d6">Yes</data>
</node>
<node id="53994">
  <data key="d0">53994</data>
  <data key="d1">Pde2a</data>
  <data key="d2">Pde2a</data>
  <data key="d3">False</data>
  <data key="d4">Pde2a</data>
  <data key="d5">-</data>
  <data key="d6">Yes</data>
</node>
<node id="53992">
  <data key="d0">53992</data>
  <data key="d1">Pacsin1</data>
  <data key="d2">Pacsin1</data>
  <data key="d3">False</data>
  <data key="d4">Pacsin1</data>
  <data key="d5">-</data>
  <data key="d6">Yes</data>
</node>
<node id="53990">
  <data key="d0">53990</data>
  <data key="d1">Myo15b</data>
  <data key="d2">Myo15b</data>
  <data key="d3">False</data>
  <data key="d4">Myo15b</data>
  <data key="d5">-</data>
  <data key="d6">Yes</data>
</node>
<node id="53988">
  <data key="d0">53988</data>
  <data key="d1">Mgat3</data>
  <data key="d2">Mgat3</data>
  <data key="d3">False</data>
  <data key="d4">Mgat3</data>
  <data key="d5">-</data>
  <data key="d6">Yes</data>
</node>
<node id="53986">
  <data key="d0">53986</data>
  <data key="d1">Megf11</data>
  <data key="d2">Megf11</data>
  <data key="d3">False</data>
  <data key="d4">Megf11</data>
  <data key="d5">-</data>
  <data key="d6">Yes</data>
</node>
<node id="53984">
  <data key="d0">53984</data>
  <data key="d1">Map2k2</data>
  <data key="d2">Map2k2</data>
  <data key="d3">False</data>
  <data key="d4">Map2k2</data>
  <data key="d5">-</data>
  <data key="d6">Yes</data>
</node>
<node id="53982">
  <data key="d0">53982</data>
  <data key="d1">Ldlrap1</data>
  <data key="d2">Ldlrap1</data>
  <data key="d3">False</data>
  <data key="d4">Ldlrap1</data>
  <data key="d5">-</data>
  <data key="d6">Yes</data>
</node>
<node id="53980">
  <data key="d0">53980</data>
  <data key="d1">Lamc3</data>
  <data key="d2">Lamc3</data>
  <data key="d3">False</data>
  <data key="d4">Lamc3</data>
  <data key="d5">-</data>
  <data key="d6">Yes</data>
</node>
<node id="53978">
  <data key="d0">53978</data>
  <data key="d1">Klhl29</data>
  <data key="d2">Klhl29</data>
  <data key="d3">False</data>
  <data key="d4">Klhl29</data>
  <data key="d5">-</data>
  <data key="d6">Yes</data>
</node>
<node id="53976">
  <data key="d0">53976</data>
  <data key="d1">Kcp</data>
  <data key="d2">Kcp</data>
  <data key="d3">False</data>
  <data key="d4">Kcp</data>
  <data key="d5">-</data>
  <data key="d6">Yes</data>
</node>
<node id="53974">
  <data key="d0">53974</data>
  <data key="d1">Kcnq1</data>
  <data key="d2">Kcnq1</data>
  <data key="d3">False</data>
  <data key="d4">Kcnq1</data>
  <data key="d5">-</data>
  <data key="d6">Yes</data>
</node>
<node id="53972">
  <data key="d0">53972</data>
  <data key="d1">Iqsec2</data>
  <data key="d2">Iqsec2</data>
  <data key="d3">False</data>
  <data key="d4">Iqsec2</data>
  <data key="d5">-</data>
  <data key="d6">Yes</data>
</node>
<node id="53970">
  <data key="d0">53970</data>
  <data key="d1">Igsf21</data>
  <data key="d2">Igsf21</data>
  <data key="d3">False</data>
  <data key="d4">Igsf21</data>
  <data key="d5">-</data>
  <data key="d6">Yes</data>
</node>
<node id="53968">
  <data key="d0">53968</data>
  <data key="d1">Grip2</data>
  <data key="d2">Grip2</data>
  <data key="d3">False</data>
  <data key="d4">Grip2</data>
  <data key="d5">-</data>
  <data key="d6">Yes</data>
</node>
<node id="53966">
  <data key="d0">53966</data>
  <data key="d1">Gnaz</data>
  <data key="d2">Gnaz</data>
  <data key="d3">False</data>
  <data key="d4">Gnaz</data>
  <data key="d5">-</data>
  <data key="d6">Yes</data>
</node>
<node id="53964">
  <data key="d0">53964</data>
  <data key="d1">Gnao1</data>
  <data key="d2">Gnao1</data>
  <data key="d3">False</data>
  <data key="d4">Gnao1</data>
  <data key="d5">-</data>
  <data key="d6">Yes</data>
</node>
<node id="53962">
  <data key="d0">53962</data>
  <data key="d1">Ftcd</data>
  <data key="d2">Ftcd</data>
  <data key="d3">False</data>
  <data key="d4">Ftcd</data>
  <data key="d5">-</data>
  <data key="d6">Yes</data>
</node>
<node id="53960">
  <data key="d0">53960</data>
  <data key="d1">Flnc</data>
  <data key="d2">Flnc</data>
  <data key="d3">False</data>
  <data key="d4">Flnc</data>
  <data key="d5">-</data>
  <data key="d6">Yes</data>
</node>
<node id="53958">
  <data key="d0">53958</data>
  <data key="d1">Dlg5</data>
  <data key="d2">Dlg5</data>
  <data key="d3">False</data>
  <data key="d4">Dlg5</data>
  <data key="d5">-</data>
  <data key="d6">Yes</data>
</node>
<node id="53956">
  <data key="d0">53956</data>
  <data key="d1">Disp3</data>
  <data key="d2">Disp3</data>
  <data key="d3">False</data>
  <data key="d4">Disp3</data>
  <data key="d5">-</data>
  <data key="d6">Yes</data>
</node>
<node id="53954">
  <data key="d0">53954</data>
  <data key="d1">Cxxc5</data>
  <data key="d2">Cxxc5</data>
  <data key="d3">False</data>
  <data key="d4">Cxxc5</data>
  <data key="d5">-</data>
  <data key="d6">Yes</data>
</node>
<node id="53952">
  <data key="d0">53952</data>
  <data key="d1">Col26a1</data>
  <data key="d2">Col26a1</data>
  <data key="d3">False</data>
  <data key="d4">Col26a1</data>
  <data key="d5">-</data>
  <data key="d6">Yes</data>
</node>
<node id="53950">
  <data key="d0">53950</data>
  <data key="d1">Col16a1</data>
  <data key="d2">Col16a1</data>
  <data key="d3">False</data>
  <data key="d4">Col16a1</data>
  <data key="d5">-</data>
  <data key="d6">Yes</data>
</node>
<node id="53948">
  <data key="d0">53948</data>
  <data key="d1">Chst8</data>
  <data key="d2">Chst8</data>
  <data key="d3">False</data>
  <data key="d4">Chst8</data>
  <data key="d5">-</data>
  <data key="d6">Yes</data>
</node>
<node id="53946">
  <data key="d0">53946</data>
  <data key="d1">Cfap46</data>
  <data key="d2">Cfap46</data>
  <data key="d3">False</data>
  <data key="d4">Cfap46</data>
  <data key="d5">-</data>
  <data key="d6">Yes</data>
</node>
<node id="53944">
  <data key="d0">53944</data>
  <data key="d1">Camk2b</data>
  <data key="d2">Camk2b</data>
  <data key="d3">False</data>
  <data key="d4">Camk2b</data>
  <data key="d5">-</data>
  <data key="d6">Yes</data>
</node>
<node id="53942">
  <data key="d0">53942</data>
  <data key="d1">Cacna1i</data>
  <data key="d2">Cacna1i</data>
  <data key="d3">False</data>
  <data key="d4">Cacna1i</data>
  <data key="d5">up</data>
  <data key="d6">Yes</data>
</node>
<node id="53940">
  <data key="d0">53940</data>
  <data key="d1">C2cd2</data>
  <data key="d2">C2cd2</data>
  <data key="d3">False</data>
  <data key="d4">C2cd2</data>
  <data key="d5">-</data>
  <data key="d6">Yes</data>
</node>
<node id="53938">
  <data key="d0">53938</data>
  <data key="d1">Baiap2</data>
  <data key="d2">Baiap2</data>
  <data key="d3">False</data>
  <data key="d4">Baiap2</data>
  <data key="d5">-</data>
  <data key="d6">Yes</data>
</node>
<node id="53936">
  <data key="d0">53936</data>
  <data key="d1">Apba2</data>
  <data key="d2">Apba2</data>
  <data key="d3">False</data>
  <data key="d4">Apba2</data>
  <data key="d5">-</data>
  <data key="d6">Yes</data>
</node>
<node id="53934">
  <data key="d0">53934</data>
  <data key="d1">Ap2a2</data>
  <data key="d2">Ap2a2</data>
  <data key="d3">False</data>
  <data key="d4">Ap2a2</data>
  <data key="d5">-</data>
  <data key="d6">Yes</data>
</node>
<node id="53932">
  <data key="d0">53932</data>
  <data key="d1">Ano7</data>
  <data key="d2">Ano7</data>
  <data key="d3">False</data>
  <data key="d4">Ano7</data>
  <data key="d5">up</data>
  <data key="d6">Yes</data>
</node>
<node id="53930">
  <data key="d0">53930</data>
  <data key="d1">Agpat2</data>
  <data key="d2">Agpat2</data>
  <data key="d3">False</data>
  <data key="d4">Agpat2</data>
  <data key="d5">-</data>
  <data key="d6">Yes</data>
</node>
<node id="53928">
  <data key="d0">53928</data>
  <data key="d1">Adgrd1</data>
  <data key="d2">Adgrd1</data>
  <data key="d3">False</data>
  <data key="d4">Adgrd1</data>
  <data key="d5">-</data>
  <data key="d6">Yes</data>
</node>
<node id="53926">
  <data key="d0">53926</data>
  <data key="d1">Adcy3</data>
  <data key="d2">Adcy3</data>
  <data key="d3">False</data>
  <data key="d4">Adcy3</data>
  <data key="d5">-</data>
  <data key="d6">Yes</data>
</node>
<node id="53924">
  <data key="d0">53924</data>
  <data key="d1">Actrt2</data>
  <data key="d2">Actrt2</data>
  <data key="d3">False</data>
  <data key="d4">Actrt2</data>
  <data key="d5">-</data>
  <data key="d6">Yes</data>
</node>
<node id="53922">
  <data key="d0">53922</data>
  <data key="d1">Acsf3</data>
  <data key="d2">Acsf3</data>
  <data key="d3">False</data>
  <data key="d4">Acsf3</data>
  <data key="d5">-</data>
  <data key="d6">Yes</data>
</node>
<node id="53920">
  <data key="d0">53920</data>
  <data key="d1">Abca7</data>
  <data key="d2">Abca7</data>
  <data key="d3">False</data>
  <data key="d4">Abca7</data>
  <data key="d5">up</data>
  <data key="d6">Yes</data>
</node>
<node id="53918">
  <data key="d0">53918</data>
  <data key="d1">Usp31</data>
  <data key="d2">Usp31</data>
  <data key="d3">False</data>
  <data key="d4">Usp31</data>
  <data key="d5">-</data>
  <data key="d6">Yes</data>
</node>
<node id="53916">
  <data key="d0">53916</data>
  <data key="d1">Trpv4</data>
  <data key="d2">Trpv4</data>
  <data key="d3">False</data>
  <data key="d4">Trpv4</data>
  <data key="d5">-</data>
  <data key="d6">Yes</data>
</node>
<node id="53914">
  <data key="d0">53914</data>
  <data key="d1">Otud3</data>
  <data key="d2">Otud3</data>
  <data key="d3">False</data>
  <data key="d4">Otud3</data>
  <data key="d5">-</data>
  <data key="d6">Yes</data>
</node>
<node id="53912">
  <data key="d0">53912</data>
  <data key="d1">Akap9</data>
  <data key="d2">Akap9</data>
  <data key="d3">False</data>
  <data key="d4">Akap9</data>
  <data key="d5">-</data>
  <data key="d6">Yes</data>
</node>
<node id="53910">
  <data key="d0">53910</data>
  <data key="d1">Zfp24</data>
  <data key="d2">Zfp24</data>
  <data key="d3">False</data>
  <data key="d4">Zfp24</data>
  <data key="d5">-</data>
  <data key="d6">Yes</data>
</node>
<node id="53908">
  <data key="d0">53908</data>
  <data key="d1">Usp32</data>
  <data key="d2">Usp32</data>
  <data key="d3">False</data>
  <data key="d4">Usp32</data>
  <data key="d5">-</data>
  <data key="d6">Yes</data>
</node>
<node id="53906">
  <data key="d0">53906</data>
  <data key="d1">Serinc5</data>
  <data key="d2">Serinc5</data>
  <data key="d3">False</data>
  <data key="d4">Serinc5</data>
  <data key="d5">-</data>
  <data key="d6">Yes</data>
</node>
<node id="53904">
  <data key="d0">53904</data>
  <data key="d1">Osbpl8</data>
  <data key="d2">Osbpl8</data>
  <data key="d3">False</data>
  <data key="d4">Osbpl8</data>
  <data key="d5">-</data>
  <data key="d6">Yes</data>
</node>
<node id="53902">
  <data key="d0">53902</data>
  <data key="d1">Iqgap1</data>
  <data key="d2">Iqgap1</data>
  <data key="d3">False</data>
  <data key="d4">Iqgap1</data>
  <data key="d5">-</data>
  <data key="d6">Yes</data>
</node>
<node id="53900">
  <data key="d0">53900</data>
  <data key="d1">Vamp7</data>
  <data key="d2">Vamp7</data>
  <data key="d3">False</data>
  <data key="d4">Vamp7</data>
  <data key="d5">-</data>
  <data key="d6">Yes</data>
</node>
<node id="53898">
  <data key="d0">53898</data>
  <data key="d1">Tpd52l1</data>
  <data key="d2">Tpd52l1</data>
  <data key="d3">False</data>
  <data key="d4">Tpd52l1</data>
  <data key="d5">-</data>
  <data key="d6">Yes</data>
</node>
<node id="53896">
  <data key="d0">53896</data>
  <data key="d1">Tarbp1</data>
  <data key="d2">Tarbp1</data>
  <data key="d3">False</data>
  <data key="d4">Tarbp1</data>
  <data key="d5">-</data>
  <data key="d6">Yes</data>
</node>
<node id="53894">
  <data key="d0">53894</data>
  <data key="d1">Taldo1</data>
  <data key="d2">Taldo1</data>
  <data key="d3">False</data>
  <data key="d4">Taldo1</data>
  <data key="d5">-</data>
  <data key="d6">Yes</data>
</node>
<node id="53892">
  <data key="d0">53892</data>
  <data key="d1">Prkn</data>
  <data key="d2">Prkn</data>
  <data key="d3">False</data>
  <data key="d4">Prkn</data>
  <data key="d5">-</data>
  <data key="d6">Yes</data>
</node>
<node id="53890">
  <data key="d0">53890</data>
  <data key="d1">Pacrg</data>
  <data key="d2">Pacrg</data>
  <data key="d3">False</data>
  <data key="d4">Pacrg</data>
  <data key="d5">-</data>
  <data key="d6">Yes</data>
</node>
<node id="53888">
  <data key="d0">53888</data>
  <data key="d1">Nucb1</data>
  <data key="d2">Nucb1</data>
  <data key="d3">False</data>
  <data key="d4">Nucb1</data>
  <data key="d5">-</data>
  <data key="d6">Yes</data>
</node>
<node id="53886">
  <data key="d0">53886</data>
  <data key="d1">Mrps22</data>
  <data key="d2">Mrps22</data>
  <data key="d3">False</data>
  <data key="d4">Mrps22</data>
  <data key="d5">-</data>
  <data key="d6">Yes</data>
</node>
<node id="53884">
  <data key="d0">53884</data>
  <data key="d1">Frmd4a</data>
  <data key="d2">Frmd4a</data>
  <data key="d3">False</data>
  <data key="d4">Frmd4a</data>
  <data key="d5">-</data>
  <data key="d6">Yes</data>
</node>
<node id="53882">
  <data key="d0">53882</data>
  <data key="d1">Dlg4</data>
  <data key="d2">Dlg4</data>
  <data key="d3">False</data>
  <data key="d4">Dlg4</data>
  <data key="d5">-</data>
  <data key="d6">Yes</data>
</node>
<node id="53880">
  <data key="d0">53880</data>
  <data key="d1">Cep162</data>
  <data key="d2">Cep162</data>
  <data key="d3">False</data>
  <data key="d4">Cep162</data>
  <data key="d5">up</data>
  <data key="d6">Yes</data>
</node>
<node id="53878">
  <data key="d0">53878</data>
  <data key="d1">Esco2</data>
  <data key="d2">Esco2</data>
  <data key="d3">False</data>
  <data key="d4">Esco2</data>
  <data key="d5">-</data>
  <data key="d6">Yes</data>
</node>
<node id="53876">
  <data key="d0">53876</data>
  <data key="d1">Zscan18</data>
  <data key="d2">Zscan18</data>
  <data key="d3">False</data>
  <data key="d4">Zscan18</data>
  <data key="d5">-</data>
  <data key="d6">Yes</data>
</node>
<node id="53874">
  <data key="d0">53874</data>
  <data key="d1">Zfp560</data>
  <data key="d2">Zfp560</data>
  <data key="d3">False</data>
  <data key="d4">Zfp560</data>
  <data key="d5">-</data>
  <data key="d6">Yes</data>
</node>
<node id="53872">
  <data key="d0">53872</data>
  <data key="d1">Zfp397</data>
  <data key="d2">Zfp397</data>
  <data key="d3">False</data>
  <data key="d4">Zfp397</data>
  <data key="d5">-</data>
  <data key="d6">Yes</data>
</node>
<node id="53870">
  <data key="d0">53870</data>
  <data key="d1">Zfp317</data>
  <data key="d2">Zfp317</data>
  <data key="d3">False</data>
  <data key="d4">Zfp317</data>
  <data key="d5">-</data>
  <data key="d6">Yes</data>
</node>
<node id="53868">
  <data key="d0">53868</data>
  <data key="d1">Zfp110</data>
  <data key="d2">Zfp110</data>
  <data key="d3">False</data>
  <data key="d4">Zfp110</data>
  <data key="d5">-</data>
  <data key="d6">Yes</data>
</node>
<node id="53866">
  <data key="d0">53866</data>
  <data key="d1">Scn9a</data>
  <data key="d2">Scn9a</data>
  <data key="d3">False</data>
  <data key="d4">Scn9a</data>
  <data key="d5">-</data>
  <data key="d6">Yes</data>
</node>
<node id="53864">
  <data key="d0">53864</data>
  <data key="d1">Rab8b</data>
  <data key="d2">Rab8b</data>
  <data key="d3">False</data>
  <data key="d4">Rab8b</data>
  <data key="d5">-</data>
  <data key="d6">Yes</data>
</node>
<node id="53862">
  <data key="d0">53862</data>
  <data key="d1">Qk</data>
  <data key="d2">Qk</data>
  <data key="d3">False</data>
  <data key="d4">Qk</data>
  <data key="d5">-</data>
  <data key="d6">Yes</data>
</node>
<node id="53860">
  <data key="d0">53860</data>
  <data key="d1">Nsmaf</data>
  <data key="d2">Nsmaf</data>
  <data key="d3">False</data>
  <data key="d4">Nsmaf</data>
  <data key="d5">-</data>
  <data key="d6">Yes</data>
</node>
<node id="53858">
  <data key="d0">53858</data>
  <data key="d1">Gab2</data>
  <data key="d2">Gab2</data>
  <data key="d3">False</data>
  <data key="d4">Gab2</data>
  <data key="d5">up</data>
  <data key="d6">Yes</data>
</node>
<node id="53856">
  <data key="d0">53856</data>
  <data key="d1">Dmxl2</data>
  <data key="d2">Dmxl2</data>
  <data key="d3">False</data>
  <data key="d4">Dmxl2</data>
  <data key="d5">-</data>
  <data key="d6">Yes</data>
</node>
<node id="53854">
  <data key="d0">53854</data>
  <data key="d1">Anxa4</data>
  <data key="d2">Anxa4</data>
  <data key="d3">False</data>
  <data key="d4">Anxa4</data>
  <data key="d5">-</data>
  <data key="d6">Yes</data>
</node>
<node id="53852">
  <data key="d0">53852</data>
  <data key="d1">Acvr1</data>
  <data key="d2">Acvr1</data>
  <data key="d3">False</data>
  <data key="d4">Acvr1</data>
  <data key="d5">-</data>
  <data key="d6">Yes</data>
</node>
<node id="53850">
  <data key="d0">53850</data>
  <data key="d1">Trim8</data>
  <data key="d2">Trim8</data>
  <data key="d3">False</data>
  <data key="d4">Trim8</data>
  <data key="d5">-</data>
  <data key="d6">Yes</data>
</node>
<node id="53848">
  <data key="d0">53848</data>
  <data key="d1">Pwwp2b</data>
  <data key="d2">Pwwp2b</data>
  <data key="d3">False</data>
  <data key="d4">Pwwp2b</data>
  <data key="d5">-</data>
  <data key="d6">Yes</data>
</node>
<node id="53846">
  <data key="d0">53846</data>
  <data key="d1">Ptbp1</data>
  <data key="d2">Ptbp1</data>
  <data key="d3">False</data>
  <data key="d4">Ptbp1</data>
  <data key="d5">-</data>
  <data key="d6">Yes</data>
</node>
<node id="53844">
  <data key="d0">53844</data>
  <data key="d1">Obsl1</data>
  <data key="d2">Obsl1</data>
  <data key="d3">False</data>
  <data key="d4">Obsl1</data>
  <data key="d5">-</data>
  <data key="d6">Yes</data>
</node>
<node id="53842">
  <data key="d0">53842</data>
  <data key="d1">Ndrg2</data>
  <data key="d2">Ndrg2</data>
  <data key="d3">False</data>
  <data key="d4">Ndrg2</data>
  <data key="d5">-</data>
  <data key="d6">Yes</data>
</node>
<node id="53840">
  <data key="d0">53840</data>
  <data key="d1">Mxra8</data>
  <data key="d2">Mxra8</data>
  <data key="d3">False</data>
  <data key="d4">Mxra8</data>
  <data key="d5">-</data>
  <data key="d6">Yes</data>
</node>
<node id="53838">
  <data key="d0">53838</data>
  <data key="d1">Mark4</data>
  <data key="d2">Mark4</data>
  <data key="d3">False</data>
  <data key="d4">Mark4</data>
  <data key="d5">-</data>
  <data key="d6">Yes</data>
</node>
<node id="53836">
  <data key="d0">53836</data>
  <data key="d1">Lama5</data>
  <data key="d2">Lama5</data>
  <data key="d3">False</data>
  <data key="d4">Lama5</data>
  <data key="d5">-</data>
  <data key="d6">Yes</data>
</node>
<node id="53834">
  <data key="d0">53834</data>
  <data key="d1">Khsrp</data>
  <data key="d2">Khsrp</data>
  <data key="d3">False</data>
  <data key="d4">Khsrp</data>
  <data key="d5">-</data>
  <data key="d6">Yes</data>
</node>
<node id="53832">
  <data key="d0">53832</data>
  <data key="d1">Igf2bp1</data>
  <data key="d2">Igf2bp1</data>
  <data key="d3">False</data>
  <data key="d4">Igf2bp1</data>
  <data key="d5">-</data>
  <data key="d6">Yes</data>
</node>
<node id="53830">
  <data key="d0">53830</data>
  <data key="d1">Hs6st1</data>
  <data key="d2">Hs6st1</data>
  <data key="d3">False</data>
  <data key="d4">Hs6st1</data>
  <data key="d5">-</data>
  <data key="d6">Yes</data>
</node>
<node id="53828">
  <data key="d0">53828</data>
  <data key="d1">Fmnl1</data>
  <data key="d2">Fmnl1</data>
  <data key="d3">False</data>
  <data key="d4">Fmnl1</data>
  <data key="d5">-</data>
  <data key="d6">Yes</data>
</node>
<node id="53826">
  <data key="d0">53826</data>
  <data key="d1">Fbxl16</data>
  <data key="d2">Fbxl16</data>
  <data key="d3">False</data>
  <data key="d4">Fbxl16</data>
  <data key="d5">-</data>
  <data key="d6">Yes</data>
</node>
<node id="53824">
  <data key="d0">53824</data>
  <data key="d1">Efna2</data>
  <data key="d2">Efna2</data>
  <data key="d3">False</data>
  <data key="d4">Efna2</data>
  <data key="d5">-</data>
  <data key="d6">Yes</data>
</node>
<node id="53822">
  <data key="d0">53822</data>
  <data key="d1">Zzz3</data>
  <data key="d2">Zzz3</data>
  <data key="d3">False</data>
  <data key="d4">Zzz3</data>
  <data key="d5">-</data>
  <data key="d6">Yes</data>
</node>
<node id="53820">
  <data key="d0">53820</data>
  <data key="d1">Yod1</data>
  <data key="d2">Yod1</data>
  <data key="d3">False</data>
  <data key="d4">Yod1</data>
  <data key="d5">-</data>
  <data key="d6">Yes</data>
</node>
<node id="53818">
  <data key="d0">53818</data>
  <data key="d1">Slc39a9</data>
  <data key="d2">Slc39a9</data>
  <data key="d3">False</data>
  <data key="d4">Slc39a9</data>
  <data key="d5">-</data>
  <data key="d6">Yes</data>
</node>
<node id="53816">
  <data key="d0">53816</data>
  <data key="d1">Rbm15</data>
  <data key="d2">Rbm15</data>
  <data key="d3">False</data>
  <data key="d4">Rbm15</data>
  <data key="d5">-</data>
  <data key="d6">Yes</data>
</node>
<node id="53814">
  <data key="d0">53814</data>
  <data key="d1">Nanp</data>
  <data key="d2">Nanp</data>
  <data key="d3">False</data>
  <data key="d4">Nanp</data>
  <data key="d5">-</data>
  <data key="d6">Yes</data>
</node>
<node id="53812">
  <data key="d0">53812</data>
  <data key="d1">Lsm14a</data>
  <data key="d2">Lsm14a</data>
  <data key="d3">False</data>
  <data key="d4">Lsm14a</data>
  <data key="d5">-</data>
  <data key="d6">Yes</data>
</node>
<node id="53810">
  <data key="d0">53810</data>
  <data key="d1">Ireb2</data>
  <data key="d2">Ireb2</data>
  <data key="d3">False</data>
  <data key="d4">Ireb2</data>
  <data key="d5">-</data>
  <data key="d6">Yes</data>
</node>
<node id="53808">
  <data key="d0">53808</data>
  <data key="d1">Cul3</data>
  <data key="d2">Cul3</data>
  <data key="d3">False</data>
  <data key="d4">Cul3</data>
  <data key="d5">-</data>
  <data key="d6">Yes</data>
</node>
<node id="53806">
  <data key="d0">53806</data>
  <data key="d1">Vcpip1</data>
  <data key="d2">Vcpip1</data>
  <data key="d3">False</data>
  <data key="d4">Vcpip1</data>
  <data key="d5">-</data>
  <data key="d6">Yes</data>
</node>
<node id="53804">
  <data key="d0">53804</data>
  <data key="d1">Uspl1</data>
  <data key="d2">Uspl1</data>
  <data key="d3">False</data>
  <data key="d4">Uspl1</data>
  <data key="d5">-</data>
  <data key="d6">Yes</data>
</node>
<node id="53802">
  <data key="d0">53802</data>
  <data key="d1">Uchl5</data>
  <data key="d2">Uchl5</data>
  <data key="d3">False</data>
  <data key="d4">Uchl5</data>
  <data key="d5">-</data>
  <data key="d6">Yes</data>
</node>
<node id="53800">
  <data key="d0">53800</data>
  <data key="d1">Sec22b</data>
  <data key="d2">Sec22b</data>
  <data key="d3">False</data>
  <data key="d4">Sec22b</data>
  <data key="d5">-</data>
  <data key="d6">Yes</data>
</node>
<node id="53798">
  <data key="d0">53798</data>
  <data key="d1">Ro60</data>
  <data key="d2">Ro60</data>
  <data key="d3">False</data>
  <data key="d4">Ro60</data>
  <data key="d5">-</data>
  <data key="d6">Yes</data>
</node>
<node id="53796">
  <data key="d0">53796</data>
  <data key="d1">Ppp1r15b</data>
  <data key="d2">Ppp1r15b</data>
  <data key="d3">False</data>
  <data key="d4">Ppp1r15b</data>
  <data key="d5">-</data>
  <data key="d6">Yes</data>
</node>
<node id="53794">
  <data key="d0">53794</data>
  <data key="d1">Gtf3c3</data>
  <data key="d2">Gtf3c3</data>
  <data key="d3">False</data>
  <data key="d4">Gtf3c3</data>
  <data key="d5">-</data>
  <data key="d6">Yes</data>
</node>
<node id="53792">
  <data key="d0">53792</data>
  <data key="d1">Fbxo28</data>
  <data key="d2">Fbxo28</data>
  <data key="d3">False</data>
  <data key="d4">Fbxo28</data>
  <data key="d5">-</data>
  <data key="d6">Yes</data>
</node>
<node id="53790">
  <data key="d0">53790</data>
  <data key="d1">Erbin</data>
  <data key="d2">Erbin</data>
  <data key="d3">False</data>
  <data key="d4">Erbin</data>
  <data key="d5">-</data>
  <data key="d6">Yes</data>
</node>
<node id="53788">
  <data key="d0">53788</data>
  <data key="d1">Cept1</data>
  <data key="d2">Cept1</data>
  <data key="d3">False</data>
  <data key="d4">Cept1</data>
  <data key="d5">-</data>
  <data key="d6">Yes</data>
</node>
<node id="53786">
  <data key="d0">53786</data>
  <data key="d1">Azin1</data>
  <data key="d2">Azin1</data>
  <data key="d3">False</data>
  <data key="d4">Azin1</data>
  <data key="d5">-</data>
  <data key="d6">Yes</data>
</node>
<node id="53784">
  <data key="d0">53784</data>
  <data key="d1">Ap1ar</data>
  <data key="d2">Ap1ar</data>
  <data key="d3">False</data>
  <data key="d4">Ap1ar</data>
  <data key="d5">-</data>
  <data key="d6">Yes</data>
</node>
<node id="53782">
  <data key="d0">53782</data>
  <data key="d1">Zbtb11</data>
  <data key="d2">Zbtb11</data>
  <data key="d3">False</data>
  <data key="d4">Zbtb11</data>
  <data key="d5">-</data>
  <data key="d6">Yes</data>
</node>
<node id="53780">
  <data key="d0">53780</data>
  <data key="d1">Wdr82</data>
  <data key="d2">Wdr82</data>
  <data key="d3">False</data>
  <data key="d4">Wdr82</data>
  <data key="d5">-</data>
  <data key="d6">Yes</data>
</node>
<node id="53778">
  <data key="d0">53778</data>
  <data key="d1">Ttc17</data>
  <data key="d2">Ttc17</data>
  <data key="d3">False</data>
  <data key="d4">Ttc17</data>
  <data key="d5">-</data>
  <data key="d6">Yes</data>
</node>
<node id="53776">
  <data key="d0">53776</data>
  <data key="d1">Srp68</data>
  <data key="d2">Srp68</data>
  <data key="d3">False</data>
  <data key="d4">Srp68</data>
  <data key="d5">-</data>
  <data key="d6">Yes</data>
</node>
<node id="53774">
  <data key="d0">53774</data>
  <data key="d1">Spns1</data>
  <data key="d2">Spns1</data>
  <data key="d3">False</data>
  <data key="d4">Spns1</data>
  <data key="d5">-</data>
  <data key="d6">Yes</data>
</node>
<node id="53772">
  <data key="d0">53772</data>
  <data key="d1">Rprd2</data>
  <data key="d2">Rprd2</data>
  <data key="d3">False</data>
  <data key="d4">Rprd2</data>
  <data key="d5">-</data>
  <data key="d6">Yes</data>
</node>
<node id="53770">
  <data key="d0">53770</data>
  <data key="d1">Rnf40</data>
  <data key="d2">Rnf40</data>
  <data key="d3">False</data>
  <data key="d4">Rnf40</data>
  <data key="d5">-</data>
  <data key="d6">Yes</data>
</node>
<node id="53768">
  <data key="d0">53768</data>
  <data key="d1">Rnf26</data>
  <data key="d2">Rnf26</data>
  <data key="d3">False</data>
  <data key="d4">Rnf26</data>
  <data key="d5">-</data>
  <data key="d6">Yes</data>
</node>
<node id="53766">
  <data key="d0">53766</data>
  <data key="d1">Raver1</data>
  <data key="d2">Raver1</data>
  <data key="d3">False</data>
  <data key="d4">Raver1</data>
  <data key="d5">-</data>
  <data key="d6">Yes</data>
</node>
<node id="53764">
  <data key="d0">53764</data>
  <data key="d1">Ranbp10</data>
  <data key="d2">Ranbp10</data>
  <data key="d3">False</data>
  <data key="d4">Ranbp10</data>
  <data key="d5">-</data>
  <data key="d6">Yes</data>
</node>
<node id="53762">
  <data key="d0">53762</data>
  <data key="d1">Rab3gap1</data>
  <data key="d2">Rab3gap1</data>
  <data key="d3">False</data>
  <data key="d4">Rab3gap1</data>
  <data key="d5">-</data>
  <data key="d6">Yes</data>
</node>
<node id="53760">
  <data key="d0">53760</data>
  <data key="d1">Psmd8</data>
  <data key="d2">Psmd8</data>
  <data key="d3">False</data>
  <data key="d4">Psmd8</data>
  <data key="d5">-</data>
  <data key="d6">Yes</data>
</node>
<node id="53758">
  <data key="d0">53758</data>
  <data key="d1">Ppp2r1a</data>
  <data key="d2">Ppp2r1a</data>
  <data key="d3">False</data>
  <data key="d4">Ppp2r1a</data>
  <data key="d5">-</data>
  <data key="d6">Yes</data>
</node>
<node id="53756">
  <data key="d0">53756</data>
  <data key="d1">Pbdc1</data>
  <data key="d2">Pbdc1</data>
  <data key="d3">False</data>
  <data key="d4">Pbdc1</data>
  <data key="d5">-</data>
  <data key="d6">Yes</data>
</node>
<node id="53754">
  <data key="d0">53754</data>
  <data key="d1">Nars</data>
  <data key="d2">Nars</data>
  <data key="d3">False</data>
  <data key="d4">Nars</data>
  <data key="d5">-</data>
  <data key="d6">Yes</data>
</node>
<node id="53752">
  <data key="d0">53752</data>
  <data key="d1">Mrps24</data>
  <data key="d2">Mrps24</data>
  <data key="d3">False</data>
  <data key="d4">Mrps24</data>
  <data key="d5">-</data>
  <data key="d6">Yes</data>
</node>
<node id="53750">
  <data key="d0">53750</data>
  <data key="d1">Mrps18b</data>
  <data key="d2">Mrps18b</data>
  <data key="d3">False</data>
  <data key="d4">Mrps18b</data>
  <data key="d5">-</data>
  <data key="d6">Yes</data>
</node>
<node id="53748">
  <data key="d0">53748</data>
  <data key="d1">Mrps10</data>
  <data key="d2">Mrps10</data>
  <data key="d3">False</data>
  <data key="d4">Mrps10</data>
  <data key="d5">-</data>
  <data key="d6">Yes</data>
</node>
<node id="53746">
  <data key="d0">53746</data>
  <data key="d1">Mrpl46</data>
  <data key="d2">Mrpl46</data>
  <data key="d3">False</data>
  <data key="d4">Mrpl46</data>
  <data key="d5">-</data>
  <data key="d6">Yes</data>
</node>
<node id="53744">
  <data key="d0">53744</data>
  <data key="d1">Mkln1</data>
  <data key="d2">Mkln1</data>
  <data key="d3">False</data>
  <data key="d4">Mkln1</data>
  <data key="d5">-</data>
  <data key="d6">Yes</data>
</node>
<node id="53742">
  <data key="d0">53742</data>
  <data key="d1">Micu2</data>
  <data key="d2">Micu2</data>
  <data key="d3">False</data>
  <data key="d4">Micu2</data>
  <data key="d5">-</data>
  <data key="d6">Yes</data>
</node>
<node id="53740">
  <data key="d0">53740</data>
  <data key="d1">Manf</data>
  <data key="d2">Manf</data>
  <data key="d3">False</data>
  <data key="d4">Manf</data>
  <data key="d5">-</data>
  <data key="d6">Yes</data>
</node>
<node id="53738">
  <data key="d0">53738</data>
  <data key="d1">Kat6a</data>
  <data key="d2">Kat6a</data>
  <data key="d3">False</data>
  <data key="d4">Kat6a</data>
  <data key="d5">-</data>
  <data key="d6">Yes</data>
</node>
<node id="53736">
  <data key="d0">53736</data>
  <data key="d1">Hacd2</data>
  <data key="d2">Hacd2</data>
  <data key="d3">False</data>
  <data key="d4">Hacd2</data>
  <data key="d5">-</data>
  <data key="d6">Yes</data>
</node>
<node id="53734">
  <data key="d0">53734</data>
  <data key="d1">Fgfr1op</data>
  <data key="d2">Fgfr1op</data>
  <data key="d3">False</data>
  <data key="d4">Fgfr1op</data>
  <data key="d5">-</data>
  <data key="d6">Yes</data>
</node>
<node id="53732">
  <data key="d0">53732</data>
  <data key="d1">Dnajb4</data>
  <data key="d2">Dnajb4</data>
  <data key="d3">False</data>
  <data key="d4">Dnajb4</data>
  <data key="d5">-</data>
  <data key="d6">Yes</data>
</node>
<node id="53730">
  <data key="d0">53730</data>
  <data key="d1">Dnaja3</data>
  <data key="d2">Dnaja3</data>
  <data key="d3">False</data>
  <data key="d4">Dnaja3</data>
  <data key="d5">-</data>
  <data key="d6">Yes</data>
</node>
<node id="53728">
  <data key="d0">53728</data>
  <data key="d1">Dek</data>
  <data key="d2">Dek</data>
  <data key="d3">False</data>
  <data key="d4">Dek</data>
  <data key="d5">-</data>
  <data key="d6">Yes</data>
</node>
<node id="53726">
  <data key="d0">53726</data>
  <data key="d1">Cpsf2</data>
  <data key="d2">Cpsf2</data>
  <data key="d3">False</data>
  <data key="d4">Cpsf2</data>
  <data key="d5">-</data>
  <data key="d6">Yes</data>
</node>
<node id="53724">
  <data key="d0">53724</data>
  <data key="d1">Coq9</data>
  <data key="d2">Coq9</data>
  <data key="d3">False</data>
  <data key="d4">Coq9</data>
  <data key="d5">-</data>
  <data key="d6">Yes</data>
</node>
<node id="53722">
  <data key="d0">53722</data>
  <data key="d1">Coq5</data>
  <data key="d2">Coq5</data>
  <data key="d3">False</data>
  <data key="d4">Coq5</data>
  <data key="d5">-</data>
  <data key="d6">Yes</data>
</node>
<node id="53720">
  <data key="d0">53720</data>
  <data key="d1">Cdk5rap2</data>
  <data key="d2">Cdk5rap2</data>
  <data key="d3">False</data>
  <data key="d4">Cdk5rap2</data>
  <data key="d5">-</data>
  <data key="d6">Yes</data>
</node>
<node id="53718">
  <data key="d0">53718</data>
  <data key="d1">Ccdc43</data>
  <data key="d2">Ccdc43</data>
  <data key="d3">False</data>
  <data key="d4">Ccdc43</data>
  <data key="d5">-</data>
  <data key="d6">Yes</data>
</node>
<node id="53716">
  <data key="d0">53716</data>
  <data key="d1">Atp13a1</data>
  <data key="d2">Atp13a1</data>
  <data key="d3">False</data>
  <data key="d4">Atp13a1</data>
  <data key="d5">up</data>
  <data key="d6">Yes</data>
</node>
<node id="53714">
  <data key="d0">53714</data>
  <data key="d1">Dock1</data>
  <data key="d2">Dock1</data>
  <data key="d3">False</data>
  <data key="d4">Dock1</data>
  <data key="d5">-</data>
  <data key="d6">Yes</data>
</node>
<node id="53712">
  <data key="d0">53712</data>
  <data key="d1">Cacnb2</data>
  <data key="d2">Cacnb2</data>
  <data key="d3">False</data>
  <data key="d4">Cacnb2</data>
  <data key="d5">-</data>
  <data key="d6">Yes</data>
</node>
<node id="53710">
  <data key="d0">53710</data>
  <data key="d1">Atp5a1</data>
  <data key="d2">Atp5a1</data>
  <data key="d3">False</data>
  <data key="d4">Atp5a1</data>
  <data key="d5">-</data>
  <data key="d6">Yes</data>
</node>
<node id="53708">
  <data key="d0">53708</data>
  <data key="d1">Slc22a2</data>
  <data key="d2">Slc22a2</data>
  <data key="d3">False</data>
  <data key="d4">Slc22a2</data>
  <data key="d5">-</data>
  <data key="d6">Yes</data>
</node>
<node id="53706">
  <data key="d0">53706</data>
  <data key="d1">Serbp1</data>
  <data key="d2">Serbp1</data>
  <data key="d3">False</data>
  <data key="d4">Serbp1</data>
  <data key="d5">-</data>
  <data key="d6">Yes</data>
</node>
<node id="53704">
  <data key="d0">53704</data>
  <data key="d1">P4ha1</data>
  <data key="d2">P4ha1</data>
  <data key="d3">False</data>
  <data key="d4">P4ha1</data>
  <data key="d5">-</data>
  <data key="d6">Yes</data>
</node>
<node id="53702">
  <data key="d0">53702</data>
  <data key="d1">Nup188</data>
  <data key="d2">Nup188</data>
  <data key="d3">False</data>
  <data key="d4">Nup188</data>
  <data key="d5">-</data>
  <data key="d6">Yes</data>
</node>
<node id="53700">
  <data key="d0">53700</data>
  <data key="d1">Cd2</data>
  <data key="d2">Cd2</data>
  <data key="d3">False</data>
  <data key="d4">Cd2</data>
  <data key="d5">-</data>
  <data key="d6">Yes</data>
</node>
<node id="53698">
  <data key="d0">53698</data>
  <data key="d1">Zmat3</data>
  <data key="d2">Zmat3</data>
  <data key="d3">False</data>
  <data key="d4">Zmat3</data>
  <data key="d5">-</data>
  <data key="d6">Yes</data>
</node>
<node id="53696">
  <data key="d0">53696</data>
  <data key="d1">Vcan</data>
  <data key="d2">Vcan</data>
  <data key="d3">False</data>
  <data key="d4">Vcan</data>
  <data key="d5">-</data>
  <data key="d6">Yes</data>
</node>
<node id="53694">
  <data key="d0">53694</data>
  <data key="d1">Ube2l3</data>
  <data key="d2">Ube2l3</data>
  <data key="d3">False</data>
  <data key="d4">Ube2l3</data>
  <data key="d5">-</data>
  <data key="d6">Yes</data>
</node>
<node id="53692">
  <data key="d0">53692</data>
  <data key="d1">Trp53tg5</data>
  <data key="d2">Trp53tg5</data>
  <data key="d3">False</data>
  <data key="d4">Trp53tg5</data>
  <data key="d5">-</data>
  <data key="d6">Yes</data>
</node>
<node id="53690">
  <data key="d0">53690</data>
  <data key="d1">Trim75</data>
  <data key="d2">Trim75</data>
  <data key="d3">False</data>
  <data key="d4">Trim75</data>
  <data key="d5">-</data>
  <data key="d6">Yes</data>
</node>
<node id="53688">
  <data key="d0">53688</data>
  <data key="d1">Triap1</data>
  <data key="d2">Triap1</data>
  <data key="d3">False</data>
  <data key="d4">Triap1</data>
  <data key="d5">-</data>
  <data key="d6">Yes</data>
</node>
<node id="53686">
  <data key="d0">53686</data>
  <data key="d1">Tent4a</data>
  <data key="d2">Tent4a</data>
  <data key="d3">False</data>
  <data key="d4">Tent4a</data>
  <data key="d5">-</data>
  <data key="d6">Yes</data>
</node>
<node id="53684">
  <data key="d0">53684</data>
  <data key="d1">Syk</data>
  <data key="d2">Syk</data>
  <data key="d3">False</data>
  <data key="d4">Syk</data>
  <data key="d5">up</data>
  <data key="d6">Yes</data>
</node>
<node id="53682">
  <data key="d0">53682</data>
  <data key="d1">Sfn</data>
  <data key="d2">Sfn</data>
  <data key="d3">False</data>
  <data key="d4">Sfn</data>
  <data key="d5">-</data>
  <data key="d6">Yes</data>
</node>
<node id="53680">
  <data key="d0">53680</data>
  <data key="d1">Sesn2</data>
  <data key="d2">Sesn2</data>
  <data key="d3">False</data>
  <data key="d4">Sesn2</data>
  <data key="d5">-</data>
  <data key="d6">Yes</data>
</node>
<node id="53678">
  <data key="d0">53678</data>
  <data key="d1">Scn3b</data>
  <data key="d2">Scn3b</data>
  <data key="d3">False</data>
  <data key="d4">Scn3b</data>
  <data key="d5">-</data>
  <data key="d6">Yes</data>
</node>
<node id="53676">
  <data key="d0">53676</data>
  <data key="d1">S100a2</data>
  <data key="d2">S100a2</data>
  <data key="d3">False</data>
  <data key="d4">S100a2</data>
  <data key="d5">-</data>
  <data key="d6">Yes</data>
</node>
<node id="53674">
  <data key="d0">53674</data>
  <data key="d1">Rnf144b</data>
  <data key="d2">Rnf144b</data>
  <data key="d3">False</data>
  <data key="d4">Rnf144b</data>
  <data key="d5">-</data>
  <data key="d6">Yes</data>
</node>
<node id="53672">
  <data key="d0">53672</data>
  <data key="d1">Rassf1</data>
  <data key="d2">Rassf1</data>
  <data key="d3">False</data>
  <data key="d4">Rassf1</data>
  <data key="d5">-</data>
  <data key="d6">Yes</data>
</node>
<node id="53670">
  <data key="d0">53670</data>
  <data key="d1">Rabggta</data>
  <data key="d2">Rabggta</data>
  <data key="d3">False</data>
  <data key="d4">Rabggta</data>
  <data key="d5">-</data>
  <data key="d6">Yes</data>
</node>
<node id="53668">
  <data key="d0">53668</data>
  <data key="d1">Pycard</data>
  <data key="d2">Pycard</data>
  <data key="d3">False</data>
  <data key="d4">Pycard</data>
  <data key="d5">-</data>
  <data key="d6">Yes</data>
</node>
<node id="53666">
  <data key="d0">53666</data>
  <data key="d1">Prkab1</data>
  <data key="d2">Prkab1</data>
  <data key="d3">False</data>
  <data key="d4">Prkab1</data>
  <data key="d5">-</data>
  <data key="d6">Yes</data>
</node>
<node id="53664">
  <data key="d0">53664</data>
  <data key="d1">Prg3</data>
  <data key="d2">Prg3</data>
  <data key="d3">False</data>
  <data key="d4">Prg3</data>
  <data key="d5">-</data>
  <data key="d6">Yes</data>
</node>
<node id="53662">
  <data key="d0">53662</data>
  <data key="d1">Ppm1j</data>
  <data key="d2">Ppm1j</data>
  <data key="d3">False</data>
  <data key="d4">Ppm1j</data>
  <data key="d5">-</data>
  <data key="d6">Yes</data>
</node>
<node id="53660">
  <data key="d0">53660</data>
  <data key="d1">Pcbp4</data>
  <data key="d2">Pcbp4</data>
  <data key="d3">False</data>
  <data key="d4">Pcbp4</data>
  <data key="d5">-</data>
  <data key="d6">Yes</data>
</node>
<node id="53658">
  <data key="d0">53658</data>
  <data key="d1">P2rx6</data>
  <data key="d2">P2rx6</data>
  <data key="d3">False</data>
  <data key="d4">P2rx6</data>
  <data key="d5">-</data>
  <data key="d6">Yes</data>
</node>
<node id="53656">
  <data key="d0">53656</data>
  <data key="d1">Nlrc4</data>
  <data key="d2">Nlrc4</data>
  <data key="d3">False</data>
  <data key="d4">Nlrc4</data>
  <data key="d5">-</data>
  <data key="d6">Yes</data>
</node>
<node id="53654">
  <data key="d0">53654</data>
  <data key="d1">Ninj1</data>
  <data key="d2">Ninj1</data>
  <data key="d3">False</data>
  <data key="d4">Ninj1</data>
  <data key="d5">-</data>
  <data key="d6">Yes</data>
</node>
<node id="53652">
  <data key="d0">53652</data>
  <data key="d1">Mrpl27</data>
  <data key="d2">Mrpl27</data>
  <data key="d3">False</data>
  <data key="d4">Mrpl27</data>
  <data key="d5">-</data>
  <data key="d6">Yes</data>
</node>
<node id="53650">
  <data key="d0">53650</data>
  <data key="d1">Lig1</data>
  <data key="d2">Lig1</data>
  <data key="d3">False</data>
  <data key="d4">Lig1</data>
  <data key="d5">-</data>
  <data key="d6">Yes</data>
</node>
<node id="53648">
  <data key="d0">53648</data>
  <data key="d1">Ints7</data>
  <data key="d2">Ints7</data>
  <data key="d3">False</data>
  <data key="d4">Ints7</data>
  <data key="d5">-</data>
  <data key="d6">Yes</data>
</node>
<node id="53646">
  <data key="d0">53646</data>
  <data key="d1">Hsp90ab1</data>
  <data key="d2">Hsp90ab1</data>
  <data key="d3">False</data>
  <data key="d4">Hsp90ab1</data>
  <data key="d5">-</data>
  <data key="d6">Yes</data>
</node>
<node id="53644">
  <data key="d0">53644</data>
  <data key="d1">Gpx1</data>
  <data key="d2">Gpx1</data>
  <data key="d3">False</data>
  <data key="d4">Gpx1</data>
  <data key="d5">-</data>
  <data key="d6">Yes</data>
</node>
<node id="53642">
  <data key="d0">53642</data>
  <data key="d1">Frmd5</data>
  <data key="d2">Frmd5</data>
  <data key="d3">False</data>
  <data key="d4">Frmd5</data>
  <data key="d5">-</data>
  <data key="d6">Yes</data>
</node>
<node id="53640">
  <data key="d0">53640</data>
  <data key="d1">Edn2</data>
  <data key="d2">Edn2</data>
  <data key="d3">False</data>
  <data key="d4">Edn2</data>
  <data key="d5">-</data>
  <data key="d6">Yes</data>
</node>
<node id="53638">
  <data key="d0">53638</data>
  <data key="d1">Dusp11</data>
  <data key="d2">Dusp11</data>
  <data key="d3">False</data>
  <data key="d4">Dusp11</data>
  <data key="d5">-</data>
  <data key="d6">Yes</data>
</node>
<node id="53636">
  <data key="d0">53636</data>
  <data key="d1">Ddr1</data>
  <data key="d2">Ddr1</data>
  <data key="d3">False</data>
  <data key="d4">Ddr1</data>
  <data key="d5">-</data>
  <data key="d6">Yes</data>
</node>
<node id="53634">
  <data key="d0">53634</data>
  <data key="d1">Ddb1</data>
  <data key="d2">Ddb1</data>
  <data key="d3">False</data>
  <data key="d4">Ddb1</data>
  <data key="d5">-</data>
  <data key="d6">Yes</data>
</node>
<node id="53632">
  <data key="d0">53632</data>
  <data key="d1">Chmp4c</data>
  <data key="d2">Chmp4c</data>
  <data key="d3">False</data>
  <data key="d4">Chmp4c</data>
  <data key="d5">up</data>
  <data key="d6">Yes</data>
</node>
<node id="53630">
  <data key="d0">53630</data>
  <data key="d1">Ccnk</data>
  <data key="d2">Ccnk</data>
  <data key="d3">False</data>
  <data key="d4">Ccnk</data>
  <data key="d5">-</data>
  <data key="d6">Yes</data>
</node>
<node id="53628">
  <data key="d0">53628</data>
  <data key="d1">Ccng1</data>
  <data key="d2">Ccng1</data>
  <data key="d3">False</data>
  <data key="d4">Ccng1</data>
  <data key="d5">-</data>
  <data key="d6">Yes</data>
</node>
<node id="53626">
  <data key="d0">53626</data>
  <data key="d1">Btg3</data>
  <data key="d2">Btg3</data>
  <data key="d3">False</data>
  <data key="d4">Btg3</data>
  <data key="d5">-</data>
  <data key="d6">Yes</data>
</node>
<node id="53624">
  <data key="d0">53624</data>
  <data key="d1">Btg1</data>
  <data key="d2">Btg1</data>
  <data key="d3">False</data>
  <data key="d4">Btg1</data>
  <data key="d5">-</data>
  <data key="d6">Yes</data>
</node>
<node id="53622">
  <data key="d0">53622</data>
  <data key="d1">Bdkrb2</data>
  <data key="d2">Bdkrb2</data>
  <data key="d3">False</data>
  <data key="d4">Bdkrb2</data>
  <data key="d5">-</data>
  <data key="d6">Yes</data>
</node>
<node id="53620">
  <data key="d0">53620</data>
  <data key="d1">Ascc3</data>
  <data key="d2">Ascc3</data>
  <data key="d3">False</data>
  <data key="d4">Ascc3</data>
  <data key="d5">-</data>
  <data key="d6">Yes</data>
</node>
<node id="53618">
  <data key="d0">53618</data>
  <data key="d1">Apcs</data>
  <data key="d2">Apcs</data>
  <data key="d3">False</data>
  <data key="d4">Apcs</data>
  <data key="d5">-</data>
  <data key="d6">Yes</data>
</node>
<node id="53616">
  <data key="d0">53616</data>
  <data key="d1">Antxr1</data>
  <data key="d2">Antxr1</data>
  <data key="d3">False</data>
  <data key="d4">Antxr1</data>
  <data key="d5">-</data>
  <data key="d6">Yes</data>
</node>
<node id="53614">
  <data key="d0">53614</data>
  <data key="d1">Aifm2</data>
  <data key="d2">Aifm2</data>
  <data key="d3">False</data>
  <data key="d4">Aifm2</data>
  <data key="d5">-</data>
  <data key="d6">Yes</data>
</node>
<node id="53612">
  <data key="d0">53612</data>
  <data key="d1">Zscan22</data>
  <data key="d2">Zscan22</data>
  <data key="d3">False</data>
  <data key="d4">Zscan22</data>
  <data key="d5">-</data>
  <data key="d6">Yes</data>
</node>
<node id="53610">
  <data key="d0">53610</data>
  <data key="d1">Zfp605</data>
  <data key="d2">Zfp605</data>
  <data key="d3">False</data>
  <data key="d4">Zfp605</data>
  <data key="d5">up</data>
  <data key="d6">Yes</data>
</node>
<node id="53608">
  <data key="d0">53608</data>
  <data key="d1">Zfp444</data>
  <data key="d2">Zfp444</data>
  <data key="d3">False</data>
  <data key="d4">Zfp444</data>
  <data key="d5">-</data>
  <data key="d6">Yes</data>
</node>
<node id="53606">
  <data key="d0">53606</data>
  <data key="d1">Zcchc8</data>
  <data key="d2">Zcchc8</data>
  <data key="d3">False</data>
  <data key="d4">Zcchc8</data>
  <data key="d5">-</data>
  <data key="d6">Yes</data>
</node>
<node id="53604">
  <data key="d0">53604</data>
  <data key="d1">Wbp2</data>
  <data key="d2">Wbp2</data>
  <data key="d3">False</data>
  <data key="d4">Wbp2</data>
  <data key="d5">-</data>
  <data key="d6">Yes</data>
</node>
<node id="53602">
  <data key="d0">53602</data>
  <data key="d1">Vps50</data>
  <data key="d2">Vps50</data>
  <data key="d3">False</data>
  <data key="d4">Vps50</data>
  <data key="d5">-</data>
  <data key="d6">Yes</data>
</node>
<node id="53600">
  <data key="d0">53600</data>
  <data key="d1">Vps41</data>
  <data key="d2">Vps41</data>
  <data key="d3">False</data>
  <data key="d4">Vps41</data>
  <data key="d5">-</data>
  <data key="d6">Yes</data>
</node>
<node id="53598">
  <data key="d0">53598</data>
  <data key="d1">Uba1</data>
  <data key="d2">Uba1</data>
  <data key="d3">False</data>
  <data key="d4">Uba1</data>
  <data key="d5">-</data>
  <data key="d6">Yes</data>
</node>
<node id="53596">
  <data key="d0">53596</data>
  <data key="d1">Trmt1l</data>
  <data key="d2">Trmt1l</data>
  <data key="d3">False</data>
  <data key="d4">Trmt1l</data>
  <data key="d5">-</data>
  <data key="d6">Yes</data>
</node>
<node id="53594">
  <data key="d0">53594</data>
  <data key="d1">Tmem208</data>
  <data key="d2">Tmem208</data>
  <data key="d3">False</data>
  <data key="d4">Tmem208</data>
  <data key="d5">-</data>
  <data key="d6">Yes</data>
</node>
<node id="53592">
  <data key="d0">53592</data>
  <data key="d1">Tmem109</data>
  <data key="d2">Tmem109</data>
  <data key="d3">False</data>
  <data key="d4">Tmem109</data>
  <data key="d5">-</data>
  <data key="d6">Yes</data>
</node>
<node id="53590">
  <data key="d0">53590</data>
  <data key="d1">Swt1</data>
  <data key="d2">Swt1</data>
  <data key="d3">False</data>
  <data key="d4">Swt1</data>
  <data key="d5">-</data>
  <data key="d6">Yes</data>
</node>
<node id="53588">
  <data key="d0">53588</data>
  <data key="d1">Snx27</data>
  <data key="d2">Snx27</data>
  <data key="d3">False</data>
  <data key="d4">Snx27</data>
  <data key="d5">-</data>
  <data key="d6">Yes</data>
</node>
<node id="53586">
  <data key="d0">53586</data>
  <data key="d1">Snx16</data>
  <data key="d2">Snx16</data>
  <data key="d3">False</data>
  <data key="d4">Snx16</data>
  <data key="d5">-</data>
  <data key="d6">Yes</data>
</node>
<node id="53584">
  <data key="d0">53584</data>
  <data key="d1">Smim13</data>
  <data key="d2">Smim13</data>
  <data key="d3">False</data>
  <data key="d4">Smim13</data>
  <data key="d5">-</data>
  <data key="d6">Yes</data>
</node>
<node id="53582">
  <data key="d0">53582</data>
  <data key="d1">Smarcal1</data>
  <data key="d2">Smarcal1</data>
  <data key="d3">False</data>
  <data key="d4">Smarcal1</data>
  <data key="d5">-</data>
  <data key="d6">Yes</data>
</node>
<node id="53580">
  <data key="d0">53580</data>
  <data key="d1">Slc35b4</data>
  <data key="d2">Slc35b4</data>
  <data key="d3">False</data>
  <data key="d4">Slc35b4</data>
  <data key="d5">-</data>
  <data key="d6">Yes</data>
</node>
<node id="53578">
  <data key="d0">53578</data>
  <data key="d1">Slc25a19</data>
  <data key="d2">Slc25a19</data>
  <data key="d3">False</data>
  <data key="d4">Slc25a19</data>
  <data key="d5">-</data>
  <data key="d6">Yes</data>
</node>
<node id="53576">
  <data key="d0">53576</data>
  <data key="d1">Sirt2</data>
  <data key="d2">Sirt2</data>
  <data key="d3">False</data>
  <data key="d4">Sirt2</data>
  <data key="d5">-</data>
  <data key="d6">Yes</data>
</node>
<node id="53574">
  <data key="d0">53574</data>
  <data key="d1">Rpgrip1l</data>
  <data key="d2">Rpgrip1l</data>
  <data key="d3">False</data>
  <data key="d4">Rpgrip1l</data>
  <data key="d5">-</data>
  <data key="d6">Yes</data>
</node>
<node id="53572">
  <data key="d0">53572</data>
  <data key="d1">Rangap1</data>
  <data key="d2">Rangap1</data>
  <data key="d3">False</data>
  <data key="d4">Rangap1</data>
  <data key="d5">-</data>
  <data key="d6">Yes</data>
</node>
<node id="53570">
  <data key="d0">53570</data>
  <data key="d1">Prcc</data>
  <data key="d2">Prcc</data>
  <data key="d3">False</data>
  <data key="d4">Prcc</data>
  <data key="d5">-</data>
  <data key="d6">Yes</data>
</node>
<node id="53568">
  <data key="d0">53568</data>
  <data key="d1">Ppp2r5b</data>
  <data key="d2">Ppp2r5b</data>
  <data key="d3">False</data>
  <data key="d4">Ppp2r5b</data>
  <data key="d5">-</data>
  <data key="d6">Yes</data>
</node>
<node id="53566">
  <data key="d0">53566</data>
  <data key="d1">Ppp1r12b</data>
  <data key="d2">Ppp1r12b</data>
  <data key="d3">False</data>
  <data key="d4">Ppp1r12b</data>
  <data key="d5">-</data>
  <data key="d6">Yes</data>
</node>
<node id="53564">
  <data key="d0">53564</data>
  <data key="d1">Ppcdc</data>
  <data key="d2">Ppcdc</data>
  <data key="d3">False</data>
  <data key="d4">Ppcdc</data>
  <data key="d5">-</data>
  <data key="d6">Yes</data>
</node>
<node id="53562">
  <data key="d0">53562</data>
  <data key="d1">Pop1</data>
  <data key="d2">Pop1</data>
  <data key="d3">False</data>
  <data key="d4">Pop1</data>
  <data key="d5">-</data>
  <data key="d6">Yes</data>
</node>
<node id="53560">
  <data key="d0">53560</data>
  <data key="d1">Phf23</data>
  <data key="d2">Phf23</data>
  <data key="d3">False</data>
  <data key="d4">Phf23</data>
  <data key="d5">-</data>
  <data key="d6">Yes</data>
</node>
<node id="53558">
  <data key="d0">53558</data>
  <data key="d1">Pdcd10</data>
  <data key="d2">Pdcd10</data>
  <data key="d3">False</data>
  <data key="d4">Pdcd10</data>
  <data key="d5">-</data>
  <data key="d6">Yes</data>
</node>
<node id="53556">
  <data key="d0">53556</data>
  <data key="d1">Nutf2-ps1</data>
  <data key="d2">Nutf2-ps1</data>
  <data key="d3">False</data>
  <data key="d4">Nutf2-ps1</data>
  <data key="d5">-</data>
  <data key="d6">Yes</data>
</node>
<node id="53554">
  <data key="d0">53554</data>
  <data key="d1">Nutf2</data>
  <data key="d2">Nutf2</data>
  <data key="d3">False</data>
  <data key="d4">Nutf2</data>
  <data key="d5">-</data>
  <data key="d6">Yes</data>
</node>
<node id="53552">
  <data key="d0">53552</data>
  <data key="d1">Nup153</data>
  <data key="d2">Nup153</data>
  <data key="d3">False</data>
  <data key="d4">Nup153</data>
  <data key="d5">-</data>
  <data key="d6">Yes</data>
</node>
<node id="53550">
  <data key="d0">53550</data>
  <data key="d1">Nudcd1</data>
  <data key="d2">Nudcd1</data>
  <data key="d3">False</data>
  <data key="d4">Nudcd1</data>
  <data key="d5">-</data>
  <data key="d6">Yes</data>
</node>
<node id="53548">
  <data key="d0">53548</data>
  <data key="d1">Nop14</data>
  <data key="d2">Nop14</data>
  <data key="d3">False</data>
  <data key="d4">Nop14</data>
  <data key="d5">-</data>
  <data key="d6">Yes</data>
</node>
<node id="53546">
  <data key="d0">53546</data>
  <data key="d1">Nmt1</data>
  <data key="d2">Nmt1</data>
  <data key="d3">False</data>
  <data key="d4">Nmt1</data>
  <data key="d5">-</data>
  <data key="d6">Yes</data>
</node>
<node id="53544">
  <data key="d0">53544</data>
  <data key="d1">Mtr</data>
  <data key="d2">Mtr</data>
  <data key="d3">False</data>
  <data key="d4">Mtr</data>
  <data key="d5">-</data>
  <data key="d6">Yes</data>
</node>
<node id="53542">
  <data key="d0">53542</data>
  <data key="d1">Mrpl50</data>
  <data key="d2">Mrpl50</data>
  <data key="d3">False</data>
  <data key="d4">Mrpl50</data>
  <data key="d5">-</data>
  <data key="d6">Yes</data>
</node>
<node id="53540">
  <data key="d0">53540</data>
  <data key="d1">Mrpl42</data>
  <data key="d2">Mrpl42</data>
  <data key="d3">False</data>
  <data key="d4">Mrpl42</data>
  <data key="d5">-</data>
  <data key="d6">Yes</data>
</node>
<node id="53538">
  <data key="d0">53538</data>
  <data key="d1">Mrpl24</data>
  <data key="d2">Mrpl24</data>
  <data key="d3">False</data>
  <data key="d4">Mrpl24</data>
  <data key="d5">-</data>
  <data key="d6">Yes</data>
</node>
<node id="53536">
  <data key="d0">53536</data>
  <data key="d1">Med11</data>
  <data key="d2">Med11</data>
  <data key="d3">False</data>
  <data key="d4">Med11</data>
  <data key="d5">-</data>
  <data key="d6">Yes</data>
</node>
<node id="53534">
  <data key="d0">53534</data>
  <data key="d1">Lysmd1</data>
  <data key="d2">Lysmd1</data>
  <data key="d3">False</data>
  <data key="d4">Lysmd1</data>
  <data key="d5">-</data>
  <data key="d6">Yes</data>
</node>
<node id="53532">
  <data key="d0">53532</data>
  <data key="d1">Lrrc29</data>
  <data key="d2">Lrrc29</data>
  <data key="d3">False</data>
  <data key="d4">Lrrc29</data>
  <data key="d5">-</data>
  <data key="d6">Yes</data>
</node>
<node id="53530">
  <data key="d0">53530</data>
  <data key="d1">Lmbrd2</data>
  <data key="d2">Lmbrd2</data>
  <data key="d3">False</data>
  <data key="d4">Lmbrd2</data>
  <data key="d5">-</data>
  <data key="d6">Yes</data>
</node>
<node id="53528">
  <data key="d0">53528</data>
  <data key="d1">Izumo1</data>
  <data key="d2">Izumo1</data>
  <data key="d3">False</data>
  <data key="d4">Izumo1</data>
  <data key="d5">-</data>
  <data key="d6">Yes</data>
</node>
<node id="53526">
  <data key="d0">53526</data>
  <data key="d1">Invs</data>
  <data key="d2">Invs</data>
  <data key="d3">False</data>
  <data key="d4">Invs</data>
  <data key="d5">-</data>
  <data key="d6">Yes</data>
</node>
<node id="53524">
  <data key="d0">53524</data>
  <data key="d1">Hexim2</data>
  <data key="d2">Hexim2</data>
  <data key="d3">False</data>
  <data key="d4">Hexim2</data>
  <data key="d5">up</data>
  <data key="d6">Yes</data>
</node>
<node id="53522">
  <data key="d0">53522</data>
  <data key="d1">Hcfc1r1</data>
  <data key="d2">Hcfc1r1</data>
  <data key="d3">False</data>
  <data key="d4">Hcfc1r1</data>
  <data key="d5">-</data>
  <data key="d6">Yes</data>
</node>
<node id="53520">
  <data key="d0">53520</data>
  <data key="d1">Gpkow</data>
  <data key="d2">Gpkow</data>
  <data key="d3">False</data>
  <data key="d4">Gpkow</data>
  <data key="d5">-</data>
  <data key="d6">Yes</data>
</node>
<node id="53518">
  <data key="d0">53518</data>
  <data key="d1">Fyco1</data>
  <data key="d2">Fyco1</data>
  <data key="d3">False</data>
  <data key="d4">Fyco1</data>
  <data key="d5">-</data>
  <data key="d6">Yes</data>
</node>
<node id="53516">
  <data key="d0">53516</data>
  <data key="d1">Erp44</data>
  <data key="d2">Erp44</data>
  <data key="d3">False</data>
  <data key="d4">Erp44</data>
  <data key="d5">-</data>
  <data key="d6">Yes</data>
</node>
<node id="53514">
  <data key="d0">53514</data>
  <data key="d1">Eny2</data>
  <data key="d2">Eny2</data>
  <data key="d3">False</data>
  <data key="d4">Eny2</data>
  <data key="d5">-</data>
  <data key="d6">Yes</data>
</node>
<node id="53512">
  <data key="d0">53512</data>
  <data key="d1">Eif2s2</data>
  <data key="d2">Eif2s2</data>
  <data key="d3">False</data>
  <data key="d4">Eif2s2</data>
  <data key="d5">-</data>
  <data key="d6">Yes</data>
</node>
<node id="53510">
  <data key="d0">53510</data>
  <data key="d1">Eif2b4</data>
  <data key="d2">Eif2b4</data>
  <data key="d3">False</data>
  <data key="d4">Eif2b4</data>
  <data key="d5">-</data>
  <data key="d6">Yes</data>
</node>
<node id="53508">
  <data key="d0">53508</data>
  <data key="d1">Eif1b</data>
  <data key="d2">Eif1b</data>
  <data key="d3">False</data>
  <data key="d4">Eif1b</data>
  <data key="d5">-</data>
  <data key="d6">Yes</data>
</node>
<node id="53506">
  <data key="d0">53506</data>
  <data key="d1">Dpm3</data>
  <data key="d2">Dpm3</data>
  <data key="d3">False</data>
  <data key="d4">Dpm3</data>
  <data key="d5">-</data>
  <data key="d6">Yes</data>
</node>
<node id="53504">
  <data key="d0">53504</data>
  <data key="d1">Dnm1l</data>
  <data key="d2">Dnm1l</data>
  <data key="d3">False</data>
  <data key="d4">Dnm1l</data>
  <data key="d5">-</data>
  <data key="d6">Yes</data>
</node>
<node id="53502">
  <data key="d0">53502</data>
  <data key="d1">Dnajc18</data>
  <data key="d2">Dnajc18</data>
  <data key="d3">False</data>
  <data key="d4">Dnajc18</data>
  <data key="d5">-</data>
  <data key="d6">Yes</data>
</node>
<node id="53500">
  <data key="d0">53500</data>
  <data key="d1">Dnajc17</data>
  <data key="d2">Dnajc17</data>
  <data key="d3">False</data>
  <data key="d4">Dnajc17</data>
  <data key="d5">-</data>
  <data key="d6">Yes</data>
</node>
<node id="53498">
  <data key="d0">53498</data>
  <data key="d1">Desi2</data>
  <data key="d2">Desi2</data>
  <data key="d3">False</data>
  <data key="d4">Desi2</data>
  <data key="d5">-</data>
  <data key="d6">Yes</data>
</node>
<node id="53496">
  <data key="d0">53496</data>
  <data key="d1">Dcakd</data>
  <data key="d2">Dcakd</data>
  <data key="d3">False</data>
  <data key="d4">Dcakd</data>
  <data key="d5">-</data>
  <data key="d6">Yes</data>
</node>
<node id="53494">
  <data key="d0">53494</data>
  <data key="d1">Cops7b</data>
  <data key="d2">Cops7b</data>
  <data key="d3">False</data>
  <data key="d4">Cops7b</data>
  <data key="d5">-</data>
  <data key="d6">Yes</data>
</node>
<node id="53492">
  <data key="d0">53492</data>
  <data key="d1">Cnpy2</data>
  <data key="d2">Cnpy2</data>
  <data key="d3">False</data>
  <data key="d4">Cnpy2</data>
  <data key="d5">-</data>
  <data key="d6">Yes</data>
</node>
<node id="53490">
  <data key="d0">53490</data>
  <data key="d1">Cldn12</data>
  <data key="d2">Cldn12</data>
  <data key="d3">False</data>
  <data key="d4">Cldn12</data>
  <data key="d5">-</data>
  <data key="d6">Yes</data>
</node>
<node id="53488">
  <data key="d0">53488</data>
  <data key="d1">Chchd4</data>
  <data key="d2">Chchd4</data>
  <data key="d3">False</data>
  <data key="d4">Chchd4</data>
  <data key="d5">-</data>
  <data key="d6">Yes</data>
</node>
<node id="53486">
  <data key="d0">53486</data>
  <data key="d1">Chchd3</data>
  <data key="d2">Chchd3</data>
  <data key="d3">False</data>
  <data key="d4">Chchd3</data>
  <data key="d5">-</data>
  <data key="d6">Yes</data>
</node>
<node id="53484">
  <data key="d0">53484</data>
  <data key="d1">Ccdc90b</data>
  <data key="d2">Ccdc90b</data>
  <data key="d3">False</data>
  <data key="d4">Ccdc90b</data>
  <data key="d5">-</data>
  <data key="d6">Yes</data>
</node>
<node id="53482">
  <data key="d0">53482</data>
  <data key="d1">Ccdc191</data>
  <data key="d2">Ccdc191</data>
  <data key="d3">False</data>
  <data key="d4">Ccdc191</data>
  <data key="d5">up</data>
  <data key="d6">Yes</data>
</node>
<node id="53480">
  <data key="d0">53480</data>
  <data key="d1">Calcoco1</data>
  <data key="d2">Calcoco1</data>
  <data key="d3">False</data>
  <data key="d4">Calcoco1</data>
  <data key="d5">-</data>
  <data key="d6">Yes</data>
</node>
<node id="53478">
  <data key="d0">53478</data>
  <data key="d1">Bub1b</data>
  <data key="d2">Bub1b</data>
  <data key="d3">False</data>
  <data key="d4">Bub1b</data>
  <data key="d5">-</data>
  <data key="d6">Yes</data>
</node>
<node id="53476">
  <data key="d0">53476</data>
  <data key="d1">Babam1</data>
  <data key="d2">Babam1</data>
  <data key="d3">False</data>
  <data key="d4">Babam1</data>
  <data key="d5">-</data>
  <data key="d6">Yes</data>
</node>
<node id="53474">
  <data key="d0">53474</data>
  <data key="d1">Au015836</data>
  <data key="d2">Au015836</data>
  <data key="d3">False</data>
  <data key="d4">Au015836</data>
  <data key="d5">-</data>
  <data key="d6">Yes</data>
</node>
<node id="53472">
  <data key="d0">53472</data>
  <data key="d1">Atl3</data>
  <data key="d2">Atl3</data>
  <data key="d3">False</data>
  <data key="d4">Atl3</data>
  <data key="d5">-</data>
  <data key="d6">Yes</data>
</node>
<node id="53470">
  <data key="d0">53470</data>
  <data key="d1">Ap2s1</data>
  <data key="d2">Ap2s1</data>
  <data key="d3">False</data>
  <data key="d4">Ap2s1</data>
  <data key="d5">-</data>
  <data key="d6">Yes</data>
</node>
<node id="53468">
  <data key="d0">53468</data>
  <data key="d1">Afg1l</data>
  <data key="d2">Afg1l</data>
  <data key="d3">False</data>
  <data key="d4">Afg1l</data>
  <data key="d5">-</data>
  <data key="d6">Yes</data>
</node>
<node id="53466">
  <data key="d0">53466</data>
  <data key="d1">Tmem115</data>
  <data key="d2">Tmem115</data>
  <data key="d3">False</data>
  <data key="d4">Tmem115</data>
  <data key="d5">-</data>
  <data key="d6">Yes</data>
</node>
<node id="53464">
  <data key="d0">53464</data>
  <data key="d1">Snx17</data>
  <data key="d2">Snx17</data>
  <data key="d3">False</data>
  <data key="d4">Snx17</data>
  <data key="d5">-</data>
  <data key="d6">Yes</data>
</node>
<node id="53462">
  <data key="d0">53462</data>
  <data key="d1">Trabd</data>
  <data key="d2">Trabd</data>
  <data key="d3">False</data>
  <data key="d4">Trabd</data>
  <data key="d5">-</data>
  <data key="d6">Yes</data>
</node>
<node id="53460">
  <data key="d0">53460</data>
  <data key="d1">Rasgef1a</data>
  <data key="d2">Rasgef1a</data>
  <data key="d3">False</data>
  <data key="d4">Rasgef1a</data>
  <data key="d5">-</data>
  <data key="d6">Yes</data>
</node>
<node id="53458">
  <data key="d0">53458</data>
  <data key="d1">Ppp6r1</data>
  <data key="d2">Ppp6r1</data>
  <data key="d3">False</data>
  <data key="d4">Ppp6r1</data>
  <data key="d5">-</data>
  <data key="d6">Yes</data>
</node>
<node id="53456">
  <data key="d0">53456</data>
  <data key="d1">Pidd1</data>
  <data key="d2">Pidd1</data>
  <data key="d3">False</data>
  <data key="d4">Pidd1</data>
  <data key="d5">-</data>
  <data key="d6">Yes</data>
</node>
<node id="53454">
  <data key="d0">53454</data>
  <data key="d1">Metrnl</data>
  <data key="d2">Metrnl</data>
  <data key="d3">False</data>
  <data key="d4">Metrnl</data>
  <data key="d5">-</data>
  <data key="d6">Yes</data>
</node>
<node id="53452">
  <data key="d0">53452</data>
  <data key="d1">Mast3</data>
  <data key="d2">Mast3</data>
  <data key="d3">False</data>
  <data key="d4">Mast3</data>
  <data key="d5">-</data>
  <data key="d6">Yes</data>
</node>
<node id="53450">
  <data key="d0">53450</data>
  <data key="d1">Lysmd2</data>
  <data key="d2">Lysmd2</data>
  <data key="d3">False</data>
  <data key="d4">Lysmd2</data>
  <data key="d5">-</data>
  <data key="d6">Yes</data>
</node>
<node id="53448">
  <data key="d0">53448</data>
  <data key="d1">Gnb1</data>
  <data key="d2">Gnb1</data>
  <data key="d3">False</data>
  <data key="d4">Gnb1</data>
  <data key="d5">-</data>
  <data key="d6">Yes</data>
</node>
<node id="53446">
  <data key="d0">53446</data>
  <data key="d1">Gale</data>
  <data key="d2">Gale</data>
  <data key="d3">False</data>
  <data key="d4">Gale</data>
  <data key="d5">-</data>
  <data key="d6">Yes</data>
</node>
<node id="53444">
  <data key="d0">53444</data>
  <data key="d1">Gak</data>
  <data key="d2">Gak</data>
  <data key="d3">False</data>
  <data key="d4">Gak</data>
  <data key="d5">-</data>
  <data key="d6">Yes</data>
</node>
<node id="53442">
  <data key="d0">53442</data>
  <data key="d1">Fndc10</data>
  <data key="d2">Fndc10</data>
  <data key="d3">False</data>
  <data key="d4">Fndc10</data>
  <data key="d5">-</data>
  <data key="d6">Yes</data>
</node>
<node id="53440">
  <data key="d0">53440</data>
  <data key="d1">Fgfrl1</data>
  <data key="d2">Fgfrl1</data>
  <data key="d3">False</data>
  <data key="d4">Fgfrl1</data>
  <data key="d5">-</data>
  <data key="d6">Yes</data>
</node>
<node id="53438">
  <data key="d0">53438</data>
  <data key="d1">Faap100</data>
  <data key="d2">Faap100</data>
  <data key="d3">False</data>
  <data key="d4">Faap100</data>
  <data key="d5">-</data>
  <data key="d6">Yes</data>
</node>
<node id="53436">
  <data key="d0">53436</data>
  <data key="d1">Dock6</data>
  <data key="d2">Dock6</data>
  <data key="d3">False</data>
  <data key="d4">Dock6</data>
  <data key="d5">-</data>
  <data key="d6">Yes</data>
</node>
<node id="53434">
  <data key="d0">53434</data>
  <data key="d1">Cyfip1</data>
  <data key="d2">Cyfip1</data>
  <data key="d3">False</data>
  <data key="d4">Cyfip1</data>
  <data key="d5">-</data>
  <data key="d6">Yes</data>
</node>
<node id="53432">
  <data key="d0">53432</data>
  <data key="d1">Coro2a</data>
  <data key="d2">Coro2a</data>
  <data key="d3">False</data>
  <data key="d4">Coro2a</data>
  <data key="d5">-</data>
  <data key="d6">Yes</data>
</node>
<node id="53430">
  <data key="d0">53430</data>
  <data key="d1">Fam20b</data>
  <data key="d2">Fam20b</data>
  <data key="d3">False</data>
  <data key="d4">Fam20b</data>
  <data key="d5">-</data>
  <data key="d6">Yes</data>
</node>
<node id="53428">
  <data key="d0">53428</data>
  <data key="d1">Thap1</data>
  <data key="d2">Thap1</data>
  <data key="d3">False</data>
  <data key="d4">Thap1</data>
  <data key="d5">-</data>
  <data key="d6">Yes</data>
</node>
<node id="53426">
  <data key="d0">53426</data>
  <data key="d1">Zscan2</data>
  <data key="d2">Zscan2</data>
  <data key="d3">False</data>
  <data key="d4">Zscan2</data>
  <data key="d5">-</data>
  <data key="d6">Yes</data>
</node>
<node id="53424">
  <data key="d0">53424</data>
  <data key="d1">Prr3</data>
  <data key="d2">Prr3</data>
  <data key="d3">False</data>
  <data key="d4">Prr3</data>
  <data key="d5">up</data>
  <data key="d6">Yes</data>
</node>
<node id="53422">
  <data key="d0">53422</data>
  <data key="d1">Ist1</data>
  <data key="d2">Ist1</data>
  <data key="d3">False</data>
  <data key="d4">Ist1</data>
  <data key="d5">-</data>
  <data key="d6">Yes</data>
</node>
<node id="53420">
  <data key="d0">53420</data>
  <data key="d1">Hmgxb3</data>
  <data key="d2">Hmgxb3</data>
  <data key="d3">False</data>
  <data key="d4">Hmgxb3</data>
  <data key="d5">-</data>
  <data key="d6">Yes</data>
</node>
<node id="53418">
  <data key="d0">53418</data>
  <data key="d1">Tgif2</data>
  <data key="d2">Tgif2</data>
  <data key="d3">False</data>
  <data key="d4">Tgif2</data>
  <data key="d5">-</data>
  <data key="d6">Yes</data>
</node>
<node id="53416">
  <data key="d0">53416</data>
  <data key="d1">Ckap2l</data>
  <data key="d2">Ckap2l</data>
  <data key="d3">False</data>
  <data key="d4">Ckap2l</data>
  <data key="d5">-</data>
  <data key="d6">Yes</data>
</node>
<node id="53414">
  <data key="d0">53414</data>
  <data key="d1">Srgap3</data>
  <data key="d2">Srgap3</data>
  <data key="d3">False</data>
  <data key="d4">Srgap3</data>
  <data key="d5">-</data>
  <data key="d6">Yes</data>
</node>
<node id="53412">
  <data key="d0">53412</data>
  <data key="d1">Abtb2</data>
  <data key="d2">Abtb2</data>
  <data key="d3">False</data>
  <data key="d4">Abtb2</data>
  <data key="d5">-</data>
  <data key="d6">Yes</data>
</node>
<node id="53410">
  <data key="d0">53410</data>
  <data key="d1">5330417c22rik</data>
  <data key="d2">5330417c22rik</data>
  <data key="d3">False</data>
  <data key="d4">5330417c22rik</data>
  <data key="d5">-</data>
  <data key="d6">Yes</data>
</node>
<node id="53408">
  <data key="d0">53408</data>
  <data key="d1">S100b</data>
  <data key="d2">S100b</data>
  <data key="d3">False</data>
  <data key="d4">S100b</data>
  <data key="d5">-</data>
  <data key="d6">Yes</data>
</node>
<node id="53406">
  <data key="d0">53406</data>
  <data key="d1">Tgfbi</data>
  <data key="d2">Tgfbi</data>
  <data key="d3">False</data>
  <data key="d4">Tgfbi</data>
  <data key="d5">up</data>
  <data key="d6">Yes</data>
</node>
<node id="53404">
  <data key="d0">53404</data>
  <data key="d1">Hspg2</data>
  <data key="d2">Hspg2</data>
  <data key="d3">False</data>
  <data key="d4">Hspg2</data>
  <data key="d5">-</data>
  <data key="d6">Yes</data>
</node>
<node id="53402">
  <data key="d0">53402</data>
  <data key="d1">Traf4</data>
  <data key="d2">Traf4</data>
  <data key="d3">False</data>
  <data key="d4">Traf4</data>
  <data key="d5">-</data>
  <data key="d6">Yes</data>
</node>
<node id="53400">
  <data key="d0">53400</data>
  <data key="d1">Lsm10</data>
  <data key="d2">Lsm10</data>
  <data key="d3">False</data>
  <data key="d4">Lsm10</data>
  <data key="d5">-</data>
  <data key="d6">Yes</data>
</node>
<node id="53398">
  <data key="d0">53398</data>
  <data key="d1">Sorcs2</data>
  <data key="d2">Sorcs2</data>
  <data key="d3">False</data>
  <data key="d4">Sorcs2</data>
  <data key="d5">-</data>
  <data key="d6">Yes</data>
</node>
<node id="53396">
  <data key="d0">53396</data>
  <data key="d1">Lamc2</data>
  <data key="d2">Lamc2</data>
  <data key="d3">False</data>
  <data key="d4">Lamc2</data>
  <data key="d5">-</data>
  <data key="d6">Yes</data>
</node>
<node id="53394">
  <data key="d0">53394</data>
  <data key="d1">Cnot1</data>
  <data key="d2">Cnot1</data>
  <data key="d3">False</data>
  <data key="d4">Cnot1</data>
  <data key="d5">-</data>
  <data key="d6">Yes</data>
</node>
<node id="53392">
  <data key="d0">53392</data>
  <data key="d1">Msln</data>
  <data key="d2">Msln</data>
  <data key="d3">False</data>
  <data key="d4">Msln</data>
  <data key="d5">-</data>
  <data key="d6">Yes</data>
</node>
<node id="53390">
  <data key="d0">53390</data>
  <data key="d1">Tnfrsf19</data>
  <data key="d2">Tnfrsf19</data>
  <data key="d3">False</data>
  <data key="d4">Tnfrsf19</data>
  <data key="d5">-</data>
  <data key="d6">Yes</data>
</node>
<node id="53388">
  <data key="d0">53388</data>
  <data key="d1">Skap1</data>
  <data key="d2">Skap1</data>
  <data key="d3">False</data>
  <data key="d4">Skap1</data>
  <data key="d5">-</data>
  <data key="d6">Yes</data>
</node>
<node id="53386">
  <data key="d0">53386</data>
  <data key="d1">Qpct</data>
  <data key="d2">Qpct</data>
  <data key="d3">False</data>
  <data key="d4">Qpct</data>
  <data key="d5">-</data>
  <data key="d6">Yes</data>
</node>
<node id="53384">
  <data key="d0">53384</data>
  <data key="d1">Phactr1</data>
  <data key="d2">Phactr1</data>
  <data key="d3">False</data>
  <data key="d4">Phactr1</data>
  <data key="d5">-</data>
  <data key="d6">Yes</data>
</node>
<node id="53382">
  <data key="d0">53382</data>
  <data key="d1">Mmp20</data>
  <data key="d2">Mmp20</data>
  <data key="d3">False</data>
  <data key="d4">Mmp20</data>
  <data key="d5">-</data>
  <data key="d6">Yes</data>
</node>
<node id="53380">
  <data key="d0">53380</data>
  <data key="d1">Map3k1</data>
  <data key="d2">Map3k1</data>
  <data key="d3">False</data>
  <data key="d4">Map3k1</data>
  <data key="d5">-</data>
  <data key="d6">Yes</data>
</node>
<node id="53378">
  <data key="d0">53378</data>
  <data key="d1">Gtf2f2</data>
  <data key="d2">Gtf2f2</data>
  <data key="d3">False</data>
  <data key="d4">Gtf2f2</data>
  <data key="d5">-</data>
  <data key="d6">Yes</data>
</node>
<node id="53376">
  <data key="d0">53376</data>
  <data key="d1">Cpped1</data>
  <data key="d2">Cpped1</data>
  <data key="d3">False</data>
  <data key="d4">Cpped1</data>
  <data key="d5">-</data>
  <data key="d6">Yes</data>
</node>
<node id="53374">
  <data key="d0">53374</data>
  <data key="d1">Trpc6</data>
  <data key="d2">Trpc6</data>
  <data key="d3">False</data>
  <data key="d4">Trpc6</data>
  <data key="d5">-</data>
  <data key="d6">Yes</data>
</node>
<node id="53372">
  <data key="d0">53372</data>
  <data key="d1">Plekhg1</data>
  <data key="d2">Plekhg1</data>
  <data key="d3">False</data>
  <data key="d4">Plekhg1</data>
  <data key="d5">-</data>
  <data key="d6">Yes</data>
</node>
<node id="53370">
  <data key="d0">53370</data>
  <data key="d1">Pcdh1</data>
  <data key="d2">Pcdh1</data>
  <data key="d3">False</data>
  <data key="d4">Pcdh1</data>
  <data key="d5">-</data>
  <data key="d6">Yes</data>
</node>
<node id="53368">
  <data key="d0">53368</data>
  <data key="d1">Maml2</data>
  <data key="d2">Maml2</data>
  <data key="d3">False</data>
  <data key="d4">Maml2</data>
  <data key="d5">-</data>
  <data key="d6">Yes</data>
</node>
<node id="53366">
  <data key="d0">53366</data>
  <data key="d1">Eri3</data>
  <data key="d2">Eri3</data>
  <data key="d3">False</data>
  <data key="d4">Eri3</data>
  <data key="d5">-</data>
  <data key="d6">Yes</data>
</node>
<node id="53364">
  <data key="d0">53364</data>
  <data key="d1">Epha6</data>
  <data key="d2">Epha6</data>
  <data key="d3">False</data>
  <data key="d4">Epha6</data>
  <data key="d5">-</data>
  <data key="d6">Yes</data>
</node>
<node id="53362">
  <data key="d0">53362</data>
  <data key="d1">Ehbp1</data>
  <data key="d2">Ehbp1</data>
  <data key="d3">False</data>
  <data key="d4">Ehbp1</data>
  <data key="d5">-</data>
  <data key="d6">Yes</data>
</node>
<node id="53360">
  <data key="d0">53360</data>
  <data key="d1">Anp32a</data>
  <data key="d2">Anp32a</data>
  <data key="d3">False</data>
  <data key="d4">Anp32a</data>
  <data key="d5">-</data>
  <data key="d6">Yes</data>
</node>
<node id="53358">
  <data key="d0">53358</data>
  <data key="d1">Sertad2</data>
  <data key="d2">Sertad2</data>
  <data key="d3">False</data>
  <data key="d4">Sertad2</data>
  <data key="d5">-</data>
  <data key="d6">Yes</data>
</node>
<node id="53356">
  <data key="d0">53356</data>
  <data key="d1">Ptprk</data>
  <data key="d2">Ptprk</data>
  <data key="d3">False</data>
  <data key="d4">Ptprk</data>
  <data key="d5">-</data>
  <data key="d6">Yes</data>
</node>
<node id="53354">
  <data key="d0">53354</data>
  <data key="d1">Cnih3</data>
  <data key="d2">Cnih3</data>
  <data key="d3">False</data>
  <data key="d4">Cnih3</data>
  <data key="d5">-</data>
  <data key="d6">Yes</data>
</node>
<node id="53352">
  <data key="d0">53352</data>
  <data key="d1">Arhgap23</data>
  <data key="d2">Arhgap23</data>
  <data key="d3">False</data>
  <data key="d4">Arhgap23</data>
  <data key="d5">-</data>
  <data key="d6">Yes</data>
</node>
<node id="53350">
  <data key="d0">53350</data>
  <data key="d1">Tmem131</data>
  <data key="d2">Tmem131</data>
  <data key="d3">False</data>
  <data key="d4">Tmem131</data>
  <data key="d5">-</data>
  <data key="d6">Yes</data>
</node>
<node id="53348">
  <data key="d0">53348</data>
  <data key="d1">Prlr</data>
  <data key="d2">Prlr</data>
  <data key="d3">False</data>
  <data key="d4">Prlr</data>
  <data key="d5">-</data>
  <data key="d6">Yes</data>
</node>
<node id="53346">
  <data key="d0">53346</data>
  <data key="d1">Plac8</data>
  <data key="d2">Plac8</data>
  <data key="d3">False</data>
  <data key="d4">Plac8</data>
  <data key="d5">-</data>
  <data key="d6">Yes</data>
</node>
<node id="53344">
  <data key="d0">53344</data>
  <data key="d1">Pah</data>
  <data key="d2">Pah</data>
  <data key="d3">False</data>
  <data key="d4">Pah</data>
  <data key="d5">-</data>
  <data key="d6">Yes</data>
</node>
<node id="53342">
  <data key="d0">53342</data>
  <data key="d1">Itk</data>
  <data key="d2">Itk</data>
  <data key="d3">False</data>
  <data key="d4">Itk</data>
  <data key="d5">-</data>
  <data key="d6">Yes</data>
</node>
<node id="53340">
  <data key="d0">53340</data>
  <data key="d1">Crtam</data>
  <data key="d2">Crtam</data>
  <data key="d3">False</data>
  <data key="d4">Crtam</data>
  <data key="d5">-</data>
  <data key="d6">Yes</data>
</node>
<node id="53338">
  <data key="d0">53338</data>
  <data key="d1">Cxcr3</data>
  <data key="d2">Cxcr3</data>
  <data key="d3">False</data>
  <data key="d4">Cxcr3</data>
  <data key="d5">-</data>
  <data key="d6">Yes</data>
</node>
<node id="53336">
  <data key="d0">53336</data>
  <data key="d1">Usp45</data>
  <data key="d2">Usp45</data>
  <data key="d3">False</data>
  <data key="d4">Usp45</data>
  <data key="d5">-</data>
  <data key="d6">Yes</data>
</node>
<node id="53334">
  <data key="d0">53334</data>
  <data key="d1">Thumpd3</data>
  <data key="d2">Thumpd3</data>
  <data key="d3">False</data>
  <data key="d4">Thumpd3</data>
  <data key="d5">-</data>
  <data key="d6">Yes</data>
</node>
<node id="53332">
  <data key="d0">53332</data>
  <data key="d1">Smtn</data>
  <data key="d2">Smtn</data>
  <data key="d3">False</data>
  <data key="d4">Smtn</data>
  <data key="d5">-</data>
  <data key="d6">Yes</data>
</node>
<node id="53330">
  <data key="d0">53330</data>
  <data key="d1">Lima1</data>
  <data key="d2">Lima1</data>
  <data key="d3">False</data>
  <data key="d4">Lima1</data>
  <data key="d5">-</data>
  <data key="d6">Yes</data>
</node>
<node id="53328">
  <data key="d0">53328</data>
  <data key="d1">Pmf1</data>
  <data key="d2">Pmf1</data>
  <data key="d3">False</data>
  <data key="d4">Pmf1</data>
  <data key="d5">-</data>
  <data key="d6">Yes</data>
</node>
<node id="53326">
  <data key="d0">53326</data>
  <data key="d1">Lin28b</data>
  <data key="d2">Lin28b</data>
  <data key="d3">False</data>
  <data key="d4">Lin28b</data>
  <data key="d5">-</data>
  <data key="d6">Yes</data>
</node>
<node id="53324">
  <data key="d0">53324</data>
  <data key="d1">Usp34</data>
  <data key="d2">Usp34</data>
  <data key="d3">False</data>
  <data key="d4">Usp34</data>
  <data key="d5">-</data>
  <data key="d6">Yes</data>
</node>
<node id="53322">
  <data key="d0">53322</data>
  <data key="d1">Ppp3ca</data>
  <data key="d2">Ppp3ca</data>
  <data key="d3">False</data>
  <data key="d4">Ppp3ca</data>
  <data key="d5">-</data>
  <data key="d6">Yes</data>
</node>
<node id="53320">
  <data key="d0">53320</data>
  <data key="d1">Slc26a4</data>
  <data key="d2">Slc26a4</data>
  <data key="d3">False</data>
  <data key="d4">Slc26a4</data>
  <data key="d5">-</data>
  <data key="d6">Yes</data>
</node>
<node id="53318">
  <data key="d0">53318</data>
  <data key="d1">Ccl17</data>
  <data key="d2">Ccl17</data>
  <data key="d3">False</data>
  <data key="d4">Ccl17</data>
  <data key="d5">-</data>
  <data key="d6">Yes</data>
</node>
<node id="53316">
  <data key="d0">53316</data>
  <data key="d1">Alox15</data>
  <data key="d2">Alox15</data>
  <data key="d3">False</data>
  <data key="d4">Alox15</data>
  <data key="d5">-</data>
  <data key="d6">Yes</data>
</node>
<node id="53314">
  <data key="d0">53314</data>
  <data key="d1">Cel</data>
  <data key="d2">Cel</data>
  <data key="d3">False</data>
  <data key="d4">Cel</data>
  <data key="d5">-</data>
  <data key="d6">Yes</data>
</node>
<node id="53312">
  <data key="d0">53312</data>
  <data key="d1">S100a4</data>
  <data key="d2">S100a4</data>
  <data key="d3">False</data>
  <data key="d4">S100a4</data>
  <data key="d5">-</data>
  <data key="d6">Yes</data>
</node>
<node id="53310">
  <data key="d0">53310</data>
  <data key="d1">Usp7</data>
  <data key="d2">Usp7</data>
  <data key="d3">False</data>
  <data key="d4">Usp7</data>
  <data key="d5">-</data>
  <data key="d6">Yes</data>
</node>
<node id="53308">
  <data key="d0">53308</data>
  <data key="d1">S100a11</data>
  <data key="d2">S100a11</data>
  <data key="d3">False</data>
  <data key="d4">S100a11</data>
  <data key="d5">-</data>
  <data key="d6">Yes</data>
</node>
<node id="53306">
  <data key="d0">53306</data>
  <data key="d1">Ror1</data>
  <data key="d2">Ror1</data>
  <data key="d3">False</data>
  <data key="d4">Ror1</data>
  <data key="d5">-</data>
  <data key="d6">Yes</data>
</node>
<node id="53304">
  <data key="d0">53304</data>
  <data key="d1">Reg2</data>
  <data key="d2">Reg2</data>
  <data key="d3">False</data>
  <data key="d4">Reg2</data>
  <data key="d5">-</data>
  <data key="d6">Yes</data>
</node>
<node id="53302">
  <data key="d0">53302</data>
  <data key="d1">Reg1</data>
  <data key="d2">Reg1</data>
  <data key="d3">False</data>
  <data key="d4">Reg1</data>
  <data key="d5">-</data>
  <data key="d6">Yes</data>
</node>
<node id="53300">
  <data key="d0">53300</data>
  <data key="d1">Nnmt</data>
  <data key="d2">Nnmt</data>
  <data key="d3">False</data>
  <data key="d4">Nnmt</data>
  <data key="d5">-</data>
  <data key="d6">Yes</data>
</node>
<node id="53298">
  <data key="d0">53298</data>
  <data key="d1">Ifnar1</data>
  <data key="d2">Ifnar1</data>
  <data key="d3">False</data>
  <data key="d4">Ifnar1</data>
  <data key="d5">-</data>
  <data key="d6">Yes</data>
</node>
<node id="53296">
  <data key="d0">53296</data>
  <data key="d1">Chil1</data>
  <data key="d2">Chil1</data>
  <data key="d3">False</data>
  <data key="d4">Chil1</data>
  <data key="d5">-</data>
  <data key="d6">Yes</data>
</node>
<node id="53294">
  <data key="d0">53294</data>
  <data key="d1">Zfy2</data>
  <data key="d2">Zfy2</data>
  <data key="d3">False</data>
  <data key="d4">Zfy2</data>
  <data key="d5">-</data>
  <data key="d6">Yes</data>
</node>
<node id="53292">
  <data key="d0">53292</data>
  <data key="d1">Zfy1</data>
  <data key="d2">Zfy1</data>
  <data key="d3">False</data>
  <data key="d4">Zfy1</data>
  <data key="d5">-</data>
  <data key="d6">Yes</data>
</node>
<node id="53290">
  <data key="d0">53290</data>
  <data key="d1">Zfp961</data>
  <data key="d2">Zfp961</data>
  <data key="d3">False</data>
  <data key="d4">Zfp961</data>
  <data key="d5">-</data>
  <data key="d6">Yes</data>
</node>
<node id="53288">
  <data key="d0">53288</data>
  <data key="d1">Zfp9</data>
  <data key="d2">Zfp9</data>
  <data key="d3">False</data>
  <data key="d4">Zfp9</data>
  <data key="d5">-</data>
  <data key="d6">Yes</data>
</node>
<node id="53286">
  <data key="d0">53286</data>
  <data key="d1">Zfp879</data>
  <data key="d2">Zfp879</data>
  <data key="d3">False</data>
  <data key="d4">Zfp879</data>
  <data key="d5">-</data>
  <data key="d6">Yes</data>
</node>
<node id="53284">
  <data key="d0">53284</data>
  <data key="d1">Zfp786</data>
  <data key="d2">Zfp786</data>
  <data key="d3">False</data>
  <data key="d4">Zfp786</data>
  <data key="d5">-</data>
  <data key="d6">Yes</data>
</node>
<node id="53282">
  <data key="d0">53282</data>
  <data key="d1">Zfp777</data>
  <data key="d2">Zfp777</data>
  <data key="d3">False</data>
  <data key="d4">Zfp777</data>
  <data key="d5">-</data>
  <data key="d6">Yes</data>
</node>
<node id="53280">
  <data key="d0">53280</data>
  <data key="d1">Zfp746</data>
  <data key="d2">Zfp746</data>
  <data key="d3">False</data>
  <data key="d4">Zfp746</data>
  <data key="d5">-</data>
  <data key="d6">Yes</data>
</node>
<node id="53278">
  <data key="d0">53278</data>
  <data key="d1">Zfp689</data>
  <data key="d2">Zfp689</data>
  <data key="d3">False</data>
  <data key="d4">Zfp689</data>
  <data key="d5">-</data>
  <data key="d6">Yes</data>
</node>
<node id="53276">
  <data key="d0">53276</data>
  <data key="d1">Zfp655</data>
  <data key="d2">Zfp655</data>
  <data key="d3">False</data>
  <data key="d4">Zfp655</data>
  <data key="d5">-</data>
  <data key="d6">Yes</data>
</node>
<node id="53274">
  <data key="d0">53274</data>
  <data key="d1">Zfp612</data>
  <data key="d2">Zfp612</data>
  <data key="d3">False</data>
  <data key="d4">Zfp612</data>
  <data key="d5">-</data>
  <data key="d6">Yes</data>
</node>
<node id="53272">
  <data key="d0">53272</data>
  <data key="d1">Zfp61</data>
  <data key="d2">Zfp61</data>
  <data key="d3">False</data>
  <data key="d4">Zfp61</data>
  <data key="d5">-</data>
  <data key="d6">Yes</data>
</node>
<node id="53270">
  <data key="d0">53270</data>
  <data key="d1">Zfp354a</data>
  <data key="d2">Zfp354a</data>
  <data key="d3">False</data>
  <data key="d4">Zfp354a</data>
  <data key="d5">-</data>
  <data key="d6">Yes</data>
</node>
<node id="53268">
  <data key="d0">53268</data>
  <data key="d1">Zfp30</data>
  <data key="d2">Zfp30</data>
  <data key="d3">False</data>
  <data key="d4">Zfp30</data>
  <data key="d5">-</data>
  <data key="d6">Yes</data>
</node>
<node id="53266">
  <data key="d0">53266</data>
  <data key="d1">Zfp282</data>
  <data key="d2">Zfp282</data>
  <data key="d3">False</data>
  <data key="d4">Zfp282</data>
  <data key="d5">-</data>
  <data key="d6">Yes</data>
</node>
<node id="53264">
  <data key="d0">53264</data>
  <data key="d1">Zfp251</data>
  <data key="d2">Zfp251</data>
  <data key="d3">False</data>
  <data key="d4">Zfp251</data>
  <data key="d5">-</data>
  <data key="d6">Yes</data>
</node>
<node id="53262">
  <data key="d0">53262</data>
  <data key="d1">Zfp169</data>
  <data key="d2">Zfp169</data>
  <data key="d3">False</data>
  <data key="d4">Zfp169</data>
  <data key="d5">-</data>
  <data key="d6">Yes</data>
</node>
<node id="53260">
  <data key="d0">53260</data>
  <data key="d1">Zfp128</data>
  <data key="d2">Zfp128</data>
  <data key="d3">False</data>
  <data key="d4">Zfp128</data>
  <data key="d5">-</data>
  <data key="d6">Yes</data>
</node>
<node id="53258">
  <data key="d0">53258</data>
  <data key="d1">Zfp12</data>
  <data key="d2">Zfp12</data>
  <data key="d3">False</data>
  <data key="d4">Zfp12</data>
  <data key="d5">-</data>
  <data key="d6">Yes</data>
</node>
<node id="53256">
  <data key="d0">53256</data>
  <data key="d1">Zfp112</data>
  <data key="d2">Zfp112</data>
  <data key="d3">False</data>
  <data key="d4">Zfp112</data>
  <data key="d5">-</data>
  <data key="d6">Yes</data>
</node>
<node id="53254">
  <data key="d0">53254</data>
  <data key="d1">Zfp1</data>
  <data key="d2">Zfp1</data>
  <data key="d3">False</data>
  <data key="d4">Zfp1</data>
  <data key="d5">-</data>
  <data key="d6">Yes</data>
</node>
<node id="53252">
  <data key="d0">53252</data>
  <data key="d1">Wars</data>
  <data key="d2">Wars</data>
  <data key="d3">False</data>
  <data key="d4">Wars</data>
  <data key="d5">-</data>
  <data key="d6">Yes</data>
</node>
<node id="53250">
  <data key="d0">53250</data>
  <data key="d1">Vps33b</data>
  <data key="d2">Vps33b</data>
  <data key="d3">False</data>
  <data key="d4">Vps33b</data>
  <data key="d5">-</data>
  <data key="d6">Yes</data>
</node>
<node id="53248">
  <data key="d0">53248</data>
  <data key="d1">Ubr1</data>
  <data key="d2">Ubr1</data>
  <data key="d3">False</data>
  <data key="d4">Ubr1</data>
  <data key="d5">-</data>
  <data key="d6">Yes</data>
</node>
<node id="53246">
  <data key="d0">53246</data>
  <data key="d1">Trim25</data>
  <data key="d2">Trim25</data>
  <data key="d3">False</data>
  <data key="d4">Trim25</data>
  <data key="d5">-</data>
  <data key="d6">Yes</data>
</node>
<node id="53244">
  <data key="d0">53244</data>
  <data key="d1">Socs7</data>
  <data key="d2">Socs7</data>
  <data key="d3">False</data>
  <data key="d4">Socs7</data>
  <data key="d5">-</data>
  <data key="d6">Yes</data>
</node>
<node id="53242">
  <data key="d0">53242</data>
  <data key="d1">Socs6</data>
  <data key="d2">Socs6</data>
  <data key="d3">False</data>
  <data key="d4">Socs6</data>
  <data key="d5">-</data>
  <data key="d6">Yes</data>
</node>
<node id="53240">
  <data key="d0">53240</data>
  <data key="d1">Socs5</data>
  <data key="d2">Socs5</data>
  <data key="d3">False</data>
  <data key="d4">Socs5</data>
  <data key="d5">-</data>
  <data key="d6">Yes</data>
</node>
<node id="53238">
  <data key="d0">53238</data>
  <data key="d1">Socs4</data>
  <data key="d2">Socs4</data>
  <data key="d3">False</data>
  <data key="d4">Socs4</data>
  <data key="d5">-</data>
  <data key="d6">Yes</data>
</node>
<node id="53236">
  <data key="d0">53236</data>
  <data key="d1">Snrnp27</data>
  <data key="d2">Snrnp27</data>
  <data key="d3">False</data>
  <data key="d4">Snrnp27</data>
  <data key="d5">-</data>
  <data key="d6">Yes</data>
</node>
<node id="53234">
  <data key="d0">53234</data>
  <data key="d1">S100a10</data>
  <data key="d2">S100a10</data>
  <data key="d3">False</data>
  <data key="d4">S100a10</data>
  <data key="d5">-</data>
  <data key="d6">Yes</data>
</node>
<node id="53232">
  <data key="d0">53232</data>
  <data key="d1">Ripk1</data>
  <data key="d2">Ripk1</data>
  <data key="d3">False</data>
  <data key="d4">Ripk1</data>
  <data key="d5">-</data>
  <data key="d6">Yes</data>
</node>
<node id="53230">
  <data key="d0">53230</data>
  <data key="d1">Rbak</data>
  <data key="d2">Rbak</data>
  <data key="d3">False</data>
  <data key="d4">Rbak</data>
  <data key="d5">-</data>
  <data key="d6">Yes</data>
</node>
<node id="53228">
  <data key="d0">53228</data>
  <data key="d1">Pwp2</data>
  <data key="d2">Pwp2</data>
  <data key="d3">False</data>
  <data key="d4">Pwp2</data>
  <data key="d5">-</data>
  <data key="d6">Yes</data>
</node>
<node id="53226">
  <data key="d0">53226</data>
  <data key="d1">Ptgfr</data>
  <data key="d2">Ptgfr</data>
  <data key="d3">False</data>
  <data key="d4">Ptgfr</data>
  <data key="d5">-</data>
  <data key="d6">Yes</data>
</node>
<node id="53224">
  <data key="d0">53224</data>
  <data key="d1">Ppip5k2</data>
  <data key="d2">Ppip5k2</data>
  <data key="d3">False</data>
  <data key="d4">Ppip5k2</data>
  <data key="d5">-</data>
  <data key="d6">Yes</data>
</node>
<node id="53222">
  <data key="d0">53222</data>
  <data key="d1">Oasl1</data>
  <data key="d2">Oasl1</data>
  <data key="d3">False</data>
  <data key="d4">Oasl1</data>
  <data key="d5">up</data>
  <data key="d6">Yes</data>
</node>
<node id="53220">
  <data key="d0">53220</data>
  <data key="d1">Oas1h</data>
  <data key="d2">Oas1h</data>
  <data key="d3">False</data>
  <data key="d4">Oas1h</data>
  <data key="d5">-</data>
  <data key="d6">Yes</data>
</node>
<node id="53218">
  <data key="d0">53218</data>
  <data key="d1">Oas1f</data>
  <data key="d2">Oas1f</data>
  <data key="d3">False</data>
  <data key="d4">Oas1f</data>
  <data key="d5">-</data>
  <data key="d6">Yes</data>
</node>
<node id="53216">
  <data key="d0">53216</data>
  <data key="d1">Oas1e</data>
  <data key="d2">Oas1e</data>
  <data key="d3">False</data>
  <data key="d4">Oas1e</data>
  <data key="d5">-</data>
  <data key="d6">Yes</data>
</node>
<node id="53214">
  <data key="d0">53214</data>
  <data key="d1">Oas1d</data>
  <data key="d2">Oas1d</data>
  <data key="d3">False</data>
  <data key="d4">Oas1d</data>
  <data key="d5">-</data>
  <data key="d6">Yes</data>
</node>
<node id="53212">
  <data key="d0">53212</data>
  <data key="d1">Oas1c</data>
  <data key="d2">Oas1c</data>
  <data key="d3">False</data>
  <data key="d4">Oas1c</data>
  <data key="d5">-</data>
  <data key="d6">Yes</data>
</node>
<node id="53210">
  <data key="d0">53210</data>
  <data key="d1">Oas1b</data>
  <data key="d2">Oas1b</data>
  <data key="d3">False</data>
  <data key="d4">Oas1b</data>
  <data key="d5">-</data>
  <data key="d6">Yes</data>
</node>
<node id="53208">
  <data key="d0">53208</data>
  <data key="d1">Oas1a</data>
  <data key="d2">Oas1a</data>
  <data key="d3">False</data>
  <data key="d4">Oas1a</data>
  <data key="d5">-</data>
  <data key="d6">Yes</data>
</node>
<node id="53206">
  <data key="d0">53206</data>
  <data key="d1">Naa35</data>
  <data key="d2">Naa35</data>
  <data key="d3">False</data>
  <data key="d4">Naa35</data>
  <data key="d5">-</data>
  <data key="d6">Yes</data>
</node>
<node id="53204">
  <data key="d0">53204</data>
  <data key="d1">Mvp</data>
  <data key="d2">Mvp</data>
  <data key="d3">False</data>
  <data key="d4">Mvp</data>
  <data key="d5">-</data>
  <data key="d6">Yes</data>
</node>
<node id="53202">
  <data key="d0">53202</data>
  <data key="d1">Mtmr9</data>
  <data key="d2">Mtmr9</data>
  <data key="d3">False</data>
  <data key="d4">Mtmr9</data>
  <data key="d5">-</data>
  <data key="d6">Yes</data>
</node>
<node id="53200">
  <data key="d0">53200</data>
  <data key="d1">Man1a</data>
  <data key="d2">Man1a</data>
  <data key="d3">False</data>
  <data key="d4">Man1a</data>
  <data key="d5">-</data>
  <data key="d6">Yes</data>
</node>
<node id="53198">
  <data key="d0">53198</data>
  <data key="d1">Lap3</data>
  <data key="d2">Lap3</data>
  <data key="d3">False</data>
  <data key="d4">Lap3</data>
  <data key="d5">-</data>
  <data key="d6">Yes</data>
</node>
<node id="53196">
  <data key="d0">53196</data>
  <data key="d1">Krt17</data>
  <data key="d2">Krt17</data>
  <data key="d3">False</data>
  <data key="d4">Krt17</data>
  <data key="d5">down</data>
  <data key="d6">Yes</data>
</node>
<node id="53194">
  <data key="d0">53194</data>
  <data key="d1">Ino80</data>
  <data key="d2">Ino80</data>
  <data key="d3">False</data>
  <data key="d4">Ino80</data>
  <data key="d5">-</data>
  <data key="d6">Yes</data>
</node>
<node id="53192">
  <data key="d0">53192</data>
  <data key="d1">Il18bp</data>
  <data key="d2">Il18bp</data>
  <data key="d3">False</data>
  <data key="d4">Il18bp</data>
  <data key="d5">-</data>
  <data key="d6">Yes</data>
</node>
<node id="53190">
  <data key="d0">53190</data>
  <data key="d1">Il17d</data>
  <data key="d2">Il17d</data>
  <data key="d3">False</data>
  <data key="d4">Il17d</data>
  <data key="d5">-</data>
  <data key="d6">Yes</data>
</node>
<node id="53188">
  <data key="d0">53188</data>
  <data key="d1">Igflr1</data>
  <data key="d2">Igflr1</data>
  <data key="d3">False</data>
  <data key="d4">Igflr1</data>
  <data key="d5">-</data>
  <data key="d6">Yes</data>
</node>
<node id="53186">
  <data key="d0">53186</data>
  <data key="d1">Ifnlr1</data>
  <data key="d2">Ifnlr1</data>
  <data key="d3">False</data>
  <data key="d4">Ifnlr1</data>
  <data key="d5">-</data>
  <data key="d6">Yes</data>
</node>
<node id="53184">
  <data key="d0">53184</data>
  <data key="d1">Ido1</data>
  <data key="d2">Ido1</data>
  <data key="d3">False</data>
  <data key="d4">Ido1</data>
  <data key="d5">-</data>
  <data key="d6">Yes</data>
</node>
<node id="53182">
  <data key="d0">53182</data>
  <data key="d1">Hsp90aa1</data>
  <data key="d2">Hsp90aa1</data>
  <data key="d3">False</data>
  <data key="d4">Hsp90aa1</data>
  <data key="d5">-</data>
  <data key="d6">Yes</data>
</node>
<node id="53180">
  <data key="d0">53180</data>
  <data key="d1">Gls</data>
  <data key="d2">Gls</data>
  <data key="d3">False</data>
  <data key="d4">Gls</data>
  <data key="d5">-</data>
  <data key="d6">Yes</data>
</node>
<node id="53178">
  <data key="d0">53178</data>
  <data key="d1">Fcgr4</data>
  <data key="d2">Fcgr4</data>
  <data key="d3">False</data>
  <data key="d4">Fcgr4</data>
  <data key="d5">-</data>
  <data key="d6">Yes</data>
</node>
<node id="53176">
  <data key="d0">53176</data>
  <data key="d1">Eif2ak1</data>
  <data key="d2">Eif2ak1</data>
  <data key="d3">False</data>
  <data key="d4">Eif2ak1</data>
  <data key="d5">-</data>
  <data key="d6">Yes</data>
</node>
<node id="53174">
  <data key="d0">53174</data>
  <data key="d1">Edem2</data>
  <data key="d2">Edem2</data>
  <data key="d3">False</data>
  <data key="d4">Edem2</data>
  <data key="d5">-</data>
  <data key="d6">Yes</data>
</node>
<node id="53172">
  <data key="d0">53172</data>
  <data key="d1">Ears2</data>
  <data key="d2">Ears2</data>
  <data key="d3">False</data>
  <data key="d4">Ears2</data>
  <data key="d5">-</data>
  <data key="d6">Yes</data>
</node>
<node id="53170">
  <data key="d0">53170</data>
  <data key="d1">Dimt1</data>
  <data key="d2">Dimt1</data>
  <data key="d3">False</data>
  <data key="d4">Dimt1</data>
  <data key="d5">-</data>
  <data key="d6">Yes</data>
</node>
<node id="53168">
  <data key="d0">53168</data>
  <data key="d1">Ddx50</data>
  <data key="d2">Ddx50</data>
  <data key="d3">False</data>
  <data key="d4">Ddx50</data>
  <data key="d5">-</data>
  <data key="d6">Yes</data>
</node>
<node id="53166">
  <data key="d0">53166</data>
  <data key="d1">Cx3cl1</data>
  <data key="d2">Cx3cl1</data>
  <data key="d3">False</data>
  <data key="d4">Cx3cl1</data>
  <data key="d5">-</data>
  <data key="d6">Yes</data>
</node>
<node id="53164">
  <data key="d0">53164</data>
  <data key="d1">Cdc7</data>
  <data key="d2">Cdc7</data>
  <data key="d3">False</data>
  <data key="d4">Cdc7</data>
  <data key="d5">-</data>
  <data key="d6">Yes</data>
</node>
<node id="53162">
  <data key="d0">53162</data>
  <data key="d1">Cd274</data>
  <data key="d2">Cd274</data>
  <data key="d3">False</data>
  <data key="d4">Cd274</data>
  <data key="d5">-</data>
  <data key="d6">Yes</data>
</node>
<node id="53160">
  <data key="d0">53160</data>
  <data key="d1">Ccr1l1</data>
  <data key="d2">Ccr1l1</data>
  <data key="d3">False</data>
  <data key="d4">Ccr1l1</data>
  <data key="d5">-</data>
  <data key="d6">Yes</data>
</node>
<node id="53158">
  <data key="d0">53158</data>
  <data key="d1">Ccr1</data>
  <data key="d2">Ccr1</data>
  <data key="d3">False</data>
  <data key="d4">Ccr1</data>
  <data key="d5">-</data>
  <data key="d6">Yes</data>
</node>
<node id="53156">
  <data key="d0">53156</data>
  <data key="d1">Bst2</data>
  <data key="d2">Bst2</data>
  <data key="d3">False</data>
  <data key="d4">Bst2</data>
  <data key="d5">up</data>
  <data key="d6">Yes</data>
</node>
<node id="53154">
  <data key="d0">53154</data>
  <data key="d1">Brd8dc</data>
  <data key="d2">Brd8dc</data>
  <data key="d3">False</data>
  <data key="d4">Brd8dc</data>
  <data key="d5">-</data>
  <data key="d6">Yes</data>
</node>
<node id="53152">
  <data key="d0">53152</data>
  <data key="d1">Brd8</data>
  <data key="d2">Brd8</data>
  <data key="d3">False</data>
  <data key="d4">Brd8</data>
  <data key="d5">-</data>
  <data key="d6">Yes</data>
</node>
<node id="53150">
  <data key="d0">53150</data>
  <data key="d1">Atg4c</data>
  <data key="d2">Atg4c</data>
  <data key="d3">False</data>
  <data key="d4">Atg4c</data>
  <data key="d5">-</data>
  <data key="d6">Yes</data>
</node>
<node id="53148">
  <data key="d0">53148</data>
  <data key="d1">Aox1</data>
  <data key="d2">Aox1</data>
  <data key="d3">False</data>
  <data key="d4">Aox1</data>
  <data key="d5">-</data>
  <data key="d6">Yes</data>
</node>
<node id="53146">
  <data key="d0">53146</data>
  <data key="d1">Aim2</data>
  <data key="d2">Aim2</data>
  <data key="d3">False</data>
  <data key="d4">Aim2</data>
  <data key="d5">-</data>
  <data key="d6">Yes</data>
</node>
<node id="53144">
  <data key="d0">53144</data>
  <data key="d1">Agfg2</data>
  <data key="d2">Agfg2</data>
  <data key="d3">False</data>
  <data key="d4">Agfg2</data>
  <data key="d5">-</data>
  <data key="d6">Yes</data>
</node>
<node id="53142">
  <data key="d0">53142</data>
  <data key="d1">Stard4</data>
  <data key="d2">Stard4</data>
  <data key="d3">False</data>
  <data key="d4">Stard4</data>
  <data key="d5">-</data>
  <data key="d6">Yes</data>
</node>
<node id="53140">
  <data key="d0">53140</data>
  <data key="d1">Pon1</data>
  <data key="d2">Pon1</data>
  <data key="d3">False</data>
  <data key="d4">Pon1</data>
  <data key="d5">-</data>
  <data key="d6">Yes</data>
</node>
<node id="53138">
  <data key="d0">53138</data>
  <data key="d1">Pik3r3</data>
  <data key="d2">Pik3r3</data>
  <data key="d3">False</data>
  <data key="d4">Pik3r3</data>
  <data key="d5">-</data>
  <data key="d6">Yes</data>
</node>
<node id="53136">
  <data key="d0">53136</data>
  <data key="d1">Pcyt2</data>
  <data key="d2">Pcyt2</data>
  <data key="d3">False</data>
  <data key="d4">Pcyt2</data>
  <data key="d5">-</data>
  <data key="d6">Yes</data>
</node>
<node id="53134">
  <data key="d0">53134</data>
  <data key="d1">Wnk1</data>
  <data key="d2">Wnk1</data>
  <data key="d3">False</data>
  <data key="d4">Wnk1</data>
  <data key="d5">-</data>
  <data key="d6">Yes</data>
</node>
<node id="53132">
  <data key="d0">53132</data>
  <data key="d1">Camk4</data>
  <data key="d2">Camk4</data>
  <data key="d3">False</data>
  <data key="d4">Camk4</data>
  <data key="d5">-</data>
  <data key="d6">Yes</data>
</node>
<node id="53130">
  <data key="d0">53130</data>
  <data key="d1">Hck</data>
  <data key="d2">Hck</data>
  <data key="d3">False</data>
  <data key="d4">Hck</data>
  <data key="d5">-</data>
  <data key="d6">Yes</data>
</node>
<node id="53128">
  <data key="d0">53128</data>
  <data key="d1">Flii</data>
  <data key="d2">Flii</data>
  <data key="d3">False</data>
  <data key="d4">Flii</data>
  <data key="d5">-</data>
  <data key="d6">Yes</data>
</node>
<node id="53126">
  <data key="d0">53126</data>
  <data key="d1">Trpm7</data>
  <data key="d2">Trpm7</data>
  <data key="d3">False</data>
  <data key="d4">Trpm7</data>
  <data key="d5">-</data>
  <data key="d6">Yes</data>
</node>
<node id="53124">
  <data key="d0">53124</data>
  <data key="d1">Tmem18</data>
  <data key="d2">Tmem18</data>
  <data key="d3">False</data>
  <data key="d4">Tmem18</data>
  <data key="d5">-</data>
  <data key="d6">Yes</data>
</node>
<node id="53122">
  <data key="d0">53122</data>
  <data key="d1">Syde2</data>
  <data key="d2">Syde2</data>
  <data key="d3">False</data>
  <data key="d4">Syde2</data>
  <data key="d5">-</data>
  <data key="d6">Yes</data>
</node>
<node id="53120">
  <data key="d0">53120</data>
  <data key="d1">Rtbdn</data>
  <data key="d2">Rtbdn</data>
  <data key="d3">False</data>
  <data key="d4">Rtbdn</data>
  <data key="d5">-</data>
  <data key="d6">Yes</data>
</node>
<node id="53118">
  <data key="d0">53118</data>
  <data key="d1">Rabep2</data>
  <data key="d2">Rabep2</data>
  <data key="d3">False</data>
  <data key="d4">Rabep2</data>
  <data key="d5">-</data>
  <data key="d6">Yes</data>
</node>
<node id="53116">
  <data key="d0">53116</data>
  <data key="d1">Psip1</data>
  <data key="d2">Psip1</data>
  <data key="d3">False</data>
  <data key="d4">Psip1</data>
  <data key="d5">-</data>
  <data key="d6">Yes</data>
</node>
<node id="53114">
  <data key="d0">53114</data>
  <data key="d1">Pcm1</data>
  <data key="d2">Pcm1</data>
  <data key="d3">False</data>
  <data key="d4">Pcm1</data>
  <data key="d5">-</data>
  <data key="d6">Yes</data>
</node>
<node id="53112">
  <data key="d0">53112</data>
  <data key="d1">Nmt2</data>
  <data key="d2">Nmt2</data>
  <data key="d3">False</data>
  <data key="d4">Nmt2</data>
  <data key="d5">-</data>
  <data key="d6">Yes</data>
</node>
<node id="53110">
  <data key="d0">53110</data>
  <data key="d1">Mus81</data>
  <data key="d2">Mus81</data>
  <data key="d3">False</data>
  <data key="d4">Mus81</data>
  <data key="d5">-</data>
  <data key="d6">Yes</data>
</node>
<node id="53108">
  <data key="d0">53108</data>
  <data key="d1">Man2a1</data>
  <data key="d2">Man2a1</data>
  <data key="d3">False</data>
  <data key="d4">Man2a1</data>
  <data key="d5">-</data>
  <data key="d6">Yes</data>
</node>
<node id="53106">
  <data key="d0">53106</data>
  <data key="d1">Mad2l2</data>
  <data key="d2">Mad2l2</data>
  <data key="d3">False</data>
  <data key="d4">Mad2l2</data>
  <data key="d5">-</data>
  <data key="d6">Yes</data>
</node>
<node id="53104">
  <data key="d0">53104</data>
  <data key="d1">Kcnc3</data>
  <data key="d2">Kcnc3</data>
  <data key="d3">False</data>
  <data key="d4">Kcnc3</data>
  <data key="d5">-</data>
  <data key="d6">Yes</data>
</node>
<node id="53102">
  <data key="d0">53102</data>
  <data key="d1">Hyou1</data>
  <data key="d2">Hyou1</data>
  <data key="d3">False</data>
  <data key="d4">Hyou1</data>
  <data key="d5">-</data>
  <data key="d6">Yes</data>
</node>
<node id="53100">
  <data key="d0">53100</data>
  <data key="d1">Cfl1</data>
  <data key="d2">Cfl1</data>
  <data key="d3">False</data>
  <data key="d4">Cfl1</data>
  <data key="d5">-</data>
  <data key="d6">Yes</data>
</node>
<node id="53098">
  <data key="d0">53098</data>
  <data key="d1">Ccdc114</data>
  <data key="d2">Ccdc114</data>
  <data key="d3">False</data>
  <data key="d4">Ccdc114</data>
  <data key="d5">up</data>
  <data key="d6">Yes</data>
</node>
<node id="53096">
  <data key="d0">53096</data>
  <data key="d1">Baz2b</data>
  <data key="d2">Baz2b</data>
  <data key="d3">False</data>
  <data key="d4">Baz2b</data>
  <data key="d5">-</data>
  <data key="d6">Yes</data>
</node>
<node id="53094">
  <data key="d0">53094</data>
  <data key="d1">Atp8b3</data>
  <data key="d2">Atp8b3</data>
  <data key="d3">False</data>
  <data key="d4">Atp8b3</data>
  <data key="d5">-</data>
  <data key="d6">Yes</data>
</node>
<node id="53092">
  <data key="d0">53092</data>
  <data key="d1">Slc1a3</data>
  <data key="d2">Slc1a3</data>
  <data key="d3">False</data>
  <data key="d4">Slc1a3</data>
  <data key="d5">-</data>
  <data key="d6">Yes</data>
</node>
<node id="53090">
  <data key="d0">53090</data>
  <data key="d1">Scgb2a2</data>
  <data key="d2">Scgb2a2</data>
  <data key="d3">False</data>
  <data key="d4">Scgb2a2</data>
  <data key="d5">-</data>
  <data key="d6">Yes</data>
</node>
<node id="53088">
  <data key="d0">53088</data>
  <data key="d1">Msh6</data>
  <data key="d2">Msh6</data>
  <data key="d3">False</data>
  <data key="d4">Msh6</data>
  <data key="d5">-</data>
  <data key="d6">Yes</data>
</node>
<node id="53086">
  <data key="d0">53086</data>
  <data key="d1">Etf1</data>
  <data key="d2">Etf1</data>
  <data key="d3">False</data>
  <data key="d4">Etf1</data>
  <data key="d5">-</data>
  <data key="d6">Yes</data>
</node>
<node id="53084">
  <data key="d0">53084</data>
  <data key="d1">Cnmd</data>
  <data key="d2">Cnmd</data>
  <data key="d3">False</data>
  <data key="d4">Cnmd</data>
  <data key="d5">-</data>
  <data key="d6">Yes</data>
</node>
<node id="53082">
  <data key="d0">53082</data>
  <data key="d1">Bpi</data>
  <data key="d2">Bpi</data>
  <data key="d3">False</data>
  <data key="d4">Bpi</data>
  <data key="d5">-</data>
  <data key="d6">Yes</data>
</node>
<node id="53080">
  <data key="d0">53080</data>
  <data key="d1">Zscan25</data>
  <data key="d2">Zscan25</data>
  <data key="d3">False</data>
  <data key="d4">Zscan25</data>
  <data key="d5">-</data>
  <data key="d6">Yes</data>
</node>
<node id="53078">
  <data key="d0">53078</data>
  <data key="d1">Zfp768</data>
  <data key="d2">Zfp768</data>
  <data key="d3">False</data>
  <data key="d4">Zfp768</data>
  <data key="d5">-</data>
  <data key="d6">Yes</data>
</node>
<node id="53076">
  <data key="d0">53076</data>
  <data key="d1">Usp16</data>
  <data key="d2">Usp16</data>
  <data key="d3">False</data>
  <data key="d4">Usp16</data>
  <data key="d5">-</data>
  <data key="d6">Yes</data>
</node>
<node id="53074">
  <data key="d0">53074</data>
  <data key="d1">Scaf8</data>
  <data key="d2">Scaf8</data>
  <data key="d3">False</data>
  <data key="d4">Scaf8</data>
  <data key="d5">-</data>
  <data key="d6">Yes</data>
</node>
<node id="53072">
  <data key="d0">53072</data>
  <data key="d1">Sap130</data>
  <data key="d2">Sap130</data>
  <data key="d3">False</data>
  <data key="d4">Sap130</data>
  <data key="d5">-</data>
  <data key="d6">Yes</data>
</node>
<node id="53070">
  <data key="d0">53070</data>
  <data key="d1">Rfwd3</data>
  <data key="d2">Rfwd3</data>
  <data key="d3">False</data>
  <data key="d4">Rfwd3</data>
  <data key="d5">-</data>
  <data key="d6">Yes</data>
</node>
<node id="53068">
  <data key="d0">53068</data>
  <data key="d1">Mon1b</data>
  <data key="d2">Mon1b</data>
  <data key="d3">False</data>
  <data key="d4">Mon1b</data>
  <data key="d5">-</data>
  <data key="d6">Yes</data>
</node>
<node id="53066">
  <data key="d0">53066</data>
  <data key="d1">Hnrnpul1</data>
  <data key="d2">Hnrnpul1</data>
  <data key="d3">False</data>
  <data key="d4">Hnrnpul1</data>
  <data key="d5">-</data>
  <data key="d6">Yes</data>
</node>
<node id="53064">
  <data key="d0">53064</data>
  <data key="d1">Zfp213</data>
  <data key="d2">Zfp213</data>
  <data key="d3">False</data>
  <data key="d4">Zfp213</data>
  <data key="d5">-</data>
  <data key="d6">Yes</data>
</node>
<node id="53062">
  <data key="d0">53062</data>
  <data key="d1">Dnmt3c</data>
  <data key="d2">Dnmt3c</data>
  <data key="d3">False</data>
  <data key="d4">Dnmt3c</data>
  <data key="d5">-</data>
  <data key="d6">Yes</data>
</node>
<node id="53060">
  <data key="d0">53060</data>
  <data key="d1">Ugt1a5</data>
  <data key="d2">Ugt1a5</data>
  <data key="d3">False</data>
  <data key="d4">Ugt1a5</data>
  <data key="d5">-</data>
  <data key="d6">Yes</data>
</node>
<node id="53058">
  <data key="d0">53058</data>
  <data key="d1">Ugt1a2</data>
  <data key="d2">Ugt1a2</data>
  <data key="d3">False</data>
  <data key="d4">Ugt1a2</data>
  <data key="d5">-</data>
  <data key="d6">Yes</data>
</node>
<node id="53056">
  <data key="d0">53056</data>
  <data key="d1">Ugdh</data>
  <data key="d2">Ugdh</data>
  <data key="d3">False</data>
  <data key="d4">Ugdh</data>
  <data key="d5">-</data>
  <data key="d6">Yes</data>
</node>
<node id="53054">
  <data key="d0">53054</data>
  <data key="d1">Tpmt</data>
  <data key="d2">Tpmt</data>
  <data key="d3">False</data>
  <data key="d4">Tpmt</data>
  <data key="d5">-</data>
  <data key="d6">Yes</data>
</node>
<node id="53052">
  <data key="d0">53052</data>
  <data key="d1">Tinf2</data>
  <data key="d2">Tinf2</data>
  <data key="d3">False</data>
  <data key="d4">Tinf2</data>
  <data key="d5">-</data>
  <data key="d6">Yes</data>
</node>
<node id="53050">
  <data key="d0">53050</data>
  <data key="d1">Tgm4</data>
  <data key="d2">Tgm4</data>
  <data key="d3">False</data>
  <data key="d4">Tgm4</data>
  <data key="d5">-</data>
  <data key="d6">Yes</data>
</node>
<node id="53048">
  <data key="d0">53048</data>
  <data key="d1">Tcn2</data>
  <data key="d2">Tcn2</data>
  <data key="d3">False</data>
  <data key="d4">Tcn2</data>
  <data key="d5">-</data>
  <data key="d6">Yes</data>
</node>
<node id="53046">
  <data key="d0">53046</data>
  <data key="d1">Taf7</data>
  <data key="d2">Taf7</data>
  <data key="d3">False</data>
  <data key="d4">Taf7</data>
  <data key="d5">-</data>
  <data key="d6">Yes</data>
</node>
<node id="53044">
  <data key="d0">53044</data>
  <data key="d1">Stard3</data>
  <data key="d2">Stard3</data>
  <data key="d3">False</data>
  <data key="d4">Stard3</data>
  <data key="d5">-</data>
  <data key="d6">Yes</data>
</node>
<node id="53042">
  <data key="d0">53042</data>
  <data key="d1">Spn</data>
  <data key="d2">Spn</data>
  <data key="d3">False</data>
  <data key="d4">Spn</data>
  <data key="d5">-</data>
  <data key="d6">Yes</data>
</node>
<node id="53040">
  <data key="d0">53040</data>
  <data key="d1">Smpd1</data>
  <data key="d2">Smpd1</data>
  <data key="d3">False</data>
  <data key="d4">Smpd1</data>
  <data key="d5">-</data>
  <data key="d6">Yes</data>
</node>
<node id="53038">
  <data key="d0">53038</data>
  <data key="d1">Slc25a5</data>
  <data key="d2">Slc25a5</data>
  <data key="d3">False</data>
  <data key="d4">Slc25a5</data>
  <data key="d5">-</data>
  <data key="d6">Yes</data>
</node>
<node id="53036">
  <data key="d0">53036</data>
  <data key="d1">Slc19a3</data>
  <data key="d2">Slc19a3</data>
  <data key="d3">False</data>
  <data key="d4">Slc19a3</data>
  <data key="d5">-</data>
  <data key="d6">Yes</data>
</node>
<node id="53034">
  <data key="d0">53034</data>
  <data key="d1">Sigirr</data>
  <data key="d2">Sigirr</data>
  <data key="d3">False</data>
  <data key="d4">Sigirr</data>
  <data key="d5">-</data>
  <data key="d6">Yes</data>
</node>
<node id="53032">
  <data key="d0">53032</data>
  <data key="d1">Sctr</data>
  <data key="d2">Sctr</data>
  <data key="d3">False</data>
  <data key="d4">Sctr</data>
  <data key="d5">-</data>
  <data key="d6">Yes</data>
</node>
<node id="53030">
  <data key="d0">53030</data>
  <data key="d1">Prss50</data>
  <data key="d2">Prss50</data>
  <data key="d3">False</data>
  <data key="d4">Prss50</data>
  <data key="d5">-</data>
  <data key="d6">Yes</data>
</node>
<node id="53028">
  <data key="d0">53028</data>
  <data key="d1">Pnoc</data>
  <data key="d2">Pnoc</data>
  <data key="d3">False</data>
  <data key="d4">Pnoc</data>
  <data key="d5">-</data>
  <data key="d6">Yes</data>
</node>
<node id="53026">
  <data key="d0">53026</data>
  <data key="d1">Padi3</data>
  <data key="d2">Padi3</data>
  <data key="d3">False</data>
  <data key="d4">Padi3</data>
  <data key="d5">-</data>
  <data key="d6">Yes</data>
</node>
<node id="53024">
  <data key="d0">53024</data>
  <data key="d1">Padi1</data>
  <data key="d2">Padi1</data>
  <data key="d3">False</data>
  <data key="d4">Padi1</data>
  <data key="d5">-</data>
  <data key="d6">Yes</data>
</node>
<node id="53022">
  <data key="d0">53022</data>
  <data key="d1">Mpg</data>
  <data key="d2">Mpg</data>
  <data key="d3">False</data>
  <data key="d4">Mpg</data>
  <data key="d5">-</data>
  <data key="d6">Yes</data>
</node>
<node id="53020">
  <data key="d0">53020</data>
  <data key="d1">Mndal</data>
  <data key="d2">Mndal</data>
  <data key="d3">False</data>
  <data key="d4">Mndal</data>
  <data key="d5">-</data>
  <data key="d6">Yes</data>
</node>
<node id="53018">
  <data key="d0">53018</data>
  <data key="d1">Lcat</data>
  <data key="d2">Lcat</data>
  <data key="d3">False</data>
  <data key="d4">Lcat</data>
  <data key="d5">-</data>
  <data key="d6">Yes</data>
</node>
<node id="53016">
  <data key="d0">53016</data>
  <data key="d1">Itgad</data>
  <data key="d2">Itgad</data>
  <data key="d3">False</data>
  <data key="d4">Itgad</data>
  <data key="d5">-</data>
  <data key="d6">Yes</data>
</node>
<node id="53014">
  <data key="d0">53014</data>
  <data key="d1">Irs2</data>
  <data key="d2">Irs2</data>
  <data key="d3">False</data>
  <data key="d4">Irs2</data>
  <data key="d5">-</data>
  <data key="d6">Yes</data>
</node>
<node id="53012">
  <data key="d0">53012</data>
  <data key="d1">Ifi211</data>
  <data key="d2">Ifi211</data>
  <data key="d3">False</data>
  <data key="d4">Ifi211</data>
  <data key="d5">-</data>
  <data key="d6">Yes</data>
</node>
<node id="53010">
  <data key="d0">53010</data>
  <data key="d1">Ifi205</data>
  <data key="d2">Ifi205</data>
  <data key="d3">False</data>
  <data key="d4">Ifi205</data>
  <data key="d5">-</data>
  <data key="d6">Yes</data>
</node>
<node id="53008">
  <data key="d0">53008</data>
  <data key="d1">Htt</data>
  <data key="d2">Htt</data>
  <data key="d3">False</data>
  <data key="d4">Htt</data>
  <data key="d5">-</data>
  <data key="d6">Yes</data>
</node>
<node id="53006">
  <data key="d0">53006</data>
  <data key="d1">Hsd17b1</data>
  <data key="d2">Hsd17b1</data>
  <data key="d3">False</data>
  <data key="d4">Hsd17b1</data>
  <data key="d5">-</data>
  <data key="d6">Yes</data>
</node>
<node id="53004">
  <data key="d0">53004</data>
  <data key="d1">Hoxb7</data>
  <data key="d2">Hoxb7</data>
  <data key="d3">False</data>
  <data key="d4">Hoxb7</data>
  <data key="d5">-</data>
  <data key="d6">Yes</data>
</node>
<node id="53002">
  <data key="d0">53002</data>
  <data key="d1">Hcn2</data>
  <data key="d2">Hcn2</data>
  <data key="d3">False</data>
  <data key="d4">Hcn2</data>
  <data key="d5">-</data>
  <data key="d6">Yes</data>
</node>
<node id="53000">
  <data key="d0">53000</data>
  <data key="d1">F2r</data>
  <data key="d2">F2r</data>
  <data key="d3">False</data>
  <data key="d4">F2r</data>
  <data key="d5">-</data>
  <data key="d6">Yes</data>
</node>
<node id="52998">
  <data key="d0">52998</data>
  <data key="d1">Drg2</data>
  <data key="d2">Drg2</data>
  <data key="d3">False</data>
  <data key="d4">Drg2</data>
  <data key="d5">-</data>
  <data key="d6">Yes</data>
</node>
<node id="52996">
  <data key="d0">52996</data>
  <data key="d1">Cyp2f2</data>
  <data key="d2">Cyp2f2</data>
  <data key="d3">False</data>
  <data key="d4">Cyp2f2</data>
  <data key="d5">-</data>
  <data key="d6">Yes</data>
</node>
<node id="52994">
  <data key="d0">52994</data>
  <data key="d1">Cers2</data>
  <data key="d2">Cers2</data>
  <data key="d3">False</data>
  <data key="d4">Cers2</data>
  <data key="d5">-</data>
  <data key="d6">Yes</data>
</node>
<node id="52992">
  <data key="d0">52992</data>
  <data key="d1">Cenpw</data>
  <data key="d2">Cenpw</data>
  <data key="d3">False</data>
  <data key="d4">Cenpw</data>
  <data key="d5">-</data>
  <data key="d6">Yes</data>
</node>
<node id="52990">
  <data key="d0">52990</data>
  <data key="d1">Cdh3</data>
  <data key="d2">Cdh3</data>
  <data key="d3">False</data>
  <data key="d4">Cdh3</data>
  <data key="d5">-</data>
  <data key="d6">Yes</data>
</node>
<node id="52988">
  <data key="d0">52988</data>
  <data key="d1">Cd151</data>
  <data key="d2">Cd151</data>
  <data key="d3">False</data>
  <data key="d4">Cd151</data>
  <data key="d5">-</data>
  <data key="d6">Yes</data>
</node>
<node id="52986">
  <data key="d0">52986</data>
  <data key="d1">Blmh</data>
  <data key="d2">Blmh</data>
  <data key="d3">False</data>
  <data key="d4">Blmh</data>
  <data key="d5">-</data>
  <data key="d6">Yes</data>
</node>
<node id="52984">
  <data key="d0">52984</data>
  <data key="d1">Atp1a3</data>
  <data key="d2">Atp1a3</data>
  <data key="d3">False</data>
  <data key="d4">Atp1a3</data>
  <data key="d5">-</data>
  <data key="d6">Yes</data>
</node>
<node id="52982">
  <data key="d0">52982</data>
  <data key="d1">Alox12</data>
  <data key="d2">Alox12</data>
  <data key="d3">False</data>
  <data key="d4">Alox12</data>
  <data key="d5">-</data>
  <data key="d6">Yes</data>
</node>
<node id="52980">
  <data key="d0">52980</data>
  <data key="d1">Adrb3</data>
  <data key="d2">Adrb3</data>
  <data key="d3">False</data>
  <data key="d4">Adrb3</data>
  <data key="d5">-</data>
  <data key="d6">Yes</data>
</node>
<node id="52978">
  <data key="d0">52978</data>
  <data key="d1">Adgre5</data>
  <data key="d2">Adgre5</data>
  <data key="d3">False</data>
  <data key="d4">Adgre5</data>
  <data key="d5">-</data>
  <data key="d6">Yes</data>
</node>
<node id="52976">
  <data key="d0">52976</data>
  <data key="d1">Adam10</data>
  <data key="d2">Adam10</data>
  <data key="d3">False</data>
  <data key="d4">Adam10</data>
  <data key="d5">-</data>
  <data key="d6">Yes</data>
</node>
<node id="52974">
  <data key="d0">52974</data>
  <data key="d1">Acan</data>
  <data key="d2">Acan</data>
  <data key="d3">False</data>
  <data key="d4">Acan</data>
  <data key="d5">-</data>
  <data key="d6">Yes</data>
</node>
<node id="52972">
  <data key="d0">52972</data>
  <data key="d1">Pard3b</data>
  <data key="d2">Pard3b</data>
  <data key="d3">False</data>
  <data key="d4">Pard3b</data>
  <data key="d5">-</data>
  <data key="d6">Yes</data>
</node>
<node id="52970">
  <data key="d0">52970</data>
  <data key="d1">Dnajc6</data>
  <data key="d2">Dnajc6</data>
  <data key="d3">False</data>
  <data key="d4">Dnajc6</data>
  <data key="d5">-</data>
  <data key="d6">Yes</data>
</node>
<node id="52968">
  <data key="d0">52968</data>
  <data key="d1">Syn3</data>
  <data key="d2">Syn3</data>
  <data key="d3">False</data>
  <data key="d4">Syn3</data>
  <data key="d5">-</data>
  <data key="d6">Yes</data>
</node>
<node id="52966">
  <data key="d0">52966</data>
  <data key="d1">Nkd1</data>
  <data key="d2">Nkd1</data>
  <data key="d3">False</data>
  <data key="d4">Nkd1</data>
  <data key="d5">-</data>
  <data key="d6">Yes</data>
</node>
<node id="52964">
  <data key="d0">52964</data>
  <data key="d1">Cbx2</data>
  <data key="d2">Cbx2</data>
  <data key="d3">False</data>
  <data key="d4">Cbx2</data>
  <data key="d5">-</data>
  <data key="d6">Yes</data>
</node>
<node id="52962">
  <data key="d0">52962</data>
  <data key="d1">Zbtb48</data>
  <data key="d2">Zbtb48</data>
  <data key="d3">False</data>
  <data key="d4">Zbtb48</data>
  <data key="d5">-</data>
  <data key="d6">Yes</data>
</node>
<node id="52960">
  <data key="d0">52960</data>
  <data key="d1">Wdr59</data>
  <data key="d2">Wdr59</data>
  <data key="d3">False</data>
  <data key="d4">Wdr59</data>
  <data key="d5">-</data>
  <data key="d6">Yes</data>
</node>
<node id="52958">
  <data key="d0">52958</data>
  <data key="d1">Tmem259</data>
  <data key="d2">Tmem259</data>
  <data key="d3">False</data>
  <data key="d4">Tmem259</data>
  <data key="d5">-</data>
  <data key="d6">Yes</data>
</node>
<node id="52956">
  <data key="d0">52956</data>
  <data key="d1">Tecpr1</data>
  <data key="d2">Tecpr1</data>
  <data key="d3">False</data>
  <data key="d4">Tecpr1</data>
  <data key="d5">-</data>
  <data key="d6">Yes</data>
</node>
<node id="52954">
  <data key="d0">52954</data>
  <data key="d1">Tab1</data>
  <data key="d2">Tab1</data>
  <data key="d3">False</data>
  <data key="d4">Tab1</data>
  <data key="d5">-</data>
  <data key="d6">Yes</data>
</node>
<node id="52952">
  <data key="d0">52952</data>
  <data key="d1">Spg7</data>
  <data key="d2">Spg7</data>
  <data key="d3">False</data>
  <data key="d4">Spg7</data>
  <data key="d5">-</data>
  <data key="d6">Yes</data>
</node>
<node id="52950">
  <data key="d0">52950</data>
  <data key="d1">Rint1</data>
  <data key="d2">Rint1</data>
  <data key="d3">False</data>
  <data key="d4">Rint1</data>
  <data key="d5">-</data>
  <data key="d6">Yes</data>
</node>
<node id="52948">
  <data key="d0">52948</data>
  <data key="d1">Qtrt1</data>
  <data key="d2">Qtrt1</data>
  <data key="d3">False</data>
  <data key="d4">Qtrt1</data>
  <data key="d5">-</data>
  <data key="d6">Yes</data>
</node>
<node id="52946">
  <data key="d0">52946</data>
  <data key="d1">Prr19</data>
  <data key="d2">Prr19</data>
  <data key="d3">False</data>
  <data key="d4">Prr19</data>
  <data key="d5">-</data>
  <data key="d6">Yes</data>
</node>
<node id="52944">
  <data key="d0">52944</data>
  <data key="d1">Parp2</data>
  <data key="d2">Parp2</data>
  <data key="d3">False</data>
  <data key="d4">Parp2</data>
  <data key="d5">-</data>
  <data key="d6">Yes</data>
</node>
<node id="52942">
  <data key="d0">52942</data>
  <data key="d1">Nup85</data>
  <data key="d2">Nup85</data>
  <data key="d3">False</data>
  <data key="d4">Nup85</data>
  <data key="d5">-</data>
  <data key="d6">Yes</data>
</node>
<node id="52940">
  <data key="d0">52940</data>
  <data key="d1">Lrsam1</data>
  <data key="d2">Lrsam1</data>
  <data key="d3">False</data>
  <data key="d4">Lrsam1</data>
  <data key="d5">-</data>
  <data key="d6">Yes</data>
</node>
<node id="52938">
  <data key="d0">52938</data>
  <data key="d1">Elac2</data>
  <data key="d2">Elac2</data>
  <data key="d3">False</data>
  <data key="d4">Elac2</data>
  <data key="d5">up</data>
  <data key="d6">Yes</data>
</node>
<node id="52936">
  <data key="d0">52936</data>
  <data key="d1">Dlk2</data>
  <data key="d2">Dlk2</data>
  <data key="d3">False</data>
  <data key="d4">Dlk2</data>
  <data key="d5">-</data>
  <data key="d6">Yes</data>
</node>
<node id="52934">
  <data key="d0">52934</data>
  <data key="d1">Cactin</data>
  <data key="d2">Cactin</data>
  <data key="d3">False</data>
  <data key="d4">Cactin</data>
  <data key="d5">-</data>
  <data key="d6">Yes</data>
</node>
<node id="52932">
  <data key="d0">52932</data>
  <data key="d1">Anapc7</data>
  <data key="d2">Anapc7</data>
  <data key="d3">False</data>
  <data key="d4">Anapc7</data>
  <data key="d5">-</data>
  <data key="d6">Yes</data>
</node>
<node id="52930">
  <data key="d0">52930</data>
  <data key="d1">Snapc4</data>
  <data key="d2">Snapc4</data>
  <data key="d3">False</data>
  <data key="d4">Snapc4</data>
  <data key="d5">-</data>
  <data key="d6">Yes</data>
</node>
<node id="52928">
  <data key="d0">52928</data>
  <data key="d1">Slc25a10</data>
  <data key="d2">Slc25a10</data>
  <data key="d3">False</data>
  <data key="d4">Slc25a10</data>
  <data key="d5">-</data>
  <data key="d6">Yes</data>
</node>
<node id="52926">
  <data key="d0">52926</data>
  <data key="d1">Nsd2</data>
  <data key="d2">Nsd2</data>
  <data key="d3">False</data>
  <data key="d4">Nsd2</data>
  <data key="d5">-</data>
  <data key="d6">Yes</data>
</node>
<node id="52924">
  <data key="d0">52924</data>
  <data key="d1">Eps8l2</data>
  <data key="d2">Eps8l2</data>
  <data key="d3">False</data>
  <data key="d4">Eps8l2</data>
  <data key="d5">-</data>
  <data key="d6">Yes</data>
</node>
<node id="52922">
  <data key="d0">52922</data>
  <data key="d1">Rev1</data>
  <data key="d2">Rev1</data>
  <data key="d3">False</data>
  <data key="d4">Rev1</data>
  <data key="d5">-</data>
  <data key="d6">Yes</data>
</node>
<node id="52920">
  <data key="d0">52920</data>
  <data key="d1">Hnrnpa3</data>
  <data key="d2">Hnrnpa3</data>
  <data key="d3">False</data>
  <data key="d4">Hnrnpa3</data>
  <data key="d5">-</data>
  <data key="d6">Yes</data>
</node>
<node id="52918">
  <data key="d0">52918</data>
  <data key="d1">4932411n23rik</data>
  <data key="d2">4932411n23rik</data>
  <data key="d3">False</data>
  <data key="d4">4932411n23rik</data>
  <data key="d5">-</data>
  <data key="d6">Yes</data>
</node>
<node id="52916">
  <data key="d0">52916</data>
  <data key="d1">Ccn1</data>
  <data key="d2">Ccn1</data>
  <data key="d3">False</data>
  <data key="d4">Ccn1</data>
  <data key="d5">-</data>
  <data key="d6">Yes</data>
</node>
<node id="52914">
  <data key="d0">52914</data>
  <data key="d1">Btrc</data>
  <data key="d2">Btrc</data>
  <data key="d3">False</data>
  <data key="d4">Btrc</data>
  <data key="d5">-</data>
  <data key="d6">Yes</data>
</node>
<node id="52912">
  <data key="d0">52912</data>
  <data key="d1">Fstl3</data>
  <data key="d2">Fstl3</data>
  <data key="d3">False</data>
  <data key="d4">Fstl3</data>
  <data key="d5">-</data>
  <data key="d6">Yes</data>
</node>
<node id="52910">
  <data key="d0">52910</data>
  <data key="d1">Col6a3</data>
  <data key="d2">Col6a3</data>
  <data key="d3">False</data>
  <data key="d4">Col6a3</data>
  <data key="d5">-</data>
  <data key="d6">Yes</data>
</node>
<node id="52908">
  <data key="d0">52908</data>
  <data key="d1">Bambi</data>
  <data key="d2">Bambi</data>
  <data key="d3">False</data>
  <data key="d4">Bambi</data>
  <data key="d5">-</data>
  <data key="d6">Yes</data>
</node>
<node id="52906">
  <data key="d0">52906</data>
  <data key="d1">Tanc1</data>
  <data key="d2">Tanc1</data>
  <data key="d3">False</data>
  <data key="d4">Tanc1</data>
  <data key="d5">-</data>
  <data key="d6">Yes</data>
</node>
<node id="52904">
  <data key="d0">52904</data>
  <data key="d1">Stk32b</data>
  <data key="d2">Stk32b</data>
  <data key="d3">False</data>
  <data key="d4">Stk32b</data>
  <data key="d5">-</data>
  <data key="d6">Yes</data>
</node>
<node id="52902">
  <data key="d0">52902</data>
  <data key="d1">Thap11</data>
  <data key="d2">Thap11</data>
  <data key="d3">False</data>
  <data key="d4">Thap11</data>
  <data key="d5">-</data>
  <data key="d6">Yes</data>
</node>
<node id="52900">
  <data key="d0">52900</data>
  <data key="d1">Fam168a</data>
  <data key="d2">Fam168a</data>
  <data key="d3">False</data>
  <data key="d4">Fam168a</data>
  <data key="d5">-</data>
  <data key="d6">Yes</data>
</node>
<node id="52898">
  <data key="d0">52898</data>
  <data key="d1">Bola1</data>
  <data key="d2">Bola1</data>
  <data key="d3">False</data>
  <data key="d4">Bola1</data>
  <data key="d5">-</data>
  <data key="d6">Yes</data>
</node>
<node id="52896">
  <data key="d0">52896</data>
  <data key="d1">Tspan5</data>
  <data key="d2">Tspan5</data>
  <data key="d3">False</data>
  <data key="d4">Tspan5</data>
  <data key="d5">-</data>
  <data key="d6">Yes</data>
</node>
<node id="52894">
  <data key="d0">52894</data>
  <data key="d1">Sema5a</data>
  <data key="d2">Sema5a</data>
  <data key="d3">False</data>
  <data key="d4">Sema5a</data>
  <data key="d5">-</data>
  <data key="d6">Yes</data>
</node>
<node id="52892">
  <data key="d0">52892</data>
  <data key="d1">Nrg1</data>
  <data key="d2">Nrg1</data>
  <data key="d3">False</data>
  <data key="d4">Nrg1</data>
  <data key="d5">-</data>
  <data key="d6">Yes</data>
</node>
<node id="52890">
  <data key="d0">52890</data>
  <data key="d1">Myof</data>
  <data key="d2">Myof</data>
  <data key="d3">False</data>
  <data key="d4">Myof</data>
  <data key="d5">-</data>
  <data key="d6">Yes</data>
</node>
<node id="52888">
  <data key="d0">52888</data>
  <data key="d1">Dpyd</data>
  <data key="d2">Dpyd</data>
  <data key="d3">False</data>
  <data key="d4">Dpyd</data>
  <data key="d5">-</data>
  <data key="d6">Yes</data>
</node>
<node id="52886">
  <data key="d0">52886</data>
  <data key="d1">Csgalnact1</data>
  <data key="d2">Csgalnact1</data>
  <data key="d3">False</data>
  <data key="d4">Csgalnact1</data>
  <data key="d5">-</data>
  <data key="d6">Yes</data>
</node>
<node id="52884">
  <data key="d0">52884</data>
  <data key="d1">Aff3</data>
  <data key="d2">Aff3</data>
  <data key="d3">False</data>
  <data key="d4">Aff3</data>
  <data key="d5">-</data>
  <data key="d6">Yes</data>
</node>
<node id="52882">
  <data key="d0">52882</data>
  <data key="d1">Itgbl1</data>
  <data key="d2">Itgbl1</data>
  <data key="d3">False</data>
  <data key="d4">Itgbl1</data>
  <data key="d5">-</data>
  <data key="d6">Yes</data>
</node>
<node id="52880">
  <data key="d0">52880</data>
  <data key="d1">Prkcq</data>
  <data key="d2">Prkcq</data>
  <data key="d3">False</data>
  <data key="d4">Prkcq</data>
  <data key="d5">-</data>
  <data key="d6">Yes</data>
</node>
<node id="52878">
  <data key="d0">52878</data>
  <data key="d1">Lcp2</data>
  <data key="d2">Lcp2</data>
  <data key="d3">False</data>
  <data key="d4">Lcp2</data>
  <data key="d5">-</data>
  <data key="d6">Yes</data>
</node>
<node id="52876">
  <data key="d0">52876</data>
  <data key="d1">Tspan3</data>
  <data key="d2">Tspan3</data>
  <data key="d3">False</data>
  <data key="d4">Tspan3</data>
  <data key="d5">-</data>
  <data key="d6">Yes</data>
</node>
<node id="52874">
  <data key="d0">52874</data>
  <data key="d1">Psmb8</data>
  <data key="d2">Psmb8</data>
  <data key="d3">False</data>
  <data key="d4">Psmb8</data>
  <data key="d5">-</data>
  <data key="d6">Yes</data>
</node>
<node id="52872">
  <data key="d0">52872</data>
  <data key="d1">Mr1</data>
  <data key="d2">Mr1</data>
  <data key="d3">False</data>
  <data key="d4">Mr1</data>
  <data key="d5">-</data>
  <data key="d6">Yes</data>
</node>
<node id="52870">
  <data key="d0">52870</data>
  <data key="d1">Btn2a2</data>
  <data key="d2">Btn2a2</data>
  <data key="d3">False</data>
  <data key="d4">Btn2a2</data>
  <data key="d5">-</data>
  <data key="d6">Yes</data>
</node>
<node id="52868">
  <data key="d0">52868</data>
  <data key="d1">H2-eb2</data>
  <data key="d2">H2-eb2</data>
  <data key="d3">False</data>
  <data key="d4">H2-eb2</data>
  <data key="d5">-</data>
  <data key="d6">Yes</data>
</node>
<node id="52866">
  <data key="d0">52866</data>
  <data key="d1">H2-dmb2</data>
  <data key="d2">H2-dmb2</data>
  <data key="d3">False</data>
  <data key="d4">H2-dmb2</data>
  <data key="d5">-</data>
  <data key="d6">Yes</data>
</node>
<node id="52864">
  <data key="d0">52864</data>
  <data key="d1">Txndc17</data>
  <data key="d2">Txndc17</data>
  <data key="d3">False</data>
  <data key="d4">Txndc17</data>
  <data key="d5">-</data>
  <data key="d6">Yes</data>
</node>
<node id="52862">
  <data key="d0">52862</data>
  <data key="d1">Ttc23l</data>
  <data key="d2">Ttc23l</data>
  <data key="d3">False</data>
  <data key="d4">Ttc23l</data>
  <data key="d5">-</data>
  <data key="d6">Yes</data>
</node>
<node id="52860">
  <data key="d0">52860</data>
  <data key="d1">Tbcel</data>
  <data key="d2">Tbcel</data>
  <data key="d3">False</data>
  <data key="d4">Tbcel</data>
  <data key="d5">-</data>
  <data key="d6">Yes</data>
</node>
<node id="52858">
  <data key="d0">52858</data>
  <data key="d1">Strn4</data>
  <data key="d2">Strn4</data>
  <data key="d3">False</data>
  <data key="d4">Strn4</data>
  <data key="d5">-</data>
  <data key="d6">Yes</data>
</node>
<node id="52856">
  <data key="d0">52856</data>
  <data key="d1">Prkcg</data>
  <data key="d2">Prkcg</data>
  <data key="d3">False</data>
  <data key="d4">Prkcg</data>
  <data key="d5">-</data>
  <data key="d6">Yes</data>
</node>
<node id="52854">
  <data key="d0">52854</data>
  <data key="d1">Polrmt</data>
  <data key="d2">Polrmt</data>
  <data key="d3">False</data>
  <data key="d4">Polrmt</data>
  <data key="d5">-</data>
  <data key="d6">Yes</data>
</node>
<node id="52852">
  <data key="d0">52852</data>
  <data key="d1">Poll</data>
  <data key="d2">Poll</data>
  <data key="d3">False</data>
  <data key="d4">Poll</data>
  <data key="d5">-</data>
  <data key="d6">Yes</data>
</node>
<node id="52850">
  <data key="d0">52850</data>
  <data key="d1">Pick1</data>
  <data key="d2">Pick1</data>
  <data key="d3">False</data>
  <data key="d4">Pick1</data>
  <data key="d5">-</data>
  <data key="d6">Yes</data>
</node>
<node id="52848">
  <data key="d0">52848</data>
  <data key="d1">Mapre3</data>
  <data key="d2">Mapre3</data>
  <data key="d3">False</data>
  <data key="d4">Mapre3</data>
  <data key="d5">-</data>
  <data key="d6">Yes</data>
</node>
<node id="52846">
  <data key="d0">52846</data>
  <data key="d1">Mapk10</data>
  <data key="d2">Mapk10</data>
  <data key="d3">False</data>
  <data key="d4">Mapk10</data>
  <data key="d5">-</data>
  <data key="d6">Yes</data>
</node>
<node id="52844">
  <data key="d0">52844</data>
  <data key="d1">Enkur</data>
  <data key="d2">Enkur</data>
  <data key="d3">False</data>
  <data key="d4">Enkur</data>
  <data key="d5">-</data>
  <data key="d6">Yes</data>
</node>
<node id="52842">
  <data key="d0">52842</data>
  <data key="d1">Endov</data>
  <data key="d2">Endov</data>
  <data key="d3">False</data>
  <data key="d4">Endov</data>
  <data key="d5">-</data>
  <data key="d6">Yes</data>
</node>
<node id="52840">
  <data key="d0">52840</data>
  <data key="d1">5730480h06rik</data>
  <data key="d2">5730480h06rik</data>
  <data key="d3">False</data>
  <data key="d4">5730480h06rik</data>
  <data key="d5">-</data>
  <data key="d6">Yes</data>
</node>
<node id="52838">
  <data key="d0">52838</data>
  <data key="d1">4933427d14rik</data>
  <data key="d2">4933427d14rik</data>
  <data key="d3">False</data>
  <data key="d4">4933427d14rik</data>
  <data key="d5">-</data>
  <data key="d6">Yes</data>
</node>
<node id="52836">
  <data key="d0">52836</data>
  <data key="d1">Zdhhc1</data>
  <data key="d2">Zdhhc1</data>
  <data key="d3">False</data>
  <data key="d4">Zdhhc1</data>
  <data key="d5">-</data>
  <data key="d6">Yes</data>
</node>
<node id="52834">
  <data key="d0">52834</data>
  <data key="d1">Swsap1</data>
  <data key="d2">Swsap1</data>
  <data key="d3">False</data>
  <data key="d4">Swsap1</data>
  <data key="d5">-</data>
  <data key="d6">Yes</data>
</node>
<node id="52832">
  <data key="d0">52832</data>
  <data key="d1">Riiad1</data>
  <data key="d2">Riiad1</data>
  <data key="d3">False</data>
  <data key="d4">Riiad1</data>
  <data key="d5">-</data>
  <data key="d6">Yes</data>
</node>
<node id="52830">
  <data key="d0">52830</data>
  <data key="d1">Psmb7</data>
  <data key="d2">Psmb7</data>
  <data key="d3">False</data>
  <data key="d4">Psmb7</data>
  <data key="d5">-</data>
  <data key="d6">Yes</data>
</node>
<node id="52828">
  <data key="d0">52828</data>
  <data key="d1">Ly6g5c</data>
  <data key="d2">Ly6g5c</data>
  <data key="d3">False</data>
  <data key="d4">Ly6g5c</data>
  <data key="d5">-</data>
  <data key="d6">Yes</data>
</node>
<node id="52826">
  <data key="d0">52826</data>
  <data key="d1">Itfg2</data>
  <data key="d2">Itfg2</data>
  <data key="d3">False</data>
  <data key="d4">Itfg2</data>
  <data key="d5">-</data>
  <data key="d6">Yes</data>
</node>
<node id="52824">
  <data key="d0">52824</data>
  <data key="d1">Iqch</data>
  <data key="d2">Iqch</data>
  <data key="d3">False</data>
  <data key="d4">Iqch</data>
  <data key="d5">-</data>
  <data key="d6">Yes</data>
</node>
<node id="52822">
  <data key="d0">52822</data>
  <data key="d1">Ip6k2</data>
  <data key="d2">Ip6k2</data>
  <data key="d3">False</data>
  <data key="d4">Ip6k2</data>
  <data key="d5">-</data>
  <data key="d6">Yes</data>
</node>
<node id="52820">
  <data key="d0">52820</data>
  <data key="d1">Camk2a</data>
  <data key="d2">Camk2a</data>
  <data key="d3">False</data>
  <data key="d4">Camk2a</data>
  <data key="d5">-</data>
  <data key="d6">Yes</data>
</node>
<node id="52818">
  <data key="d0">52818</data>
  <data key="d1">Baiap3</data>
  <data key="d2">Baiap3</data>
  <data key="d3">False</data>
  <data key="d4">Baiap3</data>
  <data key="d5">-</data>
  <data key="d6">Yes</data>
</node>
<node id="52816">
  <data key="d0">52816</data>
  <data key="d1">Armc9</data>
  <data key="d2">Armc9</data>
  <data key="d3">False</data>
  <data key="d4">Armc9</data>
  <data key="d5">-</data>
  <data key="d6">Yes</data>
</node>
<node id="52814">
  <data key="d0">52814</data>
  <data key="d1">Vrk3</data>
  <data key="d2">Vrk3</data>
  <data key="d3">False</data>
  <data key="d4">Vrk3</data>
  <data key="d5">-</data>
  <data key="d6">Yes</data>
</node>
<node id="52812">
  <data key="d0">52812</data>
  <data key="d1">Fbrs</data>
  <data key="d2">Fbrs</data>
  <data key="d3">False</data>
  <data key="d4">Fbrs</data>
  <data key="d5">-</data>
  <data key="d6">Yes</data>
</node>
<node id="52810">
  <data key="d0">52810</data>
  <data key="d1">Vgf</data>
  <data key="d2">Vgf</data>
  <data key="d3">False</data>
  <data key="d4">Vgf</data>
  <data key="d5">-</data>
  <data key="d6">Yes</data>
</node>
<node id="52808">
  <data key="d0">52808</data>
  <data key="d1">Kcnq2</data>
  <data key="d2">Kcnq2</data>
  <data key="d3">False</data>
  <data key="d4">Kcnq2</data>
  <data key="d5">-</data>
  <data key="d6">Yes</data>
</node>
<node id="52806">
  <data key="d0">52806</data>
  <data key="d1">Glra1</data>
  <data key="d2">Glra1</data>
  <data key="d3">False</data>
  <data key="d4">Glra1</data>
  <data key="d5">-</data>
  <data key="d6">Yes</data>
</node>
<node id="52804">
  <data key="d0">52804</data>
  <data key="d1">Cartpt</data>
  <data key="d2">Cartpt</data>
  <data key="d3">False</data>
  <data key="d4">Cartpt</data>
  <data key="d5">-</data>
  <data key="d6">Yes</data>
</node>
<node id="52802">
  <data key="d0">52802</data>
  <data key="d1">Slc25a27</data>
  <data key="d2">Slc25a27</data>
  <data key="d3">False</data>
  <data key="d4">Slc25a27</data>
  <data key="d5">-</data>
  <data key="d6">Yes</data>
</node>
<node id="52800">
  <data key="d0">52800</data>
  <data key="d1">S100a6</data>
  <data key="d2">S100a6</data>
  <data key="d3">False</data>
  <data key="d4">S100a6</data>
  <data key="d5">-</data>
  <data key="d6">Yes</data>
</node>
<node id="52798">
  <data key="d0">52798</data>
  <data key="d1">Optn</data>
  <data key="d2">Optn</data>
  <data key="d3">False</data>
  <data key="d4">Optn</data>
  <data key="d5">-</data>
  <data key="d6">Yes</data>
</node>
<node id="52796">
  <data key="d0">52796</data>
  <data key="d1">Crhr1</data>
  <data key="d2">Crhr1</data>
  <data key="d3">False</data>
  <data key="d4">Crhr1</data>
  <data key="d5">-</data>
  <data key="d6">Yes</data>
</node>
<node id="52794">
  <data key="d0">52794</data>
  <data key="d1">Ccr5</data>
  <data key="d2">Ccr5</data>
  <data key="d3">False</data>
  <data key="d4">Ccr5</data>
  <data key="d5">-</data>
  <data key="d6">Yes</data>
</node>
<node id="52792">
  <data key="d0">52792</data>
  <data key="d1">Pex5l</data>
  <data key="d2">Pex5l</data>
  <data key="d3">False</data>
  <data key="d4">Pex5l</data>
  <data key="d5">-</data>
  <data key="d6">Yes</data>
</node>
<node id="52790">
  <data key="d0">52790</data>
  <data key="d1">Nsmce2</data>
  <data key="d2">Nsmce2</data>
  <data key="d3">False</data>
  <data key="d4">Nsmce2</data>
  <data key="d5">-</data>
  <data key="d6">Yes</data>
</node>
<node id="52788">
  <data key="d0">52788</data>
  <data key="d1">Marchf1</data>
  <data key="d2">Marchf1</data>
  <data key="d3">False</data>
  <data key="d4">Marchf1</data>
  <data key="d5">-</data>
  <data key="d6">Yes</data>
</node>
<node id="52786">
  <data key="d0">52786</data>
  <data key="d1">Lyst</data>
  <data key="d2">Lyst</data>
  <data key="d3">False</data>
  <data key="d4">Lyst</data>
  <data key="d5">-</data>
  <data key="d6">Yes</data>
</node>
<node id="52784">
  <data key="d0">52784</data>
  <data key="d1">Fmnl2</data>
  <data key="d2">Fmnl2</data>
  <data key="d3">False</data>
  <data key="d4">Fmnl2</data>
  <data key="d5">-</data>
  <data key="d6">Yes</data>
</node>
<node id="52782">
  <data key="d0">52782</data>
  <data key="d1">Fam167a</data>
  <data key="d2">Fam167a</data>
  <data key="d3">False</data>
  <data key="d4">Fam167a</data>
  <data key="d5">-</data>
  <data key="d6">Yes</data>
</node>
<node id="52780">
  <data key="d0">52780</data>
  <data key="d1">Cep85l</data>
  <data key="d2">Cep85l</data>
  <data key="d3">False</data>
  <data key="d4">Cep85l</data>
  <data key="d5">-</data>
  <data key="d6">Yes</data>
</node>
<node id="52778">
  <data key="d0">52778</data>
  <data key="d1">Wipf1</data>
  <data key="d2">Wipf1</data>
  <data key="d3">False</data>
  <data key="d4">Wipf1</data>
  <data key="d5">-</data>
  <data key="d6">Yes</data>
</node>
<node id="52776">
  <data key="d0">52776</data>
  <data key="d1">Maob</data>
  <data key="d2">Maob</data>
  <data key="d3">False</data>
  <data key="d4">Maob</data>
  <data key="d5">-</data>
  <data key="d6">Yes</data>
</node>
<node id="52774">
  <data key="d0">52774</data>
  <data key="d1">Hsd17b2</data>
  <data key="d2">Hsd17b2</data>
  <data key="d3">False</data>
  <data key="d4">Hsd17b2</data>
  <data key="d5">-</data>
  <data key="d6">Yes</data>
</node>
<node id="52772">
  <data key="d0">52772</data>
  <data key="d1">Unc5a</data>
  <data key="d2">Unc5a</data>
  <data key="d3">False</data>
  <data key="d4">Unc5a</data>
  <data key="d5">-</data>
  <data key="d6">Yes</data>
</node>
<node id="52770">
  <data key="d0">52770</data>
  <data key="d1">Tspan9</data>
  <data key="d2">Tspan9</data>
  <data key="d3">False</data>
  <data key="d4">Tspan9</data>
  <data key="d5">-</data>
  <data key="d6">Yes</data>
</node>
<node id="52768">
  <data key="d0">52768</data>
  <data key="d1">Megf6</data>
  <data key="d2">Megf6</data>
  <data key="d3">False</data>
  <data key="d4">Megf6</data>
  <data key="d5">-</data>
  <data key="d6">Yes</data>
</node>
<node id="52766">
  <data key="d0">52766</data>
  <data key="d1">Mcf2l</data>
  <data key="d2">Mcf2l</data>
  <data key="d3">False</data>
  <data key="d4">Mcf2l</data>
  <data key="d5">-</data>
  <data key="d6">Yes</data>
</node>
<node id="52764">
  <data key="d0">52764</data>
  <data key="d1">Itga11</data>
  <data key="d2">Itga11</data>
  <data key="d3">False</data>
  <data key="d4">Itga11</data>
  <data key="d5">-</data>
  <data key="d6">Yes</data>
</node>
<node id="52762">
  <data key="d0">52762</data>
  <data key="d1">Gramd1b</data>
  <data key="d2">Gramd1b</data>
  <data key="d3">False</data>
  <data key="d4">Gramd1b</data>
  <data key="d5">-</data>
  <data key="d6">Yes</data>
</node>
<node id="52760">
  <data key="d0">52760</data>
  <data key="d1">Dpysl5</data>
  <data key="d2">Dpysl5</data>
  <data key="d3">False</data>
  <data key="d4">Dpysl5</data>
  <data key="d5">-</data>
  <data key="d6">Yes</data>
</node>
<node id="52758">
  <data key="d0">52758</data>
  <data key="d1">Csmd2</data>
  <data key="d2">Csmd2</data>
  <data key="d3">False</data>
  <data key="d4">Csmd2</data>
  <data key="d5">-</data>
  <data key="d6">Yes</data>
</node>
<node id="52756">
  <data key="d0">52756</data>
  <data key="d1">Cdc42bpg</data>
  <data key="d2">Cdc42bpg</data>
  <data key="d3">False</data>
  <data key="d4">Cdc42bpg</data>
  <data key="d5">-</data>
  <data key="d6">Yes</data>
</node>
<node id="52754">
  <data key="d0">52754</data>
  <data key="d1">Agap1</data>
  <data key="d2">Agap1</data>
  <data key="d3">False</data>
  <data key="d4">Agap1</data>
  <data key="d5">-</data>
  <data key="d6">Yes</data>
</node>
<node id="52752">
  <data key="d0">52752</data>
  <data key="d1">Tnfsf8</data>
  <data key="d2">Tnfsf8</data>
  <data key="d3">False</data>
  <data key="d4">Tnfsf8</data>
  <data key="d5">-</data>
  <data key="d6">Yes</data>
</node>
<node id="52750">
  <data key="d0">52750</data>
  <data key="d1">Paqr5</data>
  <data key="d2">Paqr5</data>
  <data key="d3">False</data>
  <data key="d4">Paqr5</data>
  <data key="d5">-</data>
  <data key="d6">Yes</data>
</node>
<node id="52748">
  <data key="d0">52748</data>
  <data key="d1">Olr1</data>
  <data key="d2">Olr1</data>
  <data key="d3">False</data>
  <data key="d4">Olr1</data>
  <data key="d5">-</data>
  <data key="d6">Yes</data>
</node>
<node id="52746">
  <data key="d0">52746</data>
  <data key="d1">Mbnl3</data>
  <data key="d2">Mbnl3</data>
  <data key="d3">False</data>
  <data key="d4">Mbnl3</data>
  <data key="d5">-</data>
  <data key="d6">Yes</data>
</node>
<node id="52744">
  <data key="d0">52744</data>
  <data key="d1">Lgr4</data>
  <data key="d2">Lgr4</data>
  <data key="d3">False</data>
  <data key="d4">Lgr4</data>
  <data key="d5">-</data>
  <data key="d6">Yes</data>
</node>
<node id="52742">
  <data key="d0">52742</data>
  <data key="d1">Ifit2</data>
  <data key="d2">Ifit2</data>
  <data key="d3">False</data>
  <data key="d4">Ifit2</data>
  <data key="d5">up</data>
  <data key="d6">Yes</data>
</node>
<node id="52740">
  <data key="d0">52740</data>
  <data key="d1">Fstl5</data>
  <data key="d2">Fstl5</data>
  <data key="d3">False</data>
  <data key="d4">Fstl5</data>
  <data key="d5">-</data>
  <data key="d6">Yes</data>
</node>
<node id="52738">
  <data key="d0">52738</data>
  <data key="d1">Evi5l</data>
  <data key="d2">Evi5l</data>
  <data key="d3">False</data>
  <data key="d4">Evi5l</data>
  <data key="d5">-</data>
  <data key="d6">Yes</data>
</node>
<node id="52736">
  <data key="d0">52736</data>
  <data key="d1">Crybg1</data>
  <data key="d2">Crybg1</data>
  <data key="d3">False</data>
  <data key="d4">Crybg1</data>
  <data key="d5">-</data>
  <data key="d6">Yes</data>
</node>
<node id="52734">
  <data key="d0">52734</data>
  <data key="d1">Crispld1</data>
  <data key="d2">Crispld1</data>
  <data key="d3">False</data>
  <data key="d4">Crispld1</data>
  <data key="d5">-</data>
  <data key="d6">Yes</data>
</node>
<node id="52732">
  <data key="d0">52732</data>
  <data key="d1">Aoah</data>
  <data key="d2">Aoah</data>
  <data key="d3">False</data>
  <data key="d4">Aoah</data>
  <data key="d5">-</data>
  <data key="d6">Yes</data>
</node>
<node id="52730">
  <data key="d0">52730</data>
  <data key="d1">Fabp3</data>
  <data key="d2">Fabp3</data>
  <data key="d3">False</data>
  <data key="d4">Fabp3</data>
  <data key="d5">-</data>
  <data key="d6">Yes</data>
</node>
<node id="52728">
  <data key="d0">52728</data>
  <data key="d1">Cyp4a32</data>
  <data key="d2">Cyp4a32</data>
  <data key="d3">False</data>
  <data key="d4">Cyp4a32</data>
  <data key="d5">-</data>
  <data key="d6">Yes</data>
</node>
<node id="52726">
  <data key="d0">52726</data>
  <data key="d1">Cyp4a31</data>
  <data key="d2">Cyp4a31</data>
  <data key="d3">False</data>
  <data key="d4">Cyp4a31</data>
  <data key="d5">-</data>
  <data key="d6">Yes</data>
</node>
<node id="52724">
  <data key="d0">52724</data>
  <data key="d1">Cyp4a10</data>
  <data key="d2">Cyp4a10</data>
  <data key="d3">False</data>
  <data key="d4">Cyp4a10</data>
  <data key="d5">-</data>
  <data key="d6">Yes</data>
</node>
<node id="52722">
  <data key="d0">52722</data>
  <data key="d1">Acox2</data>
  <data key="d2">Acox2</data>
  <data key="d3">False</data>
  <data key="d4">Acox2</data>
  <data key="d5">-</data>
  <data key="d6">Yes</data>
</node>
<node id="52720">
  <data key="d0">52720</data>
  <data key="d1">Zfp532</data>
  <data key="d2">Zfp532</data>
  <data key="d3">False</data>
  <data key="d4">Zfp532</data>
  <data key="d5">-</data>
  <data key="d6">Yes</data>
</node>
<node id="52718">
  <data key="d0">52718</data>
  <data key="d1">Vwa3b</data>
  <data key="d2">Vwa3b</data>
  <data key="d3">False</data>
  <data key="d4">Vwa3b</data>
  <data key="d5">-</data>
  <data key="d6">Yes</data>
</node>
<node id="52716">
  <data key="d0">52716</data>
  <data key="d1">Traf3</data>
  <data key="d2">Traf3</data>
  <data key="d3">False</data>
  <data key="d4">Traf3</data>
  <data key="d5">-</data>
  <data key="d6">Yes</data>
</node>
<node id="52714">
  <data key="d0">52714</data>
  <data key="d1">Tnfrsf13b</data>
  <data key="d2">Tnfrsf13b</data>
  <data key="d3">False</data>
  <data key="d4">Tnfrsf13b</data>
  <data key="d5">-</data>
  <data key="d6">Yes</data>
</node>
<node id="52712">
  <data key="d0">52712</data>
  <data key="d1">Scaper</data>
  <data key="d2">Scaper</data>
  <data key="d3">False</data>
  <data key="d4">Scaper</data>
  <data key="d5">-</data>
  <data key="d6">Yes</data>
</node>
<node id="52710">
  <data key="d0">52710</data>
  <data key="d1">Plek</data>
  <data key="d2">Plek</data>
  <data key="d3">False</data>
  <data key="d4">Plek</data>
  <data key="d5">-</data>
  <data key="d6">Yes</data>
</node>
<node id="52708">
  <data key="d0">52708</data>
  <data key="d1">Pik3r6</data>
  <data key="d2">Pik3r6</data>
  <data key="d3">False</data>
  <data key="d4">Pik3r6</data>
  <data key="d5">-</data>
  <data key="d6">Yes</data>
</node>
<node id="52706">
  <data key="d0">52706</data>
  <data key="d1">Pdzd2</data>
  <data key="d2">Pdzd2</data>
  <data key="d3">False</data>
  <data key="d4">Pdzd2</data>
  <data key="d5">-</data>
  <data key="d6">Yes</data>
</node>
<node id="52704">
  <data key="d0">52704</data>
  <data key="d1">Lat2</data>
  <data key="d2">Lat2</data>
  <data key="d3">False</data>
  <data key="d4">Lat2</data>
  <data key="d5">-</data>
  <data key="d6">Yes</data>
</node>
<node id="52702">
  <data key="d0">52702</data>
  <data key="d1">Il21r</data>
  <data key="d2">Il21r</data>
  <data key="d3">False</data>
  <data key="d4">Il21r</data>
  <data key="d5">-</data>
  <data key="d6">Yes</data>
</node>
<node id="52700">
  <data key="d0">52700</data>
  <data key="d1">H2bc14</data>
  <data key="d2">H2bc14</data>
  <data key="d3">False</data>
  <data key="d4">H2bc14</data>
  <data key="d5">-</data>
  <data key="d6">Yes</data>
</node>
<node id="52698">
  <data key="d0">52698</data>
  <data key="d1">Cotl1</data>
  <data key="d2">Cotl1</data>
  <data key="d3">False</data>
  <data key="d4">Cotl1</data>
  <data key="d5">-</data>
  <data key="d6">Yes</data>
</node>
<node id="52696">
  <data key="d0">52696</data>
  <data key="d1">Anks1b</data>
  <data key="d2">Anks1b</data>
  <data key="d3">False</data>
  <data key="d4">Anks1b</data>
  <data key="d5">-</data>
  <data key="d6">Yes</data>
</node>
<node id="52694">
  <data key="d0">52694</data>
  <data key="d1">Lrrk1</data>
  <data key="d2">Lrrk1</data>
  <data key="d3">False</data>
  <data key="d4">Lrrk1</data>
  <data key="d5">-</data>
  <data key="d6">Yes</data>
</node>
<node id="52692">
  <data key="d0">52692</data>
  <data key="d1">Snapc1l</data>
  <data key="d2">Snapc1l</data>
  <data key="d3">False</data>
  <data key="d4">Snapc1l</data>
  <data key="d5">-</data>
  <data key="d6">Yes</data>
</node>
<node id="52690">
  <data key="d0">52690</data>
  <data key="d1">Snapc1</data>
  <data key="d2">Snapc1</data>
  <data key="d3">False</data>
  <data key="d4">Snapc1</data>
  <data key="d5">-</data>
  <data key="d6">Yes</data>
</node>
<node id="52688">
  <data key="d0">52688</data>
  <data key="d1">Rptor</data>
  <data key="d2">Rptor</data>
  <data key="d3">False</data>
  <data key="d4">Rptor</data>
  <data key="d5">-</data>
  <data key="d6">Yes</data>
</node>
<node id="52686">
  <data key="d0">52686</data>
  <data key="d1">Ptgir</data>
  <data key="d2">Ptgir</data>
  <data key="d3">False</data>
  <data key="d4">Ptgir</data>
  <data key="d5">-</data>
  <data key="d6">Yes</data>
</node>
<node id="52684">
  <data key="d0">52684</data>
  <data key="d1">Hpgds</data>
  <data key="d2">Hpgds</data>
  <data key="d3">False</data>
  <data key="d4">Hpgds</data>
  <data key="d5">-</data>
  <data key="d6">Yes</data>
</node>
<node id="52682">
  <data key="d0">52682</data>
  <data key="d1">Wscd2</data>
  <data key="d2">Wscd2</data>
  <data key="d3">False</data>
  <data key="d4">Wscd2</data>
  <data key="d5">-</data>
  <data key="d6">Yes</data>
</node>
<node id="52680">
  <data key="d0">52680</data>
  <data key="d1">Wnt3</data>
  <data key="d2">Wnt3</data>
  <data key="d3">False</data>
  <data key="d4">Wnt3</data>
  <data key="d5">-</data>
  <data key="d6">Yes</data>
</node>
<node id="52678">
  <data key="d0">52678</data>
  <data key="d1">Tusc3</data>
  <data key="d2">Tusc3</data>
  <data key="d3">False</data>
  <data key="d4">Tusc3</data>
  <data key="d5">-</data>
  <data key="d6">Yes</data>
</node>
<node id="52676">
  <data key="d0">52676</data>
  <data key="d1">Sil1</data>
  <data key="d2">Sil1</data>
  <data key="d3">False</data>
  <data key="d4">Sil1</data>
  <data key="d5">-</data>
  <data key="d6">Yes</data>
</node>
<node id="52674">
  <data key="d0">52674</data>
  <data key="d1">Lyrm9</data>
  <data key="d2">Lyrm9</data>
  <data key="d3">False</data>
  <data key="d4">Lyrm9</data>
  <data key="d5">-</data>
  <data key="d6">Yes</data>
</node>
<node id="52672">
  <data key="d0">52672</data>
  <data key="d1">Fgd6</data>
  <data key="d2">Fgd6</data>
  <data key="d3">False</data>
  <data key="d4">Fgd6</data>
  <data key="d5">-</data>
  <data key="d6">Yes</data>
</node>
<node id="52670">
  <data key="d0">52670</data>
  <data key="d1">Ap4s1</data>
  <data key="d2">Ap4s1</data>
  <data key="d3">False</data>
  <data key="d4">Ap4s1</data>
  <data key="d5">-</data>
  <data key="d6">Yes</data>
</node>
<node id="52668">
  <data key="d0">52668</data>
  <data key="d1">Myt1l</data>
  <data key="d2">Myt1l</data>
  <data key="d3">False</data>
  <data key="d4">Myt1l</data>
  <data key="d5">-</data>
  <data key="d6">Yes</data>
</node>
<node id="52666">
  <data key="d0">52666</data>
  <data key="d1">Itpr2</data>
  <data key="d2">Itpr2</data>
  <data key="d3">False</data>
  <data key="d4">Itpr2</data>
  <data key="d5">-</data>
  <data key="d6">Yes</data>
</node>
<node id="52664">
  <data key="d0">52664</data>
  <data key="d1">Spats2l</data>
  <data key="d2">Spats2l</data>
  <data key="d3">False</data>
  <data key="d4">Spats2l</data>
  <data key="d5">-</data>
  <data key="d6">Yes</data>
</node>
<node id="52662">
  <data key="d0">52662</data>
  <data key="d1">Rnf150</data>
  <data key="d2">Rnf150</data>
  <data key="d3">False</data>
  <data key="d4">Rnf150</data>
  <data key="d5">-</data>
  <data key="d6">Yes</data>
</node>
<node id="52660">
  <data key="d0">52660</data>
  <data key="d1">Prickle2</data>
  <data key="d2">Prickle2</data>
  <data key="d3">False</data>
  <data key="d4">Prickle2</data>
  <data key="d5">-</data>
  <data key="d6">Yes</data>
</node>
<node id="52658">
  <data key="d0">52658</data>
  <data key="d1">Macrod2</data>
  <data key="d2">Macrod2</data>
  <data key="d3">False</data>
  <data key="d4">Macrod2</data>
  <data key="d5">-</data>
  <data key="d6">Yes</data>
</node>
<node id="52656">
  <data key="d0">52656</data>
  <data key="d1">Flna</data>
  <data key="d2">Flna</data>
  <data key="d3">False</data>
  <data key="d4">Flna</data>
  <data key="d5">-</data>
  <data key="d6">Yes</data>
</node>
<node id="52654">
  <data key="d0">52654</data>
  <data key="d1">Fam110b</data>
  <data key="d2">Fam110b</data>
  <data key="d3">False</data>
  <data key="d4">Fam110b</data>
  <data key="d5">-</data>
  <data key="d6">Yes</data>
</node>
<node id="52652">
  <data key="d0">52652</data>
  <data key="d1">Chn1</data>
  <data key="d2">Chn1</data>
  <data key="d3">False</data>
  <data key="d4">Chn1</data>
  <data key="d5">-</data>
  <data key="d6">Yes</data>
</node>
<node id="52650">
  <data key="d0">52650</data>
  <data key="d1">Cd226</data>
  <data key="d2">Cd226</data>
  <data key="d3">False</data>
  <data key="d4">Cd226</data>
  <data key="d5">-</data>
  <data key="d6">Yes</data>
</node>
<node id="52648">
  <data key="d0">52648</data>
  <data key="d1">Atxn1</data>
  <data key="d2">Atxn1</data>
  <data key="d3">False</data>
  <data key="d4">Atxn1</data>
  <data key="d5">-</data>
  <data key="d6">Yes</data>
</node>
<node id="52646">
  <data key="d0">52646</data>
  <data key="d1">Pbx3</data>
  <data key="d2">Pbx3</data>
  <data key="d3">False</data>
  <data key="d4">Pbx3</data>
  <data key="d5">-</data>
  <data key="d6">Yes</data>
</node>
<node id="52644">
  <data key="d0">52644</data>
  <data key="d1">Nfasc</data>
  <data key="d2">Nfasc</data>
  <data key="d3">False</data>
  <data key="d4">Nfasc</data>
  <data key="d5">-</data>
  <data key="d6">Yes</data>
</node>
<node id="52642">
  <data key="d0">52642</data>
  <data key="d1">Hip1</data>
  <data key="d2">Hip1</data>
  <data key="d3">False</data>
  <data key="d4">Hip1</data>
  <data key="d5">-</data>
  <data key="d6">Yes</data>
</node>
<node id="52640">
  <data key="d0">52640</data>
  <data key="d1">Garnl3</data>
  <data key="d2">Garnl3</data>
  <data key="d3">False</data>
  <data key="d4">Garnl3</data>
  <data key="d5">-</data>
  <data key="d6">Yes</data>
</node>
<node id="52638">
  <data key="d0">52638</data>
  <data key="d1">6430548m08rik</data>
  <data key="d2">6430548m08rik</data>
  <data key="d3">False</data>
  <data key="d4">6430548m08rik</data>
  <data key="d5">up</data>
  <data key="d6">Yes</data>
</node>
<node id="52636">
  <data key="d0">52636</data>
  <data key="d1">Krt12</data>
  <data key="d2">Krt12</data>
  <data key="d3">False</data>
  <data key="d4">Krt12</data>
  <data key="d5">-</data>
  <data key="d6">Yes</data>
</node>
<node id="52634">
  <data key="d0">52634</data>
  <data key="d1">Rad51b</data>
  <data key="d2">Rad51b</data>
  <data key="d3">False</data>
  <data key="d4">Rad51b</data>
  <data key="d5">-</data>
  <data key="d6">Yes</data>
</node>
<node id="52632">
  <data key="d0">52632</data>
  <data key="d1">Lonp1</data>
  <data key="d2">Lonp1</data>
  <data key="d3">False</data>
  <data key="d4">Lonp1</data>
  <data key="d5">-</data>
  <data key="d6">Yes</data>
</node>
<node id="52630">
  <data key="d0">52630</data>
  <data key="d1">Akna</data>
  <data key="d2">Akna</data>
  <data key="d3">False</data>
  <data key="d4">Akna</data>
  <data key="d5">-</data>
  <data key="d6">Yes</data>
</node>
<node id="52628">
  <data key="d0">52628</data>
  <data key="d1">Myo1e</data>
  <data key="d2">Myo1e</data>
  <data key="d3">False</data>
  <data key="d4">Myo1e</data>
  <data key="d5">-</data>
  <data key="d6">Yes</data>
</node>
<node id="52626">
  <data key="d0">52626</data>
  <data key="d1">Mbnl2</data>
  <data key="d2">Mbnl2</data>
  <data key="d3">False</data>
  <data key="d4">Mbnl2</data>
  <data key="d5">-</data>
  <data key="d6">Yes</data>
</node>
<node id="52624">
  <data key="d0">52624</data>
  <data key="d1">Rapgef4</data>
  <data key="d2">Rapgef4</data>
  <data key="d3">False</data>
  <data key="d4">Rapgef4</data>
  <data key="d5">-</data>
  <data key="d6">Yes</data>
</node>
<node id="52622">
  <data key="d0">52622</data>
  <data key="d1">Cped1</data>
  <data key="d2">Cped1</data>
  <data key="d3">False</data>
  <data key="d4">Cped1</data>
  <data key="d5">-</data>
  <data key="d6">Yes</data>
</node>
<node id="52620">
  <data key="d0">52620</data>
  <data key="d1">Cacna2d1</data>
  <data key="d2">Cacna2d1</data>
  <data key="d3">False</data>
  <data key="d4">Cacna2d1</data>
  <data key="d5">-</data>
  <data key="d6">Yes</data>
</node>
<node id="52618">
  <data key="d0">52618</data>
  <data key="d1">Arap2</data>
  <data key="d2">Arap2</data>
  <data key="d3">False</data>
  <data key="d4">Arap2</data>
  <data key="d5">-</data>
  <data key="d6">Yes</data>
</node>
<node id="52616">
  <data key="d0">52616</data>
  <data key="d1">Zcwpw1</data>
  <data key="d2">Zcwpw1</data>
  <data key="d3">False</data>
  <data key="d4">Zcwpw1</data>
  <data key="d5">-</data>
  <data key="d6">Yes</data>
</node>
<node id="52614">
  <data key="d0">52614</data>
  <data key="d1">Wdr12</data>
  <data key="d2">Wdr12</data>
  <data key="d3">False</data>
  <data key="d4">Wdr12</data>
  <data key="d5">-</data>
  <data key="d6">Yes</data>
</node>
<node id="52612">
  <data key="d0">52612</data>
  <data key="d1">Uimc1</data>
  <data key="d2">Uimc1</data>
  <data key="d3">False</data>
  <data key="d4">Uimc1</data>
  <data key="d5">-</data>
  <data key="d6">Yes</data>
</node>
<node id="52610">
  <data key="d0">52610</data>
  <data key="d1">U2af2</data>
  <data key="d2">U2af2</data>
  <data key="d3">False</data>
  <data key="d4">U2af2</data>
  <data key="d5">-</data>
  <data key="d6">Yes</data>
</node>
<node id="52608">
  <data key="d0">52608</data>
  <data key="d1">Trappc3</data>
  <data key="d2">Trappc3</data>
  <data key="d3">False</data>
  <data key="d4">Trappc3</data>
  <data key="d5">-</data>
  <data key="d6">Yes</data>
</node>
<node id="52606">
  <data key="d0">52606</data>
  <data key="d1">Tob2</data>
  <data key="d2">Tob2</data>
  <data key="d3">False</data>
  <data key="d4">Tob2</data>
  <data key="d5">-</data>
  <data key="d6">Yes</data>
</node>
<node id="52604">
  <data key="d0">52604</data>
  <data key="d1">Tmem104</data>
  <data key="d2">Tmem104</data>
  <data key="d3">False</data>
  <data key="d4">Tmem104</data>
  <data key="d5">-</data>
  <data key="d6">Yes</data>
</node>
<node id="52602">
  <data key="d0">52602</data>
  <data key="d1">Tcaim</data>
  <data key="d2">Tcaim</data>
  <data key="d3">False</data>
  <data key="d4">Tcaim</data>
  <data key="d5">-</data>
  <data key="d6">Yes</data>
</node>
<node id="52600">
  <data key="d0">52600</data>
  <data key="d1">Tbcb</data>
  <data key="d2">Tbcb</data>
  <data key="d3">False</data>
  <data key="d4">Tbcb</data>
  <data key="d5">-</data>
  <data key="d6">Yes</data>
</node>
<node id="52598">
  <data key="d0">52598</data>
  <data key="d1">Sugp2</data>
  <data key="d2">Sugp2</data>
  <data key="d3">False</data>
  <data key="d4">Sugp2</data>
  <data key="d5">-</data>
  <data key="d6">Yes</data>
</node>
<node id="52596">
  <data key="d0">52596</data>
  <data key="d1">Ssh2</data>
  <data key="d2">Ssh2</data>
  <data key="d3">False</data>
  <data key="d4">Ssh2</data>
  <data key="d5">-</data>
  <data key="d6">Yes</data>
</node>
<node id="52594">
  <data key="d0">52594</data>
  <data key="d1">Serp1</data>
  <data key="d2">Serp1</data>
  <data key="d3">False</data>
  <data key="d4">Serp1</data>
  <data key="d5">-</data>
  <data key="d6">Yes</data>
</node>
<node id="52592">
  <data key="d0">52592</data>
  <data key="d1">Rubcn</data>
  <data key="d2">Rubcn</data>
  <data key="d3">False</data>
  <data key="d4">Rubcn</data>
  <data key="d5">-</data>
  <data key="d6">Yes</data>
</node>
<node id="52590">
  <data key="d0">52590</data>
  <data key="d1">Rsrp1</data>
  <data key="d2">Rsrp1</data>
  <data key="d3">False</data>
  <data key="d4">Rsrp1</data>
  <data key="d5">-</data>
  <data key="d6">Yes</data>
</node>
<node id="52588">
  <data key="d0">52588</data>
  <data key="d1">Rsph14</data>
  <data key="d2">Rsph14</data>
  <data key="d3">False</data>
  <data key="d4">Rsph14</data>
  <data key="d5">-</data>
  <data key="d6">Yes</data>
</node>
<node id="52586">
  <data key="d0">52586</data>
  <data key="d1">Pudp</data>
  <data key="d2">Pudp</data>
  <data key="d3">False</data>
  <data key="d4">Pudp</data>
  <data key="d5">-</data>
  <data key="d6">Yes</data>
</node>
<node id="52584">
  <data key="d0">52584</data>
  <data key="d1">Psd</data>
  <data key="d2">Psd</data>
  <data key="d3">False</data>
  <data key="d4">Psd</data>
  <data key="d5">-</data>
  <data key="d6">Yes</data>
</node>
<node id="52582">
  <data key="d0">52582</data>
  <data key="d1">Polr2b</data>
  <data key="d2">Polr2b</data>
  <data key="d3">False</data>
  <data key="d4">Polr2b</data>
  <data key="d5">-</data>
  <data key="d6">Yes</data>
</node>
<node id="52580">
  <data key="d0">52580</data>
  <data key="d1">Pkmyt1</data>
  <data key="d2">Pkmyt1</data>
  <data key="d3">False</data>
  <data key="d4">Pkmyt1</data>
  <data key="d5">-</data>
  <data key="d6">Yes</data>
</node>
<node id="52578">
  <data key="d0">52578</data>
  <data key="d1">Pcif1</data>
  <data key="d2">Pcif1</data>
  <data key="d3">False</data>
  <data key="d4">Pcif1</data>
  <data key="d5">-</data>
  <data key="d6">Yes</data>
</node>
<node id="52576">
  <data key="d0">52576</data>
  <data key="d1">Pacs2</data>
  <data key="d2">Pacs2</data>
  <data key="d3">False</data>
  <data key="d4">Pacs2</data>
  <data key="d5">-</data>
  <data key="d6">Yes</data>
</node>
<node id="52574">
  <data key="d0">52574</data>
  <data key="d1">Narf</data>
  <data key="d2">Narf</data>
  <data key="d3">False</data>
  <data key="d4">Narf</data>
  <data key="d5">-</data>
  <data key="d6">Yes</data>
</node>
<node id="52572">
  <data key="d0">52572</data>
  <data key="d1">Mrpl36</data>
  <data key="d2">Mrpl36</data>
  <data key="d3">False</data>
  <data key="d4">Mrpl36</data>
  <data key="d5">-</data>
  <data key="d6">Yes</data>
</node>
<node id="52570">
  <data key="d0">52570</data>
  <data key="d1">Mepce</data>
  <data key="d2">Mepce</data>
  <data key="d3">False</data>
  <data key="d4">Mepce</data>
  <data key="d5">-</data>
  <data key="d6">Yes</data>
</node>
<node id="52568">
  <data key="d0">52568</data>
  <data key="d1">Luc7l2</data>
  <data key="d2">Luc7l2</data>
  <data key="d3">False</data>
  <data key="d4">Luc7l2</data>
  <data key="d5">-</data>
  <data key="d6">Yes</data>
</node>
<node id="52566">
  <data key="d0">52566</data>
  <data key="d1">Get1</data>
  <data key="d2">Get1</data>
  <data key="d3">False</data>
  <data key="d4">Get1</data>
  <data key="d5">-</data>
  <data key="d6">Yes</data>
</node>
<node id="52564">
  <data key="d0">52564</data>
  <data key="d1">Fbxl15</data>
  <data key="d2">Fbxl15</data>
  <data key="d3">False</data>
  <data key="d4">Fbxl15</data>
  <data key="d5">-</data>
  <data key="d6">Yes</data>
</node>
<node id="52562">
  <data key="d0">52562</data>
  <data key="d1">Fam222b</data>
  <data key="d2">Fam222b</data>
  <data key="d3">False</data>
  <data key="d4">Fam222b</data>
  <data key="d5">-</data>
  <data key="d6">Yes</data>
</node>
<node id="52560">
  <data key="d0">52560</data>
  <data key="d1">Fads2</data>
  <data key="d2">Fads2</data>
  <data key="d3">False</data>
  <data key="d4">Fads2</data>
  <data key="d5">-</data>
  <data key="d6">Yes</data>
</node>
<node id="52558">
  <data key="d0">52558</data>
  <data key="d1">Eif4enif1</data>
  <data key="d2">Eif4enif1</data>
  <data key="d3">False</data>
  <data key="d4">Eif4enif1</data>
  <data key="d5">-</data>
  <data key="d6">Yes</data>
</node>
<node id="52556">
  <data key="d0">52556</data>
  <data key="d1">Dedd2</data>
  <data key="d2">Dedd2</data>
  <data key="d3">False</data>
  <data key="d4">Dedd2</data>
  <data key="d5">-</data>
  <data key="d6">Yes</data>
</node>
<node id="52554">
  <data key="d0">52554</data>
  <data key="d1">Clasp1</data>
  <data key="d2">Clasp1</data>
  <data key="d3">False</data>
  <data key="d4">Clasp1</data>
  <data key="d5">-</data>
  <data key="d6">Yes</data>
</node>
<node id="52552">
  <data key="d0">52552</data>
  <data key="d1">Cic</data>
  <data key="d2">Cic</data>
  <data key="d3">False</data>
  <data key="d4">Cic</data>
  <data key="d5">-</data>
  <data key="d6">Yes</data>
</node>
<node id="52550">
  <data key="d0">52550</data>
  <data key="d1">B9d1</data>
  <data key="d2">B9d1</data>
  <data key="d3">False</data>
  <data key="d4">B9d1</data>
  <data key="d5">-</data>
  <data key="d6">Yes</data>
</node>
<node id="52548">
  <data key="d0">52548</data>
  <data key="d1">Arrdc3</data>
  <data key="d2">Arrdc3</data>
  <data key="d3">False</data>
  <data key="d4">Arrdc3</data>
  <data key="d5">-</data>
  <data key="d6">Yes</data>
</node>
<node id="52546">
  <data key="d0">52546</data>
  <data key="d1">Armc6</data>
  <data key="d2">Armc6</data>
  <data key="d3">False</data>
  <data key="d4">Armc6</data>
  <data key="d5">-</data>
  <data key="d6">Yes</data>
</node>
<node id="52544">
  <data key="d0">52544</data>
  <data key="d1">9930021j03rik</data>
  <data key="d2">9930021j03rik</data>
  <data key="d3">False</data>
  <data key="d4">9930021j03rik</data>
  <data key="d5">-</data>
  <data key="d6">Yes</data>
</node>
<node id="52542">
  <data key="d0">52542</data>
  <data key="d1">Prdx5</data>
  <data key="d2">Prdx5</data>
  <data key="d3">False</data>
  <data key="d4">Prdx5</data>
  <data key="d5">-</data>
  <data key="d6">Yes</data>
</node>
<node id="52540">
  <data key="d0">52540</data>
  <data key="d1">Capns1</data>
  <data key="d2">Capns1</data>
  <data key="d3">False</data>
  <data key="d4">Capns1</data>
  <data key="d5">-</data>
  <data key="d6">Yes</data>
</node>
<node id="52538">
  <data key="d0">52538</data>
  <data key="d1">Wbp1l</data>
  <data key="d2">Wbp1l</data>
  <data key="d3">False</data>
  <data key="d4">Wbp1l</data>
  <data key="d5">-</data>
  <data key="d6">Yes</data>
</node>
<node id="52536">
  <data key="d0">52536</data>
  <data key="d1">Lpar1</data>
  <data key="d2">Lpar1</data>
  <data key="d3">False</data>
  <data key="d4">Lpar1</data>
  <data key="d5">-</data>
  <data key="d6">Yes</data>
</node>
<node id="52534">
  <data key="d0">52534</data>
  <data key="d1">Ccdc6</data>
  <data key="d2">Ccdc6</data>
  <data key="d3">False</data>
  <data key="d4">Ccdc6</data>
  <data key="d5">-</data>
  <data key="d6">Yes</data>
</node>
<node id="52532">
  <data key="d0">52532</data>
  <data key="d1">Rln1</data>
  <data key="d2">Rln1</data>
  <data key="d3">False</data>
  <data key="d4">Rln1</data>
  <data key="d5">-</data>
  <data key="d6">Yes</data>
</node>
<node id="52530">
  <data key="d0">52530</data>
  <data key="d1">Rab31</data>
  <data key="d2">Rab31</data>
  <data key="d3">False</data>
  <data key="d4">Rab31</data>
  <data key="d5">-</data>
  <data key="d6">Yes</data>
</node>
<node id="52528">
  <data key="d0">52528</data>
  <data key="d1">Plcb1</data>
  <data key="d2">Plcb1</data>
  <data key="d3">False</data>
  <data key="d4">Plcb1</data>
  <data key="d5">-</data>
  <data key="d6">Yes</data>
</node>
<node id="52526">
  <data key="d0">52526</data>
  <data key="d1">Phactr2</data>
  <data key="d2">Phactr2</data>
  <data key="d3">False</data>
  <data key="d4">Phactr2</data>
  <data key="d5">-</data>
  <data key="d6">Yes</data>
</node>
<node id="52524">
  <data key="d0">52524</data>
  <data key="d1">Gpt2</data>
  <data key="d2">Gpt2</data>
  <data key="d3">False</data>
  <data key="d4">Gpt2</data>
  <data key="d5">-</data>
  <data key="d6">Yes</data>
</node>
<node id="52522">
  <data key="d0">52522</data>
  <data key="d1">Arhgef16</data>
  <data key="d2">Arhgef16</data>
  <data key="d3">False</data>
  <data key="d4">Arhgef16</data>
  <data key="d5">-</data>
  <data key="d6">Yes</data>
</node>
<node id="52520">
  <data key="d0">52520</data>
  <data key="d1">Myh6</data>
  <data key="d2">Myh6</data>
  <data key="d3">False</data>
  <data key="d4">Myh6</data>
  <data key="d5">-</data>
  <data key="d6">Yes</data>
</node>
<node id="52518">
  <data key="d0">52518</data>
  <data key="d1">Zfp469</data>
  <data key="d2">Zfp469</data>
  <data key="d3">False</data>
  <data key="d4">Zfp469</data>
  <data key="d5">-</data>
  <data key="d6">Yes</data>
</node>
<node id="52516">
  <data key="d0">52516</data>
  <data key="d1">Unkl</data>
  <data key="d2">Unkl</data>
  <data key="d3">False</data>
  <data key="d4">Unkl</data>
  <data key="d5">-</data>
  <data key="d6">Yes</data>
</node>
<node id="52514">
  <data key="d0">52514</data>
  <data key="d1">Sdk2</data>
  <data key="d2">Sdk2</data>
  <data key="d3">False</data>
  <data key="d4">Sdk2</data>
  <data key="d5">-</data>
  <data key="d6">Yes</data>
</node>
<node id="52512">
  <data key="d0">52512</data>
  <data key="d1">Rhbdf2</data>
  <data key="d2">Rhbdf2</data>
  <data key="d3">False</data>
  <data key="d4">Rhbdf2</data>
  <data key="d5">-</data>
  <data key="d6">Yes</data>
</node>
<node id="52510">
  <data key="d0">52510</data>
  <data key="d1">Prkar1b</data>
  <data key="d2">Prkar1b</data>
  <data key="d3">False</data>
  <data key="d4">Prkar1b</data>
  <data key="d5">-</data>
  <data key="d6">Yes</data>
</node>
<node id="52508">
  <data key="d0">52508</data>
  <data key="d1">Osbpl5</data>
  <data key="d2">Osbpl5</data>
  <data key="d3">False</data>
  <data key="d4">Osbpl5</data>
  <data key="d5">-</data>
  <data key="d6">Yes</data>
</node>
<node id="52506">
  <data key="d0">52506</data>
  <data key="d1">Kif21b</data>
  <data key="d2">Kif21b</data>
  <data key="d3">False</data>
  <data key="d4">Kif21b</data>
  <data key="d5">-</data>
  <data key="d6">Yes</data>
</node>
<node id="52504">
  <data key="d0">52504</data>
  <data key="d1">Fgd5</data>
  <data key="d2">Fgd5</data>
  <data key="d3">False</data>
  <data key="d4">Fgd5</data>
  <data key="d5">-</data>
  <data key="d6">Yes</data>
</node>
<node id="52502">
  <data key="d0">52502</data>
  <data key="d1">Crb2</data>
  <data key="d2">Crb2</data>
  <data key="d3">False</data>
  <data key="d4">Crb2</data>
  <data key="d5">-</data>
  <data key="d6">Yes</data>
</node>
<node id="52500">
  <data key="d0">52500</data>
  <data key="d1">Wtap</data>
  <data key="d2">Wtap</data>
  <data key="d3">False</data>
  <data key="d4">Wtap</data>
  <data key="d5">-</data>
  <data key="d6">Yes</data>
</node>
<node id="52498">
  <data key="d0">52498</data>
  <data key="d1">Usp37</data>
  <data key="d2">Usp37</data>
  <data key="d3">False</data>
  <data key="d4">Usp37</data>
  <data key="d5">-</data>
  <data key="d6">Yes</data>
</node>
<node id="52496">
  <data key="d0">52496</data>
  <data key="d1">Txnl1</data>
  <data key="d2">Txnl1</data>
  <data key="d3">False</data>
  <data key="d4">Txnl1</data>
  <data key="d5">-</data>
  <data key="d6">Yes</data>
</node>
<node id="52494">
  <data key="d0">52494</data>
  <data key="d1">Tti1</data>
  <data key="d2">Tti1</data>
  <data key="d3">False</data>
  <data key="d4">Tti1</data>
  <data key="d5">-</data>
  <data key="d6">Yes</data>
</node>
<node id="52492">
  <data key="d0">52492</data>
  <data key="d1">Trip13</data>
  <data key="d2">Trip13</data>
  <data key="d3">False</data>
  <data key="d4">Trip13</data>
  <data key="d5">-</data>
  <data key="d6">Yes</data>
</node>
<node id="52490">
  <data key="d0">52490</data>
  <data key="d1">Tomm40</data>
  <data key="d2">Tomm40</data>
  <data key="d3">False</data>
  <data key="d4">Tomm40</data>
  <data key="d5">-</data>
  <data key="d6">Yes</data>
</node>
<node id="52488">
  <data key="d0">52488</data>
  <data key="d1">Tnrc6a</data>
  <data key="d2">Tnrc6a</data>
  <data key="d3">False</data>
  <data key="d4">Tnrc6a</data>
  <data key="d5">-</data>
  <data key="d6">Yes</data>
</node>
<node id="52486">
  <data key="d0">52486</data>
  <data key="d1">Tmem248</data>
  <data key="d2">Tmem248</data>
  <data key="d3">False</data>
  <data key="d4">Tmem248</data>
  <data key="d5">-</data>
  <data key="d6">Yes</data>
</node>
<node id="52484">
  <data key="d0">52484</data>
  <data key="d1">Tmco1</data>
  <data key="d2">Tmco1</data>
  <data key="d3">False</data>
  <data key="d4">Tmco1</data>
  <data key="d5">-</data>
  <data key="d6">Yes</data>
</node>
<node id="52482">
  <data key="d0">52482</data>
  <data key="d1">Tma7</data>
  <data key="d2">Tma7</data>
  <data key="d3">False</data>
  <data key="d4">Tma7</data>
  <data key="d5">-</data>
  <data key="d6">Yes</data>
</node>
<node id="52480">
  <data key="d0">52480</data>
  <data key="d1">Tbc1d22a</data>
  <data key="d2">Tbc1d22a</data>
  <data key="d3">False</data>
  <data key="d4">Tbc1d22a</data>
  <data key="d5">-</data>
  <data key="d6">Yes</data>
</node>
<node id="52478">
  <data key="d0">52478</data>
  <data key="d1">Snrpf</data>
  <data key="d2">Snrpf</data>
  <data key="d3">False</data>
  <data key="d4">Snrpf</data>
  <data key="d5">-</data>
  <data key="d6">Yes</data>
</node>
<node id="52476">
  <data key="d0">52476</data>
  <data key="d1">Smarcd2</data>
  <data key="d2">Smarcd2</data>
  <data key="d3">False</data>
  <data key="d4">Smarcd2</data>
  <data key="d5">-</data>
  <data key="d6">Yes</data>
</node>
<node id="52474">
  <data key="d0">52474</data>
  <data key="d1">Skida1</data>
  <data key="d2">Skida1</data>
  <data key="d3">False</data>
  <data key="d4">Skida1</data>
  <data key="d5">-</data>
  <data key="d6">Yes</data>
</node>
<node id="52472">
  <data key="d0">52472</data>
  <data key="d1">Selenoi</data>
  <data key="d2">Selenoi</data>
  <data key="d3">False</data>
  <data key="d4">Selenoi</data>
  <data key="d5">-</data>
  <data key="d6">Yes</data>
</node>
<node id="52470">
  <data key="d0">52470</data>
  <data key="d1">Scnm1</data>
  <data key="d2">Scnm1</data>
  <data key="d3">False</data>
  <data key="d4">Scnm1</data>
  <data key="d5">-</data>
  <data key="d6">Yes</data>
</node>
<node id="52468">
  <data key="d0">52468</data>
  <data key="d1">Sap18b</data>
  <data key="d2">Sap18b</data>
  <data key="d3">False</data>
  <data key="d4">Sap18b</data>
  <data key="d5">-</data>
  <data key="d6">Yes</data>
</node>
<node id="52466">
  <data key="d0">52466</data>
  <data key="d1">Sap18</data>
  <data key="d2">Sap18</data>
  <data key="d3">False</data>
  <data key="d4">Sap18</data>
  <data key="d5">-</data>
  <data key="d6">Yes</data>
</node>
<node id="52464">
  <data key="d0">52464</data>
  <data key="d1">Rps6kc1</data>
  <data key="d2">Rps6kc1</data>
  <data key="d3">False</data>
  <data key="d4">Rps6kc1</data>
  <data key="d5">-</data>
  <data key="d6">Yes</data>
</node>
<node id="52462">
  <data key="d0">52462</data>
  <data key="d1">Rps3a1</data>
  <data key="d2">Rps3a1</data>
  <data key="d3">False</data>
  <data key="d4">Rps3a1</data>
  <data key="d5">-</data>
  <data key="d6">Yes</data>
</node>
<node id="52460">
  <data key="d0">52460</data>
  <data key="d1">Rps21</data>
  <data key="d2">Rps21</data>
  <data key="d3">False</data>
  <data key="d4">Rps21</data>
  <data key="d5">-</data>
  <data key="d6">Yes</data>
</node>
<node id="52458">
  <data key="d0">52458</data>
  <data key="d1">Rprd1b</data>
  <data key="d2">Rprd1b</data>
  <data key="d3">False</data>
  <data key="d4">Rprd1b</data>
  <data key="d5">-</data>
  <data key="d6">Yes</data>
</node>
<node id="52456">
  <data key="d0">52456</data>
  <data key="d1">Rab11fip2</data>
  <data key="d2">Rab11fip2</data>
  <data key="d3">False</data>
  <data key="d4">Rab11fip2</data>
  <data key="d5">-</data>
  <data key="d6">Yes</data>
</node>
<node id="52454">
  <data key="d0">52454</data>
  <data key="d1">Ptar1</data>
  <data key="d2">Ptar1</data>
  <data key="d3">False</data>
  <data key="d4">Ptar1</data>
  <data key="d5">-</data>
  <data key="d6">Yes</data>
</node>
<node id="52452">
  <data key="d0">52452</data>
  <data key="d1">Prpf40a</data>
  <data key="d2">Prpf40a</data>
  <data key="d3">False</data>
  <data key="d4">Prpf40a</data>
  <data key="d5">-</data>
  <data key="d6">Yes</data>
</node>
<node id="52450">
  <data key="d0">52450</data>
  <data key="d1">Parpbp</data>
  <data key="d2">Parpbp</data>
  <data key="d3">False</data>
  <data key="d4">Parpbp</data>
  <data key="d5">-</data>
  <data key="d6">Yes</data>
</node>
<node id="52448">
  <data key="d0">52448</data>
  <data key="d1">Nup37</data>
  <data key="d2">Nup37</data>
  <data key="d3">False</data>
  <data key="d4">Nup37</data>
  <data key="d5">-</data>
  <data key="d6">Yes</data>
</node>
<node id="52446">
  <data key="d0">52446</data>
  <data key="d1">Nup107</data>
  <data key="d2">Nup107</data>
  <data key="d3">False</data>
  <data key="d4">Nup107</data>
  <data key="d5">-</data>
  <data key="d6">Yes</data>
</node>
<node id="52444">
  <data key="d0">52444</data>
  <data key="d1">Nfxl1</data>
  <data key="d2">Nfxl1</data>
  <data key="d3">False</data>
  <data key="d4">Nfxl1</data>
  <data key="d5">-</data>
  <data key="d6">Yes</data>
</node>
<node id="52442">
  <data key="d0">52442</data>
  <data key="d1">Ndufs6</data>
  <data key="d2">Ndufs6</data>
  <data key="d3">False</data>
  <data key="d4">Ndufs6</data>
  <data key="d5">-</data>
  <data key="d6">Yes</data>
</node>
<node id="52440">
  <data key="d0">52440</data>
  <data key="d1">Ndufb7</data>
  <data key="d2">Ndufb7</data>
  <data key="d3">False</data>
  <data key="d4">Ndufb7</data>
  <data key="d5">-</data>
  <data key="d6">Yes</data>
</node>
<node id="52438">
  <data key="d0">52438</data>
  <data key="d1">Naa50</data>
  <data key="d2">Naa50</data>
  <data key="d3">False</data>
  <data key="d4">Naa50</data>
  <data key="d5">-</data>
  <data key="d6">Yes</data>
</node>
<node id="52436">
  <data key="d0">52436</data>
  <data key="d1">Mrps28</data>
  <data key="d2">Mrps28</data>
  <data key="d3">False</data>
  <data key="d4">Mrps28</data>
  <data key="d5">-</data>
  <data key="d6">Yes</data>
</node>
<node id="52434">
  <data key="d0">52434</data>
  <data key="d1">Mrpl33</data>
  <data key="d2">Mrpl33</data>
  <data key="d3">False</data>
  <data key="d4">Mrpl33</data>
  <data key="d5">-</data>
  <data key="d6">Yes</data>
</node>
<node id="52432">
  <data key="d0">52432</data>
  <data key="d1">Mrpl20</data>
  <data key="d2">Mrpl20</data>
  <data key="d3">False</data>
  <data key="d4">Mrpl20</data>
  <data key="d5">-</data>
  <data key="d6">Yes</data>
</node>
<node id="52430">
  <data key="d0">52430</data>
  <data key="d1">Map3k11</data>
  <data key="d2">Map3k11</data>
  <data key="d3">False</data>
  <data key="d4">Map3k11</data>
  <data key="d5">-</data>
  <data key="d6">Yes</data>
</node>
<node id="52428">
  <data key="d0">52428</data>
  <data key="d1">Lsm7</data>
  <data key="d2">Lsm7</data>
  <data key="d3">False</data>
  <data key="d4">Lsm7</data>
  <data key="d5">-</data>
  <data key="d6">Yes</data>
</node>
<node id="52426">
  <data key="d0">52426</data>
  <data key="d1">Krit1</data>
  <data key="d2">Krit1</data>
  <data key="d3">False</data>
  <data key="d4">Krit1</data>
  <data key="d5">-</data>
  <data key="d6">Yes</data>
</node>
<node id="52424">
  <data key="d0">52424</data>
  <data key="d1">Kmt5a</data>
  <data key="d2">Kmt5a</data>
  <data key="d3">False</data>
  <data key="d4">Kmt5a</data>
  <data key="d5">-</data>
  <data key="d6">Yes</data>
</node>
<node id="52422">
  <data key="d0">52422</data>
  <data key="d1">Kdm4d</data>
  <data key="d2">Kdm4d</data>
  <data key="d3">False</data>
  <data key="d4">Kdm4d</data>
  <data key="d5">-</data>
  <data key="d6">Yes</data>
</node>
<node id="52420">
  <data key="d0">52420</data>
  <data key="d1">Impact</data>
  <data key="d2">Impact</data>
  <data key="d3">False</data>
  <data key="d4">Impact</data>
  <data key="d5">-</data>
  <data key="d6">Yes</data>
</node>
<node id="52418">
  <data key="d0">52418</data>
  <data key="d1">Gpatch8</data>
  <data key="d2">Gpatch8</data>
  <data key="d3">False</data>
  <data key="d4">Gpatch8</data>
  <data key="d5">-</data>
  <data key="d6">Yes</data>
</node>
<node id="52416">
  <data key="d0">52416</data>
  <data key="d1">Golgb1</data>
  <data key="d2">Golgb1</data>
  <data key="d3">False</data>
  <data key="d4">Golgb1</data>
  <data key="d5">-</data>
  <data key="d6">Yes</data>
</node>
<node id="52414">
  <data key="d0">52414</data>
  <data key="d1">Gcn1</data>
  <data key="d2">Gcn1</data>
  <data key="d3">False</data>
  <data key="d4">Gcn1</data>
  <data key="d5">-</data>
  <data key="d6">Yes</data>
</node>
<node id="52412">
  <data key="d0">52412</data>
  <data key="d1">Fam193b</data>
  <data key="d2">Fam193b</data>
  <data key="d3">False</data>
  <data key="d4">Fam193b</data>
  <data key="d5">-</data>
  <data key="d6">Yes</data>
</node>
<node id="52410">
  <data key="d0">52410</data>
  <data key="d1">Eif3m</data>
  <data key="d2">Eif3m</data>
  <data key="d3">False</data>
  <data key="d4">Eif3m</data>
  <data key="d5">-</data>
  <data key="d6">Yes</data>
</node>
<node id="52408">
  <data key="d0">52408</data>
  <data key="d1">Dus1l</data>
  <data key="d2">Dus1l</data>
  <data key="d3">False</data>
  <data key="d4">Dus1l</data>
  <data key="d5">-</data>
  <data key="d6">Yes</data>
</node>
<node id="52406">
  <data key="d0">52406</data>
  <data key="d1">Dicer1</data>
  <data key="d2">Dicer1</data>
  <data key="d3">False</data>
  <data key="d4">Dicer1</data>
  <data key="d5">-</data>
  <data key="d6">Yes</data>
</node>
<node id="52404">
  <data key="d0">52404</data>
  <data key="d1">Ddx42</data>
  <data key="d2">Ddx42</data>
  <data key="d3">False</data>
  <data key="d4">Ddx42</data>
  <data key="d5">-</data>
  <data key="d6">Yes</data>
</node>
<node id="52402">
  <data key="d0">52402</data>
  <data key="d1">Cwc15</data>
  <data key="d2">Cwc15</data>
  <data key="d3">False</data>
  <data key="d4">Cwc15</data>
  <data key="d5">-</data>
  <data key="d6">Yes</data>
</node>
<node id="52400">
  <data key="d0">52400</data>
  <data key="d1">Cnot9</data>
  <data key="d2">Cnot9</data>
  <data key="d3">False</data>
  <data key="d4">Cnot9</data>
  <data key="d5">-</data>
  <data key="d6">Yes</data>
</node>
<node id="52398">
  <data key="d0">52398</data>
  <data key="d1">Chmp4b</data>
  <data key="d2">Chmp4b</data>
  <data key="d3">False</data>
  <data key="d4">Chmp4b</data>
  <data key="d5">-</data>
  <data key="d6">Yes</data>
</node>
<node id="52396">
  <data key="d0">52396</data>
  <data key="d1">Ccdc71</data>
  <data key="d2">Ccdc71</data>
  <data key="d3">False</data>
  <data key="d4">Ccdc71</data>
  <data key="d5">-</data>
  <data key="d6">Yes</data>
</node>
<node id="52394">
  <data key="d0">52394</data>
  <data key="d1">Ccdc51</data>
  <data key="d2">Ccdc51</data>
  <data key="d3">False</data>
  <data key="d4">Ccdc51</data>
  <data key="d5">-</data>
  <data key="d6">Yes</data>
</node>
<node id="52392">
  <data key="d0">52392</data>
  <data key="d1">Ccdc146</data>
  <data key="d2">Ccdc146</data>
  <data key="d3">False</data>
  <data key="d4">Ccdc146</data>
  <data key="d5">-</data>
  <data key="d6">Yes</data>
</node>
<node id="52390">
  <data key="d0">52390</data>
  <data key="d1">Brd9</data>
  <data key="d2">Brd9</data>
  <data key="d3">False</data>
  <data key="d4">Brd9</data>
  <data key="d5">-</data>
  <data key="d6">Yes</data>
</node>
<node id="52388">
  <data key="d0">52388</data>
  <data key="d1">Asb8</data>
  <data key="d2">Asb8</data>
  <data key="d3">False</data>
  <data key="d4">Asb8</data>
  <data key="d5">-</data>
  <data key="d6">Yes</data>
</node>
<node id="52386">
  <data key="d0">52386</data>
  <data key="d1">Anxa11</data>
  <data key="d2">Anxa11</data>
  <data key="d3">False</data>
  <data key="d4">Anxa11</data>
  <data key="d5">-</data>
  <data key="d6">Yes</data>
</node>
<node id="52384">
  <data key="d0">52384</data>
  <data key="d1">Ankib1</data>
  <data key="d2">Ankib1</data>
  <data key="d3">False</data>
  <data key="d4">Ankib1</data>
  <data key="d5">-</data>
  <data key="d6">Yes</data>
</node>
<node id="52382">
  <data key="d0">52382</data>
  <data key="d1">Agps</data>
  <data key="d2">Agps</data>
  <data key="d3">False</data>
  <data key="d4">Agps</data>
  <data key="d5">-</data>
  <data key="d6">Yes</data>
</node>
<node id="52380">
  <data key="d0">52380</data>
  <data key="d1">Adgrf3</data>
  <data key="d2">Adgrf3</data>
  <data key="d3">False</data>
  <data key="d4">Adgrf3</data>
  <data key="d5">-</data>
  <data key="d6">Yes</data>
</node>
<node id="52378">
  <data key="d0">52378</data>
  <data key="d1">Acbd3</data>
  <data key="d2">Acbd3</data>
  <data key="d3">False</data>
  <data key="d4">Acbd3</data>
  <data key="d5">-</data>
  <data key="d6">Yes</data>
</node>
<node id="52376">
  <data key="d0">52376</data>
  <data key="d1">Taf2</data>
  <data key="d2">Taf2</data>
  <data key="d3">False</data>
  <data key="d4">Taf2</data>
  <data key="d5">-</data>
  <data key="d6">Yes</data>
</node>
<node id="52374">
  <data key="d0">52374</data>
  <data key="d1">Snrnp200</data>
  <data key="d2">Snrnp200</data>
  <data key="d3">False</data>
  <data key="d4">Snrnp200</data>
  <data key="d5">-</data>
  <data key="d6">Yes</data>
</node>
<node id="52372">
  <data key="d0">52372</data>
  <data key="d1">Gcc2</data>
  <data key="d2">Gcc2</data>
  <data key="d3">False</data>
  <data key="d4">Gcc2</data>
  <data key="d5">-</data>
  <data key="d6">Yes</data>
</node>
<node id="52370">
  <data key="d0">52370</data>
  <data key="d1">Eif1</data>
  <data key="d2">Eif1</data>
  <data key="d3">False</data>
  <data key="d4">Eif1</data>
  <data key="d5">-</data>
  <data key="d6">Yes</data>
</node>
<node id="52368">
  <data key="d0">52368</data>
  <data key="d1">Cdc42ep4</data>
  <data key="d2">Cdc42ep4</data>
  <data key="d3">False</data>
  <data key="d4">Cdc42ep4</data>
  <data key="d5">-</data>
  <data key="d6">Yes</data>
</node>
<node id="52366">
  <data key="d0">52366</data>
  <data key="d1">Vipr1</data>
  <data key="d2">Vipr1</data>
  <data key="d3">False</data>
  <data key="d4">Vipr1</data>
  <data key="d5">-</data>
  <data key="d6">Yes</data>
</node>
<node id="52364">
  <data key="d0">52364</data>
  <data key="d1">Tmem14c</data>
  <data key="d2">Tmem14c</data>
  <data key="d3">False</data>
  <data key="d4">Tmem14c</data>
  <data key="d5">-</data>
  <data key="d6">Yes</data>
</node>
<node id="52362">
  <data key="d0">52362</data>
  <data key="d1">Srrm1</data>
  <data key="d2">Srrm1</data>
  <data key="d3">False</data>
  <data key="d4">Srrm1</data>
  <data key="d5">-</data>
  <data key="d6">Yes</data>
</node>
<node id="52360">
  <data key="d0">52360</data>
  <data key="d1">Sec22c</data>
  <data key="d2">Sec22c</data>
  <data key="d3">False</data>
  <data key="d4">Sec22c</data>
  <data key="d5">-</data>
  <data key="d6">Yes</data>
</node>
<node id="52358">
  <data key="d0">52358</data>
  <data key="d1">Rhof</data>
  <data key="d2">Rhof</data>
  <data key="d3">False</data>
  <data key="d4">Rhof</data>
  <data key="d5">-</data>
  <data key="d6">Yes</data>
</node>
<node id="52356">
  <data key="d0">52356</data>
  <data key="d1">Prdm11</data>
  <data key="d2">Prdm11</data>
  <data key="d3">False</data>
  <data key="d4">Prdm11</data>
  <data key="d5">-</data>
  <data key="d6">Yes</data>
</node>
<node id="52354">
  <data key="d0">52354</data>
  <data key="d1">Pex16</data>
  <data key="d2">Pex16</data>
  <data key="d3">False</data>
  <data key="d4">Pex16</data>
  <data key="d5">-</data>
  <data key="d6">Yes</data>
</node>
<node id="52352">
  <data key="d0">52352</data>
  <data key="d1">Pdia4</data>
  <data key="d2">Pdia4</data>
  <data key="d3">False</data>
  <data key="d4">Pdia4</data>
  <data key="d5">-</data>
  <data key="d6">Yes</data>
</node>
<node id="52350">
  <data key="d0">52350</data>
  <data key="d1">Pask</data>
  <data key="d2">Pask</data>
  <data key="d3">False</data>
  <data key="d4">Pask</data>
  <data key="d5">-</data>
  <data key="d6">Yes</data>
</node>
<node id="52348">
  <data key="d0">52348</data>
  <data key="d1">Otulinl</data>
  <data key="d2">Otulinl</data>
  <data key="d3">False</data>
  <data key="d4">Otulinl</data>
  <data key="d5">-</data>
  <data key="d6">Yes</data>
</node>
<node id="52346">
  <data key="d0">52346</data>
  <data key="d1">Mphosph9</data>
  <data key="d2">Mphosph9</data>
  <data key="d3">False</data>
  <data key="d4">Mphosph9</data>
  <data key="d5">-</data>
  <data key="d6">Yes</data>
</node>
<node id="52344">
  <data key="d0">52344</data>
  <data key="d1">Mlec</data>
  <data key="d2">Mlec</data>
  <data key="d3">False</data>
  <data key="d4">Mlec</data>
  <data key="d5">-</data>
  <data key="d6">Yes</data>
</node>
<node id="52342">
  <data key="d0">52342</data>
  <data key="d1">Mkrn1</data>
  <data key="d2">Mkrn1</data>
  <data key="d3">False</data>
  <data key="d4">Mkrn1</data>
  <data key="d5">-</data>
  <data key="d6">Yes</data>
</node>
<node id="52340">
  <data key="d0">52340</data>
  <data key="d1">Mat2b</data>
  <data key="d2">Mat2b</data>
  <data key="d3">False</data>
  <data key="d4">Mat2b</data>
  <data key="d5">-</data>
  <data key="d6">Yes</data>
</node>
<node id="52338">
  <data key="d0">52338</data>
  <data key="d1">Lypla1</data>
  <data key="d2">Lypla1</data>
  <data key="d3">False</data>
  <data key="d4">Lypla1</data>
  <data key="d5">-</data>
  <data key="d6">Yes</data>
</node>
<node id="52336">
  <data key="d0">52336</data>
  <data key="d1">Lipa</data>
  <data key="d2">Lipa</data>
  <data key="d3">False</data>
  <data key="d4">Lipa</data>
  <data key="d5">-</data>
  <data key="d6">Yes</data>
</node>
<node id="52334">
  <data key="d0">52334</data>
  <data key="d1">Lins1</data>
  <data key="d2">Lins1</data>
  <data key="d3">False</data>
  <data key="d4">Lins1</data>
  <data key="d5">-</data>
  <data key="d6">Yes</data>
</node>
<node id="52332">
  <data key="d0">52332</data>
  <data key="d1">Klhl25</data>
  <data key="d2">Klhl25</data>
  <data key="d3">False</data>
  <data key="d4">Klhl25</data>
  <data key="d5">-</data>
  <data key="d6">Yes</data>
</node>
<node id="52330">
  <data key="d0">52330</data>
  <data key="d1">Fzd2</data>
  <data key="d2">Fzd2</data>
  <data key="d3">False</data>
  <data key="d4">Fzd2</data>
  <data key="d5">-</data>
  <data key="d6">Yes</data>
</node>
<node id="52328">
  <data key="d0">52328</data>
  <data key="d1">Fam117a</data>
  <data key="d2">Fam117a</data>
  <data key="d3">False</data>
  <data key="d4">Fam117a</data>
  <data key="d5">-</data>
  <data key="d6">Yes</data>
</node>
<node id="52326">
  <data key="d0">52326</data>
  <data key="d1">Fads1</data>
  <data key="d2">Fads1</data>
  <data key="d3">False</data>
  <data key="d4">Fads1</data>
  <data key="d5">-</data>
  <data key="d6">Yes</data>
</node>
<node id="52324">
  <data key="d0">52324</data>
  <data key="d1">Eif2ak3</data>
  <data key="d2">Eif2ak3</data>
  <data key="d3">False</data>
  <data key="d4">Eif2ak3</data>
  <data key="d5">-</data>
  <data key="d6">Yes</data>
</node>
<node id="52322">
  <data key="d0">52322</data>
  <data key="d1">Dpf1</data>
  <data key="d2">Dpf1</data>
  <data key="d3">False</data>
  <data key="d4">Dpf1</data>
  <data key="d5">-</data>
  <data key="d6">Yes</data>
</node>
<node id="52320">
  <data key="d0">52320</data>
  <data key="d1">Dlg3</data>
  <data key="d2">Dlg3</data>
  <data key="d3">False</data>
  <data key="d4">Dlg3</data>
  <data key="d5">-</data>
  <data key="d6">Yes</data>
</node>
<node id="52318">
  <data key="d0">52318</data>
  <data key="d1">Coq10b</data>
  <data key="d2">Coq10b</data>
  <data key="d3">False</data>
  <data key="d4">Coq10b</data>
  <data key="d5">-</data>
  <data key="d6">Yes</data>
</node>
<node id="52316">
  <data key="d0">52316</data>
  <data key="d1">Brsk2</data>
  <data key="d2">Brsk2</data>
  <data key="d3">False</data>
  <data key="d4">Brsk2</data>
  <data key="d5">-</data>
  <data key="d6">Yes</data>
</node>
<node id="52314">
  <data key="d0">52314</data>
  <data key="d1">Baz1b</data>
  <data key="d2">Baz1b</data>
  <data key="d3">False</data>
  <data key="d4">Baz1b</data>
  <data key="d5">-</data>
  <data key="d6">Yes</data>
</node>
<node id="52312">
  <data key="d0">52312</data>
  <data key="d1">Atrip</data>
  <data key="d2">Atrip</data>
  <data key="d3">False</data>
  <data key="d4">Atrip</data>
  <data key="d5">-</data>
  <data key="d6">Yes</data>
</node>
<node id="52310">
  <data key="d0">52310</data>
  <data key="d1">Ap2a1</data>
  <data key="d2">Ap2a1</data>
  <data key="d3">False</data>
  <data key="d4">Ap2a1</data>
  <data key="d5">-</data>
  <data key="d6">Yes</data>
</node>
<node id="52308">
  <data key="d0">52308</data>
  <data key="d1">Amn1</data>
  <data key="d2">Amn1</data>
  <data key="d3">False</data>
  <data key="d4">Amn1</data>
  <data key="d5">-</data>
  <data key="d6">Yes</data>
</node>
<node id="52306">
  <data key="d0">52306</data>
  <data key="d1">Crebrf</data>
  <data key="d2">Crebrf</data>
  <data key="d3">False</data>
  <data key="d4">Crebrf</data>
  <data key="d5">-</data>
  <data key="d6">Yes</data>
</node>
<node id="52304">
  <data key="d0">52304</data>
  <data key="d1">Ap3m2</data>
  <data key="d2">Ap3m2</data>
  <data key="d3">False</data>
  <data key="d4">Ap3m2</data>
  <data key="d5">-</data>
  <data key="d6">Yes</data>
</node>
<node id="52302">
  <data key="d0">52302</data>
  <data key="d1">Fxr2</data>
  <data key="d2">Fxr2</data>
  <data key="d3">False</data>
  <data key="d4">Fxr2</data>
  <data key="d5">-</data>
  <data key="d6">Yes</data>
</node>
<node id="52300">
  <data key="d0">52300</data>
  <data key="d1">Ccl21d</data>
  <data key="d2">Ccl21d</data>
  <data key="d3">False</data>
  <data key="d4">Ccl21d</data>
  <data key="d5">-</data>
  <data key="d6">Yes</data>
</node>
<node id="52298">
  <data key="d0">52298</data>
  <data key="d1">Traf1</data>
  <data key="d2">Traf1</data>
  <data key="d3">False</data>
  <data key="d4">Traf1</data>
  <data key="d5">-</data>
  <data key="d6">Yes</data>
</node>
<node id="52296">
  <data key="d0">52296</data>
  <data key="d1">Serpinb1c</data>
  <data key="d2">Serpinb1c</data>
  <data key="d3">False</data>
  <data key="d4">Serpinb1c</data>
  <data key="d5">-</data>
  <data key="d6">Yes</data>
</node>
<node id="52294">
  <data key="d0">52294</data>
  <data key="d1">Serpinb1b</data>
  <data key="d2">Serpinb1b</data>
  <data key="d3">False</data>
  <data key="d4">Serpinb1b</data>
  <data key="d5">-</data>
  <data key="d6">Yes</data>
</node>
<node id="52292">
  <data key="d0">52292</data>
  <data key="d1">Serpinb1a</data>
  <data key="d2">Serpinb1a</data>
  <data key="d3">False</data>
  <data key="d4">Serpinb1a</data>
  <data key="d5">-</data>
  <data key="d6">Yes</data>
</node>
<node id="52290">
  <data key="d0">52290</data>
  <data key="d1">Serpina3n</data>
  <data key="d2">Serpina3n</data>
  <data key="d3">False</data>
  <data key="d4">Serpina3n</data>
  <data key="d5">-</data>
  <data key="d6">Yes</data>
</node>
<node id="52288">
  <data key="d0">52288</data>
  <data key="d1">Serpina3m</data>
  <data key="d2">Serpina3m</data>
  <data key="d3">False</data>
  <data key="d4">Serpina3m</data>
  <data key="d5">-</data>
  <data key="d6">Yes</data>
</node>
<node id="52286">
  <data key="d0">52286</data>
  <data key="d1">Serpina3k</data>
  <data key="d2">Serpina3k</data>
  <data key="d3">False</data>
  <data key="d4">Serpina3k</data>
  <data key="d5">-</data>
  <data key="d6">Yes</data>
</node>
<node id="52284">
  <data key="d0">52284</data>
  <data key="d1">Serpina3j</data>
  <data key="d2">Serpina3j</data>
  <data key="d3">False</data>
  <data key="d4">Serpina3j</data>
  <data key="d5">-</data>
  <data key="d6">Yes</data>
</node>
<node id="52282">
  <data key="d0">52282</data>
  <data key="d1">Serpina3i</data>
  <data key="d2">Serpina3i</data>
  <data key="d3">False</data>
  <data key="d4">Serpina3i</data>
  <data key="d5">-</data>
  <data key="d6">Yes</data>
</node>
<node id="52280">
  <data key="d0">52280</data>
  <data key="d1">Serpina3g</data>
  <data key="d2">Serpina3g</data>
  <data key="d3">False</data>
  <data key="d4">Serpina3g</data>
  <data key="d5">-</data>
  <data key="d6">Yes</data>
</node>
<node id="52278">
  <data key="d0">52278</data>
  <data key="d1">Serpina3f</data>
  <data key="d2">Serpina3f</data>
  <data key="d3">False</data>
  <data key="d4">Serpina3f</data>
  <data key="d5">-</data>
  <data key="d6">Yes</data>
</node>
<node id="52276">
  <data key="d0">52276</data>
  <data key="d1">Serpina3c</data>
  <data key="d2">Serpina3c</data>
  <data key="d3">False</data>
  <data key="d4">Serpina3c</data>
  <data key="d5">-</data>
  <data key="d6">Yes</data>
</node>
<node id="52274">
  <data key="d0">52274</data>
  <data key="d1">Serpina3b</data>
  <data key="d2">Serpina3b</data>
  <data key="d3">False</data>
  <data key="d4">Serpina3b</data>
  <data key="d5">-</data>
  <data key="d6">Yes</data>
</node>
<node id="52272">
  <data key="d0">52272</data>
  <data key="d1">Serpina3a</data>
  <data key="d2">Serpina3a</data>
  <data key="d3">False</data>
  <data key="d4">Serpina3a</data>
  <data key="d5">-</data>
  <data key="d6">Yes</data>
</node>
<node id="52270">
  <data key="d0">52270</data>
  <data key="d1">Ptpn13</data>
  <data key="d2">Ptpn13</data>
  <data key="d3">False</data>
  <data key="d4">Ptpn13</data>
  <data key="d5">-</data>
  <data key="d6">Yes</data>
</node>
<node id="52268">
  <data key="d0">52268</data>
  <data key="d1">Nod2</data>
  <data key="d2">Nod2</data>
  <data key="d3">False</data>
  <data key="d4">Nod2</data>
  <data key="d5">-</data>
  <data key="d6">Yes</data>
</node>
<node id="52266">
  <data key="d0">52266</data>
  <data key="d1">Lta</data>
  <data key="d2">Lta</data>
  <data key="d3">False</data>
  <data key="d4">Lta</data>
  <data key="d5">-</data>
  <data key="d6">Yes</data>
</node>
<node id="52264">
  <data key="d0">52264</data>
  <data key="d1">Il18</data>
  <data key="d2">Il18</data>
  <data key="d3">False</data>
  <data key="d4">Il18</data>
  <data key="d5">-</data>
  <data key="d6">Yes</data>
</node>
<node id="52262">
  <data key="d0">52262</data>
  <data key="d1">Il17c</data>
  <data key="d2">Il17c</data>
  <data key="d3">False</data>
  <data key="d4">Il17c</data>
  <data key="d5">-</data>
  <data key="d6">Yes</data>
</node>
<node id="52260">
  <data key="d0">52260</data>
  <data key="d1">Fcgrt</data>
  <data key="d2">Fcgrt</data>
  <data key="d3">False</data>
  <data key="d4">Fcgrt</data>
  <data key="d5">-</data>
  <data key="d6">Yes</data>
</node>
<node id="52258">
  <data key="d0">52258</data>
  <data key="d1">Cd74</data>
  <data key="d2">Cd74</data>
  <data key="d3">False</data>
  <data key="d4">Cd74</data>
  <data key="d5">up</data>
  <data key="d6">Yes</data>
</node>
<node id="52256">
  <data key="d0">52256</data>
  <data key="d1">Ccl4</data>
  <data key="d2">Ccl4</data>
  <data key="d3">False</data>
  <data key="d4">Ccl4</data>
  <data key="d5">-</data>
  <data key="d6">Yes</data>
</node>
<node id="52254">
  <data key="d0">52254</data>
  <data key="d1">Bst1</data>
  <data key="d2">Bst1</data>
  <data key="d3">False</data>
  <data key="d4">Bst1</data>
  <data key="d5">up</data>
  <data key="d6">Yes</data>
</node>
<node id="52252">
  <data key="d0">52252</data>
  <data key="d1">B2m</data>
  <data key="d2">B2m</data>
  <data key="d3">False</data>
  <data key="d4">B2m</data>
  <data key="d5">-</data>
  <data key="d6">Yes</data>
</node>
<node id="52250">
  <data key="d0">52250</data>
  <data key="d1">A2m</data>
  <data key="d2">A2m</data>
  <data key="d3">False</data>
  <data key="d4">A2m</data>
  <data key="d5">-</data>
  <data key="d6">Yes</data>
</node>
<node id="52248">
  <data key="d0">52248</data>
  <data key="d1">Smug1</data>
  <data key="d2">Smug1</data>
  <data key="d3">False</data>
  <data key="d4">Smug1</data>
  <data key="d5">-</data>
  <data key="d6">Yes</data>
</node>
<node id="52246">
  <data key="d0">52246</data>
  <data key="d1">Slc34a2</data>
  <data key="d2">Slc34a2</data>
  <data key="d3">False</data>
  <data key="d4">Slc34a2</data>
  <data key="d5">-</data>
  <data key="d6">Yes</data>
</node>
<node id="52244">
  <data key="d0">52244</data>
  <data key="d1">Gucy1b1</data>
  <data key="d2">Gucy1b1</data>
  <data key="d3">False</data>
  <data key="d4">Gucy1b1</data>
  <data key="d5">-</data>
  <data key="d6">Yes</data>
</node>
<node id="52242">
  <data key="d0">52242</data>
  <data key="d1">Gtf3c2</data>
  <data key="d2">Gtf3c2</data>
  <data key="d3">False</data>
  <data key="d4">Gtf3c2</data>
  <data key="d5">-</data>
  <data key="d6">Yes</data>
</node>
<node id="52240">
  <data key="d0">52240</data>
  <data key="d1">Gtf3c1</data>
  <data key="d2">Gtf3c1</data>
  <data key="d3">False</data>
  <data key="d4">Gtf3c1</data>
  <data key="d5">-</data>
  <data key="d6">Yes</data>
</node>
<node id="52238">
  <data key="d0">52238</data>
  <data key="d1">Col18a1</data>
  <data key="d2">Col18a1</data>
  <data key="d3">False</data>
  <data key="d4">Col18a1</data>
  <data key="d5">-</data>
  <data key="d6">Yes</data>
</node>
<node id="52236">
  <data key="d0">52236</data>
  <data key="d1">Alas1</data>
  <data key="d2">Alas1</data>
  <data key="d3">False</data>
  <data key="d4">Alas1</data>
  <data key="d5">-</data>
  <data key="d6">Yes</data>
</node>
<node id="52234">
  <data key="d0">52234</data>
  <data key="d1">Tmem245</data>
  <data key="d2">Tmem245</data>
  <data key="d3">False</data>
  <data key="d4">Tmem245</data>
  <data key="d5">-</data>
  <data key="d6">Yes</data>
</node>
<node id="52232">
  <data key="d0">52232</data>
  <data key="d1">Setd5</data>
  <data key="d2">Setd5</data>
  <data key="d3">False</data>
  <data key="d4">Setd5</data>
  <data key="d5">-</data>
  <data key="d6">Yes</data>
</node>
<node id="52230">
  <data key="d0">52230</data>
  <data key="d1">Popdc3</data>
  <data key="d2">Popdc3</data>
  <data key="d3">False</data>
  <data key="d4">Popdc3</data>
  <data key="d5">-</data>
  <data key="d6">Yes</data>
</node>
<node id="52228">
  <data key="d0">52228</data>
  <data key="d1">Parn</data>
  <data key="d2">Parn</data>
  <data key="d3">False</data>
  <data key="d4">Parn</data>
  <data key="d5">-</data>
  <data key="d6">Yes</data>
</node>
<node id="52226">
  <data key="d0">52226</data>
  <data key="d1">Kif13a</data>
  <data key="d2">Kif13a</data>
  <data key="d3">False</data>
  <data key="d4">Kif13a</data>
  <data key="d5">-</data>
  <data key="d6">Yes</data>
</node>
<node id="52224">
  <data key="d0">52224</data>
  <data key="d1">Gnal</data>
  <data key="d2">Gnal</data>
  <data key="d3">False</data>
  <data key="d4">Gnal</data>
  <data key="d5">-</data>
  <data key="d6">Yes</data>
</node>
<node id="52222">
  <data key="d0">52222</data>
  <data key="d1">Exoc6b</data>
  <data key="d2">Exoc6b</data>
  <data key="d3">False</data>
  <data key="d4">Exoc6b</data>
  <data key="d5">-</data>
  <data key="d6">Yes</data>
</node>
<node id="52220">
  <data key="d0">52220</data>
  <data key="d1">Arhgap6</data>
  <data key="d2">Arhgap6</data>
  <data key="d3">False</data>
  <data key="d4">Arhgap6</data>
  <data key="d5">-</data>
  <data key="d6">Yes</data>
</node>
<node id="52218">
  <data key="d0">52218</data>
  <data key="d1">Parva</data>
  <data key="d2">Parva</data>
  <data key="d3">False</data>
  <data key="d4">Parva</data>
  <data key="d5">-</data>
  <data key="d6">Yes</data>
</node>
<node id="52216">
  <data key="d0">52216</data>
  <data key="d1">Adck1</data>
  <data key="d2">Adck1</data>
  <data key="d3">False</data>
  <data key="d4">Adck1</data>
  <data key="d5">-</data>
  <data key="d6">Yes</data>
</node>
<node id="52214">
  <data key="d0">52214</data>
  <data key="d1">Stk38l</data>
  <data key="d2">Stk38l</data>
  <data key="d3">False</data>
  <data key="d4">Stk38l</data>
  <data key="d5">-</data>
  <data key="d6">Yes</data>
</node>
<node id="52212">
  <data key="d0">52212</data>
  <data key="d1">Phf19</data>
  <data key="d2">Phf19</data>
  <data key="d3">False</data>
  <data key="d4">Phf19</data>
  <data key="d5">-</data>
  <data key="d6">Yes</data>
</node>
<node id="52210">
  <data key="d0">52210</data>
  <data key="d1">Gpr183</data>
  <data key="d2">Gpr183</data>
  <data key="d3">False</data>
  <data key="d4">Gpr183</data>
  <data key="d5">-</data>
  <data key="d6">Yes</data>
</node>
<node id="52208">
  <data key="d0">52208</data>
  <data key="d1">Cpne1</data>
  <data key="d2">Cpne1</data>
  <data key="d3">False</data>
  <data key="d4">Cpne1</data>
  <data key="d5">-</data>
  <data key="d6">Yes</data>
</node>
<node id="52206">
  <data key="d0">52206</data>
  <data key="d1">Cars2</data>
  <data key="d2">Cars2</data>
  <data key="d3">False</data>
  <data key="d4">Cars2</data>
  <data key="d5">-</data>
  <data key="d6">Yes</data>
</node>
<node id="52204">
  <data key="d0">52204</data>
  <data key="d1">Vasp</data>
  <data key="d2">Vasp</data>
  <data key="d3">False</data>
  <data key="d4">Vasp</data>
  <data key="d5">-</data>
  <data key="d6">Yes</data>
</node>
<node id="52202">
  <data key="d0">52202</data>
  <data key="d1">Ttc7</data>
  <data key="d2">Ttc7</data>
  <data key="d3">False</data>
  <data key="d4">Ttc7</data>
  <data key="d5">-</data>
  <data key="d6">Yes</data>
</node>
<node id="52200">
  <data key="d0">52200</data>
  <data key="d1">Sh2d6</data>
  <data key="d2">Sh2d6</data>
  <data key="d3">False</data>
  <data key="d4">Sh2d6</data>
  <data key="d5">-</data>
  <data key="d6">Yes</data>
</node>
<node id="52198">
  <data key="d0">52198</data>
  <data key="d1">Mrpl34</data>
  <data key="d2">Mrpl34</data>
  <data key="d3">False</data>
  <data key="d4">Mrpl34</data>
  <data key="d5">-</data>
  <data key="d6">Yes</data>
</node>
<node id="52196">
  <data key="d0">52196</data>
  <data key="d1">Gabbr2</data>
  <data key="d2">Gabbr2</data>
  <data key="d3">False</data>
  <data key="d4">Gabbr2</data>
  <data key="d5">-</data>
  <data key="d6">Yes</data>
</node>
<node id="52194">
  <data key="d0">52194</data>
  <data key="d1">Arhgef19</data>
  <data key="d2">Arhgef19</data>
  <data key="d3">False</data>
  <data key="d4">Arhgef19</data>
  <data key="d5">-</data>
  <data key="d6">Yes</data>
</node>
<node id="52192">
  <data key="d0">52192</data>
  <data key="d1">Grm4</data>
  <data key="d2">Grm4</data>
  <data key="d3">False</data>
  <data key="d4">Grm4</data>
  <data key="d5">-</data>
  <data key="d6">Yes</data>
</node>
<node id="52190">
  <data key="d0">52190</data>
  <data key="d1">Tlk2</data>
  <data key="d2">Tlk2</data>
  <data key="d3">False</data>
  <data key="d4">Tlk2</data>
  <data key="d5">-</data>
  <data key="d6">Yes</data>
</node>
<node id="52188">
  <data key="d0">52188</data>
  <data key="d1">Nedd4</data>
  <data key="d2">Nedd4</data>
  <data key="d3">False</data>
  <data key="d4">Nedd4</data>
  <data key="d5">-</data>
  <data key="d6">Yes</data>
</node>
<node id="52186">
  <data key="d0">52186</data>
  <data key="d1">Med13</data>
  <data key="d2">Med13</data>
  <data key="d3">False</data>
  <data key="d4">Med13</data>
  <data key="d5">-</data>
  <data key="d6">Yes</data>
</node>
<node id="52184">
  <data key="d0">52184</data>
  <data key="d1">Helz</data>
  <data key="d2">Helz</data>
  <data key="d3">False</data>
  <data key="d4">Helz</data>
  <data key="d5">-</data>
  <data key="d6">Yes</data>
</node>
<node id="52182">
  <data key="d0">52182</data>
  <data key="d1">Fam214a</data>
  <data key="d2">Fam214a</data>
  <data key="d3">False</data>
  <data key="d4">Fam214a</data>
  <data key="d5">-</data>
  <data key="d6">Yes</data>
</node>
<node id="52180">
  <data key="d0">52180</data>
  <data key="d1">Cdyl2</data>
  <data key="d2">Cdyl2</data>
  <data key="d3">False</data>
  <data key="d4">Cdyl2</data>
  <data key="d5">-</data>
  <data key="d6">Yes</data>
</node>
<node id="52178">
  <data key="d0">52178</data>
  <data key="d1">Ankrd28</data>
  <data key="d2">Ankrd28</data>
  <data key="d3">False</data>
  <data key="d4">Ankrd28</data>
  <data key="d5">-</data>
  <data key="d6">Yes</data>
</node>
<node id="52176">
  <data key="d0">52176</data>
  <data key="d1">Med13l</data>
  <data key="d2">Med13l</data>
  <data key="d3">False</data>
  <data key="d4">Med13l</data>
  <data key="d5">-</data>
  <data key="d6">Yes</data>
</node>
<node id="52174">
  <data key="d0">52174</data>
  <data key="d1">Ubr5</data>
  <data key="d2">Ubr5</data>
  <data key="d3">False</data>
  <data key="d4">Ubr5</data>
  <data key="d5">-</data>
  <data key="d6">Yes</data>
</node>
<node id="52172">
  <data key="d0">52172</data>
  <data key="d1">Trim33</data>
  <data key="d2">Trim33</data>
  <data key="d3">False</data>
  <data key="d4">Trim33</data>
  <data key="d5">-</data>
  <data key="d6">Yes</data>
</node>
<node id="52170">
  <data key="d0">52170</data>
  <data key="d1">Tmcc1</data>
  <data key="d2">Tmcc1</data>
  <data key="d3">False</data>
  <data key="d4">Tmcc1</data>
  <data key="d5">-</data>
  <data key="d6">Yes</data>
</node>
<node id="52168">
  <data key="d0">52168</data>
  <data key="d1">Terf2</data>
  <data key="d2">Terf2</data>
  <data key="d3">False</data>
  <data key="d4">Terf2</data>
  <data key="d5">-</data>
  <data key="d6">Yes</data>
</node>
<node id="52166">
  <data key="d0">52166</data>
  <data key="d1">Stk3</data>
  <data key="d2">Stk3</data>
  <data key="d3">False</data>
  <data key="d4">Stk3</data>
  <data key="d5">-</data>
  <data key="d6">Yes</data>
</node>
<node id="52164">
  <data key="d0">52164</data>
  <data key="d1">Ppp1r12a</data>
  <data key="d2">Ppp1r12a</data>
  <data key="d3">False</data>
  <data key="d4">Ppp1r12a</data>
  <data key="d5">-</data>
  <data key="d6">Yes</data>
</node>
<node id="52162">
  <data key="d0">52162</data>
  <data key="d1">Man1a2</data>
  <data key="d2">Man1a2</data>
  <data key="d3">False</data>
  <data key="d4">Man1a2</data>
  <data key="d5">-</data>
  <data key="d6">Yes</data>
</node>
<node id="52160">
  <data key="d0">52160</data>
  <data key="d1">Lmbr1</data>
  <data key="d2">Lmbr1</data>
  <data key="d3">False</data>
  <data key="d4">Lmbr1</data>
  <data key="d5">-</data>
  <data key="d6">Yes</data>
</node>
<node id="52158">
  <data key="d0">52158</data>
  <data key="d1">Hipk1</data>
  <data key="d2">Hipk1</data>
  <data key="d3">False</data>
  <data key="d4">Hipk1</data>
  <data key="d5">-</data>
  <data key="d6">Yes</data>
</node>
<node id="52156">
  <data key="d0">52156</data>
  <data key="d1">Chd6</data>
  <data key="d2">Chd6</data>
  <data key="d3">False</data>
  <data key="d4">Chd6</data>
  <data key="d5">-</data>
  <data key="d6">Yes</data>
</node>
<node id="52154">
  <data key="d0">52154</data>
  <data key="d1">Bptf</data>
  <data key="d2">Bptf</data>
  <data key="d3">False</data>
  <data key="d4">Bptf</data>
  <data key="d5">-</data>
  <data key="d6">Yes</data>
</node>
<node id="52152">
  <data key="d0">52152</data>
  <data key="d1">Arfgef2</data>
  <data key="d2">Arfgef2</data>
  <data key="d3">False</data>
  <data key="d4">Arfgef2</data>
  <data key="d5">-</data>
  <data key="d6">Yes</data>
</node>
<node id="52150">
  <data key="d0">52150</data>
  <data key="d1">Nbea</data>
  <data key="d2">Nbea</data>
  <data key="d3">False</data>
  <data key="d4">Nbea</data>
  <data key="d5">-</data>
  <data key="d6">Yes</data>
</node>
<node id="52148">
  <data key="d0">52148</data>
  <data key="d1">Igf2bp3</data>
  <data key="d2">Igf2bp3</data>
  <data key="d3">False</data>
  <data key="d4">Igf2bp3</data>
  <data key="d5">-</data>
  <data key="d6">Yes</data>
</node>
<node id="52146">
  <data key="d0">52146</data>
  <data key="d1">Gcnt2</data>
  <data key="d2">Gcnt2</data>
  <data key="d3">False</data>
  <data key="d4">Gcnt2</data>
  <data key="d5">-</data>
  <data key="d6">Yes</data>
</node>
<node id="52144">
  <data key="d0">52144</data>
  <data key="d1">Mdga1</data>
  <data key="d2">Mdga1</data>
  <data key="d3">False</data>
  <data key="d4">Mdga1</data>
  <data key="d5">-</data>
  <data key="d6">Yes</data>
</node>
<node id="52142">
  <data key="d0">52142</data>
  <data key="d1">Kif1a</data>
  <data key="d2">Kif1a</data>
  <data key="d3">False</data>
  <data key="d4">Kif1a</data>
  <data key="d5">-</data>
  <data key="d6">Yes</data>
</node>
<node id="52140">
  <data key="d0">52140</data>
  <data key="d1">Frmd3</data>
  <data key="d2">Frmd3</data>
  <data key="d3">False</data>
  <data key="d4">Frmd3</data>
  <data key="d5">-</data>
  <data key="d6">Yes</data>
</node>
<node id="52138">
  <data key="d0">52138</data>
  <data key="d1">Zfp146</data>
  <data key="d2">Zfp146</data>
  <data key="d3">False</data>
  <data key="d4">Zfp146</data>
  <data key="d5">-</data>
  <data key="d6">Yes</data>
</node>
<node id="52136">
  <data key="d0">52136</data>
  <data key="d1">Wrn</data>
  <data key="d2">Wrn</data>
  <data key="d3">False</data>
  <data key="d4">Wrn</data>
  <data key="d5">-</data>
  <data key="d6">Yes</data>
</node>
<node id="52134">
  <data key="d0">52134</data>
  <data key="d1">Wnt10b</data>
  <data key="d2">Wnt10b</data>
  <data key="d3">False</data>
  <data key="d4">Wnt10b</data>
  <data key="d5">-</data>
  <data key="d6">Yes</data>
</node>
<node id="52132">
  <data key="d0">52132</data>
  <data key="d1">Wdr36</data>
  <data key="d2">Wdr36</data>
  <data key="d3">False</data>
  <data key="d4">Wdr36</data>
  <data key="d5">-</data>
  <data key="d6">Yes</data>
</node>
<node id="52130">
  <data key="d0">52130</data>
  <data key="d1">Urod</data>
  <data key="d2">Urod</data>
  <data key="d3">False</data>
  <data key="d4">Urod</data>
  <data key="d5">-</data>
  <data key="d6">Yes</data>
</node>
<node id="52128">
  <data key="d0">52128</data>
  <data key="d1">Uba52</data>
  <data key="d2">Uba52</data>
  <data key="d3">False</data>
  <data key="d4">Uba52</data>
  <data key="d5">-</data>
  <data key="d6">Yes</data>
</node>
<node id="52126">
  <data key="d0">52126</data>
  <data key="d1">Tubg2</data>
  <data key="d2">Tubg2</data>
  <data key="d3">False</data>
  <data key="d4">Tubg2</data>
  <data key="d5">-</data>
  <data key="d6">Yes</data>
</node>
<node id="52124">
  <data key="d0">52124</data>
  <data key="d1">Tsc2</data>
  <data key="d2">Tsc2</data>
  <data key="d3">False</data>
  <data key="d4">Tsc2</data>
  <data key="d5">-</data>
  <data key="d6">Yes</data>
</node>
<node id="52122">
  <data key="d0">52122</data>
  <data key="d1">Trap1</data>
  <data key="d2">Trap1</data>
  <data key="d3">False</data>
  <data key="d4">Trap1</data>
  <data key="d5">-</data>
  <data key="d6">Yes</data>
</node>
<node id="52120">
  <data key="d0">52120</data>
  <data key="d1">Tpm2</data>
  <data key="d2">Tpm2</data>
  <data key="d3">False</data>
  <data key="d4">Tpm2</data>
  <data key="d5">-</data>
  <data key="d6">Yes</data>
</node>
<node id="52118">
  <data key="d0">52118</data>
  <data key="d1">Tomm20</data>
  <data key="d2">Tomm20</data>
  <data key="d3">False</data>
  <data key="d4">Tomm20</data>
  <data key="d5">-</data>
  <data key="d6">Yes</data>
</node>
<node id="52116">
  <data key="d0">52116</data>
  <data key="d1">Thbs4</data>
  <data key="d2">Thbs4</data>
  <data key="d3">False</data>
  <data key="d4">Thbs4</data>
  <data key="d5">-</data>
  <data key="d6">Yes</data>
</node>
<node id="52114">
  <data key="d0">52114</data>
  <data key="d1">Syngr2</data>
  <data key="d2">Syngr2</data>
  <data key="d3">False</data>
  <data key="d4">Syngr2</data>
  <data key="d5">-</data>
  <data key="d6">Yes</data>
</node>
<node id="52112">
  <data key="d0">52112</data>
  <data key="d1">Surf6</data>
  <data key="d2">Surf6</data>
  <data key="d3">False</data>
  <data key="d4">Surf6</data>
  <data key="d5">-</data>
  <data key="d6">Yes</data>
</node>
<node id="52110">
  <data key="d0">52110</data>
  <data key="d1">Srsf1</data>
  <data key="d2">Srsf1</data>
  <data key="d3">False</data>
  <data key="d4">Srsf1</data>
  <data key="d5">-</data>
  <data key="d6">Yes</data>
</node>
<node id="52108">
  <data key="d0">52108</data>
  <data key="d1">Srm</data>
  <data key="d2">Srm</data>
  <data key="d3">False</data>
  <data key="d4">Srm</data>
  <data key="d5">-</data>
  <data key="d6">Yes</data>
</node>
<node id="52106">
  <data key="d0">52106</data>
  <data key="d1">Srd5a1</data>
  <data key="d2">Srd5a1</data>
  <data key="d3">False</data>
  <data key="d4">Srd5a1</data>
  <data key="d5">-</data>
  <data key="d6">Yes</data>
</node>
<node id="52104">
  <data key="d0">52104</data>
  <data key="d1">Spast</data>
  <data key="d2">Spast</data>
  <data key="d3">False</data>
  <data key="d4">Spast</data>
  <data key="d5">-</data>
  <data key="d6">Yes</data>
</node>
<node id="52102">
  <data key="d0">52102</data>
  <data key="d1">Snrpd3</data>
  <data key="d2">Snrpd3</data>
  <data key="d3">False</data>
  <data key="d4">Snrpd3</data>
  <data key="d5">-</data>
  <data key="d6">Yes</data>
</node>
<node id="52100">
  <data key="d0">52100</data>
  <data key="d1">Smn1</data>
  <data key="d2">Smn1</data>
  <data key="d3">False</data>
  <data key="d4">Smn1</data>
  <data key="d5">-</data>
  <data key="d6">Yes</data>
</node>
<node id="52098">
  <data key="d0">52098</data>
  <data key="d1">Smarcad1</data>
  <data key="d2">Smarcad1</data>
  <data key="d3">False</data>
  <data key="d4">Smarcad1</data>
  <data key="d5">-</data>
  <data key="d6">Yes</data>
</node>
<node id="52096">
  <data key="d0">52096</data>
  <data key="d1">Slit1</data>
  <data key="d2">Slit1</data>
  <data key="d3">False</data>
  <data key="d4">Slit1</data>
  <data key="d5">-</data>
  <data key="d6">Yes</data>
</node>
<node id="52094">
  <data key="d0">52094</data>
  <data key="d1">Slc9a3r2</data>
  <data key="d2">Slc9a3r2</data>
  <data key="d3">False</data>
  <data key="d4">Slc9a3r2</data>
  <data key="d5">-</data>
  <data key="d6">Yes</data>
</node>
<node id="52092">
  <data key="d0">52092</data>
  <data key="d1">Slc28a2b</data>
  <data key="d2">Slc28a2b</data>
  <data key="d3">False</data>
  <data key="d4">Slc28a2b</data>
  <data key="d5">-</data>
  <data key="d6">Yes</data>
</node>
<node id="52090">
  <data key="d0">52090</data>
  <data key="d1">Slc28a2</data>
  <data key="d2">Slc28a2</data>
  <data key="d3">False</data>
  <data key="d4">Slc28a2</data>
  <data key="d5">-</data>
  <data key="d6">Yes</data>
</node>
<node id="52088">
  <data key="d0">52088</data>
  <data key="d1">Slc25a3</data>
  <data key="d2">Slc25a3</data>
  <data key="d3">False</data>
  <data key="d4">Slc25a3</data>
  <data key="d5">-</data>
  <data key="d6">Yes</data>
</node>
<node id="52086">
  <data key="d0">52086</data>
  <data key="d1">Slc25a28</data>
  <data key="d2">Slc25a28</data>
  <data key="d3">False</data>
  <data key="d4">Slc25a28</data>
  <data key="d5">-</data>
  <data key="d6">Yes</data>
</node>
<node id="52084">
  <data key="d0">52084</data>
  <data key="d1">Slbp</data>
  <data key="d2">Slbp</data>
  <data key="d3">False</data>
  <data key="d4">Slbp</data>
  <data key="d5">-</data>
  <data key="d6">Yes</data>
</node>
<node id="52082">
  <data key="d0">52082</data>
  <data key="d1">Shmt1</data>
  <data key="d2">Shmt1</data>
  <data key="d3">False</data>
  <data key="d4">Shmt1</data>
  <data key="d5">-</data>
  <data key="d6">Yes</data>
</node>
<node id="52080">
  <data key="d0">52080</data>
  <data key="d1">Sfxn3</data>
  <data key="d2">Sfxn3</data>
  <data key="d3">False</data>
  <data key="d4">Sfxn3</data>
  <data key="d5">-</data>
  <data key="d6">Yes</data>
</node>
<node id="52078">
  <data key="d0">52078</data>
  <data key="d1">Sfmbt1</data>
  <data key="d2">Sfmbt1</data>
  <data key="d3">False</data>
  <data key="d4">Sfmbt1</data>
  <data key="d5">-</data>
  <data key="d6">Yes</data>
</node>
<node id="52076">
  <data key="d0">52076</data>
  <data key="d1">Sec23b</data>
  <data key="d2">Sec23b</data>
  <data key="d3">False</data>
  <data key="d4">Sec23b</data>
  <data key="d5">-</data>
  <data key="d6">Yes</data>
</node>
<node id="52074">
  <data key="d0">52074</data>
  <data key="d1">Rps19</data>
  <data key="d2">Rps19</data>
  <data key="d3">False</data>
  <data key="d4">Rps19</data>
  <data key="d5">-</data>
  <data key="d6">Yes</data>
</node>
<node id="52072">
  <data key="d0">52072</data>
  <data key="d1">Rps16</data>
  <data key="d2">Rps16</data>
  <data key="d3">False</data>
  <data key="d4">Rps16</data>
  <data key="d5">-</data>
  <data key="d6">Yes</data>
</node>
<node id="52070">
  <data key="d0">52070</data>
  <data key="d1">Rpl6</data>
  <data key="d2">Rpl6</data>
  <data key="d3">False</data>
  <data key="d4">Rpl6</data>
  <data key="d5">-</data>
  <data key="d6">Yes</data>
</node>
<node id="52068">
  <data key="d0">52068</data>
  <data key="d1">Rpl32</data>
  <data key="d2">Rpl32</data>
  <data key="d3">False</data>
  <data key="d4">Rpl32</data>
  <data key="d5">-</data>
  <data key="d6">Yes</data>
</node>
<node id="52066">
  <data key="d0">52066</data>
  <data key="d1">Rpl3</data>
  <data key="d2">Rpl3</data>
  <data key="d3">False</data>
  <data key="d4">Rpl3</data>
  <data key="d5">-</data>
  <data key="d6">Yes</data>
</node>
<node id="52064">
  <data key="d0">52064</data>
  <data key="d1">Rpl26</data>
  <data key="d2">Rpl26</data>
  <data key="d3">False</data>
  <data key="d4">Rpl26</data>
  <data key="d5">-</data>
  <data key="d6">Yes</data>
</node>
<node id="52062">
  <data key="d0">52062</data>
  <data key="d1">Rpl23</data>
  <data key="d2">Rpl23</data>
  <data key="d3">False</data>
  <data key="d4">Rpl23</data>
  <data key="d5">-</data>
  <data key="d6">Yes</data>
</node>
<node id="52060">
  <data key="d0">52060</data>
  <data key="d1">Rpl22</data>
  <data key="d2">Rpl22</data>
  <data key="d3">False</data>
  <data key="d4">Rpl22</data>
  <data key="d5">-</data>
  <data key="d6">Yes</data>
</node>
<node id="52058">
  <data key="d0">52058</data>
  <data key="d1">Rpl19</data>
  <data key="d2">Rpl19</data>
  <data key="d3">False</data>
  <data key="d4">Rpl19</data>
  <data key="d5">-</data>
  <data key="d6">Yes</data>
</node>
<node id="52056">
  <data key="d0">52056</data>
  <data key="d1">Rpl13</data>
  <data key="d2">Rpl13</data>
  <data key="d3">False</data>
  <data key="d4">Rpl13</data>
  <data key="d5">-</data>
  <data key="d6">Yes</data>
</node>
<node id="52054">
  <data key="d0">52054</data>
  <data key="d1">Rida</data>
  <data key="d2">Rida</data>
  <data key="d3">False</data>
  <data key="d4">Rida</data>
  <data key="d5">-</data>
  <data key="d6">Yes</data>
</node>
<node id="52052">
  <data key="d0">52052</data>
  <data key="d1">Rhog</data>
  <data key="d2">Rhog</data>
  <data key="d3">False</data>
  <data key="d4">Rhog</data>
  <data key="d5">-</data>
  <data key="d6">Yes</data>
</node>
<node id="52050">
  <data key="d0">52050</data>
  <data key="d1">Rgs2</data>
  <data key="d2">Rgs2</data>
  <data key="d3">False</data>
  <data key="d4">Rgs2</data>
  <data key="d5">-</data>
  <data key="d6">Yes</data>
</node>
<node id="52048">
  <data key="d0">52048</data>
  <data key="d1">Rbm8a2</data>
  <data key="d2">Rbm8a2</data>
  <data key="d3">False</data>
  <data key="d4">Rbm8a2</data>
  <data key="d5">-</data>
  <data key="d6">Yes</data>
</node>
<node id="52046">
  <data key="d0">52046</data>
  <data key="d1">Rbm8a</data>
  <data key="d2">Rbm8a</data>
  <data key="d3">False</data>
  <data key="d4">Rbm8a</data>
  <data key="d5">-</data>
  <data key="d6">Yes</data>
</node>
<node id="52044">
  <data key="d0">52044</data>
  <data key="d1">Qdpr</data>
  <data key="d2">Qdpr</data>
  <data key="d3">False</data>
  <data key="d4">Qdpr</data>
  <data key="d5">-</data>
  <data key="d6">Yes</data>
</node>
<node id="52042">
  <data key="d0">52042</data>
  <data key="d1">Psmg1</data>
  <data key="d2">Psmg1</data>
  <data key="d3">False</data>
  <data key="d4">Psmg1</data>
  <data key="d5">-</data>
  <data key="d6">Yes</data>
</node>
<node id="52040">
  <data key="d0">52040</data>
  <data key="d1">Psmb1</data>
  <data key="d2">Psmb1</data>
  <data key="d3">False</data>
  <data key="d4">Psmb1</data>
  <data key="d5">-</data>
  <data key="d6">Yes</data>
</node>
<node id="52038">
  <data key="d0">52038</data>
  <data key="d1">Pqbp1</data>
  <data key="d2">Pqbp1</data>
  <data key="d3">False</data>
  <data key="d4">Pqbp1</data>
  <data key="d5">-</data>
  <data key="d6">Yes</data>
</node>
<node id="52036">
  <data key="d0">52036</data>
  <data key="d1">Ppif</data>
  <data key="d2">Ppif</data>
  <data key="d3">False</data>
  <data key="d4">Ppif</data>
  <data key="d5">-</data>
  <data key="d6">Yes</data>
</node>
<node id="52034">
  <data key="d0">52034</data>
  <data key="d1">Ppid</data>
  <data key="d2">Ppid</data>
  <data key="d3">False</data>
  <data key="d4">Ppid</data>
  <data key="d5">-</data>
  <data key="d6">Yes</data>
</node>
<node id="52032">
  <data key="d0">52032</data>
  <data key="d1">Ppat</data>
  <data key="d2">Ppat</data>
  <data key="d3">False</data>
  <data key="d4">Ppat</data>
  <data key="d5">-</data>
  <data key="d6">Yes</data>
</node>
<node id="52030">
  <data key="d0">52030</data>
  <data key="d1">Pole3</data>
  <data key="d2">Pole3</data>
  <data key="d3">False</data>
  <data key="d4">Pole3</data>
  <data key="d5">-</data>
  <data key="d6">Yes</data>
</node>
<node id="52028">
  <data key="d0">52028</data>
  <data key="d1">Polb</data>
  <data key="d2">Polb</data>
  <data key="d3">False</data>
  <data key="d4">Polb</data>
  <data key="d5">-</data>
  <data key="d6">Yes</data>
</node>
<node id="52026">
  <data key="d0">52026</data>
  <data key="d1">Pik3c3</data>
  <data key="d2">Pik3c3</data>
  <data key="d3">False</data>
  <data key="d4">Pik3c3</data>
  <data key="d5">-</data>
  <data key="d6">Yes</data>
</node>
<node id="52024">
  <data key="d0">52024</data>
  <data key="d1">Pigf</data>
  <data key="d2">Pigf</data>
  <data key="d3">False</data>
  <data key="d4">Pigf</data>
  <data key="d5">-</data>
  <data key="d6">Yes</data>
</node>
<node id="52022">
  <data key="d0">52022</data>
  <data key="d1">Pfdn6</data>
  <data key="d2">Pfdn6</data>
  <data key="d3">False</data>
  <data key="d4">Pfdn6</data>
  <data key="d5">-</data>
  <data key="d6">Yes</data>
</node>
<node id="52020">
  <data key="d0">52020</data>
  <data key="d1">Pex3</data>
  <data key="d2">Pex3</data>
  <data key="d3">False</data>
  <data key="d4">Pex3</data>
  <data key="d5">-</data>
  <data key="d6">Yes</data>
</node>
<node id="52018">
  <data key="d0">52018</data>
  <data key="d1">Pex14</data>
  <data key="d2">Pex14</data>
  <data key="d3">False</data>
  <data key="d4">Pex14</data>
  <data key="d5">-</data>
  <data key="d6">Yes</data>
</node>
<node id="52016">
  <data key="d0">52016</data>
  <data key="d1">Paics</data>
  <data key="d2">Paics</data>
  <data key="d3">False</data>
  <data key="d4">Paics</data>
  <data key="d5">-</data>
  <data key="d6">Yes</data>
</node>
<node id="52014">
  <data key="d0">52014</data>
  <data key="d1">Nup155</data>
  <data key="d2">Nup155</data>
  <data key="d3">False</data>
  <data key="d4">Nup155</data>
  <data key="d5">-</data>
  <data key="d6">Yes</data>
</node>
<node id="52012">
  <data key="d0">52012</data>
  <data key="d1">Ntn3</data>
  <data key="d2">Ntn3</data>
  <data key="d3">False</data>
  <data key="d4">Ntn3</data>
  <data key="d5">-</data>
  <data key="d6">Yes</data>
</node>
<node id="52010">
  <data key="d0">52010</data>
  <data key="d1">Nthl1</data>
  <data key="d2">Nthl1</data>
  <data key="d3">False</data>
  <data key="d4">Nthl1</data>
  <data key="d5">-</data>
  <data key="d6">Yes</data>
</node>
<node id="52008">
  <data key="d0">52008</data>
  <data key="d1">Nras</data>
  <data key="d2">Nras</data>
  <data key="d3">False</data>
  <data key="d4">Nras</data>
  <data key="d5">-</data>
  <data key="d6">Yes</data>
</node>
<node id="52006">
  <data key="d0">52006</data>
  <data key="d1">Nol7</data>
  <data key="d2">Nol7</data>
  <data key="d3">False</data>
  <data key="d4">Nol7</data>
  <data key="d5">-</data>
  <data key="d6">Yes</data>
</node>
<node id="52004">
  <data key="d0">52004</data>
  <data key="d1">Nme2</data>
  <data key="d2">Nme2</data>
  <data key="d3">False</data>
  <data key="d4">Nme2</data>
  <data key="d5">-</data>
  <data key="d6">Yes</data>
</node>
<node id="52002">
  <data key="d0">52002</data>
  <data key="d1">Nme1</data>
  <data key="d2">Nme1</data>
  <data key="d3">False</data>
  <data key="d4">Nme1</data>
  <data key="d5">-</data>
  <data key="d6">Yes</data>
</node>
<node id="52000">
  <data key="d0">52000</data>
  <data key="d1">Nit1</data>
  <data key="d2">Nit1</data>
  <data key="d3">False</data>
  <data key="d4">Nit1</data>
  <data key="d5">-</data>
  <data key="d6">Yes</data>
</node>
<node id="51998">
  <data key="d0">51998</data>
  <data key="d1">Nid1</data>
  <data key="d2">Nid1</data>
  <data key="d3">False</data>
  <data key="d4">Nid1</data>
  <data key="d5">-</data>
  <data key="d6">Yes</data>
</node>
<node id="51996">
  <data key="d0">51996</data>
  <data key="d1">Nfkbil1</data>
  <data key="d2">Nfkbil1</data>
  <data key="d3">False</data>
  <data key="d4">Nfkbil1</data>
  <data key="d5">-</data>
  <data key="d6">Yes</data>
</node>
<node id="51994">
  <data key="d0">51994</data>
  <data key="d1">Nat10</data>
  <data key="d2">Nat10</data>
  <data key="d3">False</data>
  <data key="d4">Nat10</data>
  <data key="d5">-</data>
  <data key="d6">Yes</data>
</node>
<node id="51992">
  <data key="d0">51992</data>
  <data key="d1">Nap1l1</data>
  <data key="d2">Nap1l1</data>
  <data key="d3">False</data>
  <data key="d4">Nap1l1</data>
  <data key="d5">-</data>
  <data key="d6">Yes</data>
</node>
<node id="51990">
  <data key="d0">51990</data>
  <data key="d1">Mterf1b</data>
  <data key="d2">Mterf1b</data>
  <data key="d3">False</data>
  <data key="d4">Mterf1b</data>
  <data key="d5">-</data>
  <data key="d6">Yes</data>
</node>
<node id="51988">
  <data key="d0">51988</data>
  <data key="d1">Mterf1a</data>
  <data key="d2">Mterf1a</data>
  <data key="d3">False</data>
  <data key="d4">Mterf1a</data>
  <data key="d5">-</data>
  <data key="d6">Yes</data>
</node>
<node id="51986">
  <data key="d0">51986</data>
  <data key="d1">Mst1</data>
  <data key="d2">Mst1</data>
  <data key="d3">False</data>
  <data key="d4">Mst1</data>
  <data key="d5">-</data>
  <data key="d6">Yes</data>
</node>
<node id="51984">
  <data key="d0">51984</data>
  <data key="d1">Mettl1</data>
  <data key="d2">Mettl1</data>
  <data key="d3">False</data>
  <data key="d4">Mettl1</data>
  <data key="d5">-</data>
  <data key="d6">Yes</data>
</node>
<node id="51982">
  <data key="d0">51982</data>
  <data key="d1">Man2a2</data>
  <data key="d2">Man2a2</data>
  <data key="d3">False</data>
  <data key="d4">Man2a2</data>
  <data key="d5">-</data>
  <data key="d6">Yes</data>
</node>
<node id="51980">
  <data key="d0">51980</data>
  <data key="d1">Lta4h</data>
  <data key="d2">Lta4h</data>
  <data key="d3">False</data>
  <data key="d4">Lta4h</data>
  <data key="d5">-</data>
  <data key="d6">Yes</data>
</node>
<node id="51978">
  <data key="d0">51978</data>
  <data key="d1">Lamp1</data>
  <data key="d2">Lamp1</data>
  <data key="d3">False</data>
  <data key="d4">Lamp1</data>
  <data key="d5">-</data>
  <data key="d6">Yes</data>
</node>
<node id="51976">
  <data key="d0">51976</data>
  <data key="d1">Lamb2</data>
  <data key="d2">Lamb2</data>
  <data key="d3">False</data>
  <data key="d4">Lamb2</data>
  <data key="d5">-</data>
  <data key="d6">Yes</data>
</node>
<node id="51974">
  <data key="d0">51974</data>
  <data key="d1">Lair1</data>
  <data key="d2">Lair1</data>
  <data key="d3">False</data>
  <data key="d4">Lair1</data>
  <data key="d5">-</data>
  <data key="d6">Yes</data>
</node>
<node id="51972">
  <data key="d0">51972</data>
  <data key="d1">Klk10</data>
  <data key="d2">Klk10</data>
  <data key="d3">False</data>
  <data key="d4">Klk10</data>
  <data key="d5">-</data>
  <data key="d6">Yes</data>
</node>
<node id="51970">
  <data key="d0">51970</data>
  <data key="d1">Isg20</data>
  <data key="d2">Isg20</data>
  <data key="d3">False</data>
  <data key="d4">Isg20</data>
  <data key="d5">-</data>
  <data key="d6">Yes</data>
</node>
<node id="51968">
  <data key="d0">51968</data>
  <data key="d1">Impa2</data>
  <data key="d2">Impa2</data>
  <data key="d3">False</data>
  <data key="d4">Impa2</data>
  <data key="d5">-</data>
  <data key="d6">Yes</data>
</node>
<node id="51966">
  <data key="d0">51966</data>
  <data key="d1">Il11ra2</data>
  <data key="d2">Il11ra2</data>
  <data key="d3">False</data>
  <data key="d4">Il11ra2</data>
  <data key="d5">-</data>
  <data key="d6">Yes</data>
</node>
<node id="51964">
  <data key="d0">51964</data>
  <data key="d1">Il11ra1</data>
  <data key="d2">Il11ra1</data>
  <data key="d3">False</data>
  <data key="d4">Il11ra1</data>
  <data key="d5">-</data>
  <data key="d6">Yes</data>
</node>
<node id="51962">
  <data key="d0">51962</data>
  <data key="d1">Hspa9</data>
  <data key="d2">Hspa9</data>
  <data key="d3">False</data>
  <data key="d4">Hspa9</data>
  <data key="d5">-</data>
  <data key="d6">Yes</data>
</node>
<node id="51960">
  <data key="d0">51960</data>
  <data key="d1">Hspa8</data>
  <data key="d2">Hspa8</data>
  <data key="d3">False</data>
  <data key="d4">Hspa8</data>
  <data key="d5">-</data>
  <data key="d6">Yes</data>
</node>
<node id="51958">
  <data key="d0">51958</data>
  <data key="d1">Hnrnpdl</data>
  <data key="d2">Hnrnpdl</data>
  <data key="d3">False</data>
  <data key="d4">Hnrnpdl</data>
  <data key="d5">-</data>
  <data key="d6">Yes</data>
</node>
<node id="51956">
  <data key="d0">51956</data>
  <data key="d1">Hint1</data>
  <data key="d2">Hint1</data>
  <data key="d3">False</data>
  <data key="d4">Hint1</data>
  <data key="d5">-</data>
  <data key="d6">Yes</data>
</node>
<node id="51954">
  <data key="d0">51954</data>
  <data key="d1">H4c14</data>
  <data key="d2">H4c14</data>
  <data key="d3">False</data>
  <data key="d4">H4c14</data>
  <data key="d5">-</data>
  <data key="d6">Yes</data>
</node>
<node id="51952">
  <data key="d0">51952</data>
  <data key="d1">Gtf2h2</data>
  <data key="d2">Gtf2h2</data>
  <data key="d3">False</data>
  <data key="d4">Gtf2h2</data>
  <data key="d5">-</data>
  <data key="d6">Yes</data>
</node>
<node id="51950">
  <data key="d0">51950</data>
  <data key="d1">Gpr4</data>
  <data key="d2">Gpr4</data>
  <data key="d3">False</data>
  <data key="d4">Gpr4</data>
  <data key="d5">-</data>
  <data key="d6">Yes</data>
</node>
<node id="51948">
  <data key="d0">51948</data>
  <data key="d1">Golph3</data>
  <data key="d2">Golph3</data>
  <data key="d3">False</data>
  <data key="d4">Golph3</data>
  <data key="d5">-</data>
  <data key="d6">Yes</data>
</node>
<node id="51946">
  <data key="d0">51946</data>
  <data key="d1">Gla</data>
  <data key="d2">Gla</data>
  <data key="d3">False</data>
  <data key="d4">Gla</data>
  <data key="d5">-</data>
  <data key="d6">Yes</data>
</node>
<node id="51944">
  <data key="d0">51944</data>
  <data key="d1">Gas8</data>
  <data key="d2">Gas8</data>
  <data key="d3">False</data>
  <data key="d4">Gas8</data>
  <data key="d5">-</data>
  <data key="d6">Yes</data>
</node>
<node id="51942">
  <data key="d0">51942</data>
  <data key="d1">Fxr1</data>
  <data key="d2">Fxr1</data>
  <data key="d3">False</data>
  <data key="d4">Fxr1</data>
  <data key="d5">-</data>
  <data key="d6">Yes</data>
</node>
<node id="51940">
  <data key="d0">51940</data>
  <data key="d1">Fut1</data>
  <data key="d2">Fut1</data>
  <data key="d3">False</data>
  <data key="d4">Fut1</data>
  <data key="d5">-</data>
  <data key="d6">Yes</data>
</node>
<node id="51938">
  <data key="d0">51938</data>
  <data key="d1">Fpgs</data>
  <data key="d2">Fpgs</data>
  <data key="d3">False</data>
  <data key="d4">Fpgs</data>
  <data key="d5">-</data>
  <data key="d6">Yes</data>
</node>
<node id="51936">
  <data key="d0">51936</data>
  <data key="d1">Fah</data>
  <data key="d2">Fah</data>
  <data key="d3">False</data>
  <data key="d4">Fah</data>
  <data key="d5">-</data>
  <data key="d6">Yes</data>
</node>
<node id="51934">
  <data key="d0">51934</data>
  <data key="d1">Exosc8</data>
  <data key="d2">Exosc8</data>
  <data key="d3">False</data>
  <data key="d4">Exosc8</data>
  <data key="d5">-</data>
  <data key="d6">Yes</data>
</node>
<node id="51932">
  <data key="d0">51932</data>
  <data key="d1">Esd</data>
  <data key="d2">Esd</data>
  <data key="d3">False</data>
  <data key="d4">Esd</data>
  <data key="d5">-</data>
  <data key="d6">Yes</data>
</node>
<node id="51930">
  <data key="d0">51930</data>
  <data key="d1">Entpd7</data>
  <data key="d2">Entpd7</data>
  <data key="d3">False</data>
  <data key="d4">Entpd7</data>
  <data key="d5">-</data>
  <data key="d6">Yes</data>
</node>
<node id="51928">
  <data key="d0">51928</data>
  <data key="d1">Eif5a2</data>
  <data key="d2">Eif5a2</data>
  <data key="d3">False</data>
  <data key="d4">Eif5a2</data>
  <data key="d5">-</data>
  <data key="d6">Yes</data>
</node>
<node id="51926">
  <data key="d0">51926</data>
  <data key="d1">Eif4ebp2</data>
  <data key="d2">Eif4ebp2</data>
  <data key="d3">False</data>
  <data key="d4">Eif4ebp2</data>
  <data key="d5">-</data>
  <data key="d6">Yes</data>
</node>
<node id="51924">
  <data key="d0">51924</data>
  <data key="d1">Eif4b</data>
  <data key="d2">Eif4b</data>
  <data key="d3">False</data>
  <data key="d4">Eif4b</data>
  <data key="d5">-</data>
  <data key="d6">Yes</data>
</node>
<node id="51922">
  <data key="d0">51922</data>
  <data key="d1">Eif4a1</data>
  <data key="d2">Eif4a1</data>
  <data key="d3">False</data>
  <data key="d4">Eif4a1</data>
  <data key="d5">-</data>
  <data key="d6">Yes</data>
</node>
<node id="51920">
  <data key="d0">51920</data>
  <data key="d1">Eif3c</data>
  <data key="d2">Eif3c</data>
  <data key="d3">False</data>
  <data key="d4">Eif3c</data>
  <data key="d5">-</data>
  <data key="d6">Yes</data>
</node>
<node id="51918">
  <data key="d0">51918</data>
  <data key="d1">Dpy30</data>
  <data key="d2">Dpy30</data>
  <data key="d3">False</data>
  <data key="d4">Dpy30</data>
  <data key="d5">-</data>
  <data key="d6">Yes</data>
</node>
<node id="51916">
  <data key="d0">51916</data>
  <data key="d1">Dnph1</data>
  <data key="d2">Dnph1</data>
  <data key="d3">False</data>
  <data key="d4">Dnph1</data>
  <data key="d5">-</data>
  <data key="d6">Yes</data>
</node>
<node id="51914">
  <data key="d0">51914</data>
  <data key="d1">Dmac2l</data>
  <data key="d2">Dmac2l</data>
  <data key="d3">False</data>
  <data key="d4">Dmac2l</data>
  <data key="d5">-</data>
  <data key="d6">Yes</data>
</node>
<node id="51912">
  <data key="d0">51912</data>
  <data key="d1">Dkc1</data>
  <data key="d2">Dkc1</data>
  <data key="d3">False</data>
  <data key="d4">Dkc1</data>
  <data key="d5">-</data>
  <data key="d6">Yes</data>
</node>
<node id="51910">
  <data key="d0">51910</data>
  <data key="d1">Dffa</data>
  <data key="d2">Dffa</data>
  <data key="d3">False</data>
  <data key="d4">Dffa</data>
  <data key="d5">-</data>
  <data key="d6">Yes</data>
</node>
<node id="51908">
  <data key="d0">51908</data>
  <data key="d1">Ddx18</data>
  <data key="d2">Ddx18</data>
  <data key="d3">False</data>
  <data key="d4">Ddx18</data>
  <data key="d5">-</data>
  <data key="d6">Yes</data>
</node>
<node id="51906">
  <data key="d0">51906</data>
  <data key="d1">Cxxc1</data>
  <data key="d2">Cxxc1</data>
  <data key="d3">False</data>
  <data key="d4">Cxxc1</data>
  <data key="d5">-</data>
  <data key="d6">Yes</data>
</node>
<node id="51904">
  <data key="d0">51904</data>
  <data key="d1">Ctsf</data>
  <data key="d2">Ctsf</data>
  <data key="d3">False</data>
  <data key="d4">Ctsf</data>
  <data key="d5">-</data>
  <data key="d6">Yes</data>
</node>
<node id="51902">
  <data key="d0">51902</data>
  <data key="d1">Cstb</data>
  <data key="d2">Cstb</data>
  <data key="d3">False</data>
  <data key="d4">Cstb</data>
  <data key="d5">-</data>
  <data key="d6">Yes</data>
</node>
<node id="51900">
  <data key="d0">51900</data>
  <data key="d1">Csde1</data>
  <data key="d2">Csde1</data>
  <data key="d3">False</data>
  <data key="d4">Csde1</data>
  <data key="d5">-</data>
  <data key="d6">Yes</data>
</node>
<node id="51898">
  <data key="d0">51898</data>
  <data key="d1">Cript</data>
  <data key="d2">Cript</data>
  <data key="d3">False</data>
  <data key="d4">Cript</data>
  <data key="d5">-</data>
  <data key="d6">Yes</data>
</node>
<node id="51896">
  <data key="d0">51896</data>
  <data key="d1">Crat</data>
  <data key="d2">Crat</data>
  <data key="d3">False</data>
  <data key="d4">Crat</data>
  <data key="d5">-</data>
  <data key="d6">Yes</data>
</node>
<node id="51894">
  <data key="d0">51894</data>
  <data key="d1">Cox7a2l</data>
  <data key="d2">Cox7a2l</data>
  <data key="d3">False</data>
  <data key="d4">Cox7a2l</data>
  <data key="d5">-</data>
  <data key="d6">Yes</data>
</node>
<node id="51892">
  <data key="d0">51892</data>
  <data key="d1">Cmas</data>
  <data key="d2">Cmas</data>
  <data key="d3">False</data>
  <data key="d4">Cmas</data>
  <data key="d5">-</data>
  <data key="d6">Yes</data>
</node>
<node id="51890">
  <data key="d0">51890</data>
  <data key="d1">Cluh</data>
  <data key="d2">Cluh</data>
  <data key="d3">False</data>
  <data key="d4">Cluh</data>
  <data key="d5">-</data>
  <data key="d6">Yes</data>
</node>
<node id="51888">
  <data key="d0">51888</data>
  <data key="d1">Clp1</data>
  <data key="d2">Clp1</data>
  <data key="d3">False</data>
  <data key="d4">Clp1</data>
  <data key="d5">-</data>
  <data key="d6">Yes</data>
</node>
<node id="51886">
  <data key="d0">51886</data>
  <data key="d1">Clint1</data>
  <data key="d2">Clint1</data>
  <data key="d3">False</data>
  <data key="d4">Clint1</data>
  <data key="d5">-</data>
  <data key="d6">Yes</data>
</node>
<node id="51884">
  <data key="d0">51884</data>
  <data key="d1">Clcn6</data>
  <data key="d2">Clcn6</data>
  <data key="d3">False</data>
  <data key="d4">Clcn6</data>
  <data key="d5">-</data>
  <data key="d6">Yes</data>
</node>
<node id="51882">
  <data key="d0">51882</data>
  <data key="d1">Chrnb1</data>
  <data key="d2">Chrnb1</data>
  <data key="d3">False</data>
  <data key="d4">Chrnb1</data>
  <data key="d5">-</data>
  <data key="d6">Yes</data>
</node>
<node id="51880">
  <data key="d0">51880</data>
  <data key="d1">Cd63</data>
  <data key="d2">Cd63</data>
  <data key="d3">False</data>
  <data key="d4">Cd63</data>
  <data key="d5">up</data>
  <data key="d6">Yes</data>
</node>
<node id="51878">
  <data key="d0">51878</data>
  <data key="d1">Cct5</data>
  <data key="d2">Cct5</data>
  <data key="d3">False</data>
  <data key="d4">Cct5</data>
  <data key="d5">-</data>
  <data key="d6">Yes</data>
</node>
<node id="51876">
  <data key="d0">51876</data>
  <data key="d1">Cckbr</data>
  <data key="d2">Cckbr</data>
  <data key="d3">False</data>
  <data key="d4">Cckbr</data>
  <data key="d5">-</data>
  <data key="d6">Yes</data>
</node>
<node id="51874">
  <data key="d0">51874</data>
  <data key="d1">Casp9</data>
  <data key="d2">Casp9</data>
  <data key="d3">False</data>
  <data key="d4">Casp9</data>
  <data key="d5">-</data>
  <data key="d6">Yes</data>
</node>
<node id="51872">
  <data key="d0">51872</data>
  <data key="d1">Brd7</data>
  <data key="d2">Brd7</data>
  <data key="d3">False</data>
  <data key="d4">Brd7</data>
  <data key="d5">-</data>
  <data key="d6">Yes</data>
</node>
<node id="51870">
  <data key="d0">51870</data>
  <data key="d1">Bcl2l12</data>
  <data key="d2">Bcl2l12</data>
  <data key="d3">False</data>
  <data key="d4">Bcl2l12</data>
  <data key="d5">-</data>
  <data key="d6">Yes</data>
</node>
<node id="51868">
  <data key="d0">51868</data>
  <data key="d1">Atp6v1g2</data>
  <data key="d2">Atp6v1g2</data>
  <data key="d3">False</data>
  <data key="d4">Atp6v1g2</data>
  <data key="d5">up</data>
  <data key="d6">Yes</data>
</node>
<node id="51866">
  <data key="d0">51866</data>
  <data key="d1">Atp1a2</data>
  <data key="d2">Atp1a2</data>
  <data key="d3">False</data>
  <data key="d4">Atp1a2</data>
  <data key="d5">-</data>
  <data key="d6">Yes</data>
</node>
<node id="51864">
  <data key="d0">51864</data>
  <data key="d1">Ass1</data>
  <data key="d2">Ass1</data>
  <data key="d3">False</data>
  <data key="d4">Ass1</data>
  <data key="d5">-</data>
  <data key="d6">Yes</data>
</node>
<node id="51862">
  <data key="d0">51862</data>
  <data key="d1">Arfgap2</data>
  <data key="d2">Arfgap2</data>
  <data key="d3">False</data>
  <data key="d4">Arfgap2</data>
  <data key="d5">-</data>
  <data key="d6">Yes</data>
</node>
<node id="51860">
  <data key="d0">51860</data>
  <data key="d1">Arf4</data>
  <data key="d2">Arf4</data>
  <data key="d3">False</data>
  <data key="d4">Arf4</data>
  <data key="d5">-</data>
  <data key="d6">Yes</data>
</node>
<node id="51858">
  <data key="d0">51858</data>
  <data key="d1">Arf1</data>
  <data key="d2">Arf1</data>
  <data key="d3">False</data>
  <data key="d4">Arf1</data>
  <data key="d5">-</data>
  <data key="d6">Yes</data>
</node>
<node id="51856">
  <data key="d0">51856</data>
  <data key="d1">Aqr</data>
  <data key="d2">Aqr</data>
  <data key="d3">False</data>
  <data key="d4">Aqr</data>
  <data key="d5">-</data>
  <data key="d6">Yes</data>
</node>
<node id="51854">
  <data key="d0">51854</data>
  <data key="d1">Amd2</data>
  <data key="d2">Amd2</data>
  <data key="d3">False</data>
  <data key="d4">Amd2</data>
  <data key="d5">-</data>
  <data key="d6">Yes</data>
</node>
<node id="51852">
  <data key="d0">51852</data>
  <data key="d1">Amd1</data>
  <data key="d2">Amd1</data>
  <data key="d3">False</data>
  <data key="d4">Amd1</data>
  <data key="d5">-</data>
  <data key="d6">Yes</data>
</node>
<node id="51850">
  <data key="d0">51850</data>
  <data key="d1">Alg5</data>
  <data key="d2">Alg5</data>
  <data key="d3">False</data>
  <data key="d4">Alg5</data>
  <data key="d5">-</data>
  <data key="d6">Yes</data>
</node>
<node id="51848">
  <data key="d0">51848</data>
  <data key="d1">Akr1a1</data>
  <data key="d2">Akr1a1</data>
  <data key="d3">False</data>
  <data key="d4">Akr1a1</data>
  <data key="d5">-</data>
  <data key="d6">Yes</data>
</node>
<node id="51846">
  <data key="d0">51846</data>
  <data key="d1">Akap1</data>
  <data key="d2">Akap1</data>
  <data key="d3">False</data>
  <data key="d4">Akap1</data>
  <data key="d5">-</data>
  <data key="d6">Yes</data>
</node>
<node id="51844">
  <data key="d0">51844</data>
  <data key="d1">Aimp2</data>
  <data key="d2">Aimp2</data>
  <data key="d3">False</data>
  <data key="d4">Aimp2</data>
  <data key="d5">-</data>
  <data key="d6">Yes</data>
</node>
<node id="51842">
  <data key="d0">51842</data>
  <data key="d1">Adcy9</data>
  <data key="d2">Adcy9</data>
  <data key="d3">False</data>
  <data key="d4">Adcy9</data>
  <data key="d5">-</data>
  <data key="d6">Yes</data>
</node>
<node id="51840">
  <data key="d0">51840</data>
  <data key="d1">Acyp2</data>
  <data key="d2">Acyp2</data>
  <data key="d3">False</data>
  <data key="d4">Acyp2</data>
  <data key="d5">-</data>
  <data key="d6">Yes</data>
</node>
<node id="51838">
  <data key="d0">51838</data>
  <data key="d1">Acox1</data>
  <data key="d2">Acox1</data>
  <data key="d3">False</data>
  <data key="d4">Acox1</data>
  <data key="d5">-</data>
  <data key="d6">Yes</data>
</node>
<node id="51836">
  <data key="d0">51836</data>
  <data key="d1">Aco2</data>
  <data key="d2">Aco2</data>
  <data key="d3">False</data>
  <data key="d4">Aco2</data>
  <data key="d5">-</data>
  <data key="d6">Yes</data>
</node>
<node id="51834">
  <data key="d0">51834</data>
  <data key="d1">4933430i17rik</data>
  <data key="d2">4933430i17rik</data>
  <data key="d3">False</data>
  <data key="d4">4933430i17rik</data>
  <data key="d5">-</data>
  <data key="d6">Yes</data>
</node>
<node id="51832">
  <data key="d0">51832</data>
  <data key="d1">Lmnb1</data>
  <data key="d2">Lmnb1</data>
  <data key="d3">False</data>
  <data key="d4">Lmnb1</data>
  <data key="d5">-</data>
  <data key="d6">Yes</data>
</node>
<node id="51830">
  <data key="d0">51830</data>
  <data key="d1">Insig2</data>
  <data key="d2">Insig2</data>
  <data key="d3">False</data>
  <data key="d4">Insig2</data>
  <data key="d5">-</data>
  <data key="d6">Yes</data>
</node>
<node id="51828">
  <data key="d0">51828</data>
  <data key="d1">Fam169a</data>
  <data key="d2">Fam169a</data>
  <data key="d3">False</data>
  <data key="d4">Fam169a</data>
  <data key="d5">-</data>
  <data key="d6">Yes</data>
</node>
<node id="51826">
  <data key="d0">51826</data>
  <data key="d1">Cdkn3</data>
  <data key="d2">Cdkn3</data>
  <data key="d3">False</data>
  <data key="d4">Cdkn3</data>
  <data key="d5">up</data>
  <data key="d6">Yes</data>
</node>
<node id="51824">
  <data key="d0">51824</data>
  <data key="d1">Ceacam9</data>
  <data key="d2">Ceacam9</data>
  <data key="d3">False</data>
  <data key="d4">Ceacam9</data>
  <data key="d5">-</data>
  <data key="d6">Yes</data>
</node>
<node id="51822">
  <data key="d0">51822</data>
  <data key="d1">Ceacam15</data>
  <data key="d2">Ceacam15</data>
  <data key="d3">False</data>
  <data key="d4">Ceacam15</data>
  <data key="d5">-</data>
  <data key="d6">Yes</data>
</node>
<node id="51820">
  <data key="d0">51820</data>
  <data key="d1">Nmu</data>
  <data key="d2">Nmu</data>
  <data key="d3">False</data>
  <data key="d4">Nmu</data>
  <data key="d5">-</data>
  <data key="d6">Yes</data>
</node>
<node id="51818">
  <data key="d0">51818</data>
  <data key="d1">Gstm6</data>
  <data key="d2">Gstm6</data>
  <data key="d3">False</data>
  <data key="d4">Gstm6</data>
  <data key="d5">-</data>
  <data key="d6">Yes</data>
</node>
<node id="51816">
  <data key="d0">51816</data>
  <data key="d1">Gstm3</data>
  <data key="d2">Gstm3</data>
  <data key="d3">False</data>
  <data key="d4">Gstm3</data>
  <data key="d5">-</data>
  <data key="d6">Yes</data>
</node>
<node id="51814">
  <data key="d0">51814</data>
  <data key="d1">Gstm1</data>
  <data key="d2">Gstm1</data>
  <data key="d3">False</data>
  <data key="d4">Gstm1</data>
  <data key="d5">up</data>
  <data key="d6">Yes</data>
</node>
<node id="51812">
  <data key="d0">51812</data>
  <data key="d1">Dhrs2</data>
  <data key="d2">Dhrs2</data>
  <data key="d3">False</data>
  <data key="d4">Dhrs2</data>
  <data key="d5">-</data>
  <data key="d6">Yes</data>
</node>
<node id="51810">
  <data key="d0">51810</data>
  <data key="d1">Ctsg</data>
  <data key="d2">Ctsg</data>
  <data key="d3">False</data>
  <data key="d4">Ctsg</data>
  <data key="d5">-</data>
  <data key="d6">Yes</data>
</node>
<node id="51808">
  <data key="d0">51808</data>
  <data key="d1">Wdr81</data>
  <data key="d2">Wdr81</data>
  <data key="d3">False</data>
  <data key="d4">Wdr81</data>
  <data key="d5">-</data>
  <data key="d6">Yes</data>
</node>
<node id="51806">
  <data key="d0">51806</data>
  <data key="d1">Uckl1</data>
  <data key="d2">Uckl1</data>
  <data key="d3">False</data>
  <data key="d4">Uckl1</data>
  <data key="d5">-</data>
  <data key="d6">Yes</data>
</node>
<node id="51804">
  <data key="d0">51804</data>
  <data key="d1">Tspan4</data>
  <data key="d2">Tspan4</data>
  <data key="d3">False</data>
  <data key="d4">Tspan4</data>
  <data key="d5">-</data>
  <data key="d6">Yes</data>
</node>
<node id="51802">
  <data key="d0">51802</data>
  <data key="d1">Ruvbl1</data>
  <data key="d2">Ruvbl1</data>
  <data key="d3">False</data>
  <data key="d4">Ruvbl1</data>
  <data key="d5">-</data>
  <data key="d6">Yes</data>
</node>
<node id="51800">
  <data key="d0">51800</data>
  <data key="d1">Rusc1</data>
  <data key="d2">Rusc1</data>
  <data key="d3">False</data>
  <data key="d4">Rusc1</data>
  <data key="d5">-</data>
  <data key="d6">Yes</data>
</node>
<node id="51798">
  <data key="d0">51798</data>
  <data key="d1">Gorasp2</data>
  <data key="d2">Gorasp2</data>
  <data key="d3">False</data>
  <data key="d4">Gorasp2</data>
  <data key="d5">-</data>
  <data key="d6">Yes</data>
</node>
<node id="51796">
  <data key="d0">51796</data>
  <data key="d1">Glrx5</data>
  <data key="d2">Glrx5</data>
  <data key="d3">False</data>
  <data key="d4">Glrx5</data>
  <data key="d5">-</data>
  <data key="d6">Yes</data>
</node>
<node id="51794">
  <data key="d0">51794</data>
  <data key="d1">Fam214b</data>
  <data key="d2">Fam214b</data>
  <data key="d3">False</data>
  <data key="d4">Fam214b</data>
  <data key="d5">-</data>
  <data key="d6">Yes</data>
</node>
<node id="51792">
  <data key="d0">51792</data>
  <data key="d1">Epb41</data>
  <data key="d2">Epb41</data>
  <data key="d3">False</data>
  <data key="d4">Epb41</data>
  <data key="d5">-</data>
  <data key="d6">Yes</data>
</node>
<node id="51790">
  <data key="d0">51790</data>
  <data key="d1">Ak2</data>
  <data key="d2">Ak2</data>
  <data key="d3">False</data>
  <data key="d4">Ak2</data>
  <data key="d5">-</data>
  <data key="d6">Yes</data>
</node>
<node id="51788">
  <data key="d0">51788</data>
  <data key="d1">Acly</data>
  <data key="d2">Acly</data>
  <data key="d3">False</data>
  <data key="d4">Acly</data>
  <data key="d5">-</data>
  <data key="d6">Yes</data>
</node>
<node id="51786">
  <data key="d0">51786</data>
  <data key="d1">Tprg</data>
  <data key="d2">Tprg</data>
  <data key="d3">False</data>
  <data key="d4">Tprg</data>
  <data key="d5">-</data>
  <data key="d6">Yes</data>
</node>
<node id="51784">
  <data key="d0">51784</data>
  <data key="d1">Tmem127</data>
  <data key="d2">Tmem127</data>
  <data key="d3">False</data>
  <data key="d4">Tmem127</data>
  <data key="d5">-</data>
  <data key="d6">Yes</data>
</node>
<node id="51782">
  <data key="d0">51782</data>
  <data key="d1">Sympk</data>
  <data key="d2">Sympk</data>
  <data key="d3">False</data>
  <data key="d4">Sympk</data>
  <data key="d5">-</data>
  <data key="d6">Yes</data>
</node>
<node id="51780">
  <data key="d0">51780</data>
  <data key="d1">Rai1</data>
  <data key="d2">Rai1</data>
  <data key="d3">False</data>
  <data key="d4">Rai1</data>
  <data key="d5">-</data>
  <data key="d6">Yes</data>
</node>
<node id="51778">
  <data key="d0">51778</data>
  <data key="d1">Pdzrn3</data>
  <data key="d2">Pdzrn3</data>
  <data key="d3">False</data>
  <data key="d4">Pdzrn3</data>
  <data key="d5">-</data>
  <data key="d6">Yes</data>
</node>
<node id="51776">
  <data key="d0">51776</data>
  <data key="d1">Ngly1</data>
  <data key="d2">Ngly1</data>
  <data key="d3">False</data>
  <data key="d4">Ngly1</data>
  <data key="d5">-</data>
  <data key="d6">Yes</data>
</node>
<node id="51774">
  <data key="d0">51774</data>
  <data key="d1">Net1</data>
  <data key="d2">Net1</data>
  <data key="d3">False</data>
  <data key="d4">Net1</data>
  <data key="d5">-</data>
  <data key="d6">Yes</data>
</node>
<node id="51772">
  <data key="d0">51772</data>
  <data key="d1">Fam131a</data>
  <data key="d2">Fam131a</data>
  <data key="d3">False</data>
  <data key="d4">Fam131a</data>
  <data key="d5">-</data>
  <data key="d6">Yes</data>
</node>
<node id="51770">
  <data key="d0">51770</data>
  <data key="d1">Epn2</data>
  <data key="d2">Epn2</data>
  <data key="d3">False</data>
  <data key="d4">Epn2</data>
  <data key="d5">-</data>
  <data key="d6">Yes</data>
</node>
<node id="51768">
  <data key="d0">51768</data>
  <data key="d1">Ell</data>
  <data key="d2">Ell</data>
  <data key="d3">False</data>
  <data key="d4">Ell</data>
  <data key="d5">-</data>
  <data key="d6">Yes</data>
</node>
<node id="51766">
  <data key="d0">51766</data>
  <data key="d1">Csnk1d</data>
  <data key="d2">Csnk1d</data>
  <data key="d3">False</data>
  <data key="d4">Csnk1d</data>
  <data key="d5">-</data>
  <data key="d6">Yes</data>
</node>
<node id="51764">
  <data key="d0">51764</data>
  <data key="d1">Cobl</data>
  <data key="d2">Cobl</data>
  <data key="d3">False</data>
  <data key="d4">Cobl</data>
  <data key="d5">-</data>
  <data key="d6">Yes</data>
</node>
<node id="51762">
  <data key="d0">51762</data>
  <data key="d1">Cables1</data>
  <data key="d2">Cables1</data>
  <data key="d3">False</data>
  <data key="d4">Cables1</data>
  <data key="d5">-</data>
  <data key="d6">Yes</data>
</node>
<node id="51760">
  <data key="d0">51760</data>
  <data key="d1">Acin1</data>
  <data key="d2">Acin1</data>
  <data key="d3">False</data>
  <data key="d4">Acin1</data>
  <data key="d5">-</data>
  <data key="d6">Yes</data>
</node>
<node id="51758">
  <data key="d0">51758</data>
  <data key="d1">Rab27a</data>
  <data key="d2">Rab27a</data>
  <data key="d3">False</data>
  <data key="d4">Rab27a</data>
  <data key="d5">-</data>
  <data key="d6">Yes</data>
</node>
<node id="51756">
  <data key="d0">51756</data>
  <data key="d1">Gpnmb</data>
  <data key="d2">Gpnmb</data>
  <data key="d3">False</data>
  <data key="d4">Gpnmb</data>
  <data key="d5">-</data>
  <data key="d6">Yes</data>
</node>
<node id="51754">
  <data key="d0">51754</data>
  <data key="d1">Birc7</data>
  <data key="d2">Birc7</data>
  <data key="d3">False</data>
  <data key="d4">Birc7</data>
  <data key="d5">-</data>
  <data key="d6">Yes</data>
</node>
<node id="51752">
  <data key="d0">51752</data>
  <data key="d1">Ssbp3</data>
  <data key="d2">Ssbp3</data>
  <data key="d3">False</data>
  <data key="d4">Ssbp3</data>
  <data key="d5">-</data>
  <data key="d6">Yes</data>
</node>
<node id="51750">
  <data key="d0">51750</data>
  <data key="d1">Mrtfa</data>
  <data key="d2">Mrtfa</data>
  <data key="d3">False</data>
  <data key="d4">Mrtfa</data>
  <data key="d5">-</data>
  <data key="d6">Yes</data>
</node>
<node id="51748">
  <data key="d0">51748</data>
  <data key="d1">Marchf8</data>
  <data key="d2">Marchf8</data>
  <data key="d3">False</data>
  <data key="d4">Marchf8</data>
  <data key="d5">-</data>
  <data key="d6">Yes</data>
</node>
<node id="51746">
  <data key="d0">51746</data>
  <data key="d1">Coro1c</data>
  <data key="d2">Coro1c</data>
  <data key="d3">False</data>
  <data key="d4">Coro1c</data>
  <data key="d5">-</data>
  <data key="d6">Yes</data>
</node>
<node id="51744">
  <data key="d0">51744</data>
  <data key="d1">Adgrb3</data>
  <data key="d2">Adgrb3</data>
  <data key="d3">False</data>
  <data key="d4">Adgrb3</data>
  <data key="d5">-</data>
  <data key="d6">Yes</data>
</node>
<node id="51742">
  <data key="d0">51742</data>
  <data key="d1">Usp6nl</data>
  <data key="d2">Usp6nl</data>
  <data key="d3">False</data>
  <data key="d4">Usp6nl</data>
  <data key="d5">-</data>
  <data key="d6">Yes</data>
</node>
<node id="51740">
  <data key="d0">51740</data>
  <data key="d1">Cfap61</data>
  <data key="d2">Cfap61</data>
  <data key="d3">False</data>
  <data key="d4">Cfap61</data>
  <data key="d5">-</data>
  <data key="d6">Yes</data>
</node>
<node id="51738">
  <data key="d0">51738</data>
  <data key="d1">Nucb2</data>
  <data key="d2">Nucb2</data>
  <data key="d3">False</data>
  <data key="d4">Nucb2</data>
  <data key="d5">-</data>
  <data key="d6">Yes</data>
</node>
<node id="51736">
  <data key="d0">51736</data>
  <data key="d1">Lrmp</data>
  <data key="d2">Lrmp</data>
  <data key="d3">False</data>
  <data key="d4">Lrmp</data>
  <data key="d5">-</data>
  <data key="d6">Yes</data>
</node>
<node id="51734">
  <data key="d0">51734</data>
  <data key="d1">Hbs1l</data>
  <data key="d2">Hbs1l</data>
  <data key="d3">False</data>
  <data key="d4">Hbs1l</data>
  <data key="d5">-</data>
  <data key="d6">Yes</data>
</node>
<node id="51732">
  <data key="d0">51732</data>
  <data key="d1">Usp2</data>
  <data key="d2">Usp2</data>
  <data key="d3">False</data>
  <data key="d4">Usp2</data>
  <data key="d5">-</data>
  <data key="d6">Yes</data>
</node>
<node id="51730">
  <data key="d0">51730</data>
  <data key="d1">Tox2</data>
  <data key="d2">Tox2</data>
  <data key="d3">False</data>
  <data key="d4">Tox2</data>
  <data key="d5">-</data>
  <data key="d6">Yes</data>
</node>
<node id="51728">
  <data key="d0">51728</data>
  <data key="d1">Tnks</data>
  <data key="d2">Tnks</data>
  <data key="d3">False</data>
  <data key="d4">Tnks</data>
  <data key="d5">-</data>
  <data key="d6">Yes</data>
</node>
<node id="51726">
  <data key="d0">51726</data>
  <data key="d1">Tada3</data>
  <data key="d2">Tada3</data>
  <data key="d3">False</data>
  <data key="d4">Tada3</data>
  <data key="d5">-</data>
  <data key="d6">Yes</data>
</node>
<node id="51724">
  <data key="d0">51724</data>
  <data key="d1">Slc2a5</data>
  <data key="d2">Slc2a5</data>
  <data key="d3">False</data>
  <data key="d4">Slc2a5</data>
  <data key="d5">-</data>
  <data key="d6">Yes</data>
</node>
<node id="51722">
  <data key="d0">51722</data>
  <data key="d1">Rasgrp3</data>
  <data key="d2">Rasgrp3</data>
  <data key="d3">False</data>
  <data key="d4">Rasgrp3</data>
  <data key="d5">-</data>
  <data key="d6">Yes</data>
</node>
<node id="51720">
  <data key="d0">51720</data>
  <data key="d1">Nup210</data>
  <data key="d2">Nup210</data>
  <data key="d3">False</data>
  <data key="d4">Nup210</data>
  <data key="d5">-</data>
  <data key="d6">Yes</data>
</node>
<node id="51718">
  <data key="d0">51718</data>
  <data key="d1">Nfx1</data>
  <data key="d2">Nfx1</data>
  <data key="d3">False</data>
  <data key="d4">Nfx1</data>
  <data key="d5">-</data>
  <data key="d6">Yes</data>
</node>
<node id="51716">
  <data key="d0">51716</data>
  <data key="d1">Hdac5</data>
  <data key="d2">Hdac5</data>
  <data key="d3">False</data>
  <data key="d4">Hdac5</data>
  <data key="d5">-</data>
  <data key="d6">Yes</data>
</node>
<node id="51714">
  <data key="d0">51714</data>
  <data key="d1">Gpatch2l</data>
  <data key="d2">Gpatch2l</data>
  <data key="d3">False</data>
  <data key="d4">Gpatch2l</data>
  <data key="d5">-</data>
  <data key="d6">Yes</data>
</node>
<node id="51712">
  <data key="d0">51712</data>
  <data key="d1">Evi2b</data>
  <data key="d2">Evi2b</data>
  <data key="d3">False</data>
  <data key="d4">Evi2b</data>
  <data key="d5">-</data>
  <data key="d6">Yes</data>
</node>
<node id="51710">
  <data key="d0">51710</data>
  <data key="d1">Evi2</data>
  <data key="d2">Evi2</data>
  <data key="d3">False</data>
  <data key="d4">Evi2</data>
  <data key="d5">-</data>
  <data key="d6">Yes</data>
</node>
<node id="51708">
  <data key="d0">51708</data>
  <data key="d1">Dgkd</data>
  <data key="d2">Dgkd</data>
  <data key="d3">False</data>
  <data key="d4">Dgkd</data>
  <data key="d5">-</data>
  <data key="d6">Yes</data>
</node>
<node id="51706">
  <data key="d0">51706</data>
  <data key="d1">Mef2b</data>
  <data key="d2">Mef2b</data>
  <data key="d3">False</data>
  <data key="d4">Mef2b</data>
  <data key="d5">-</data>
  <data key="d6">Yes</data>
</node>
<node id="51704">
  <data key="d0">51704</data>
  <data key="d1">Zfp385b</data>
  <data key="d2">Zfp385b</data>
  <data key="d3">False</data>
  <data key="d4">Zfp385b</data>
  <data key="d5">-</data>
  <data key="d6">Yes</data>
</node>
<node id="51702">
  <data key="d0">51702</data>
  <data key="d1">Uvrag</data>
  <data key="d2">Uvrag</data>
  <data key="d3">False</data>
  <data key="d4">Uvrag</data>
  <data key="d5">-</data>
  <data key="d6">Yes</data>
</node>
<node id="51700">
  <data key="d0">51700</data>
  <data key="d1">Tbl1xr1</data>
  <data key="d2">Tbl1xr1</data>
  <data key="d3">False</data>
  <data key="d4">Tbl1xr1</data>
  <data key="d5">-</data>
  <data key="d6">Yes</data>
</node>
<node id="51698">
  <data key="d0">51698</data>
  <data key="d1">Rin2</data>
  <data key="d2">Rin2</data>
  <data key="d3">False</data>
  <data key="d4">Rin2</data>
  <data key="d5">-</data>
  <data key="d6">Yes</data>
</node>
<node id="51696">
  <data key="d0">51696</data>
  <data key="d1">Phtf2</data>
  <data key="d2">Phtf2</data>
  <data key="d3">False</data>
  <data key="d4">Phtf2</data>
  <data key="d5">-</data>
  <data key="d6">Yes</data>
</node>
<node id="51694">
  <data key="d0">51694</data>
  <data key="d1">Pam</data>
  <data key="d2">Pam</data>
  <data key="d3">False</data>
  <data key="d4">Pam</data>
  <data key="d5">-</data>
  <data key="d6">Yes</data>
</node>
<node id="51692">
  <data key="d0">51692</data>
  <data key="d1">Nin</data>
  <data key="d2">Nin</data>
  <data key="d3">False</data>
  <data key="d4">Nin</data>
  <data key="d5">-</data>
  <data key="d6">Yes</data>
</node>
<node id="51690">
  <data key="d0">51690</data>
  <data key="d1">Msn</data>
  <data key="d2">Msn</data>
  <data key="d3">False</data>
  <data key="d4">Msn</data>
  <data key="d5">-</data>
  <data key="d6">Yes</data>
</node>
<node id="51688">
  <data key="d0">51688</data>
  <data key="d1">Mettl8</data>
  <data key="d2">Mettl8</data>
  <data key="d3">False</data>
  <data key="d4">Mettl8</data>
  <data key="d5">-</data>
  <data key="d6">Yes</data>
</node>
<node id="51686">
  <data key="d0">51686</data>
  <data key="d1">Ltbp1</data>
  <data key="d2">Ltbp1</data>
  <data key="d3">False</data>
  <data key="d4">Ltbp1</data>
  <data key="d5">-</data>
  <data key="d6">Yes</data>
</node>
<node id="51684">
  <data key="d0">51684</data>
  <data key="d1">Golim4</data>
  <data key="d2">Golim4</data>
  <data key="d3">False</data>
  <data key="d4">Golim4</data>
  <data key="d5">-</data>
  <data key="d6">Yes</data>
</node>
<node id="51682">
  <data key="d0">51682</data>
  <data key="d1">Fbxw11</data>
  <data key="d2">Fbxw11</data>
  <data key="d3">False</data>
  <data key="d4">Fbxw11</data>
  <data key="d5">-</data>
  <data key="d6">Yes</data>
</node>
<node id="51680">
  <data key="d0">51680</data>
  <data key="d1">Eea1</data>
  <data key="d2">Eea1</data>
  <data key="d3">False</data>
  <data key="d4">Eea1</data>
  <data key="d5">-</data>
  <data key="d6">Yes</data>
</node>
<node id="51678">
  <data key="d0">51678</data>
  <data key="d1">Crim1</data>
  <data key="d2">Crim1</data>
  <data key="d3">False</data>
  <data key="d4">Crim1</data>
  <data key="d5">-</data>
  <data key="d6">Yes</data>
</node>
<node id="51676">
  <data key="d0">51676</data>
  <data key="d1">Cdc42ep3</data>
  <data key="d2">Cdc42ep3</data>
  <data key="d3">False</data>
  <data key="d4">Cdc42ep3</data>
  <data key="d5">-</data>
  <data key="d6">Yes</data>
</node>
<node id="51674">
  <data key="d0">51674</data>
  <data key="d1">Cab39</data>
  <data key="d2">Cab39</data>
  <data key="d3">False</data>
  <data key="d4">Cab39</data>
  <data key="d5">-</data>
  <data key="d6">Yes</data>
</node>
<node id="51672">
  <data key="d0">51672</data>
  <data key="d1">Arhgef12</data>
  <data key="d2">Arhgef12</data>
  <data key="d3">False</data>
  <data key="d4">Arhgef12</data>
  <data key="d5">-</data>
  <data key="d6">Yes</data>
</node>
<node id="51670">
  <data key="d0">51670</data>
  <data key="d1">Arhgap10</data>
  <data key="d2">Arhgap10</data>
  <data key="d3">False</data>
  <data key="d4">Arhgap10</data>
  <data key="d5">-</data>
  <data key="d6">Yes</data>
</node>
<node id="51668">
  <data key="d0">51668</data>
  <data key="d1">Akap6</data>
  <data key="d2">Akap6</data>
  <data key="d3">False</data>
  <data key="d4">Akap6</data>
  <data key="d5">-</data>
  <data key="d6">Yes</data>
</node>
<node id="51666">
  <data key="d0">51666</data>
  <data key="d1">Schip1</data>
  <data key="d2">Schip1</data>
  <data key="d3">False</data>
  <data key="d4">Schip1</data>
  <data key="d5">-</data>
  <data key="d6">Yes</data>
</node>
<node id="51664">
  <data key="d0">51664</data>
  <data key="d1">Iqschfp</data>
  <data key="d2">Iqschfp</data>
  <data key="d3">False</data>
  <data key="d4">Iqschfp</data>
  <data key="d5">-</data>
  <data key="d6">Yes</data>
</node>
<node id="51662">
  <data key="d0">51662</data>
  <data key="d1">Gtdc1</data>
  <data key="d2">Gtdc1</data>
  <data key="d3">False</data>
  <data key="d4">Gtdc1</data>
  <data key="d5">-</data>
  <data key="d6">Yes</data>
</node>
<node id="51660">
  <data key="d0">51660</data>
  <data key="d1">Tyk2</data>
  <data key="d2">Tyk2</data>
  <data key="d3">False</data>
  <data key="d4">Tyk2</data>
  <data key="d5">-</data>
  <data key="d6">Yes</data>
</node>
<node id="51658">
  <data key="d0">51658</data>
  <data key="d1">Tub</data>
  <data key="d2">Tub</data>
  <data key="d3">False</data>
  <data key="d4">Tub</data>
  <data key="d5">-</data>
  <data key="d6">Yes</data>
</node>
<node id="51656">
  <data key="d0">51656</data>
  <data key="d1">Sppl2b</data>
  <data key="d2">Sppl2b</data>
  <data key="d3">False</data>
  <data key="d4">Sppl2b</data>
  <data key="d5">-</data>
  <data key="d6">Yes</data>
</node>
<node id="51654">
  <data key="d0">51654</data>
  <data key="d1">Sncb</data>
  <data key="d2">Sncb</data>
  <data key="d3">False</data>
  <data key="d4">Sncb</data>
  <data key="d5">-</data>
  <data key="d6">Yes</data>
</node>
<node id="51652">
  <data key="d0">51652</data>
  <data key="d1">Shisa6</data>
  <data key="d2">Shisa6</data>
  <data key="d3">False</data>
  <data key="d4">Shisa6</data>
  <data key="d5">-</data>
  <data key="d6">Yes</data>
</node>
<node id="51650">
  <data key="d0">51650</data>
  <data key="d1">Ppp1r3g</data>
  <data key="d2">Ppp1r3g</data>
  <data key="d3">False</data>
  <data key="d4">Ppp1r3g</data>
  <data key="d5">-</data>
  <data key="d6">Yes</data>
</node>
<node id="51648">
  <data key="d0">51648</data>
  <data key="d1">Paqr9</data>
  <data key="d2">Paqr9</data>
  <data key="d3">False</data>
  <data key="d4">Paqr9</data>
  <data key="d5">-</data>
  <data key="d6">Yes</data>
</node>
<node id="51646">
  <data key="d0">51646</data>
  <data key="d1">Oplah</data>
  <data key="d2">Oplah</data>
  <data key="d3">False</data>
  <data key="d4">Oplah</data>
  <data key="d5">-</data>
  <data key="d6">Yes</data>
</node>
<node id="51644">
  <data key="d0">51644</data>
  <data key="d1">Ldlrad4</data>
  <data key="d2">Ldlrad4</data>
  <data key="d3">False</data>
  <data key="d4">Ldlrad4</data>
  <data key="d5">-</data>
  <data key="d6">Yes</data>
</node>
<node id="51642">
  <data key="d0">51642</data>
  <data key="d1">Irx1</data>
  <data key="d2">Irx1</data>
  <data key="d3">False</data>
  <data key="d4">Irx1</data>
  <data key="d5">-</data>
  <data key="d6">Yes</data>
</node>
<node id="51640">
  <data key="d0">51640</data>
  <data key="d1">Insyn2a</data>
  <data key="d2">Insyn2a</data>
  <data key="d3">False</data>
  <data key="d4">Insyn2a</data>
  <data key="d5">-</data>
  <data key="d6">Yes</data>
</node>
<node id="51638">
  <data key="d0">51638</data>
  <data key="d1">Hus1b</data>
  <data key="d2">Hus1b</data>
  <data key="d3">False</data>
  <data key="d4">Hus1b</data>
  <data key="d5">-</data>
  <data key="d6">Yes</data>
</node>
<node id="51636">
  <data key="d0">51636</data>
  <data key="d1">Eva1b</data>
  <data key="d2">Eva1b</data>
  <data key="d3">False</data>
  <data key="d4">Eva1b</data>
  <data key="d5">-</data>
  <data key="d6">Yes</data>
</node>
<node id="51634">
  <data key="d0">51634</data>
  <data key="d1">Espn</data>
  <data key="d2">Espn</data>
  <data key="d3">False</data>
  <data key="d4">Espn</data>
  <data key="d5">-</data>
  <data key="d6">Yes</data>
</node>
<node id="51632">
  <data key="d0">51632</data>
  <data key="d1">Elavl3</data>
  <data key="d2">Elavl3</data>
  <data key="d3">False</data>
  <data key="d4">Elavl3</data>
  <data key="d5">-</data>
  <data key="d6">Yes</data>
</node>
<node id="51630">
  <data key="d0">51630</data>
  <data key="d1">Bc034090</data>
  <data key="d2">Bc034090</data>
  <data key="d3">False</data>
  <data key="d4">Bc034090</data>
  <data key="d5">-</data>
  <data key="d6">Yes</data>
</node>
<node id="51628">
  <data key="d0">51628</data>
  <data key="d1">Ajap1</data>
  <data key="d2">Ajap1</data>
  <data key="d3">False</data>
  <data key="d4">Ajap1</data>
  <data key="d5">-</data>
  <data key="d6">Yes</data>
</node>
<node id="51626">
  <data key="d0">51626</data>
  <data key="d1">Adrb1</data>
  <data key="d2">Adrb1</data>
  <data key="d3">False</data>
  <data key="d4">Adrb1</data>
  <data key="d5">-</data>
  <data key="d6">Yes</data>
</node>
<node id="51624">
  <data key="d0">51624</data>
  <data key="d1">Zzef1</data>
  <data key="d2">Zzef1</data>
  <data key="d3">False</data>
  <data key="d4">Zzef1</data>
  <data key="d5">-</data>
  <data key="d6">Yes</data>
</node>
<node id="51622">
  <data key="d0">51622</data>
  <data key="d1">Zdhhc7</data>
  <data key="d2">Zdhhc7</data>
  <data key="d3">False</data>
  <data key="d4">Zdhhc7</data>
  <data key="d5">-</data>
  <data key="d6">Yes</data>
</node>
<node id="51620">
  <data key="d0">51620</data>
  <data key="d1">Wrnip1</data>
  <data key="d2">Wrnip1</data>
  <data key="d3">False</data>
  <data key="d4">Wrnip1</data>
  <data key="d5">-</data>
  <data key="d6">Yes</data>
</node>
<node id="51618">
  <data key="d0">51618</data>
  <data key="d1">Usp4</data>
  <data key="d2">Usp4</data>
  <data key="d3">False</data>
  <data key="d4">Usp4</data>
  <data key="d5">-</data>
  <data key="d6">Yes</data>
</node>
<node id="51616">
  <data key="d0">51616</data>
  <data key="d1">Uqcc1</data>
  <data key="d2">Uqcc1</data>
  <data key="d3">False</data>
  <data key="d4">Uqcc1</data>
  <data key="d5">-</data>
  <data key="d6">Yes</data>
</node>
<node id="51614">
  <data key="d0">51614</data>
  <data key="d1">Ttll4</data>
  <data key="d2">Ttll4</data>
  <data key="d3">False</data>
  <data key="d4">Ttll4</data>
  <data key="d5">-</data>
  <data key="d6">Yes</data>
</node>
<node id="51612">
  <data key="d0">51612</data>
  <data key="d1">Trim41</data>
  <data key="d2">Trim41</data>
  <data key="d3">False</data>
  <data key="d4">Trim41</data>
  <data key="d5">-</data>
  <data key="d6">Yes</data>
</node>
<node id="51610">
  <data key="d0">51610</data>
  <data key="d1">Tcf25</data>
  <data key="d2">Tcf25</data>
  <data key="d3">False</data>
  <data key="d4">Tcf25</data>
  <data key="d5">-</data>
  <data key="d6">Yes</data>
</node>
<node id="51608">
  <data key="d0">51608</data>
  <data key="d1">Srsf7</data>
  <data key="d2">Srsf7</data>
  <data key="d3">False</data>
  <data key="d4">Srsf7</data>
  <data key="d5">-</data>
  <data key="d6">Yes</data>
</node>
<node id="51606">
  <data key="d0">51606</data>
  <data key="d1">Srcap</data>
  <data key="d2">Srcap</data>
  <data key="d3">False</data>
  <data key="d4">Srcap</data>
  <data key="d5">-</data>
  <data key="d6">Yes</data>
</node>
<node id="51604">
  <data key="d0">51604</data>
  <data key="d1">Sf3a2</data>
  <data key="d2">Sf3a2</data>
  <data key="d3">False</data>
  <data key="d4">Sf3a2</data>
  <data key="d5">-</data>
  <data key="d6">Yes</data>
</node>
<node id="51602">
  <data key="d0">51602</data>
  <data key="d1">Secisbp2</data>
  <data key="d2">Secisbp2</data>
  <data key="d3">False</data>
  <data key="d4">Secisbp2</data>
  <data key="d5">-</data>
  <data key="d6">Yes</data>
</node>
<node id="51600">
  <data key="d0">51600</data>
  <data key="d1">Rsad1</data>
  <data key="d2">Rsad1</data>
  <data key="d3">False</data>
  <data key="d4">Rsad1</data>
  <data key="d5">-</data>
  <data key="d6">Yes</data>
</node>
<node id="51598">
  <data key="d0">51598</data>
  <data key="d1">Rbm14</data>
  <data key="d2">Rbm14</data>
  <data key="d3">False</data>
  <data key="d4">Rbm14</data>
  <data key="d5">-</data>
  <data key="d6">Yes</data>
</node>
<node id="51596">
  <data key="d0">51596</data>
  <data key="d1">Psmg4</data>
  <data key="d2">Psmg4</data>
  <data key="d3">False</data>
  <data key="d4">Psmg4</data>
  <data key="d5">-</data>
  <data key="d6">Yes</data>
</node>
<node id="51594">
  <data key="d0">51594</data>
  <data key="d1">Ppp1r37</data>
  <data key="d2">Ppp1r37</data>
  <data key="d3">False</data>
  <data key="d4">Ppp1r37</data>
  <data key="d5">-</data>
  <data key="d6">Yes</data>
</node>
<node id="51592">
  <data key="d0">51592</data>
  <data key="d1">Pnpla6</data>
  <data key="d2">Pnpla6</data>
  <data key="d3">False</data>
  <data key="d4">Pnpla6</data>
  <data key="d5">-</data>
  <data key="d6">Yes</data>
</node>
<node id="51590">
  <data key="d0">51590</data>
  <data key="d1">Mc1r</data>
  <data key="d2">Mc1r</data>
  <data key="d3">False</data>
  <data key="d4">Mc1r</data>
  <data key="d5">-</data>
  <data key="d6">Yes</data>
</node>
<node id="51588">
  <data key="d0">51588</data>
  <data key="d1">Lto1</data>
  <data key="d2">Lto1</data>
  <data key="d3">False</data>
  <data key="d4">Lto1</data>
  <data key="d5">-</data>
  <data key="d6">Yes</data>
</node>
<node id="51586">
  <data key="d0">51586</data>
  <data key="d1">Kmt2b</data>
  <data key="d2">Kmt2b</data>
  <data key="d3">False</data>
  <data key="d4">Kmt2b</data>
  <data key="d5">-</data>
  <data key="d6">Yes</data>
</node>
<node id="51584">
  <data key="d0">51584</data>
  <data key="d1">Ift140</data>
  <data key="d2">Ift140</data>
  <data key="d3">False</data>
  <data key="d4">Ift140</data>
  <data key="d5">-</data>
  <data key="d6">Yes</data>
</node>
<node id="51582">
  <data key="d0">51582</data>
  <data key="d1">Hook2</data>
  <data key="d2">Hook2</data>
  <data key="d3">False</data>
  <data key="d4">Hook2</data>
  <data key="d5">-</data>
  <data key="d6">Yes</data>
</node>
<node id="51580">
  <data key="d0">51580</data>
  <data key="d1">Exoc7</data>
  <data key="d2">Exoc7</data>
  <data key="d3">False</data>
  <data key="d4">Exoc7</data>
  <data key="d5">-</data>
  <data key="d6">Yes</data>
</node>
<node id="51578">
  <data key="d0">51578</data>
  <data key="d1">Dazap1</data>
  <data key="d2">Dazap1</data>
  <data key="d3">False</data>
  <data key="d4">Dazap1</data>
  <data key="d5">-</data>
  <data key="d6">Yes</data>
</node>
<node id="51576">
  <data key="d0">51576</data>
  <data key="d1">Ubtf</data>
  <data key="d2">Ubtf</data>
  <data key="d3">False</data>
  <data key="d4">Ubtf</data>
  <data key="d5">-</data>
  <data key="d6">Yes</data>
</node>
<node id="51574">
  <data key="d0">51574</data>
  <data key="d1">Trim47</data>
  <data key="d2">Trim47</data>
  <data key="d3">False</data>
  <data key="d4">Trim47</data>
  <data key="d5">-</data>
  <data key="d6">Yes</data>
</node>
<node id="51572">
  <data key="d0">51572</data>
  <data key="d1">Syngap1</data>
  <data key="d2">Syngap1</data>
  <data key="d3">False</data>
  <data key="d4">Syngap1</data>
  <data key="d5">-</data>
  <data key="d6">Yes</data>
</node>
<node id="51570">
  <data key="d0">51570</data>
  <data key="d1">Stk32c</data>
  <data key="d2">Stk32c</data>
  <data key="d3">False</data>
  <data key="d4">Stk32c</data>
  <data key="d5">-</data>
  <data key="d6">Yes</data>
</node>
<node id="51568">
  <data key="d0">51568</data>
  <data key="d1">Ssbp4</data>
  <data key="d2">Ssbp4</data>
  <data key="d3">False</data>
  <data key="d4">Ssbp4</data>
  <data key="d5">-</data>
  <data key="d6">Yes</data>
</node>
<node id="51566">
  <data key="d0">51566</data>
  <data key="d1">Sox12</data>
  <data key="d2">Sox12</data>
  <data key="d3">False</data>
  <data key="d4">Sox12</data>
  <data key="d5">-</data>
  <data key="d6">Yes</data>
</node>
<node id="51564">
  <data key="d0">51564</data>
  <data key="d1">Ppfia3</data>
  <data key="d2">Ppfia3</data>
  <data key="d3">False</data>
  <data key="d4">Ppfia3</data>
  <data key="d5">-</data>
  <data key="d6">Yes</data>
</node>
<node id="51562">
  <data key="d0">51562</data>
  <data key="d1">Plxnb2</data>
  <data key="d2">Plxnb2</data>
  <data key="d3">False</data>
  <data key="d4">Plxnb2</data>
  <data key="d5">up</data>
  <data key="d6">Yes</data>
</node>
<node id="51560">
  <data key="d0">51560</data>
  <data key="d1">Palm</data>
  <data key="d2">Palm</data>
  <data key="d3">False</data>
  <data key="d4">Palm</data>
  <data key="d5">-</data>
  <data key="d6">Yes</data>
</node>
<node id="51558">
  <data key="d0">51558</data>
  <data key="d1">Nosip</data>
  <data key="d2">Nosip</data>
  <data key="d3">False</data>
  <data key="d4">Nosip</data>
  <data key="d5">-</data>
  <data key="d6">Yes</data>
</node>
<node id="51556">
  <data key="d0">51556</data>
  <data key="d1">Mllt1</data>
  <data key="d2">Mllt1</data>
  <data key="d3">False</data>
  <data key="d4">Mllt1</data>
  <data key="d5">-</data>
  <data key="d6">Yes</data>
</node>
<node id="51554">
  <data key="d0">51554</data>
  <data key="d1">Mfsd12</data>
  <data key="d2">Mfsd12</data>
  <data key="d3">False</data>
  <data key="d4">Mfsd12</data>
  <data key="d5">-</data>
  <data key="d6">Yes</data>
</node>
<node id="51552">
  <data key="d0">51552</data>
  <data key="d1">Med16</data>
  <data key="d2">Med16</data>
  <data key="d3">False</data>
  <data key="d4">Med16</data>
  <data key="d5">-</data>
  <data key="d6">Yes</data>
</node>
<node id="51550">
  <data key="d0">51550</data>
  <data key="d1">Lasp1</data>
  <data key="d2">Lasp1</data>
  <data key="d3">False</data>
  <data key="d4">Lasp1</data>
  <data key="d5">-</data>
  <data key="d6">Yes</data>
</node>
<node id="51548">
  <data key="d0">51548</data>
  <data key="d1">Irf2bp1</data>
  <data key="d2">Irf2bp1</data>
  <data key="d3">False</data>
  <data key="d4">Irf2bp1</data>
  <data key="d5">-</data>
  <data key="d6">Yes</data>
</node>
<node id="51546">
  <data key="d0">51546</data>
  <data key="d1">Gse1</data>
  <data key="d2">Gse1</data>
  <data key="d3">False</data>
  <data key="d4">Gse1</data>
  <data key="d5">-</data>
  <data key="d6">Yes</data>
</node>
<node id="51544">
  <data key="d0">51544</data>
  <data key="d1">Git1</data>
  <data key="d2">Git1</data>
  <data key="d3">False</data>
  <data key="d4">Git1</data>
  <data key="d5">-</data>
  <data key="d6">Yes</data>
</node>
<node id="51542">
  <data key="d0">51542</data>
  <data key="d1">Fbxl19</data>
  <data key="d2">Fbxl19</data>
  <data key="d3">False</data>
  <data key="d4">Fbxl19</data>
  <data key="d5">-</data>
  <data key="d6">Yes</data>
</node>
<node id="51540">
  <data key="d0">51540</data>
  <data key="d1">Ccdc97</data>
  <data key="d2">Ccdc97</data>
  <data key="d3">False</data>
  <data key="d4">Ccdc97</data>
  <data key="d5">-</data>
  <data key="d6">Yes</data>
</node>
<node id="51538">
  <data key="d0">51538</data>
  <data key="d1">Cacna1a</data>
  <data key="d2">Cacna1a</data>
  <data key="d3">False</data>
  <data key="d4">Cacna1a</data>
  <data key="d5">-</data>
  <data key="d6">Yes</data>
</node>
<node id="51536">
  <data key="d0">51536</data>
  <data key="d1">Arap1</data>
  <data key="d2">Arap1</data>
  <data key="d3">False</data>
  <data key="d4">Arap1</data>
  <data key="d5">-</data>
  <data key="d6">Yes</data>
</node>
<node id="51534">
  <data key="d0">51534</data>
  <data key="d1">Ahdc1</data>
  <data key="d2">Ahdc1</data>
  <data key="d3">False</data>
  <data key="d4">Ahdc1</data>
  <data key="d5">-</data>
  <data key="d6">Yes</data>
</node>
<node id="51532">
  <data key="d0">51532</data>
  <data key="d1">Rnf220</data>
  <data key="d2">Rnf220</data>
  <data key="d3">False</data>
  <data key="d4">Rnf220</data>
  <data key="d5">-</data>
  <data key="d6">Yes</data>
</node>
<node id="51530">
  <data key="d0">51530</data>
  <data key="d1">Prr12</data>
  <data key="d2">Prr12</data>
  <data key="d3">False</data>
  <data key="d4">Prr12</data>
  <data key="d5">-</data>
  <data key="d6">Yes</data>
</node>
<node id="51528">
  <data key="d0">51528</data>
  <data key="d1">Tspan18</data>
  <data key="d2">Tspan18</data>
  <data key="d3">False</data>
  <data key="d4">Tspan18</data>
  <data key="d5">-</data>
  <data key="d6">Yes</data>
</node>
<node id="51526">
  <data key="d0">51526</data>
  <data key="d1">Tbcd</data>
  <data key="d2">Tbcd</data>
  <data key="d3">False</data>
  <data key="d4">Tbcd</data>
  <data key="d5">-</data>
  <data key="d6">Yes</data>
</node>
<node id="51524">
  <data key="d0">51524</data>
  <data key="d1">Stxbp1</data>
  <data key="d2">Stxbp1</data>
  <data key="d3">False</data>
  <data key="d4">Stxbp1</data>
  <data key="d5">-</data>
  <data key="d6">Yes</data>
</node>
<node id="51522">
  <data key="d0">51522</data>
  <data key="d1">Rps6ka2</data>
  <data key="d2">Rps6ka2</data>
  <data key="d3">False</data>
  <data key="d4">Rps6ka2</data>
  <data key="d5">up</data>
  <data key="d6">Yes</data>
</node>
<node id="51520">
  <data key="d0">51520</data>
  <data key="d1">Rap1gap2</data>
  <data key="d2">Rap1gap2</data>
  <data key="d3">False</data>
  <data key="d4">Rap1gap2</data>
  <data key="d5">-</data>
  <data key="d6">Yes</data>
</node>
<node id="51518">
  <data key="d0">51518</data>
  <data key="d1">Ppp2r2c</data>
  <data key="d2">Ppp2r2c</data>
  <data key="d3">False</data>
  <data key="d4">Ppp2r2c</data>
  <data key="d5">-</data>
  <data key="d6">Yes</data>
</node>
<node id="51516">
  <data key="d0">51516</data>
  <data key="d1">Klc1</data>
  <data key="d2">Klc1</data>
  <data key="d3">False</data>
  <data key="d4">Klc1</data>
  <data key="d5">-</data>
  <data key="d6">Yes</data>
</node>
<node id="51514">
  <data key="d0">51514</data>
  <data key="d1">Dnm2</data>
  <data key="d2">Dnm2</data>
  <data key="d3">False</data>
  <data key="d4">Dnm2</data>
  <data key="d5">-</data>
  <data key="d6">Yes</data>
</node>
<node id="51512">
  <data key="d0">51512</data>
  <data key="d1">D5ertd579e</data>
  <data key="d2">D5ertd579e</data>
  <data key="d3">False</data>
  <data key="d4">D5ertd579e</data>
  <data key="d5">-</data>
  <data key="d6">Yes</data>
</node>
<node id="51510">
  <data key="d0">51510</data>
  <data key="d1">Ctbp2</data>
  <data key="d2">Ctbp2</data>
  <data key="d3">False</data>
  <data key="d4">Ctbp2</data>
  <data key="d5">-</data>
  <data key="d6">Yes</data>
</node>
<node id="51508">
  <data key="d0">51508</data>
  <data key="d1">Ankrd13b</data>
  <data key="d2">Ankrd13b</data>
  <data key="d3">False</data>
  <data key="d4">Ankrd13b</data>
  <data key="d5">-</data>
  <data key="d6">Yes</data>
</node>
<node id="51506">
  <data key="d0">51506</data>
  <data key="d1">Agpat3</data>
  <data key="d2">Agpat3</data>
  <data key="d3">False</data>
  <data key="d4">Agpat3</data>
  <data key="d5">-</data>
  <data key="d6">Yes</data>
</node>
<node id="51504">
  <data key="d0">51504</data>
  <data key="d1">Agap3</data>
  <data key="d2">Agap3</data>
  <data key="d3">False</data>
  <data key="d4">Agap3</data>
  <data key="d5">-</data>
  <data key="d6">Yes</data>
</node>
<node id="51502">
  <data key="d0">51502</data>
  <data key="d1">Ablim2</data>
  <data key="d2">Ablim2</data>
  <data key="d3">False</data>
  <data key="d4">Ablim2</data>
  <data key="d5">-</data>
  <data key="d6">Yes</data>
</node>
<node id="51500">
  <data key="d0">51500</data>
  <data key="d1">Serf2</data>
  <data key="d2">Serf2</data>
  <data key="d3">False</data>
  <data key="d4">Serf2</data>
  <data key="d5">-</data>
  <data key="d6">Yes</data>
</node>
<node id="51498">
  <data key="d0">51498</data>
  <data key="d1">Nprl3</data>
  <data key="d2">Nprl3</data>
  <data key="d3">False</data>
  <data key="d4">Nprl3</data>
  <data key="d5">-</data>
  <data key="d6">Yes</data>
</node>
<node id="51496">
  <data key="d0">51496</data>
  <data key="d1">Sik3</data>
  <data key="d2">Sik3</data>
  <data key="d3">False</data>
  <data key="d4">Sik3</data>
  <data key="d5">-</data>
  <data key="d6">Yes</data>
</node>
<node id="51494">
  <data key="d0">51494</data>
  <data key="d1">Mycbp2</data>
  <data key="d2">Mycbp2</data>
  <data key="d3">False</data>
  <data key="d4">Mycbp2</data>
  <data key="d5">-</data>
  <data key="d6">Yes</data>
</node>
<node id="51492">
  <data key="d0">51492</data>
  <data key="d1">Mtcl1</data>
  <data key="d2">Mtcl1</data>
  <data key="d3">False</data>
  <data key="d4">Mtcl1</data>
  <data key="d5">-</data>
  <data key="d6">Yes</data>
</node>
<node id="51490">
  <data key="d0">51490</data>
  <data key="d1">Ergic1</data>
  <data key="d2">Ergic1</data>
  <data key="d3">False</data>
  <data key="d4">Ergic1</data>
  <data key="d5">-</data>
  <data key="d6">Yes</data>
</node>
<node id="51488">
  <data key="d0">51488</data>
  <data key="d1">Dpp10</data>
  <data key="d2">Dpp10</data>
  <data key="d3">False</data>
  <data key="d4">Dpp10</data>
  <data key="d5">-</data>
  <data key="d6">Yes</data>
</node>
<node id="51486">
  <data key="d0">51486</data>
  <data key="d1">Dclk2</data>
  <data key="d2">Dclk2</data>
  <data key="d3">False</data>
  <data key="d4">Dclk2</data>
  <data key="d5">-</data>
  <data key="d6">Yes</data>
</node>
<node id="51484">
  <data key="d0">51484</data>
  <data key="d1">Dab2ip</data>
  <data key="d2">Dab2ip</data>
  <data key="d3">False</data>
  <data key="d4">Dab2ip</data>
  <data key="d5">-</data>
  <data key="d6">Yes</data>
</node>
<node id="51482">
  <data key="d0">51482</data>
  <data key="d1">Cpne4</data>
  <data key="d2">Cpne4</data>
  <data key="d3">False</data>
  <data key="d4">Cpne4</data>
  <data key="d5">-</data>
  <data key="d6">Yes</data>
</node>
<node id="51480">
  <data key="d0">51480</data>
  <data key="d1">Tafa2</data>
  <data key="d2">Tafa2</data>
  <data key="d3">False</data>
  <data key="d4">Tafa2</data>
  <data key="d5">-</data>
  <data key="d6">Yes</data>
</node>
<node id="51478">
  <data key="d0">51478</data>
  <data key="d1">Stau2</data>
  <data key="d2">Stau2</data>
  <data key="d3">False</data>
  <data key="d4">Stau2</data>
  <data key="d5">-</data>
  <data key="d6">Yes</data>
</node>
<node id="51476">
  <data key="d0">51476</data>
  <data key="d1">Slc44a1</data>
  <data key="d2">Slc44a1</data>
  <data key="d3">False</data>
  <data key="d4">Slc44a1</data>
  <data key="d5">-</data>
  <data key="d6">Yes</data>
</node>
<node id="51474">
  <data key="d0">51474</data>
  <data key="d1">Scin</data>
  <data key="d2">Scin</data>
  <data key="d3">False</data>
  <data key="d4">Scin</data>
  <data key="d5">-</data>
  <data key="d6">Yes</data>
</node>
<node id="51472">
  <data key="d0">51472</data>
  <data key="d1">Dchs2</data>
  <data key="d2">Dchs2</data>
  <data key="d3">False</data>
  <data key="d4">Dchs2</data>
  <data key="d5">-</data>
  <data key="d6">Yes</data>
</node>
<node id="51470">
  <data key="d0">51470</data>
  <data key="d1">Ctif</data>
  <data key="d2">Ctif</data>
  <data key="d3">False</data>
  <data key="d4">Ctif</data>
  <data key="d5">-</data>
  <data key="d6">Yes</data>
</node>
<node id="51468">
  <data key="d0">51468</data>
  <data key="d1">Cep112</data>
  <data key="d2">Cep112</data>
  <data key="d3">False</data>
  <data key="d4">Cep112</data>
  <data key="d5">-</data>
  <data key="d6">Yes</data>
</node>
<node id="51466">
  <data key="d0">51466</data>
  <data key="d1">Ablim3</data>
  <data key="d2">Ablim3</data>
  <data key="d3">False</data>
  <data key="d4">Ablim3</data>
  <data key="d5">-</data>
  <data key="d6">Yes</data>
</node>
<node id="51464">
  <data key="d0">51464</data>
  <data key="d1">Tln2</data>
  <data key="d2">Tln2</data>
  <data key="d3">False</data>
  <data key="d4">Tln2</data>
  <data key="d5">-</data>
  <data key="d6">Yes</data>
</node>
<node id="51462">
  <data key="d0">51462</data>
  <data key="d1">Pdlim5</data>
  <data key="d2">Pdlim5</data>
  <data key="d3">False</data>
  <data key="d4">Pdlim5</data>
  <data key="d5">-</data>
  <data key="d6">Yes</data>
</node>
<node id="51460">
  <data key="d0">51460</data>
  <data key="d1">Palld</data>
  <data key="d2">Palld</data>
  <data key="d3">False</data>
  <data key="d4">Palld</data>
  <data key="d5">-</data>
  <data key="d6">Yes</data>
</node>
<node id="51458">
  <data key="d0">51458</data>
  <data key="d1">Lrp1b</data>
  <data key="d2">Lrp1b</data>
  <data key="d3">False</data>
  <data key="d4">Lrp1b</data>
  <data key="d5">-</data>
  <data key="d6">Yes</data>
</node>
<node id="51456">
  <data key="d0">51456</data>
  <data key="d1">Cd55b</data>
  <data key="d2">Cd55b</data>
  <data key="d3">False</data>
  <data key="d4">Cd55b</data>
  <data key="d5">-</data>
  <data key="d6">Yes</data>
</node>
<node id="51454">
  <data key="d0">51454</data>
  <data key="d1">Ccser1</data>
  <data key="d2">Ccser1</data>
  <data key="d3">False</data>
  <data key="d4">Ccser1</data>
  <data key="d5">-</data>
  <data key="d6">Yes</data>
</node>
<node id="51452">
  <data key="d0">51452</data>
  <data key="d1">Ccdc150</data>
  <data key="d2">Ccdc150</data>
  <data key="d3">False</data>
  <data key="d4">Ccdc150</data>
  <data key="d5">-</data>
  <data key="d6">Yes</data>
</node>
<node id="51450">
  <data key="d0">51450</data>
  <data key="d1">Rapgef5</data>
  <data key="d2">Rapgef5</data>
  <data key="d3">False</data>
  <data key="d4">Rapgef5</data>
  <data key="d5">-</data>
  <data key="d6">Yes</data>
</node>
<node id="51448">
  <data key="d0">51448</data>
  <data key="d1">Maff</data>
  <data key="d2">Maff</data>
  <data key="d3">False</data>
  <data key="d4">Maff</data>
  <data key="d5">-</data>
  <data key="d6">Yes</data>
</node>
<node id="51446">
  <data key="d0">51446</data>
  <data key="d1">Zfp407</data>
  <data key="d2">Zfp407</data>
  <data key="d3">False</data>
  <data key="d4">Zfp407</data>
  <data key="d5">-</data>
  <data key="d6">Yes</data>
</node>
<node id="51444">
  <data key="d0">51444</data>
  <data key="d1">Tjp2</data>
  <data key="d2">Tjp2</data>
  <data key="d3">False</data>
  <data key="d4">Tjp2</data>
  <data key="d5">-</data>
  <data key="d6">Yes</data>
</node>
<node id="51442">
  <data key="d0">51442</data>
  <data key="d1">Srpk2</data>
  <data key="d2">Srpk2</data>
  <data key="d3">False</data>
  <data key="d4">Srpk2</data>
  <data key="d5">-</data>
  <data key="d6">Yes</data>
</node>
<node id="51440">
  <data key="d0">51440</data>
  <data key="d1">Nbas</data>
  <data key="d2">Nbas</data>
  <data key="d3">False</data>
  <data key="d4">Nbas</data>
  <data key="d5">-</data>
  <data key="d6">Yes</data>
</node>
<node id="51438">
  <data key="d0">51438</data>
  <data key="d1">Mtss1</data>
  <data key="d2">Mtss1</data>
  <data key="d3">False</data>
  <data key="d4">Mtss1</data>
  <data key="d5">-</data>
  <data key="d6">Yes</data>
</node>
<node id="51436">
  <data key="d0">51436</data>
  <data key="d1">Fmn1</data>
  <data key="d2">Fmn1</data>
  <data key="d3">False</data>
  <data key="d4">Fmn1</data>
  <data key="d5">-</data>
  <data key="d6">Yes</data>
</node>
<node id="51434">
  <data key="d0">51434</data>
  <data key="d1">Dtna</data>
  <data key="d2">Dtna</data>
  <data key="d3">False</data>
  <data key="d4">Dtna</data>
  <data key="d5">-</data>
  <data key="d6">Yes</data>
</node>
<node id="51432">
  <data key="d0">51432</data>
  <data key="d1">Cpeb4</data>
  <data key="d2">Cpeb4</data>
  <data key="d3">False</data>
  <data key="d4">Cpeb4</data>
  <data key="d5">-</data>
  <data key="d6">Yes</data>
</node>
<node id="51430">
  <data key="d0">51430</data>
  <data key="d1">Cacna1d</data>
  <data key="d2">Cacna1d</data>
  <data key="d3">False</data>
  <data key="d4">Cacna1d</data>
  <data key="d5">-</data>
  <data key="d6">Yes</data>
</node>
<node id="51428">
  <data key="d0">51428</data>
  <data key="d1">Dse</data>
  <data key="d2">Dse</data>
  <data key="d3">False</data>
  <data key="d4">Dse</data>
  <data key="d5">-</data>
  <data key="d6">Yes</data>
</node>
<node id="51426">
  <data key="d0">51426</data>
  <data key="d1">Sfxn1</data>
  <data key="d2">Sfxn1</data>
  <data key="d3">False</data>
  <data key="d4">Sfxn1</data>
  <data key="d5">-</data>
  <data key="d6">Yes</data>
</node>
<node id="51424">
  <data key="d0">51424</data>
  <data key="d1">Rgs10</data>
  <data key="d2">Rgs10</data>
  <data key="d3">False</data>
  <data key="d4">Rgs10</data>
  <data key="d5">-</data>
  <data key="d6">Yes</data>
</node>
<node id="51422">
  <data key="d0">51422</data>
  <data key="d1">Pstpip1</data>
  <data key="d2">Pstpip1</data>
  <data key="d3">False</data>
  <data key="d4">Pstpip1</data>
  <data key="d5">-</data>
  <data key="d6">Yes</data>
</node>
<node id="51420">
  <data key="d0">51420</data>
  <data key="d1">Map3k12</data>
  <data key="d2">Map3k12</data>
  <data key="d3">False</data>
  <data key="d4">Map3k12</data>
  <data key="d5">-</data>
  <data key="d6">Yes</data>
</node>
<node id="51418">
  <data key="d0">51418</data>
  <data key="d1">Gramd4</data>
  <data key="d2">Gramd4</data>
  <data key="d3">False</data>
  <data key="d4">Gramd4</data>
  <data key="d5">-</data>
  <data key="d6">Yes</data>
</node>
<node id="51416">
  <data key="d0">51416</data>
  <data key="d1">Galm</data>
  <data key="d2">Galm</data>
  <data key="d3">False</data>
  <data key="d4">Galm</data>
  <data key="d5">-</data>
  <data key="d6">Yes</data>
</node>
<node id="51414">
  <data key="d0">51414</data>
  <data key="d1">Fgd3</data>
  <data key="d2">Fgd3</data>
  <data key="d3">False</data>
  <data key="d4">Fgd3</data>
  <data key="d5">-</data>
  <data key="d6">Yes</data>
</node>
<node id="51412">
  <data key="d0">51412</data>
  <data key="d1">Arl4c</data>
  <data key="d2">Arl4c</data>
  <data key="d3">False</data>
  <data key="d4">Arl4c</data>
  <data key="d5">-</data>
  <data key="d6">Yes</data>
</node>
<node id="51410">
  <data key="d0">51410</data>
  <data key="d1">Frmd4b</data>
  <data key="d2">Frmd4b</data>
  <data key="d3">False</data>
  <data key="d4">Frmd4b</data>
  <data key="d5">-</data>
  <data key="d6">Yes</data>
</node>
<node id="51408">
  <data key="d0">51408</data>
  <data key="d1">Lalba</data>
  <data key="d2">Lalba</data>
  <data key="d3">False</data>
  <data key="d4">Lalba</data>
  <data key="d5">-</data>
  <data key="d6">Yes</data>
</node>
<node id="51406">
  <data key="d0">51406</data>
  <data key="d1">Tmc6</data>
  <data key="d2">Tmc6</data>
  <data key="d3">False</data>
  <data key="d4">Tmc6</data>
  <data key="d5">-</data>
  <data key="d6">Yes</data>
</node>
<node id="51404">
  <data key="d0">51404</data>
  <data key="d1">Prr5l</data>
  <data key="d2">Prr5l</data>
  <data key="d3">False</data>
  <data key="d4">Prr5l</data>
  <data key="d5">-</data>
  <data key="d6">Yes</data>
</node>
<node id="51402">
  <data key="d0">51402</data>
  <data key="d1">Prr5</data>
  <data key="d2">Prr5</data>
  <data key="d3">False</data>
  <data key="d4">Prr5</data>
  <data key="d5">-</data>
  <data key="d6">Yes</data>
</node>
<node id="51400">
  <data key="d0">51400</data>
  <data key="d1">Pik3cg</data>
  <data key="d2">Pik3cg</data>
  <data key="d3">False</data>
  <data key="d4">Pik3cg</data>
  <data key="d5">-</data>
  <data key="d6">Yes</data>
</node>
<node id="51398">
  <data key="d0">51398</data>
  <data key="d1">Fam78a</data>
  <data key="d2">Fam78a</data>
  <data key="d3">False</data>
  <data key="d4">Fam78a</data>
  <data key="d5">-</data>
  <data key="d6">Yes</data>
</node>
<node id="51396">
  <data key="d0">51396</data>
  <data key="d1">Dysf</data>
  <data key="d2">Dysf</data>
  <data key="d3">False</data>
  <data key="d4">Dysf</data>
  <data key="d5">-</data>
  <data key="d6">Yes</data>
</node>
<node id="51394">
  <data key="d0">51394</data>
  <data key="d1">Cyth4</data>
  <data key="d2">Cyth4</data>
  <data key="d3">False</data>
  <data key="d4">Cyth4</data>
  <data key="d5">-</data>
  <data key="d6">Yes</data>
</node>
<node id="51392">
  <data key="d0">51392</data>
  <data key="d1">Arhgap22</data>
  <data key="d2">Arhgap22</data>
  <data key="d3">False</data>
  <data key="d4">Arhgap22</data>
  <data key="d5">-</data>
  <data key="d6">Yes</data>
</node>
<node id="51390">
  <data key="d0">51390</data>
  <data key="d1">Cdk14</data>
  <data key="d2">Cdk14</data>
  <data key="d3">False</data>
  <data key="d4">Cdk14</data>
  <data key="d5">-</data>
  <data key="d6">Yes</data>
</node>
<node id="51388">
  <data key="d0">51388</data>
  <data key="d1">T</data>
  <data key="d2">T</data>
  <data key="d3">False</data>
  <data key="d4">T</data>
  <data key="d5">-</data>
  <data key="d6">Yes</data>
</node>
<node id="51386">
  <data key="d0">51386</data>
  <data key="d1">Mycbp</data>
  <data key="d2">Mycbp</data>
  <data key="d3">False</data>
  <data key="d4">Mycbp</data>
  <data key="d5">-</data>
  <data key="d6">Yes</data>
</node>
<node id="51384">
  <data key="d0">51384</data>
  <data key="d1">Eda</data>
  <data key="d2">Eda</data>
  <data key="d3">False</data>
  <data key="d4">Eda</data>
  <data key="d5">-</data>
  <data key="d6">Yes</data>
</node>
<node id="51382">
  <data key="d0">51382</data>
  <data key="d1">Dsp</data>
  <data key="d2">Dsp</data>
  <data key="d3">False</data>
  <data key="d4">Dsp</data>
  <data key="d5">up</data>
  <data key="d6">Yes</data>
</node>
<node id="51380">
  <data key="d0">51380</data>
  <data key="d1">Hoxa13</data>
  <data key="d2">Hoxa13</data>
  <data key="d3">False</data>
  <data key="d4">Hoxa13</data>
  <data key="d5">-</data>
  <data key="d6">Yes</data>
</node>
<node id="51378">
  <data key="d0">51378</data>
  <data key="d1">Kmt2a</data>
  <data key="d2">Kmt2a</data>
  <data key="d3">False</data>
  <data key="d4">Kmt2a</data>
  <data key="d5">-</data>
  <data key="d6">Yes</data>
</node>
<node id="51376">
  <data key="d0">51376</data>
  <data key="d1">Triobp</data>
  <data key="d2">Triobp</data>
  <data key="d3">False</data>
  <data key="d4">Triobp</data>
  <data key="d5">-</data>
  <data key="d6">Yes</data>
</node>
<node id="51374">
  <data key="d0">51374</data>
  <data key="d1">Tns2</data>
  <data key="d2">Tns2</data>
  <data key="d3">False</data>
  <data key="d4">Tns2</data>
  <data key="d5">-</data>
  <data key="d6">Yes</data>
</node>
<node id="51372">
  <data key="d0">51372</data>
  <data key="d1">Tbc1d24</data>
  <data key="d2">Tbc1d24</data>
  <data key="d3">False</data>
  <data key="d4">Tbc1d24</data>
  <data key="d5">-</data>
  <data key="d6">Yes</data>
</node>
<node id="51370">
  <data key="d0">51370</data>
  <data key="d1">Shroom2</data>
  <data key="d2">Shroom2</data>
  <data key="d3">False</data>
  <data key="d4">Shroom2</data>
  <data key="d5">-</data>
  <data key="d6">Yes</data>
</node>
<node id="51368">
  <data key="d0">51368</data>
  <data key="d1">Sh3tc1</data>
  <data key="d2">Sh3tc1</data>
  <data key="d3">False</data>
  <data key="d4">Sh3tc1</data>
  <data key="d5">-</data>
  <data key="d6">Yes</data>
</node>
<node id="51366">
  <data key="d0">51366</data>
  <data key="d1">Sash1</data>
  <data key="d2">Sash1</data>
  <data key="d3">False</data>
  <data key="d4">Sash1</data>
  <data key="d5">-</data>
  <data key="d6">Yes</data>
</node>
<node id="51364">
  <data key="d0">51364</data>
  <data key="d1">Phc2</data>
  <data key="d2">Phc2</data>
  <data key="d3">False</data>
  <data key="d4">Phc2</data>
  <data key="d5">-</data>
  <data key="d6">Yes</data>
</node>
<node id="51362">
  <data key="d0">51362</data>
  <data key="d1">Pcbp3</data>
  <data key="d2">Pcbp3</data>
  <data key="d3">False</data>
  <data key="d4">Pcbp3</data>
  <data key="d5">-</data>
  <data key="d6">Yes</data>
</node>
<node id="51360">
  <data key="d0">51360</data>
  <data key="d1">Ncs1</data>
  <data key="d2">Ncs1</data>
  <data key="d3">False</data>
  <data key="d4">Ncs1</data>
  <data key="d5">-</data>
  <data key="d6">Yes</data>
</node>
<node id="51358">
  <data key="d0">51358</data>
  <data key="d1">Iffo2</data>
  <data key="d2">Iffo2</data>
  <data key="d3">False</data>
  <data key="d4">Iffo2</data>
  <data key="d5">-</data>
  <data key="d6">Yes</data>
</node>
<node id="51356">
  <data key="d0">51356</data>
  <data key="d1">Gprc5b</data>
  <data key="d2">Gprc5b</data>
  <data key="d3">False</data>
  <data key="d4">Gprc5b</data>
  <data key="d5">-</data>
  <data key="d6">Yes</data>
</node>
<node id="51354">
  <data key="d0">51354</data>
  <data key="d1">Ephb3</data>
  <data key="d2">Ephb3</data>
  <data key="d3">False</data>
  <data key="d4">Ephb3</data>
  <data key="d5">-</data>
  <data key="d6">Yes</data>
</node>
<node id="51352">
  <data key="d0">51352</data>
  <data key="d1">Apbb2</data>
  <data key="d2">Apbb2</data>
  <data key="d3">False</data>
  <data key="d4">Apbb2</data>
  <data key="d5">-</data>
  <data key="d6">Yes</data>
</node>
<node id="51350">
  <data key="d0">51350</data>
  <data key="d1">Ampd2</data>
  <data key="d2">Ampd2</data>
  <data key="d3">False</data>
  <data key="d4">Ampd2</data>
  <data key="d5">-</data>
  <data key="d6">Yes</data>
</node>
<node id="51348">
  <data key="d0">51348</data>
  <data key="d1">Wfs1</data>
  <data key="d2">Wfs1</data>
  <data key="d3">False</data>
  <data key="d4">Wfs1</data>
  <data key="d5">-</data>
  <data key="d6">Yes</data>
</node>
<node id="51346">
  <data key="d0">51346</data>
  <data key="d1">Sh3rf1</data>
  <data key="d2">Sh3rf1</data>
  <data key="d3">False</data>
  <data key="d4">Sh3rf1</data>
  <data key="d5">-</data>
  <data key="d6">Yes</data>
</node>
<node id="51344">
  <data key="d0">51344</data>
  <data key="d1">Sh3bp4</data>
  <data key="d2">Sh3bp4</data>
  <data key="d3">False</data>
  <data key="d4">Sh3bp4</data>
  <data key="d5">-</data>
  <data key="d6">Yes</data>
</node>
<node id="51342">
  <data key="d0">51342</data>
  <data key="d1">Lrrfip1</data>
  <data key="d2">Lrrfip1</data>
  <data key="d3">False</data>
  <data key="d4">Lrrfip1</data>
  <data key="d5">-</data>
  <data key="d6">Yes</data>
</node>
<node id="51340">
  <data key="d0">51340</data>
  <data key="d1">Dusp10</data>
  <data key="d2">Dusp10</data>
  <data key="d3">False</data>
  <data key="d4">Dusp10</data>
  <data key="d5">-</data>
  <data key="d6">Yes</data>
</node>
<node id="51338">
  <data key="d0">51338</data>
  <data key="d1">Clip2</data>
  <data key="d2">Clip2</data>
  <data key="d3">False</data>
  <data key="d4">Clip2</data>
  <data key="d5">-</data>
  <data key="d6">Yes</data>
</node>
<node id="51336">
  <data key="d0">51336</data>
  <data key="d1">Zbtb7c</data>
  <data key="d2">Zbtb7c</data>
  <data key="d3">False</data>
  <data key="d4">Zbtb7c</data>
  <data key="d5">-</data>
  <data key="d6">Yes</data>
</node>
<node id="51334">
  <data key="d0">51334</data>
  <data key="d1">Tecr</data>
  <data key="d2">Tecr</data>
  <data key="d3">False</data>
  <data key="d4">Tecr</data>
  <data key="d5">-</data>
  <data key="d6">Yes</data>
</node>
<node id="51332">
  <data key="d0">51332</data>
  <data key="d1">Stx1a</data>
  <data key="d2">Stx1a</data>
  <data key="d3">False</data>
  <data key="d4">Stx1a</data>
  <data key="d5">-</data>
  <data key="d6">Yes</data>
</node>
<node id="51330">
  <data key="d0">51330</data>
  <data key="d1">S100a16</data>
  <data key="d2">S100a16</data>
  <data key="d3">False</data>
  <data key="d4">S100a16</data>
  <data key="d5">-</data>
  <data key="d6">Yes</data>
</node>
<node id="51328">
  <data key="d0">51328</data>
  <data key="d1">Rab11fip1</data>
  <data key="d2">Rab11fip1</data>
  <data key="d3">False</data>
  <data key="d4">Rab11fip1</data>
  <data key="d5">-</data>
  <data key="d6">Yes</data>
</node>
<node id="51326">
  <data key="d0">51326</data>
  <data key="d1">Rab11a</data>
  <data key="d2">Rab11a</data>
  <data key="d3">False</data>
  <data key="d4">Rab11a</data>
  <data key="d5">down</data>
  <data key="d6">Yes</data>
</node>
<node id="51324">
  <data key="d0">51324</data>
  <data key="d1">Ppl</data>
  <data key="d2">Ppl</data>
  <data key="d3">False</data>
  <data key="d4">Ppl</data>
  <data key="d5">-</data>
  <data key="d6">Yes</data>
</node>
<node id="51322">
  <data key="d0">51322</data>
  <data key="d1">Myo1c</data>
  <data key="d2">Myo1c</data>
  <data key="d3">False</data>
  <data key="d4">Myo1c</data>
  <data key="d5">-</data>
  <data key="d6">Yes</data>
</node>
<node id="51320">
  <data key="d0">51320</data>
  <data key="d1">Mib2</data>
  <data key="d2">Mib2</data>
  <data key="d3">False</data>
  <data key="d4">Mib2</data>
  <data key="d5">-</data>
  <data key="d6">Yes</data>
</node>
<node id="51318">
  <data key="d0">51318</data>
  <data key="d1">Mcrip2</data>
  <data key="d2">Mcrip2</data>
  <data key="d3">False</data>
  <data key="d4">Mcrip2</data>
  <data key="d5">-</data>
  <data key="d6">Yes</data>
</node>
<node id="51316">
  <data key="d0">51316</data>
  <data key="d1">Gprc5a</data>
  <data key="d2">Gprc5a</data>
  <data key="d3">False</data>
  <data key="d4">Gprc5a</data>
  <data key="d5">-</data>
  <data key="d6">Yes</data>
</node>
<node id="51314">
  <data key="d0">51314</data>
  <data key="d1">Dvl1</data>
  <data key="d2">Dvl1</data>
  <data key="d3">False</data>
  <data key="d4">Dvl1</data>
  <data key="d5">-</data>
  <data key="d6">Yes</data>
</node>
<node id="51312">
  <data key="d0">51312</data>
  <data key="d1">Dgkq</data>
  <data key="d2">Dgkq</data>
  <data key="d3">False</data>
  <data key="d4">Dgkq</data>
  <data key="d5">-</data>
  <data key="d6">Yes</data>
</node>
<node id="51310">
  <data key="d0">51310</data>
  <data key="d1">Anxa2</data>
  <data key="d2">Anxa2</data>
  <data key="d3">False</data>
  <data key="d4">Anxa2</data>
  <data key="d5">-</data>
  <data key="d6">Yes</data>
</node>
<node id="51308">
  <data key="d0">51308</data>
  <data key="d1">Actn1</data>
  <data key="d2">Actn1</data>
  <data key="d3">False</data>
  <data key="d4">Actn1</data>
  <data key="d5">-</data>
  <data key="d6">Yes</data>
</node>
<node id="51306">
  <data key="d0">51306</data>
  <data key="d1">Ptk6</data>
  <data key="d2">Ptk6</data>
  <data key="d3">False</data>
  <data key="d4">Ptk6</data>
  <data key="d5">-</data>
  <data key="d6">Yes</data>
</node>
<node id="51304">
  <data key="d0">51304</data>
  <data key="d1">Lama3</data>
  <data key="d2">Lama3</data>
  <data key="d3">False</data>
  <data key="d4">Lama3</data>
  <data key="d5">-</data>
  <data key="d6">Yes</data>
</node>
<node id="51302">
  <data key="d0">51302</data>
  <data key="d1">Gpa33</data>
  <data key="d2">Gpa33</data>
  <data key="d3">False</data>
  <data key="d4">Gpa33</data>
  <data key="d5">-</data>
  <data key="d6">Yes</data>
</node>
<node id="51300">
  <data key="d0">51300</data>
  <data key="d1">Tspan12</data>
  <data key="d2">Tspan12</data>
  <data key="d3">False</data>
  <data key="d4">Tspan12</data>
  <data key="d5">-</data>
  <data key="d6">Yes</data>
</node>
<node id="51298">
  <data key="d0">51298</data>
  <data key="d1">Stxbp6</data>
  <data key="d2">Stxbp6</data>
  <data key="d3">False</data>
  <data key="d4">Stxbp6</data>
  <data key="d5">-</data>
  <data key="d6">Yes</data>
</node>
<node id="51296">
  <data key="d0">51296</data>
  <data key="d1">Myo5a</data>
  <data key="d2">Myo5a</data>
  <data key="d3">False</data>
  <data key="d4">Myo5a</data>
  <data key="d5">-</data>
  <data key="d6">Yes</data>
</node>
<node id="51294">
  <data key="d0">51294</data>
  <data key="d1">Gng12</data>
  <data key="d2">Gng12</data>
  <data key="d3">False</data>
  <data key="d4">Gng12</data>
  <data key="d5">up</data>
  <data key="d6">Yes</data>
</node>
<node id="51292">
  <data key="d0">51292</data>
  <data key="d1">Cachd1</data>
  <data key="d2">Cachd1</data>
  <data key="d3">False</data>
  <data key="d4">Cachd1</data>
  <data key="d5">-</data>
  <data key="d6">Yes</data>
</node>
<node id="51290">
  <data key="d0">51290</data>
  <data key="d1">Btbd3</data>
  <data key="d2">Btbd3</data>
  <data key="d3">False</data>
  <data key="d4">Btbd3</data>
  <data key="d5">-</data>
  <data key="d6">Yes</data>
</node>
<node id="51288">
  <data key="d0">51288</data>
  <data key="d1">Arhgap5</data>
  <data key="d2">Arhgap5</data>
  <data key="d3">False</data>
  <data key="d4">Arhgap5</data>
  <data key="d5">-</data>
  <data key="d6">Yes</data>
</node>
<node id="51286">
  <data key="d0">51286</data>
  <data key="d1">Add3</data>
  <data key="d2">Add3</data>
  <data key="d3">False</data>
  <data key="d4">Add3</data>
  <data key="d5">-</data>
  <data key="d6">Yes</data>
</node>
<node id="51284">
  <data key="d0">51284</data>
  <data key="d1">Tyro3</data>
  <data key="d2">Tyro3</data>
  <data key="d3">False</data>
  <data key="d4">Tyro3</data>
  <data key="d5">-</data>
  <data key="d6">Yes</data>
</node>
<node id="51282">
  <data key="d0">51282</data>
  <data key="d1">Snx8</data>
  <data key="d2">Snx8</data>
  <data key="d3">False</data>
  <data key="d4">Snx8</data>
  <data key="d5">-</data>
  <data key="d6">Yes</data>
</node>
<node id="51280">
  <data key="d0">51280</data>
  <data key="d1">Rcsd1</data>
  <data key="d2">Rcsd1</data>
  <data key="d3">False</data>
  <data key="d4">Rcsd1</data>
  <data key="d5">-</data>
  <data key="d6">Yes</data>
</node>
<node id="51278">
  <data key="d0">51278</data>
  <data key="d1">Rapgef3</data>
  <data key="d2">Rapgef3</data>
  <data key="d3">False</data>
  <data key="d4">Rapgef3</data>
  <data key="d5">-</data>
  <data key="d6">Yes</data>
</node>
<node id="51276">
  <data key="d0">51276</data>
  <data key="d1">Ptov1</data>
  <data key="d2">Ptov1</data>
  <data key="d3">False</data>
  <data key="d4">Ptov1</data>
  <data key="d5">-</data>
  <data key="d6">Yes</data>
</node>
<node id="51274">
  <data key="d0">51274</data>
  <data key="d1">Pisd</data>
  <data key="d2">Pisd</data>
  <data key="d3">False</data>
  <data key="d4">Pisd</data>
  <data key="d5">-</data>
  <data key="d6">Yes</data>
</node>
<node id="51272">
  <data key="d0">51272</data>
  <data key="d1">Oaz1</data>
  <data key="d2">Oaz1</data>
  <data key="d3">False</data>
  <data key="d4">Oaz1</data>
  <data key="d5">-</data>
  <data key="d6">Yes</data>
</node>
<node id="51270">
  <data key="d0">51270</data>
[truncated: 6,473,581 more chars]
