# Supplementary material for: Identification of master regulator genes controlling pathogenic CD4+ T cell fate in inflammatory bowel disease through transcriptional network analysis
Source: Sci Rep. 2024 May 8;14:10553. doi: 10.1038/s41598-024-61158-4 (PMC11078927; doi:10.1038/s41598-024-61158-4)
Supplement: Supplementary file 3 — Supplementary Information 2. [file 41598_2024_61158_MOESM3_ESM.zip › Supplementary File 1 colon nets/README.txt]

This folder contains supplementary files related to colon gene regulatory networks, which are described below.

Session_Colon.cyc: A file for the Cytoscape session (https://cytoscape.org/download.html) containing all networks for colon under control and IBD conditions, as well as master regulator candidates and the network representing the final master regulators. This file can be loaded as described in the following link: https://manual.cytoscape.org/en/stable/Quick_Tour_of_Cytoscape.html#file

Files in graphml format: In case you do not wish to install Cytoscape, networks are provided in graphml format that can be read online on platforms such as https://gephi.org/gephi-lite/, detailing the networks below:

*colon_control_full.graphml: Complete network for the control condition in colon.
*colon_ibd_full.graphml: Complete network for the colitis condition in colon.
*colon_master_regulator_candidates.graphml: Network including candidates for master regulators of genes whose expression varies between control and IBD conditions in colon.
*colon_master_regulators.graphml: Network including master regulators of genes whose expression varies between control and IBD conditions in colon.
