# Supplementary material for: Identification of master regulator genes controlling pathogenic CD4+ T cell fate in inflammatory bowel disease through transcriptional network analysis
Source: Sci Rep. 2024 May 8;14:10553. doi: 10.1038/s41598-024-61158-4 (PMC11078927; doi:10.1038/s41598-024-61158-4)
Supplement: Supplementary file 4 — Supplementary Information 3. [file 41598_2024_61158_MOESM4_ESM.zip]

Archive with 12 entries (11 files):
- Supplementary File 2_ spleen nets/
- __MACOSX/._Supplementary File 2_ spleen nets
- Supplementary File 2_ spleen nets/spleen_master_regulator_candidates.graphml
- __MACOSX/Supplementary File 2_ spleen nets/._spleen_master_regulator_candidates.graphml
- Supplementary File 2_ spleen nets/spleen_control_full.graphml
- __MACOSX/Supplementary File 2_ spleen nets/._spleen_control_full.graphml
- Supplementary File 2_ spleen nets/spleen_ibd_full.graphml
- __MACOSX/Supplementary File 2_ spleen nets/._spleen_ibd_full.graphml
- Supplementary File 2_ spleen nets/Session_Spleen.cys
- __MACOSX/Supplementary File 2_ spleen nets/._Session_Spleen.cys
- Supplementary File 2_ spleen nets/README.txt
- __MACOSX/Supplementary File 2_ spleen nets/._README.txt
