# Supplementary material for: Identification of master regulator genes controlling pathogenic CD4+ T cell fate in inflammatory bowel disease through transcriptional network analysis
Source: Sci Rep. 2024 May 8;14:10553. doi: 10.1038/s41598-024-61158-4 (PMC11078927; doi:10.1038/s41598-024-61158-4)
Supplement: Supplementary file 4 — Supplementary Information 3. [file 41598_2024_61158_MOESM4_ESM.zip › Supplementary File 2_ spleen nets/spleen_master_regulator_candidates.graphml]

<?xml version='1.0' encoding='utf-8'?>
<graphml xmlns="http://graphml.graphdrawing.org/xmlns" xmlns:xsi="http://www.w3.org/2001/XMLSchema-instance" xsi:schemaLocation="http://graphml.graphdrawing.org/xmlns http://graphml.graphdrawing.org/xmlns/1.0/graphml.xsd"><key id="d32" for="edge" attr.name="Present_in_ibd" attr.type="string"/>
<key id="d31" for="edge" attr.name="Present_in_control" attr.type="string"/>
<key id="d30" for="edge" attr.name="found_in" attr.type="string"/>
<key id="d29" for="edge" attr.name="effect" attr.type="string"/>
<key id="d28" for="edge" attr.name="EdgeBetweenness" attr.type="double"/>
<key id="d27" for="edge" attr.name="interaction" attr.type="string"/>
<key id="d26" for="edge" attr.name="selected" attr.type="boolean"/>
<key id="d25" for="edge" attr.name="name" attr.type="string"/>
<key id="d24" for="edge" attr.name="shared interaction" attr.type="string"/>
<key id="d23" for="edge" attr.name="shared name" attr.type="string"/>
<key id="d22" for="edge" attr.name="SUID" attr.type="long"/>
<key id="d21" for="node" attr.name="Stress" attr.type="long"/>
<key id="d20" for="node" attr.name="SelfLoops" attr.type="long"/>
<key id="d19" for="node" attr.name="PartnerOfMultiEdgedNodePairs" attr.type="long"/>
<key id="d18" for="node" attr.name="Outdegree" attr.type="long"/>
<key id="d17" for="node" attr.name="NeighborhoodConnectivity" attr.type="double"/>
<key id="d16" for="node" attr.name="IsSingleNode" attr.type="boolean"/>
<key id="d15" for="node" attr.name="Indegree" attr.type="long"/>
<key id="d14" for="node" attr.name="EdgeCount" attr.type="long"/>
<key id="d13" for="node" attr.name="Eccentricity" attr.type="long"/>
<key id="d12" for="node" attr.name="ClusteringCoefficient" attr.type="double"/>
<key id="d11" for="node" attr.name="ClosenessCentrality" attr.type="double"/>
<key id="d10" for="node" attr.name="BetweennessCentrality" attr.type="double"/>
<key id="d9" for="node" attr.name="AverageShortestPathLength" attr.type="double"/>
<key id="d8" for="node" attr.name="status_in_ibd" attr.type="string"/>
<key id="d7" for="node" attr.name="Present_in_ibd" attr.type="string"/>
<key id="d6" for="node" attr.name="Present_in_control" attr.type="string"/>
<key id="d5" for="node" attr.name="Matching.Attribute" attr.type="string"/>
<key id="d4" for="node" attr.name="label" attr.type="string"/>
<key id="d3" for="node" attr.name="selected" attr.type="boolean"/>
<key id="d2" for="node" attr.name="name" attr.type="string"/>
<key id="d1" for="node" attr.name="shared name" attr.type="string"/>
<key id="d0" for="node" attr.name="SUID" attr.type="long"/>
<graph edgedefault="directed"><node id="126297">
  <data key="d0">126297</data>
  <data key="d1">Rab27a</data>
  <data key="d2">Rab27a</data>
  <data key="d3">False</data>
  <data key="d4">Rab27a</data>
  <data key="d5">RAB27A</data>
  <data key="d6">Yes</data>
  <data key="d7">Yes</data>
  <data key="d8">down</data>
  <data key="d9">0.0</data>
  <data key="d10">0.0</data>
  <data key="d11">0.0</data>
  <data key="d12">0.0</data>
  <data key="d13">0</data>
  <data key="d14">1</data>
  <data key="d15">1</data>
  <data key="d16">False</data>
  <data key="d17">91.0</data>
  <data key="d18">0</data>
  <data key="d19">0</data>
  <data key="d20">0</data>
  <data key="d21">0</data>
</node>
<node id="126295">
  <data key="d0">126295</data>
  <data key="d1">Ablim2</data>
  <data key="d2">Ablim2</data>
  <data key="d3">False</data>
  <data key="d4">Ablim2</data>
  <data key="d5">ABLIM2</data>
  <data key="d6">Yes</data>
  <data key="d7">Yes</data>
  <data key="d8">up</data>
  <data key="d9">0.0</data>
  <data key="d10">0.0</data>
  <data key="d11">0.0</data>
  <data key="d12">0.0</data>
  <data key="d13">0</data>
  <data key="d14">2</data>
  <data key="d15">2</data>
  <data key="d16">False</data>
  <data key="d17">53.5</data>
  <data key="d18">0</data>
  <data key="d19">0</data>
  <data key="d20">0</data>
  <data key="d21">0</data>
</node>
<node id="126293">
  <data key="d0">126293</data>
  <data key="d1">Max</data>
  <data key="d2">Max</data>
  <data key="d3">False</data>
  <data key="d4">Max</data>
  <data key="d5">MAX</data>
  <data key="d6">Yes</data>
  <data key="d7">Yes</data>
  <data key="d8">-</data>
  <data key="d9">3.465018094089264</data>
  <data key="d10">0.534649628318976</data>
  <data key="d11">0.2885987815491732</data>
  <data key="d12">0.00409626216077829</data>
  <data key="d13">7</data>
  <data key="d14">63</data>
  <data key="d15">1</data>
  <data key="d16">False</data>
  <data key="d17">19.333333333333332</data>
  <data key="d18">62</data>
  <data key="d19">0</data>
  <data key="d20">0</data>
  <data key="d21">51144578</data>
</node>
<node id="126291">
  <data key="d0">126291</data>
  <data key="d1">Igfbp4</data>
  <data key="d2">Igfbp4</data>
  <data key="d3">False</data>
  <data key="d4">Igfbp4</data>
  <data key="d5">IGFBP4</data>
  <data key="d6">Yes</data>
  <data key="d7">Yes</data>
  <data key="d8">down</data>
  <data key="d9">0.0</data>
  <data key="d10">0.0</data>
  <data key="d11">0.0</data>
  <data key="d12">0.0</data>
  <data key="d13">0</data>
  <data key="d14">1</data>
  <data key="d15">1</data>
  <data key="d16">False</data>
  <data key="d17">651.0</data>
  <data key="d18">0</data>
  <data key="d19">0</data>
  <data key="d20">0</data>
  <data key="d21">0</data>
</node>
<node id="126289">
  <data key="d0">126289</data>
  <data key="d1">Sp1</data>
  <data key="d2">Sp1</data>
  <data key="d3">False</data>
  <data key="d4">Sp1</data>
  <data key="d5">SP1</data>
  <data key="d6">Yes</data>
  <data key="d7">Yes</data>
  <data key="d8">-</data>
  <data key="d9">2.3890229191797347</data>
  <data key="d10">8.560820154627269</data>
  <data key="d11">0.4185811663721282</data>
  <data key="d12">0.004156918350466738</data>
  <data key="d13">6</data>
  <data key="d14">657</data>
  <data key="d15">8</data>
  <data key="d16">False</data>
  <data key="d17">14.861751152073733</data>
  <data key="d18">649</data>
  <data key="d19">4</data>
  <data key="d20">1</data>
  <data key="d21">1140022578</data>
</node>
<node id="126287">
  <data key="d0">126287</data>
  <data key="d1">Aqp3</data>
  <data key="d2">Aqp3</data>
  <data key="d3">False</data>
  <data key="d4">Aqp3</data>
  <data key="d5">AQP3</data>
  <data key="d6">Yes</data>
  <data key="d7">Yes</data>
  <data key="d8">down</data>
  <data key="d9">0.0</data>
  <data key="d10">0.0</data>
  <data key="d11">0.0</data>
  <data key="d12">0.0</data>
  <data key="d13">0</data>
  <data key="d14">2</data>
  <data key="d15">2</data>
  <data key="d16">False</data>
  <data key="d17">302.0</data>
  <data key="d18">0</data>
  <data key="d19">0</data>
  <data key="d20">0</data>
  <data key="d21">0</data>
</node>
<node id="126285">
  <data key="d0">126285</data>
  <data key="d1">Chek2</data>
  <data key="d2">Chek2</data>
  <data key="d3">False</data>
  <data key="d4">Chek2</data>
  <data key="d5">CHEK2</data>
  <data key="d6">Yes</data>
  <data key="d7">Yes</data>
  <data key="d8">up</data>
  <data key="d9">0.0</data>
  <data key="d10">0.0</data>
  <data key="d11">0.0</data>
  <data key="d12">0.0</data>
  <data key="d13">0</data>
  <data key="d14">3</data>
  <data key="d15">3</data>
  <data key="d16">False</data>
  <data key="d17">147.66666666666666</data>
  <data key="d18">0</data>
  <data key="d19">0</data>
  <data key="d20">0</data>
  <data key="d21">0</data>
</node>
<node id="126283">
  <data key="d0">126283</data>
  <data key="d1">Lta</data>
  <data key="d2">Lta</data>
  <data key="d3">False</data>
  <data key="d4">Lta</data>
  <data key="d5">LTA</data>
  <data key="d6">Yes</data>
  <data key="d7">Yes</data>
  <data key="d8">up</data>
  <data key="d9">0.0</data>
  <data key="d10">0.0</data>
  <data key="d11">0.0</data>
  <data key="d12">0.0</data>
  <data key="d13">0</data>
  <data key="d14">1</data>
  <data key="d15">1</data>
  <data key="d16">False</data>
  <data key="d17">376.0</data>
  <data key="d18">0</data>
  <data key="d19">0</data>
  <data key="d20">0</data>
  <data key="d21">0</data>
</node>
<node id="126281">
  <data key="d0">126281</data>
  <data key="d1">Tbx21</data>
  <data key="d2">Tbx21</data>
  <data key="d3">False</data>
  <data key="d4">Tbx21</data>
  <data key="d5">TBX21</data>
  <data key="d6">Yes</data>
  <data key="d7">Yes</data>
  <data key="d8">-</data>
  <data key="d9">3.7716123843988743</data>
  <data key="d10">2.178152431687673</data>
  <data key="d11">0.26513859275053303</data>
  <data key="d12">0.007936507936507936</data>
  <data key="d13">7</data>
  <data key="d14">92</data>
  <data key="d15">9</data>
  <data key="d16">False</data>
  <data key="d17">22.681318681318682</data>
  <data key="d18">83</data>
  <data key="d19">1</data>
  <data key="d20">0</data>
  <data key="d21">341151226</data>
</node>
<node id="126279">
  <data key="d0">126279</data>
  <data key="d1">Nfkb1</data>
  <data key="d2">Nfkb1</data>
  <data key="d3">False</data>
  <data key="d4">Nfkb1</data>
  <data key="d5">NFKB1</data>
  <data key="d6">Yes</data>
  <data key="d7">Yes</data>
  <data key="d8">-</data>
  <data key="d9">2.6107760353839966</data>
  <data key="d10">29.678916803668102</data>
  <data key="d11">0.38302787617434164</data>
  <data key="d12">0.010695035460992907</data>
  <data key="d13">6</data>
  <data key="d14">389</data>
  <data key="d15">37</data>
  <data key="d16">False</data>
  <data key="d17">24.72872340425532</data>
  <data key="d18">352</data>
  <data key="d19">11</data>
  <data key="d20">1</data>
</node>
<node id="126277">
  <data key="d0">126277</data>
  <data key="d1">Hspa8</data>
  <data key="d2">Hspa8</data>
  <data key="d3">False</data>
  <data key="d4">Hspa8</data>
  <data key="d5">HSPA8</data>
  <data key="d6">Yes</data>
  <data key="d7">Yes</data>
  <data key="d8">up</data>
  <data key="d9">0.0</data>
  <data key="d10">0.0</data>
  <data key="d11">0.0</data>
  <data key="d12">0.0</data>
  <data key="d13">0</data>
  <data key="d14">2</data>
  <data key="d15">2</data>
  <data key="d16">False</data>
  <data key="d17">247.0</data>
  <data key="d18">0</data>
  <data key="d19">0</data>
  <data key="d20">0</data>
  <data key="d21">0</data>
</node>
<node id="126275">
  <data key="d0">126275</data>
  <data key="d1">Trp53</data>
  <data key="d2">Trp53</data>
  <data key="d3">False</data>
  <data key="d4">Trp53</data>
  <data key="d5">TRP53</data>
  <data key="d6">Yes</data>
  <data key="d7">Yes</data>
  <data key="d8">-</data>
  <data key="d9">2.665058303176518</data>
  <data key="d10">31.387263472529636</data>
  <data key="d11">0.3752263126131563</data>
  <data key="d12">0.006304105548738616</data>
  <data key="d13">6</data>
  <data key="d14">443</data>
  <data key="d15">48</data>
  <data key="d16">False</data>
  <data key="d17">19.682464454976305</data>
  <data key="d18">395</data>
  <data key="d19">19</data>
  <data key="d20">1</data>
</node>
<node id="126273">
  <data key="d0">126273</data>
  <data key="d1">Myc</data>
  <data key="d2">Myc</data>
  <data key="d3">False</data>
  <data key="d4">Myc</data>
  <data key="d5">MYC</data>
  <data key="d6">Yes</data>
  <data key="d7">Yes</data>
  <data key="d8">-</data>
  <data key="d9">2.6409328508242864</data>
  <data key="d10">43.32642668265197</data>
  <data key="d11">0.37865408038976855</data>
  <data key="d12">0.00518383454010535</data>
  <data key="d13">6</data>
  <data key="d14">490</data>
  <data key="d15">67</data>
  <data key="d16">False</data>
  <data key="d17">21.0167714884696</data>
  <data key="d18">423</data>
  <data key="d19">11</data>
  <data key="d20">1</data>
</node>
<node id="126271">
  <data key="d0">126271</data>
  <data key="d1">Dll1</data>
  <data key="d2">Dll1</data>
  <data key="d3">False</data>
  <data key="d4">Dll1</data>
  <data key="d5">DLL1</data>
  <data key="d6">Yes</data>
  <data key="d7">Yes</data>
  <data key="d8">up</data>
  <data key="d9">0.0</data>
  <data key="d10">0.0</data>
  <data key="d11">0.0</data>
  <data key="d12">0.0</data>
  <data key="d13">0</data>
  <data key="d14">2</data>
  <data key="d15">2</data>
  <data key="d16">False</data>
  <data key="d17">30.5</data>
  <data key="d18">0</data>
  <data key="d19">0</data>
  <data key="d20">0</data>
  <data key="d21">0</data>
</node>
<node id="126269">
  <data key="d0">126269</data>
  <data key="d1">Lef1</data>
  <data key="d2">Lef1</data>
  <data key="d3">False</data>
  <data key="d4">Lef1</data>
  <data key="d5">LEF1</data>
  <data key="d6">Yes</data>
  <data key="d7">Yes</data>
  <data key="d8">-</data>
  <data key="d9">3.131684760755931</data>
  <data key="d10">2.4723789210861136</data>
  <data key="d11">0.3193169416447326</data>
  <data key="d12">0.02756892230576441</data>
  <data key="d13">6</data>
  <data key="d14">60</data>
  <data key="d15">6</data>
  <data key="d16">False</data>
  <data key="d17">40.43859649122807</data>
  <data key="d18">54</data>
  <data key="d19">3</data>
  <data key="d20">0</data>
  <data key="d21">350077569</data>
</node>
<edge source="126293" target="126295">
  <data key="d22">126337</data>
  <data key="d23">MAX (interacts with) ABLIM2</data>
  <data key="d24">interacts with</data>
  <data key="d25">MAX (interacts with) ABLIM2</data>
  <data key="d26">False</data>
  <data key="d27">interacts with</data>
  <data key="d28">1169685.0</data>
  <data key="d29">Unknown</data>
  <data key="d30">DoRothEA</data>
  <data key="d31">Yes</data>
  <data key="d32">Yes</data>
</edge>
<edge source="126293" target="126275">
  <data key="d22">126335</data>
  <data key="d23">MAX (interacts with) TRP53</data>
  <data key="d24">interacts with</data>
  <data key="d25">MAX (interacts with) TRP53</data>
  <data key="d26">False</data>
  <data key="d27">interacts with</data>
  <data key="d28">13287773.257250138</data>
  <data key="d29">Unknown</data>
  <data key="d30">TRRUST</data>
  <data key="d31">Yes</data>
  <data key="d32">Yes</data>
</edge>
<edge source="126289" target="126279">
  <data key="d22">126333</data>
  <data key="d23">SP1 (interacts with) NFKB1</data>
  <data key="d24">interacts with</data>
  <data key="d25">SP1 (interacts with) NFKB1</data>
  <data key="d26">False</data>
  <data key="d27">interacts with</data>
  <data key="d28">2808920.4740961813</data>
  <data key="d29">h-activation</data>
  <data key="d30">DoRothEA</data>
  <data key="d31">Yes</data>
  <data key="d32">Yes</data>
</edge>
<edge source="126289" target="126273">
  <data key="d22">126331</data>
  <data key="d23">SP1 (interacts with) MYC</data>
  <data key="d24">interacts with</data>
  <data key="d25">SP1 (interacts with) MYC</data>
  <data key="d26">False</data>
  <data key="d27">interacts with</data>
  <data key="d28">4897410.437173316</data>
  <data key="d29">Repression</data>
  <data key="d30">TRRUST, DoRothEA, RegNetwork</data>
  <data key="d31">Yes</data>
  <data key="d32">Yes</data>
</edge>
<edge source="126289" target="126291">
  <data key="d22">126329</data>
  <data key="d23">SP1 (interacts with) IGFBP4</data>
  <data key="d24">interacts with</data>
  <data key="d25">SP1 (interacts with) IGFBP4</data>
  <data key="d26">False</data>
  <data key="d27">interacts with</data>
  <data key="d28">1169685.0</data>
  <data key="d29">Unknown</data>
  <data key="d30">DoRothEA</data>
  <data key="d31">Yes</data>
  <data key="d32">Yes</data>
</edge>
<edge source="126289" target="126275">
  <data key="d22">126327</data>
  <data key="d23">SP1 (interacts with) TRP53</data>
  <data key="d24">interacts with</data>
  <data key="d25">SP1 (interacts with) TRP53</data>
  <data key="d26">False</data>
  <data key="d27">interacts with</data>
  <data key="d28">3313565.3743668147</data>
  <data key="d29">Unknown</data>
  <data key="d30">DoRothEA</data>
  <data key="d31">Yes</data>
  <data key="d32">Yes</data>
</edge>
<edge source="126281" target="126297">
  <data key="d22">126325</data>
  <data key="d23">TBX21 (interacts with) RAB27A</data>
  <data key="d24">interacts with</data>
  <data key="d25">TBX21 (interacts with) RAB27A</data>
  <data key="d26">False</data>
  <data key="d27">interacts with</data>
  <data key="d28">1169685.0</data>
  <data key="d29">Unknown</data>
  <data key="d30">DoRothEA</data>
  <data key="d31">Yes</data>
  <data key="d32">Yes</data>
</edge>
<edge source="126279" target="126283">
  <data key="d22">126323</data>
  <data key="d23">NFKB1 (interacts with) LTA</data>
  <data key="d24">interacts with</data>
  <data key="d25">NFKB1 (interacts with) LTA</data>
  <data key="d26">False</data>
  <data key="d27">interacts with</data>
  <data key="d28">1169685.0</data>
  <data key="d29">Unknown</data>
  <data key="d30">DoRothEA</data>
  <data key="d31">Yes</data>
  <data key="d32">Yes</data>
</edge>
<edge source="126279" target="126273">
  <data key="d22">126321</data>
  <data key="d23">NFKB1 (interacts with) MYC</data>
  <data key="d24">interacts with</data>
  <data key="d25">NFKB1 (interacts with) MYC</data>
  <data key="d26">False</data>
  <data key="d27">interacts with</data>
  <data key="d28">50889521.19494425</data>
  <data key="d29">Activation, Repression</data>
  <data key="d30">TRRUST, DoRothEA, RegNetwork</data>
  <data key="d31">Yes</data>
  <data key="d32">Yes</data>
</edge>
<edge source="126279" target="126281">
  <data key="d22">126319</data>
  <data key="d23">NFKB1 (interacts with) TBX21</data>
  <data key="d24">interacts with</data>
  <data key="d25">NFKB1 (interacts with) TBX21</data>
  <data key="d26">False</data>
  <data key="d27">interacts with</data>
  <data key="d28">19186764.424714375</data>
  <data key="d29">Unknown</data>
  <data key="d30">DoRothEA</data>
  <data key="d31">Yes</data>
  <data key="d32">Yes</data>
</edge>
<edge source="126279" target="126275">
  <data key="d22">126317</data>
  <data key="d23">NFKB1 (interacts with) TRP53</data>
  <data key="d24">interacts with</data>
  <data key="d25">NFKB1 (interacts with) TRP53</data>
  <data key="d26">False</data>
  <data key="d27">interacts with</data>
  <data key="d28">52783975.05730843</data>
  <data key="d29">Repression</data>
  <data key="d30">TRRUST, DoRothEA</data>
  <data key="d31">Yes</data>
  <data key="d32">Yes</data>
</edge>
<edge source="126279" target="126269">
  <data key="d22">126315</data>
  <data key="d23">NFKB1 (interacts with) LEF1</data>
  <data key="d24">interacts with</data>
  <data key="d25">NFKB1 (interacts with) LEF1</data>
  <data key="d26">False</data>
  <data key="d27">interacts with</data>
  <data key="d28">10272876.064522462</data>
  <data key="d29">Activation</data>
  <data key="d30">TRRUST</data>
  <data key="d31">Yes</data>
  <data key="d32">Yes</data>
</edge>
<edge source="126275" target="126279">
  <data key="d22">126313</data>
  <data key="d23">TRP53 (interacts with) NFKB1</data>
  <data key="d24">interacts with</data>
  <data key="d25">TRP53 (interacts with) NFKB1</data>
  <data key="d26">False</data>
  <data key="d27">interacts with</data>
  <data key="d28">49558606.00165873</data>
  <data key="d29">Unknown</data>
  <data key="d30">TRRUST</data>
  <data key="d31">Yes</data>
  <data key="d32">Yes</data>
</edge>
<edge source="126275" target="126273">
  <data key="d22">126311</data>
  <data key="d23">TRP53 (interacts with) MYC</data>
  <data key="d24">interacts with</data>
  <data key="d25">TRP53 (interacts with) MYC</data>
  <data key="d26">False</data>
  <data key="d27">interacts with</data>
  <data key="d28">55352474.02030184</data>
  <data key="d29">Unknown</data>
  <data key="d30">TRRUST, DoRothEA</data>
  <data key="d31">Yes</data>
  <data key="d32">Yes</data>
</edge>
<edge source="126275" target="126287">
  <data key="d22">126309</data>
  <data key="d23">TRP53 (interacts with) AQP3</data>
  <data key="d24">interacts with</data>
  <data key="d25">TRP53 (interacts with) AQP3</data>
  <data key="d26">False</data>
  <data key="d27">interacts with</data>
  <data key="d28">1083586.642612949</data>
  <data key="d29">Unknown</data>
  <data key="d30">RegNetwork</data>
  <data key="d31">Yes</data>
  <data key="d32">Yes</data>
</edge>
<edge source="126275" target="126285">
  <data key="d22">126307</data>
  <data key="d23">TRP53 (interacts with) CHEK2</data>
  <data key="d24">interacts with</data>
  <data key="d25">TRP53 (interacts with) CHEK2</data>
  <data key="d26">False</data>
  <data key="d27">interacts with</data>
  <data key="d28">1157350.2777777768</data>
  <data key="d29">Unknown</data>
  <data key="d30">DoRothEA, RegNetwork</data>
  <data key="d31">Yes</data>
  <data key="d32">Yes</data>
</edge>
<edge source="126273" target="126277">
  <data key="d22">126305</data>
  <data key="d23">MYC (interacts with) HSPA8</data>
  <data key="d24">interacts with</data>
  <data key="d25">MYC (interacts with) HSPA8</data>
  <data key="d26">False</data>
  <data key="d27">interacts with</data>
  <data key="d28">1162685.921428591</data>
  <data key="d29">Unknown</data>
  <data key="d30">DoRothEA</data>
  <data key="d31">Yes</data>
  <data key="d32">Yes</data>
</edge>
<edge source="126273" target="126275">
  <data key="d22">126303</data>
  <data key="d23">MYC (interacts with) TRP53</data>
  <data key="d24">interacts with</data>
  <data key="d25">MYC (interacts with) TRP53</data>
  <data key="d26">False</data>
  <data key="d27">interacts with</data>
  <data key="d28">56054901.40127675</data>
  <data key="d29">Activation</data>
  <data key="d30">TRRUST, DoRothEA</data>
  <data key="d31">Yes</data>
  <data key="d32">Yes</data>
</edge>
<edge source="126269" target="126273">
  <data key="d22">126301</data>
  <data key="d23">LEF1 (interacts with) MYC</data>
  <data key="d24">interacts with</data>
  <data key="d25">LEF1 (interacts with) MYC</data>
  <data key="d26">False</data>
  <data key="d27">interacts with</data>
  <data key="d28">23374832.36300498</data>
  <data key="d29">Unknown</data>
  <data key="d30">DoRothEA, RegNetwork</data>
  <data key="d31">Yes</data>
  <data key="d32">Yes</data>
</edge>
<edge source="126269" target="126271">
  <data key="d22">126299</data>
  <data key="d23">LEF1 (interacts with) DLL1</data>
  <data key="d24">interacts with</data>
  <data key="d25">LEF1 (interacts with) DLL1</data>
  <data key="d26">False</data>
  <data key="d27">interacts with</data>
  <data key="d28">1169685.0</data>
  <data key="d29">Activation</data>
  <data key="d30">TRRUST</data>
  <data key="d31">Yes</data>
  <data key="d32">Yes</data>
</edge>
</graph></graphml>
