# Supplementary material for: Identification of master regulator genes controlling pathogenic CD4+ T cell fate in inflammatory bowel disease through transcriptional network analysis
Source: Sci Rep. 2024 May 8;14:10553. doi: 10.1038/s41598-024-61158-4 (PMC11078927; doi:10.1038/s41598-024-61158-4)
Supplement: Supplementary file 4 — Supplementary Information 3. [file 41598_2024_61158_MOESM4_ESM.zip › Supplementary File 2_ spleen nets/spleen_control_full.graphml]

<?xml version='1.0' encoding='utf-8'?>
<graphml xmlns="http://graphml.graphdrawing.org/xmlns" xmlns:xsi="http://www.w3.org/2001/XMLSchema-instance" xsi:schemaLocation="http://graphml.graphdrawing.org/xmlns http://graphml.graphdrawing.org/xmlns/1.0/graphml.xsd"><key id="d15" for="edge" attr.name="found_in" attr.type="string"/>
<key id="d14" for="edge" attr.name="effect" attr.type="string"/>
<key id="d13" for="edge" attr.name="Present_in_control" attr.type="string"/>
<key id="d12" for="edge" attr.name="interaction" attr.type="string"/>
<key id="d11" for="edge" attr.name="selected" attr.type="boolean"/>
<key id="d10" for="edge" attr.name="name" attr.type="string"/>
<key id="d9" for="edge" attr.name="shared interaction" attr.type="string"/>
<key id="d8" for="edge" attr.name="shared name" attr.type="string"/>
<key id="d7" for="edge" attr.name="SUID" attr.type="long"/>
<key id="d6" for="node" attr.name="Present_in_control" attr.type="string"/>
<key id="d5" for="node" attr.name="status_in_ibd" attr.type="string"/>
<key id="d4" for="node" attr.name="label" attr.type="string"/>
<key id="d3" for="node" attr.name="selected" attr.type="boolean"/>
<key id="d2" for="node" attr.name="name" attr.type="string"/>
<key id="d1" for="node" attr.name="shared name" attr.type="string"/>
<key id="d0" for="node" attr.name="SUID" attr.type="long"/>
<graph edgedefault="directed"><node id="53007">
  <data key="d0">53007</data>
  <data key="d1">S100g</data>
  <data key="d2">S100g</data>
  <data key="d3">False</data>
  <data key="d4">S100g</data>
  <data key="d5">-</data>
  <data key="d6">Yes</data>
</node>
<node id="53005">
  <data key="d0">53005</data>
  <data key="d1">Cox5b</data>
  <data key="d2">Cox5b</data>
  <data key="d3">False</data>
  <data key="d4">Cox5b</data>
  <data key="d5">-</data>
  <data key="d6">Yes</data>
</node>
<node id="53003">
  <data key="d0">53003</data>
  <data key="d1">Rps14</data>
  <data key="d2">Rps14</data>
  <data key="d3">False</data>
  <data key="d4">Rps14</data>
  <data key="d5">-</data>
  <data key="d6">Yes</data>
</node>
<node id="53001">
  <data key="d0">53001</data>
  <data key="d1">Cfh</data>
  <data key="d2">Cfh</data>
  <data key="d3">False</data>
  <data key="d4">Cfh</data>
  <data key="d5">-</data>
  <data key="d6">Yes</data>
</node>
<node id="52999">
  <data key="d0">52999</data>
  <data key="d1">Myoc</data>
  <data key="d2">Myoc</data>
  <data key="d3">False</data>
  <data key="d4">Myoc</data>
  <data key="d5">-</data>
  <data key="d6">Yes</data>
</node>
<node id="52997">
  <data key="d0">52997</data>
  <data key="d1">Prkaca</data>
  <data key="d2">Prkaca</data>
  <data key="d3">False</data>
  <data key="d4">Prkaca</data>
  <data key="d5">-</data>
  <data key="d6">Yes</data>
</node>
<node id="52995">
  <data key="d0">52995</data>
  <data key="d1">Surf2</data>
  <data key="d2">Surf2</data>
  <data key="d3">False</data>
  <data key="d4">Surf2</data>
  <data key="d5">-</data>
  <data key="d6">Yes</data>
</node>
<node id="52993">
  <data key="d0">52993</data>
  <data key="d1">Gabbr1</data>
  <data key="d2">Gabbr1</data>
  <data key="d3">False</data>
  <data key="d4">Gabbr1</data>
  <data key="d5">-</data>
  <data key="d6">Yes</data>
</node>
<node id="52991">
  <data key="d0">52991</data>
  <data key="d1">Mmu-mir-34a-5p</data>
  <data key="d2">Mmu-mir-34a-5p</data>
  <data key="d3">False</data>
  <data key="d4">Mmu-mir-34a-5p</data>
  <data key="d5">-</data>
  <data key="d6">Yes</data>
</node>
<node id="52989">
  <data key="d0">52989</data>
  <data key="d1">Shisa5</data>
  <data key="d2">Shisa5</data>
  <data key="d3">False</data>
  <data key="d4">Shisa5</data>
  <data key="d5">-</data>
  <data key="d6">Yes</data>
</node>
<node id="52987">
  <data key="d0">52987</data>
  <data key="d1">2300009n04rik</data>
  <data key="d2">2300009n04rik</data>
  <data key="d3">False</data>
  <data key="d4">2300009n04rik</data>
  <data key="d5">-</data>
  <data key="d6">Yes</data>
</node>
<node id="52985">
  <data key="d0">52985</data>
  <data key="d1">Sesn3</data>
  <data key="d2">Sesn3</data>
  <data key="d3">False</data>
  <data key="d4">Sesn3</data>
  <data key="d5">-</data>
  <data key="d6">Yes</data>
</node>
<node id="52983">
  <data key="d0">52983</data>
  <data key="d1">Bai1</data>
  <data key="d2">Bai1</data>
  <data key="d3">False</data>
  <data key="d4">Bai1</data>
  <data key="d5">-</data>
  <data key="d6">Yes</data>
</node>
<node id="52981">
  <data key="d0">52981</data>
  <data key="d1">Cdc42</data>
  <data key="d2">Cdc42</data>
  <data key="d3">False</data>
  <data key="d4">Cdc42</data>
  <data key="d5">-</data>
  <data key="d6">Yes</data>
</node>
<node id="52979">
  <data key="d0">52979</data>
  <data key="d1">Csn3</data>
  <data key="d2">Csn3</data>
  <data key="d3">False</data>
  <data key="d4">Csn3</data>
  <data key="d5">-</data>
  <data key="d6">Yes</data>
</node>
<node id="52977">
  <data key="d0">52977</data>
  <data key="d1">Eef1a1</data>
  <data key="d2">Eef1a1</data>
  <data key="d3">False</data>
  <data key="d4">Eef1a1</data>
  <data key="d5">-</data>
  <data key="d6">Yes</data>
</node>
<node id="52975">
  <data key="d0">52975</data>
  <data key="d1">Eef1a2</data>
  <data key="d2">Eef1a2</data>
  <data key="d3">False</data>
  <data key="d4">Eef1a2</data>
  <data key="d5">-</data>
  <data key="d6">Yes</data>
</node>
<node id="52973">
  <data key="d0">52973</data>
  <data key="d1">Expi</data>
  <data key="d2">Expi</data>
  <data key="d3">False</data>
  <data key="d4">Expi</data>
  <data key="d5">-</data>
  <data key="d6">Yes</data>
</node>
<node id="52971">
  <data key="d0">52971</data>
  <data key="d1">Fdxr</data>
  <data key="d2">Fdxr</data>
  <data key="d3">False</data>
  <data key="d4">Fdxr</data>
  <data key="d5">-</data>
  <data key="d6">Yes</data>
</node>
<node id="52969">
  <data key="d0">52969</data>
  <data key="d1">Hnrnpab</data>
  <data key="d2">Hnrnpab</data>
  <data key="d3">False</data>
  <data key="d4">Hnrnpab</data>
  <data key="d5">-</data>
  <data key="d6">Yes</data>
</node>
<node id="52967">
  <data key="d0">52967</data>
  <data key="d1">Irs3</data>
  <data key="d2">Irs3</data>
  <data key="d3">False</data>
  <data key="d4">Irs3</data>
  <data key="d5">-</data>
  <data key="d6">Yes</data>
</node>
<node id="52965">
  <data key="d0">52965</data>
  <data key="d1">Ssrp1</data>
  <data key="d2">Ssrp1</data>
  <data key="d3">False</data>
  <data key="d4">Ssrp1</data>
  <data key="d5">-</data>
  <data key="d6">Yes</data>
</node>
<node id="52963">
  <data key="d0">52963</data>
  <data key="d1">Tep1</data>
  <data key="d2">Tep1</data>
  <data key="d3">False</data>
  <data key="d4">Tep1</data>
  <data key="d5">-</data>
  <data key="d6">Yes</data>
</node>
<node id="52961">
  <data key="d0">52961</data>
  <data key="d1">Terc</data>
  <data key="d2">Terc</data>
  <data key="d3">False</data>
  <data key="d4">Terc</data>
  <data key="d5">-</data>
  <data key="d6">Yes</data>
</node>
<node id="52959">
  <data key="d0">52959</data>
  <data key="d1">Aamp</data>
  <data key="d2">Aamp</data>
  <data key="d3">False</data>
  <data key="d4">Aamp</data>
  <data key="d5">-</data>
  <data key="d6">Yes</data>
</node>
<node id="52957">
  <data key="d0">52957</data>
  <data key="d1">Daglb</data>
  <data key="d2">Daglb</data>
  <data key="d3">False</data>
  <data key="d4">Daglb</data>
  <data key="d5">-</data>
  <data key="d6">Yes</data>
</node>
<node id="52955">
  <data key="d0">52955</data>
  <data key="d1">Cables2</data>
  <data key="d2">Cables2</data>
  <data key="d3">False</data>
  <data key="d4">Cables2</data>
  <data key="d5">-</data>
  <data key="d6">Yes</data>
</node>
<node id="52953">
  <data key="d0">52953</data>
  <data key="d1">Rfwd2</data>
  <data key="d2">Rfwd2</data>
  <data key="d3">False</data>
  <data key="d4">Rfwd2</data>
  <data key="d5">-</data>
  <data key="d6">Yes</data>
</node>
<node id="52951">
  <data key="d0">52951</data>
  <data key="d1">Fkbp3</data>
  <data key="d2">Fkbp3</data>
  <data key="d3">False</data>
  <data key="d4">Fkbp3</data>
  <data key="d5">-</data>
  <data key="d6">Yes</data>
</node>
<node id="52949">
  <data key="d0">52949</data>
  <data key="d1">Ramp2</data>
  <data key="d2">Ramp2</data>
  <data key="d3">False</data>
  <data key="d4">Ramp2</data>
  <data key="d5">-</data>
  <data key="d6">Yes</data>
</node>
<node id="52947">
  <data key="d0">52947</data>
  <data key="d1">Lrdd</data>
  <data key="d2">Lrdd</data>
  <data key="d3">False</data>
  <data key="d4">Lrdd</data>
  <data key="d5">-</data>
  <data key="d6">Yes</data>
</node>
<node id="52945">
  <data key="d0">52945</data>
  <data key="d1">Mmu-mir-451a</data>
  <data key="d2">Mmu-mir-451a</data>
  <data key="d3">False</data>
  <data key="d4">Mmu-mir-451a</data>
  <data key="d5">-</data>
  <data key="d6">Yes</data>
</node>
<node id="52943">
  <data key="d0">52943</data>
  <data key="d1">Mmu-mir-709</data>
  <data key="d2">Mmu-mir-709</data>
  <data key="d3">False</data>
  <data key="d4">Mmu-mir-709</data>
  <data key="d5">-</data>
  <data key="d6">Yes</data>
</node>
<node id="52941">
  <data key="d0">52941</data>
  <data key="d1">Rnf41</data>
  <data key="d2">Rnf41</data>
  <data key="d3">False</data>
  <data key="d4">Rnf41</data>
  <data key="d5">-</data>
  <data key="d6">Yes</data>
</node>
<node id="52939">
  <data key="d0">52939</data>
  <data key="d1">Epb4.2</data>
  <data key="d2">Epb4.2</data>
  <data key="d3">False</data>
  <data key="d4">Epb4.2</data>
  <data key="d5">-</data>
  <data key="d6">Yes</data>
</node>
<node id="52937">
  <data key="d0">52937</data>
  <data key="d1">Gbp5</data>
  <data key="d2">Gbp5</data>
  <data key="d3">False</data>
  <data key="d4">Gbp5</data>
  <data key="d5">-</data>
  <data key="d6">Yes</data>
</node>
<node id="52935">
  <data key="d0">52935</data>
  <data key="d1">Krtap15</data>
  <data key="d2">Krtap15</data>
  <data key="d3">False</data>
  <data key="d4">Krtap15</data>
  <data key="d5">-</data>
  <data key="d6">Yes</data>
</node>
<node id="52933">
  <data key="d0">52933</data>
  <data key="d1">Casp4</data>
  <data key="d2">Casp4</data>
  <data key="d3">False</data>
  <data key="d4">Casp4</data>
  <data key="d5">-</data>
  <data key="d6">Yes</data>
</node>
<node id="52931">
  <data key="d0">52931</data>
  <data key="d1">Spink3</data>
  <data key="d2">Spink3</data>
  <data key="d3">False</data>
  <data key="d4">Spink3</data>
  <data key="d5">-</data>
  <data key="d6">Yes</data>
</node>
<node id="52929">
  <data key="d0">52929</data>
  <data key="d1">St6galnac2</data>
  <data key="d2">St6galnac2</data>
  <data key="d3">False</data>
  <data key="d4">St6galnac2</data>
  <data key="d5">-</data>
  <data key="d6">Yes</data>
</node>
<node id="52927">
  <data key="d0">52927</data>
  <data key="d1">Rgn</data>
  <data key="d2">Rgn</data>
  <data key="d3">False</data>
  <data key="d4">Rgn</data>
  <data key="d5">-</data>
  <data key="d6">Yes</data>
</node>
<node id="52925">
  <data key="d0">52925</data>
  <data key="d1">Prph</data>
  <data key="d2">Prph</data>
  <data key="d3">False</data>
  <data key="d4">Prph</data>
  <data key="d5">-</data>
  <data key="d6">Yes</data>
</node>
<node id="52923">
  <data key="d0">52923</data>
  <data key="d1">Myh2</data>
  <data key="d2">Myh2</data>
  <data key="d3">False</data>
  <data key="d4">Myh2</data>
  <data key="d5">-</data>
  <data key="d6">Yes</data>
</node>
<node id="52921">
  <data key="d0">52921</data>
  <data key="d1">Hras1</data>
  <data key="d2">Hras1</data>
  <data key="d3">False</data>
  <data key="d4">Hras1</data>
  <data key="d5">-</data>
  <data key="d6">Yes</data>
</node>
<node id="52919">
  <data key="d0">52919</data>
  <data key="d1">Hpn</data>
  <data key="d2">Hpn</data>
  <data key="d3">False</data>
  <data key="d4">Hpn</data>
  <data key="d5">-</data>
  <data key="d6">Yes</data>
</node>
<node id="52917">
  <data key="d0">52917</data>
  <data key="d1">Hba-a1</data>
  <data key="d2">Hba-a1</data>
  <data key="d3">False</data>
  <data key="d4">Hba-a1</data>
  <data key="d5">-</data>
  <data key="d6">Yes</data>
</node>
<node id="52915">
  <data key="d0">52915</data>
  <data key="d1">Slc26a2</data>
  <data key="d2">Slc26a2</data>
  <data key="d3">False</data>
  <data key="d4">Slc26a2</data>
  <data key="d5">-</data>
  <data key="d6">Yes</data>
</node>
<node id="52913">
  <data key="d0">52913</data>
  <data key="d1">Ckmt1</data>
  <data key="d2">Ckmt1</data>
  <data key="d3">False</data>
  <data key="d4">Ckmt1</data>
  <data key="d5">-</data>
  <data key="d6">Yes</data>
</node>
<node id="52911">
  <data key="d0">52911</data>
  <data key="d1">Cd24a</data>
  <data key="d2">Cd24a</data>
  <data key="d3">False</data>
  <data key="d4">Cd24a</data>
  <data key="d5">-</data>
  <data key="d6">Yes</data>
</node>
<node id="52909">
  <data key="d0">52909</data>
  <data key="d1">Mtch1</data>
  <data key="d2">Mtch1</data>
  <data key="d3">False</data>
  <data key="d4">Mtch1</data>
  <data key="d5">-</data>
  <data key="d6">Yes</data>
</node>
<node id="52907">
  <data key="d0">52907</data>
  <data key="d1">Sos2</data>
  <data key="d2">Sos2</data>
  <data key="d3">False</data>
  <data key="d4">Sos2</data>
  <data key="d5">-</data>
  <data key="d6">Yes</data>
</node>
<node id="52905">
  <data key="d0">52905</data>
  <data key="d1">Spry3</data>
  <data key="d2">Spry3</data>
  <data key="d3">False</data>
  <data key="d4">Spry3</data>
  <data key="d5">-</data>
  <data key="d6">Yes</data>
</node>
<node id="52903">
  <data key="d0">52903</data>
  <data key="d1">Spry4</data>
  <data key="d2">Spry4</data>
  <data key="d3">False</data>
  <data key="d4">Spry4</data>
  <data key="d5">-</data>
  <data key="d6">Yes</data>
</node>
<node id="52901">
  <data key="d0">52901</data>
  <data key="d1">Spred1</data>
  <data key="d2">Spred1</data>
  <data key="d3">False</data>
  <data key="d4">Spred1</data>
  <data key="d5">-</data>
  <data key="d6">Yes</data>
</node>
<node id="52899">
  <data key="d0">52899</data>
  <data key="d1">Spred3</data>
  <data key="d2">Spred3</data>
  <data key="d3">False</data>
  <data key="d4">Spred3</data>
  <data key="d5">-</data>
  <data key="d6">Yes</data>
</node>
<node id="52897">
  <data key="d0">52897</data>
  <data key="d1">Sf3b2</data>
  <data key="d2">Sf3b2</data>
  <data key="d3">False</data>
  <data key="d4">Sf3b2</data>
  <data key="d5">-</data>
  <data key="d6">Yes</data>
</node>
<node id="52895">
  <data key="d0">52895</data>
  <data key="d1">Erbb2ip</data>
  <data key="d2">Erbb2ip</data>
  <data key="d3">False</data>
  <data key="d4">Erbb2ip</data>
  <data key="d5">-</data>
  <data key="d6">Yes</data>
</node>
<node id="52893">
  <data key="d0">52893</data>
  <data key="d1">Acvr1b</data>
  <data key="d2">Acvr1b</data>
  <data key="d3">False</data>
  <data key="d4">Acvr1b</data>
  <data key="d5">-</data>
  <data key="d6">Yes</data>
</node>
<node id="52891">
  <data key="d0">52891</data>
  <data key="d1">Mmu-mir-7a-5p</data>
  <data key="d2">Mmu-mir-7a-5p</data>
  <data key="d3">False</data>
  <data key="d4">Mmu-mir-7a-5p</data>
  <data key="d5">-</data>
  <data key="d6">Yes</data>
</node>
<node id="52889">
  <data key="d0">52889</data>
  <data key="d1">Gpd2</data>
  <data key="d2">Gpd2</data>
  <data key="d3">False</data>
  <data key="d4">Gpd2</data>
  <data key="d5">-</data>
  <data key="d6">Yes</data>
</node>
<node id="52887">
  <data key="d0">52887</data>
  <data key="d1">G6pd2</data>
  <data key="d2">G6pd2</data>
  <data key="d3">False</data>
  <data key="d4">G6pd2</data>
  <data key="d5">-</data>
  <data key="d6">Yes</data>
</node>
<node id="52885">
  <data key="d0">52885</data>
  <data key="d1">Fgr</data>
  <data key="d2">Fgr</data>
  <data key="d3">False</data>
  <data key="d4">Fgr</data>
  <data key="d5">-</data>
  <data key="d6">Yes</data>
</node>
<node id="52883">
  <data key="d0">52883</data>
  <data key="d1">Bcmo1</data>
  <data key="d2">Bcmo1</data>
  <data key="d3">False</data>
  <data key="d4">Bcmo1</data>
  <data key="d5">-</data>
  <data key="d6">Yes</data>
</node>
<node id="52881">
  <data key="d0">52881</data>
  <data key="d1">Mmu-mir-378a-5p</data>
  <data key="d2">Mmu-mir-378a-5p</data>
  <data key="d3">False</data>
  <data key="d4">Mmu-mir-378a-5p</data>
  <data key="d5">-</data>
  <data key="d6">Yes</data>
</node>
<node id="52879">
  <data key="d0">52879</data>
  <data key="d1">Mmu-mir-148b-3p</data>
  <data key="d2">Mmu-mir-148b-3p</data>
  <data key="d3">False</data>
  <data key="d4">Mmu-mir-148b-3p</data>
  <data key="d5">-</data>
  <data key="d6">Yes</data>
</node>
<node id="52877">
  <data key="d0">52877</data>
  <data key="d1">Mmu-mir-103-3p</data>
  <data key="d2">Mmu-mir-103-3p</data>
  <data key="d3">False</data>
  <data key="d4">Mmu-mir-103-3p</data>
  <data key="d5">-</data>
  <data key="d6">Yes</data>
</node>
<node id="52875">
  <data key="d0">52875</data>
  <data key="d1">Mmu-mir-96-5p</data>
  <data key="d2">Mmu-mir-96-5p</data>
  <data key="d3">False</data>
  <data key="d4">Mmu-mir-96-5p</data>
  <data key="d5">-</data>
  <data key="d6">Yes</data>
</node>
<node id="52873">
  <data key="d0">52873</data>
  <data key="d1">Mmu-mir-205-5p</data>
  <data key="d2">Mmu-mir-205-5p</data>
  <data key="d3">False</data>
  <data key="d4">Mmu-mir-205-5p</data>
  <data key="d5">-</data>
  <data key="d6">Yes</data>
</node>
<node id="52871">
  <data key="d0">52871</data>
  <data key="d1">Mmu-mir-183-5p</data>
  <data key="d2">Mmu-mir-183-5p</data>
  <data key="d3">False</data>
  <data key="d4">Mmu-mir-183-5p</data>
  <data key="d5">-</data>
  <data key="d6">Yes</data>
</node>
<node id="52869">
  <data key="d0">52869</data>
  <data key="d1">Mmu-mir-182-5p</data>
  <data key="d2">Mmu-mir-182-5p</data>
  <data key="d3">False</data>
  <data key="d4">Mmu-mir-182-5p</data>
  <data key="d5">-</data>
  <data key="d6">Yes</data>
</node>
<node id="52867">
  <data key="d0">52867</data>
  <data key="d1">Aqp7</data>
  <data key="d2">Aqp7</data>
  <data key="d3">False</data>
  <data key="d4">Aqp7</data>
  <data key="d5">-</data>
  <data key="d6">Yes</data>
</node>
<node id="52865">
  <data key="d0">52865</data>
  <data key="d1">Gk2</data>
  <data key="d2">Gk2</data>
  <data key="d3">False</data>
  <data key="d4">Gk2</data>
  <data key="d5">-</data>
  <data key="d6">Yes</data>
</node>
<node id="52863">
  <data key="d0">52863</data>
  <data key="d1">Gyk</data>
  <data key="d2">Gyk</data>
  <data key="d3">False</data>
  <data key="d4">Gyk</data>
  <data key="d5">-</data>
  <data key="d6">Yes</data>
</node>
<node id="52861">
  <data key="d0">52861</data>
  <data key="d1">Fabp5</data>
  <data key="d2">Fabp5</data>
  <data key="d3">False</data>
  <data key="d4">Fabp5</data>
  <data key="d5">-</data>
  <data key="d6">Yes</data>
</node>
<node id="52859">
  <data key="d0">52859</data>
  <data key="d1">Scand1</data>
  <data key="d2">Scand1</data>
  <data key="d3">False</data>
  <data key="d4">Scand1</data>
  <data key="d5">-</data>
  <data key="d6">Yes</data>
</node>
<node id="52857">
  <data key="d0">52857</data>
  <data key="d1">Mmu-mir-378a-3p</data>
  <data key="d2">Mmu-mir-378a-3p</data>
  <data key="d3">False</data>
  <data key="d4">Mmu-mir-378a-3p</data>
  <data key="d5">-</data>
  <data key="d6">Yes</data>
</node>
<node id="52855">
  <data key="d0">52855</data>
  <data key="d1">Pdpk1</data>
  <data key="d2">Pdpk1</data>
  <data key="d3">False</data>
  <data key="d4">Pdpk1</data>
  <data key="d5">-</data>
  <data key="d6">Yes</data>
</node>
<node id="52853">
  <data key="d0">52853</data>
  <data key="d1">Acadl</data>
  <data key="d2">Acadl</data>
  <data key="d3">False</data>
  <data key="d4">Acadl</data>
  <data key="d5">-</data>
  <data key="d6">Yes</data>
</node>
<node id="52851">
  <data key="d0">52851</data>
  <data key="d1">Acox3</data>
  <data key="d2">Acox3</data>
  <data key="d3">False</data>
  <data key="d4">Acox3</data>
  <data key="d5">-</data>
  <data key="d6">Yes</data>
</node>
<node id="52849">
  <data key="d0">52849</data>
  <data key="d1">Cpt1c</data>
  <data key="d2">Cpt1c</data>
  <data key="d3">False</data>
  <data key="d4">Cpt1c</data>
  <data key="d5">-</data>
  <data key="d6">Yes</data>
</node>
<node id="52847">
  <data key="d0">52847</data>
  <data key="d1">Acsl3</data>
  <data key="d2">Acsl3</data>
  <data key="d3">False</data>
  <data key="d4">Acsl3</data>
  <data key="d5">-</data>
  <data key="d6">Yes</data>
</node>
<node id="52845">
  <data key="d0">52845</data>
  <data key="d1">Cyp4a30b-ps</data>
  <data key="d2">Cyp4a30b-ps</data>
  <data key="d3">False</data>
  <data key="d4">Cyp4a30b-ps</data>
  <data key="d5">-</data>
  <data key="d6">Yes</data>
</node>
<node id="52843">
  <data key="d0">52843</data>
  <data key="d1">Acsbg2</data>
  <data key="d2">Acsbg2</data>
  <data key="d3">False</data>
  <data key="d4">Acsbg2</data>
  <data key="d5">-</data>
  <data key="d6">Yes</data>
</node>
<node id="52841">
  <data key="d0">52841</data>
  <data key="d1">Scd3</data>
  <data key="d2">Scd3</data>
  <data key="d3">False</data>
  <data key="d4">Scd3</data>
  <data key="d5">-</data>
  <data key="d6">Yes</data>
</node>
<node id="52839">
  <data key="d0">52839</data>
  <data key="d1">Slc27a4</data>
  <data key="d2">Slc27a4</data>
  <data key="d3">False</data>
  <data key="d4">Slc27a4</data>
  <data key="d5">-</data>
  <data key="d6">Yes</data>
</node>
<node id="52837">
  <data key="d0">52837</data>
  <data key="d1">Acaa1b</data>
  <data key="d2">Acaa1b</data>
  <data key="d3">False</data>
  <data key="d4">Acaa1b</data>
  <data key="d5">-</data>
  <data key="d6">Yes</data>
</node>
<node id="52835">
  <data key="d0">52835</data>
  <data key="d1">Cyp4a29-ps</data>
  <data key="d2">Cyp4a29-ps</data>
  <data key="d3">False</data>
  <data key="d4">Cyp4a29-ps</data>
  <data key="d5">-</data>
  <data key="d6">Yes</data>
</node>
<node id="52833">
  <data key="d0">52833</data>
  <data key="d1">Acsl6</data>
  <data key="d2">Acsl6</data>
  <data key="d3">False</data>
  <data key="d4">Acsl6</data>
  <data key="d5">-</data>
  <data key="d6">Yes</data>
</node>
<node id="52831">
  <data key="d0">52831</data>
  <data key="d1">Cyp4a14</data>
  <data key="d2">Cyp4a14</data>
  <data key="d3">False</data>
  <data key="d4">Cyp4a14</data>
  <data key="d5">-</data>
  <data key="d6">Yes</data>
</node>
<node id="52829">
  <data key="d0">52829</data>
  <data key="d1">Acaa1a</data>
  <data key="d2">Acaa1a</data>
  <data key="d3">False</data>
  <data key="d4">Acaa1a</data>
  <data key="d5">-</data>
  <data key="d6">Yes</data>
</node>
<node id="52827">
  <data key="d0">52827</data>
  <data key="d1">Snrpb</data>
  <data key="d2">Snrpb</data>
  <data key="d3">False</data>
  <data key="d4">Snrpb</data>
  <data key="d5">-</data>
  <data key="d6">Yes</data>
</node>
<node id="52825">
  <data key="d0">52825</data>
  <data key="d1">Snrpa</data>
  <data key="d2">Snrpa</data>
  <data key="d3">False</data>
  <data key="d4">Snrpa</data>
  <data key="d5">-</data>
  <data key="d6">Yes</data>
</node>
<node id="52823">
  <data key="d0">52823</data>
  <data key="d1">Nif3l1</data>
  <data key="d2">Nif3l1</data>
  <data key="d3">False</data>
  <data key="d4">Nif3l1</data>
  <data key="d5">-</data>
  <data key="d6">Yes</data>
</node>
<node id="52821">
  <data key="d0">52821</data>
  <data key="d1">Mmu-let-7g-5p</data>
  <data key="d2">Mmu-let-7g-5p</data>
  <data key="d3">False</data>
  <data key="d4">Mmu-let-7g-5p</data>
  <data key="d5">-</data>
  <data key="d6">Yes</data>
</node>
<node id="52819">
  <data key="d0">52819</data>
  <data key="d1">Cited1</data>
  <data key="d2">Cited1</data>
  <data key="d3">False</data>
  <data key="d4">Cited1</data>
  <data key="d5">-</data>
  <data key="d6">Yes</data>
</node>
<node id="52817">
  <data key="d0">52817</data>
  <data key="d1">Atp1b4</data>
  <data key="d2">Atp1b4</data>
  <data key="d3">False</data>
  <data key="d4">Atp1b4</data>
  <data key="d5">-</data>
  <data key="d6">Yes</data>
</node>
<node id="52815">
  <data key="d0">52815</data>
  <data key="d1">Atp1a4</data>
  <data key="d2">Atp1a4</data>
  <data key="d3">False</data>
  <data key="d4">Atp1a4</data>
  <data key="d5">-</data>
  <data key="d6">Yes</data>
</node>
<node id="52813">
  <data key="d0">52813</data>
  <data key="d1">Atp1b3</data>
  <data key="d2">Atp1b3</data>
  <data key="d3">False</data>
  <data key="d4">Atp1b3</data>
  <data key="d5">-</data>
  <data key="d6">Yes</data>
</node>
<node id="52811">
  <data key="d0">52811</data>
  <data key="d1">Atp1b2</data>
  <data key="d2">Atp1b2</data>
  <data key="d3">False</data>
  <data key="d4">Atp1b2</data>
  <data key="d5">-</data>
  <data key="d6">Yes</data>
</node>
<node id="52809">
  <data key="d0">52809</data>
  <data key="d1">Fxyd4</data>
  <data key="d2">Fxyd4</data>
  <data key="d3">False</data>
  <data key="d4">Fxyd4</data>
  <data key="d5">-</data>
  <data key="d6">Yes</data>
</node>
<node id="52807">
  <data key="d0">52807</data>
  <data key="d1">Loc100041504</data>
  <data key="d2">Loc100041504</data>
  <data key="d3">False</data>
  <data key="d4">Loc100041504</data>
  <data key="d5">-</data>
  <data key="d6">Yes</data>
</node>
<node id="52805">
  <data key="d0">52805</data>
  <data key="d1">Loc100041593</data>
  <data key="d2">Loc100041593</data>
  <data key="d3">False</data>
  <data key="d4">Loc100041593</data>
  <data key="d5">-</data>
  <data key="d6">Yes</data>
</node>
<node id="52803">
  <data key="d0">52803</data>
  <data key="d1">Gm10591</data>
  <data key="d2">Gm10591</data>
  <data key="d3">False</data>
  <data key="d4">Gm10591</data>
  <data key="d5">-</data>
  <data key="d6">Yes</data>
</node>
<node id="52801">
  <data key="d0">52801</data>
  <data key="d1">Gm13304</data>
  <data key="d2">Gm13304</data>
  <data key="d3">False</data>
  <data key="d4">Gm13304</data>
  <data key="d5">-</data>
  <data key="d6">Yes</data>
</node>
<node id="52799">
  <data key="d0">52799</data>
  <data key="d1">Gm1987</data>
  <data key="d2">Gm1987</data>
  <data key="d3">False</data>
  <data key="d4">Gm1987</data>
  <data key="d5">-</data>
  <data key="d6">Yes</data>
</node>
<node id="52797">
  <data key="d0">52797</data>
  <data key="d1">Loc100862177</data>
  <data key="d2">Loc100862177</data>
  <data key="d3">False</data>
  <data key="d4">Loc100862177</data>
  <data key="d5">-</data>
  <data key="d6">Yes</data>
</node>
<node id="52795">
  <data key="d0">52795</data>
  <data key="d1">Gm2023</data>
  <data key="d2">Gm2023</data>
  <data key="d3">False</data>
  <data key="d4">Gm2023</data>
  <data key="d5">-</data>
  <data key="d6">Yes</data>
</node>
<node id="52793">
  <data key="d0">52793</data>
  <data key="d1">Mmu-mir-146a-5p</data>
  <data key="d2">Mmu-mir-146a-5p</data>
  <data key="d3">False</data>
  <data key="d4">Mmu-mir-146a-5p</data>
  <data key="d5">-</data>
  <data key="d6">Yes</data>
</node>
<node id="52791">
  <data key="d0">52791</data>
  <data key="d1">Ahrr</data>
  <data key="d2">Ahrr</data>
  <data key="d3">False</data>
  <data key="d4">Ahrr</data>
  <data key="d5">-</data>
  <data key="d6">Yes</data>
</node>
<node id="52789">
  <data key="d0">52789</data>
  <data key="d1">Traf5</data>
  <data key="d2">Traf5</data>
  <data key="d3">False</data>
  <data key="d4">Traf5</data>
  <data key="d5">-</data>
  <data key="d6">Yes</data>
</node>
<node id="52787">
  <data key="d0">52787</data>
  <data key="d1">Traf6</data>
  <data key="d2">Traf6</data>
  <data key="d3">False</data>
  <data key="d4">Traf6</data>
  <data key="d5">-</data>
  <data key="d6">Yes</data>
</node>
<node id="52785">
  <data key="d0">52785</data>
  <data key="d1">Skiv2l</data>
  <data key="d2">Skiv2l</data>
  <data key="d3">False</data>
  <data key="d4">Skiv2l</data>
  <data key="d5">-</data>
  <data key="d6">Yes</data>
</node>
<node id="52783">
  <data key="d0">52783</data>
  <data key="d1">Slc2a8</data>
  <data key="d2">Slc2a8</data>
  <data key="d3">False</data>
  <data key="d4">Slc2a8</data>
  <data key="d5">-</data>
  <data key="d6">Yes</data>
</node>
<node id="52781">
  <data key="d0">52781</data>
  <data key="d1">Lcn8</data>
  <data key="d2">Lcn8</data>
  <data key="d3">False</data>
  <data key="d4">Lcn8</data>
  <data key="d5">-</data>
  <data key="d6">Yes</data>
</node>
<node id="52779">
  <data key="d0">52779</data>
  <data key="d1">Prl3d1</data>
  <data key="d2">Prl3d1</data>
  <data key="d3">False</data>
  <data key="d4">Prl3d1</data>
  <data key="d5">-</data>
  <data key="d6">Yes</data>
</node>
<node id="52777">
  <data key="d0">52777</data>
  <data key="d1">Pkd2</data>
  <data key="d2">Pkd2</data>
  <data key="d3">False</data>
  <data key="d4">Pkd2</data>
  <data key="d5">-</data>
  <data key="d6">Yes</data>
</node>
<node id="52775">
  <data key="d0">52775</data>
  <data key="d1">Nefm</data>
  <data key="d2">Nefm</data>
  <data key="d3">False</data>
  <data key="d4">Nefm</data>
  <data key="d5">-</data>
  <data key="d6">Yes</data>
</node>
<node id="52773">
  <data key="d0">52773</data>
  <data key="d1">Mdh1</data>
  <data key="d2">Mdh1</data>
  <data key="d3">False</data>
  <data key="d4">Mdh1</data>
  <data key="d5">-</data>
  <data key="d6">Yes</data>
</node>
<node id="52771">
  <data key="d0">52771</data>
  <data key="d1">Mdh2</data>
  <data key="d2">Mdh2</data>
  <data key="d3">False</data>
  <data key="d4">Mdh2</data>
  <data key="d5">-</data>
  <data key="d6">Yes</data>
</node>
<node id="52769">
  <data key="d0">52769</data>
  <data key="d1">Ldhc</data>
  <data key="d2">Ldhc</data>
  <data key="d3">False</data>
  <data key="d4">Ldhc</data>
  <data key="d5">-</data>
  <data key="d6">Yes</data>
</node>
<node id="52767">
  <data key="d0">52767</data>
  <data key="d1">Htr3a</data>
  <data key="d2">Htr3a</data>
  <data key="d3">False</data>
  <data key="d4">Htr3a</data>
  <data key="d5">-</data>
  <data key="d6">Yes</data>
</node>
<node id="52765">
  <data key="d0">52765</data>
  <data key="d1">Crygc</data>
  <data key="d2">Crygc</data>
  <data key="d3">False</data>
  <data key="d4">Crygc</data>
  <data key="d5">-</data>
  <data key="d6">Yes</data>
</node>
<node id="52763">
  <data key="d0">52763</data>
  <data key="d1">Mmu-mir-141-3p</data>
  <data key="d2">Mmu-mir-141-3p</data>
  <data key="d3">False</data>
  <data key="d4">Mmu-mir-141-3p</data>
  <data key="d5">-</data>
  <data key="d6">Yes</data>
</node>
<node id="52761">
  <data key="d0">52761</data>
  <data key="d1">Mmu-mir-200b-3p</data>
  <data key="d2">Mmu-mir-200b-3p</data>
  <data key="d3">False</data>
  <data key="d4">Mmu-mir-200b-3p</data>
  <data key="d5">-</data>
  <data key="d6">Yes</data>
</node>
<node id="52759">
  <data key="d0">52759</data>
  <data key="d1">Mmu-mir-200a-3p</data>
  <data key="d2">Mmu-mir-200a-3p</data>
  <data key="d3">False</data>
  <data key="d4">Mmu-mir-200a-3p</data>
  <data key="d5">-</data>
  <data key="d6">Yes</data>
</node>
<node id="52757">
  <data key="d0">52757</data>
  <data key="d1">Mmu-mir-200c-3p</data>
  <data key="d2">Mmu-mir-200c-3p</data>
  <data key="d3">False</data>
  <data key="d4">Mmu-mir-200c-3p</data>
  <data key="d5">-</data>
  <data key="d6">Yes</data>
</node>
<node id="52755">
  <data key="d0">52755</data>
  <data key="d1">Mmu-mir-429-3p</data>
  <data key="d2">Mmu-mir-429-3p</data>
  <data key="d3">False</data>
  <data key="d4">Mmu-mir-429-3p</data>
  <data key="d5">-</data>
  <data key="d6">Yes</data>
</node>
<node id="52753">
  <data key="d0">52753</data>
  <data key="d1">Npm1</data>
  <data key="d2">Npm1</data>
  <data key="d3">False</data>
  <data key="d4">Npm1</data>
  <data key="d5">-</data>
  <data key="d6">Yes</data>
</node>
<node id="52751">
  <data key="d0">52751</data>
  <data key="d1">Emp1</data>
  <data key="d2">Emp1</data>
  <data key="d3">False</data>
  <data key="d4">Emp1</data>
  <data key="d5">-</data>
  <data key="d6">Yes</data>
</node>
<node id="52749">
  <data key="d0">52749</data>
  <data key="d1">Eif2s1</data>
  <data key="d2">Eif2s1</data>
  <data key="d3">False</data>
  <data key="d4">Eif2s1</data>
  <data key="d5">-</data>
  <data key="d6">Yes</data>
</node>
<node id="52747">
  <data key="d0">52747</data>
  <data key="d1">Dffb</data>
  <data key="d2">Dffb</data>
  <data key="d3">False</data>
  <data key="d4">Dffb</data>
  <data key="d5">-</data>
  <data key="d6">Yes</data>
</node>
<node id="52745">
  <data key="d0">52745</data>
  <data key="d1">Myct1</data>
  <data key="d2">Myct1</data>
  <data key="d3">False</data>
  <data key="d4">Myct1</data>
  <data key="d5">-</data>
  <data key="d6">Yes</data>
</node>
<node id="52743">
  <data key="d0">52743</data>
  <data key="d1">Uchl1</data>
  <data key="d2">Uchl1</data>
  <data key="d3">False</data>
  <data key="d4">Uchl1</data>
  <data key="d5">-</data>
  <data key="d6">Yes</data>
</node>
<node id="52741">
  <data key="d0">52741</data>
  <data key="d1">St6galnac1</data>
  <data key="d2">St6galnac1</data>
  <data key="d3">False</data>
  <data key="d4">St6galnac1</data>
  <data key="d5">-</data>
  <data key="d6">Yes</data>
</node>
<node id="52739">
  <data key="d0">52739</data>
  <data key="d1">Hdc</data>
  <data key="d2">Hdc</data>
  <data key="d3">False</data>
  <data key="d4">Hdc</data>
  <data key="d5">-</data>
  <data key="d6">Yes</data>
</node>
<node id="52737">
  <data key="d0">52737</data>
  <data key="d1">Emr1</data>
  <data key="d2">Emr1</data>
  <data key="d3">False</data>
  <data key="d4">Emr1</data>
  <data key="d5">-</data>
  <data key="d6">Yes</data>
</node>
<node id="52735">
  <data key="d0">52735</data>
  <data key="d1">Pdcd4</data>
  <data key="d2">Pdcd4</data>
  <data key="d3">False</data>
  <data key="d4">Pdcd4</data>
  <data key="d5">-</data>
  <data key="d6">Yes</data>
</node>
<node id="52733">
  <data key="d0">52733</data>
  <data key="d1">Mapk12</data>
  <data key="d2">Mapk12</data>
  <data key="d3">False</data>
  <data key="d4">Mapk12</data>
  <data key="d5">-</data>
  <data key="d6">Yes</data>
</node>
<node id="52731">
  <data key="d0">52731</data>
  <data key="d1">Mapk11</data>
  <data key="d2">Mapk11</data>
  <data key="d3">False</data>
  <data key="d4">Mapk11</data>
  <data key="d5">-</data>
  <data key="d6">Yes</data>
</node>
<node id="52729">
  <data key="d0">52729</data>
  <data key="d1">Aanat</data>
  <data key="d2">Aanat</data>
  <data key="d3">False</data>
  <data key="d4">Aanat</data>
  <data key="d5">-</data>
  <data key="d6">Yes</data>
</node>
<node id="52727">
  <data key="d0">52727</data>
  <data key="d1">Rdh1</data>
  <data key="d2">Rdh1</data>
  <data key="d3">False</data>
  <data key="d4">Rdh1</data>
  <data key="d5">-</data>
  <data key="d6">Yes</data>
</node>
<node id="52725">
  <data key="d0">52725</data>
  <data key="d1">Emilin1</data>
  <data key="d2">Emilin1</data>
  <data key="d3">False</data>
  <data key="d4">Emilin1</data>
  <data key="d5">-</data>
  <data key="d6">Yes</data>
</node>
<node id="52723">
  <data key="d0">52723</data>
  <data key="d1">Prh1</data>
  <data key="d2">Prh1</data>
  <data key="d3">False</data>
  <data key="d4">Prh1</data>
  <data key="d5">-</data>
  <data key="d6">Yes</data>
</node>
<node id="52721">
  <data key="d0">52721</data>
  <data key="d1">Sdc4</data>
  <data key="d2">Sdc4</data>
  <data key="d3">False</data>
  <data key="d4">Sdc4</data>
  <data key="d5">-</data>
  <data key="d6">Yes</data>
</node>
<node id="52719">
  <data key="d0">52719</data>
  <data key="d1">Ly9</data>
  <data key="d2">Ly9</data>
  <data key="d3">False</data>
  <data key="d4">Ly9</data>
  <data key="d5">-</data>
  <data key="d6">Yes</data>
</node>
<node id="52717">
  <data key="d0">52717</data>
  <data key="d1">H2-l</data>
  <data key="d2">H2-l</data>
  <data key="d3">False</data>
  <data key="d4">H2-l</data>
  <data key="d5">-</data>
  <data key="d6">Yes</data>
</node>
<node id="52715">
  <data key="d0">52715</data>
  <data key="d1">Ncan</data>
  <data key="d2">Ncan</data>
  <data key="d3">False</data>
  <data key="d4">Ncan</data>
  <data key="d5">-</data>
  <data key="d6">Yes</data>
</node>
<node id="52713">
  <data key="d0">52713</data>
  <data key="d1">Col7a1</data>
  <data key="d2">Col7a1</data>
  <data key="d3">False</data>
  <data key="d4">Col7a1</data>
  <data key="d5">-</data>
  <data key="d6">Yes</data>
</node>
<node id="52711">
  <data key="d0">52711</data>
  <data key="d1">Atp10a</data>
  <data key="d2">Atp10a</data>
  <data key="d3">False</data>
  <data key="d4">Atp10a</data>
  <data key="d5">-</data>
  <data key="d6">Yes</data>
</node>
<node id="52709">
  <data key="d0">52709</data>
  <data key="d1">Gm12597</data>
  <data key="d2">Gm12597</data>
  <data key="d3">False</data>
  <data key="d4">Gm12597</data>
  <data key="d5">-</data>
  <data key="d6">Yes</data>
</node>
<node id="52707">
  <data key="d0">52707</data>
  <data key="d1">Ido2</data>
  <data key="d2">Ido2</data>
  <data key="d3">False</data>
  <data key="d4">Ido2</data>
  <data key="d5">-</data>
  <data key="d6">Yes</data>
</node>
<node id="52705">
  <data key="d0">52705</data>
  <data key="d1">Hspa2</data>
  <data key="d2">Hspa2</data>
  <data key="d3">False</data>
  <data key="d4">Hspa2</data>
  <data key="d5">-</data>
  <data key="d6">Yes</data>
</node>
<node id="52703">
  <data key="d0">52703</data>
  <data key="d1">Hspa1l</data>
  <data key="d2">Hspa1l</data>
  <data key="d3">False</data>
  <data key="d4">Hspa1l</data>
  <data key="d5">-</data>
  <data key="d6">Yes</data>
</node>
<node id="52701">
  <data key="d0">52701</data>
  <data key="d1">Plod2</data>
  <data key="d2">Plod2</data>
  <data key="d3">False</data>
  <data key="d4">Plod2</data>
  <data key="d5">-</data>
  <data key="d6">Yes</data>
</node>
<node id="52699">
  <data key="d0">52699</data>
  <data key="d1">Map2k4</data>
  <data key="d2">Map2k4</data>
  <data key="d3">False</data>
  <data key="d4">Map2k4</data>
  <data key="d5">-</data>
  <data key="d6">Yes</data>
</node>
<node id="52697">
  <data key="d0">52697</data>
  <data key="d1">P4hb</data>
  <data key="d2">P4hb</data>
  <data key="d3">False</data>
  <data key="d4">P4hb</data>
  <data key="d5">-</data>
  <data key="d6">Yes</data>
</node>
<node id="52695">
  <data key="d0">52695</data>
  <data key="d1">Mmu-mir-322-5p</data>
  <data key="d2">Mmu-mir-322-5p</data>
  <data key="d3">False</data>
  <data key="d4">Mmu-mir-322-5p</data>
  <data key="d5">-</data>
  <data key="d6">Yes</data>
</node>
<node id="52693">
  <data key="d0">52693</data>
  <data key="d1">Mmu-mir-322-3p</data>
  <data key="d2">Mmu-mir-322-3p</data>
  <data key="d3">False</data>
  <data key="d4">Mmu-mir-322-3p</data>
  <data key="d5">-</data>
  <data key="d6">Yes</data>
</node>
<node id="52691">
  <data key="d0">52691</data>
  <data key="d1">Mmu-mir-132-3p</data>
  <data key="d2">Mmu-mir-132-3p</data>
  <data key="d3">False</data>
  <data key="d4">Mmu-mir-132-3p</data>
  <data key="d5">-</data>
  <data key="d6">Yes</data>
</node>
<node id="52689">
  <data key="d0">52689</data>
  <data key="d1">Mmu-mir-212-3p</data>
  <data key="d2">Mmu-mir-212-3p</data>
  <data key="d3">False</data>
  <data key="d4">Mmu-mir-212-3p</data>
  <data key="d5">-</data>
  <data key="d6">Yes</data>
</node>
<node id="52687">
  <data key="d0">52687</data>
  <data key="d1">Mmu-mir-196b-5p</data>
  <data key="d2">Mmu-mir-196b-5p</data>
  <data key="d3">False</data>
  <data key="d4">Mmu-mir-196b-5p</data>
  <data key="d5">-</data>
  <data key="d6">Yes</data>
</node>
<node id="52685">
  <data key="d0">52685</data>
  <data key="d1">Loc640611</data>
  <data key="d2">Loc640611</data>
  <data key="d3">False</data>
  <data key="d4">Loc640611</data>
  <data key="d5">-</data>
  <data key="d6">Yes</data>
</node>
<node id="52683">
  <data key="d0">52683</data>
  <data key="d1">Slc26a1</data>
  <data key="d2">Slc26a1</data>
  <data key="d3">False</data>
  <data key="d4">Slc26a1</data>
  <data key="d5">-</data>
  <data key="d6">Yes</data>
</node>
<node id="52681">
  <data key="d0">52681</data>
  <data key="d1">Igbp1</data>
  <data key="d2">Igbp1</data>
  <data key="d3">False</data>
  <data key="d4">Igbp1</data>
  <data key="d5">-</data>
  <data key="d6">Yes</data>
</node>
<node id="52679">
  <data key="d0">52679</data>
  <data key="d1">Tie1</data>
  <data key="d2">Tie1</data>
  <data key="d3">False</data>
  <data key="d4">Tie1</data>
  <data key="d5">-</data>
  <data key="d6">Yes</data>
</node>
<node id="52677">
  <data key="d0">52677</data>
  <data key="d1">Ncdn</data>
  <data key="d2">Ncdn</data>
  <data key="d3">False</data>
  <data key="d4">Ncdn</data>
  <data key="d5">-</data>
  <data key="d6">Yes</data>
</node>
<node id="52675">
  <data key="d0">52675</data>
  <data key="d1">Zfp354c</data>
  <data key="d2">Zfp354c</data>
  <data key="d3">False</data>
  <data key="d4">Zfp354c</data>
  <data key="d5">-</data>
  <data key="d6">Yes</data>
</node>
<node id="52673">
  <data key="d0">52673</data>
  <data key="d1">Rdh7</data>
  <data key="d2">Rdh7</data>
  <data key="d3">False</data>
  <data key="d4">Rdh7</data>
  <data key="d5">-</data>
  <data key="d6">Yes</data>
</node>
<node id="52671">
  <data key="d0">52671</data>
  <data key="d1">B3galt4</data>
  <data key="d2">B3galt4</data>
  <data key="d3">False</data>
  <data key="d4">B3galt4</data>
  <data key="d5">-</data>
  <data key="d6">Yes</data>
</node>
<node id="52669">
  <data key="d0">52669</data>
  <data key="d1">Ggh</data>
  <data key="d2">Ggh</data>
  <data key="d3">False</data>
  <data key="d4">Ggh</data>
  <data key="d5">-</data>
  <data key="d6">Yes</data>
</node>
<node id="52667">
  <data key="d0">52667</data>
  <data key="d1">Il3ra</data>
  <data key="d2">Il3ra</data>
  <data key="d3">False</data>
  <data key="d4">Il3ra</data>
  <data key="d5">-</data>
  <data key="d6">Yes</data>
</node>
<node id="52665">
  <data key="d0">52665</data>
  <data key="d1">Itga3</data>
  <data key="d2">Itga3</data>
  <data key="d3">False</data>
  <data key="d4">Itga3</data>
  <data key="d5">-</data>
  <data key="d6">Yes</data>
</node>
<node id="52663">
  <data key="d0">52663</data>
  <data key="d1">Trpv5</data>
  <data key="d2">Trpv5</data>
  <data key="d3">False</data>
  <data key="d4">Trpv5</data>
  <data key="d5">-</data>
  <data key="d6">Yes</data>
</node>
<node id="52661">
  <data key="d0">52661</data>
  <data key="d1">Mogs</data>
  <data key="d2">Mogs</data>
  <data key="d3">False</data>
  <data key="d4">Mogs</data>
  <data key="d5">-</data>
  <data key="d6">Yes</data>
</node>
<node id="52659">
  <data key="d0">52659</data>
  <data key="d1">Ddx20</data>
  <data key="d2">Ddx20</data>
  <data key="d3">False</data>
  <data key="d4">Ddx20</data>
  <data key="d5">-</data>
  <data key="d6">Yes</data>
</node>
<node id="52657">
  <data key="d0">52657</data>
  <data key="d1">Tubb4b</data>
  <data key="d2">Tubb4b</data>
  <data key="d3">False</data>
  <data key="d4">Tubb4b</data>
  <data key="d5">-</data>
  <data key="d6">Yes</data>
</node>
<node id="52655">
  <data key="d0">52655</data>
  <data key="d1">Spint1</data>
  <data key="d2">Spint1</data>
  <data key="d3">False</data>
  <data key="d4">Spint1</data>
  <data key="d5">-</data>
  <data key="d6">Yes</data>
</node>
<node id="52653">
  <data key="d0">52653</data>
  <data key="d1">Olfr54</data>
  <data key="d2">Olfr54</data>
  <data key="d3">False</data>
  <data key="d4">Olfr54</data>
  <data key="d5">-</data>
  <data key="d6">Yes</data>
</node>
<node id="52651">
  <data key="d0">52651</data>
  <data key="d1">Ifngr2</data>
  <data key="d2">Ifngr2</data>
  <data key="d3">False</data>
  <data key="d4">Ifngr2</data>
  <data key="d5">-</data>
  <data key="d6">Yes</data>
</node>
<node id="52649">
  <data key="d0">52649</data>
  <data key="d1">Galk1</data>
  <data key="d2">Galk1</data>
  <data key="d3">False</data>
  <data key="d4">Galk1</data>
  <data key="d5">-</data>
  <data key="d6">Yes</data>
</node>
<node id="52647">
  <data key="d0">52647</data>
  <data key="d1">2010106c02rik</data>
  <data key="d2">2010106c02rik</data>
  <data key="d3">False</data>
  <data key="d4">2010106c02rik</data>
  <data key="d5">-</data>
  <data key="d6">Yes</data>
</node>
<node id="52645">
  <data key="d0">52645</data>
  <data key="d1">Arl14</data>
  <data key="d2">Arl14</data>
  <data key="d3">False</data>
  <data key="d4">Arl14</data>
  <data key="d5">-</data>
  <data key="d6">Yes</data>
</node>
<node id="52643">
  <data key="d0">52643</data>
  <data key="d1">Cldn9</data>
  <data key="d2">Cldn9</data>
  <data key="d3">False</data>
  <data key="d4">Cldn9</data>
  <data key="d5">-</data>
  <data key="d6">Yes</data>
</node>
<node id="52641">
  <data key="d0">52641</data>
  <data key="d1">Slc25a48</data>
  <data key="d2">Slc25a48</data>
  <data key="d3">False</data>
  <data key="d4">Slc25a48</data>
  <data key="d5">-</data>
  <data key="d6">Yes</data>
</node>
<node id="52639">
  <data key="d0">52639</data>
  <data key="d1">Slc39a1</data>
  <data key="d2">Slc39a1</data>
  <data key="d3">False</data>
  <data key="d4">Slc39a1</data>
  <data key="d5">-</data>
  <data key="d6">Yes</data>
</node>
<node id="52637">
  <data key="d0">52637</data>
  <data key="d1">Lsm2</data>
  <data key="d2">Lsm2</data>
  <data key="d3">False</data>
  <data key="d4">Lsm2</data>
  <data key="d5">-</data>
  <data key="d6">Yes</data>
</node>
<node id="52635">
  <data key="d0">52635</data>
  <data key="d1">Olfr808</data>
  <data key="d2">Olfr808</data>
  <data key="d3">False</data>
  <data key="d4">Olfr808</data>
  <data key="d5">-</data>
  <data key="d6">Yes</data>
</node>
<node id="52633">
  <data key="d0">52633</data>
  <data key="d1">Olfr1378</data>
  <data key="d2">Olfr1378</data>
  <data key="d3">False</data>
  <data key="d4">Olfr1378</data>
  <data key="d5">-</data>
  <data key="d6">Yes</data>
</node>
<node id="52631">
  <data key="d0">52631</data>
  <data key="d1">Olfr1104</data>
  <data key="d2">Olfr1104</data>
  <data key="d3">False</data>
  <data key="d4">Olfr1104</data>
  <data key="d5">-</data>
  <data key="d6">Yes</data>
</node>
<node id="52629">
  <data key="d0">52629</data>
  <data key="d1">Dync1li2</data>
  <data key="d2">Dync1li2</data>
  <data key="d3">False</data>
  <data key="d4">Dync1li2</data>
  <data key="d5">-</data>
  <data key="d6">Yes</data>
</node>
<node id="52627">
  <data key="d0">52627</data>
  <data key="d1">Tkt</data>
  <data key="d2">Tkt</data>
  <data key="d3">False</data>
  <data key="d4">Tkt</data>
  <data key="d5">-</data>
  <data key="d6">Yes</data>
</node>
<node id="52625">
  <data key="d0">52625</data>
  <data key="d1">Tk</data>
  <data key="d2">Tk</data>
  <data key="d3">False</data>
  <data key="d4">Tk</data>
  <data key="d5">-</data>
  <data key="d6">Yes</data>
</node>
<node id="52623">
  <data key="d0">52623</data>
  <data key="d1">Fbxl21</data>
  <data key="d2">Fbxl21</data>
  <data key="d3">False</data>
  <data key="d4">Fbxl21</data>
  <data key="d5">-</data>
  <data key="d6">Yes</data>
</node>
<node id="52621">
  <data key="d0">52621</data>
  <data key="d1">Lactb2</data>
  <data key="d2">Lactb2</data>
  <data key="d3">False</data>
  <data key="d4">Lactb2</data>
  <data key="d5">-</data>
  <data key="d6">Yes</data>
</node>
<node id="52619">
  <data key="d0">52619</data>
  <data key="d1">Lrrc25</data>
  <data key="d2">Lrrc25</data>
  <data key="d3">False</data>
  <data key="d4">Lrrc25</data>
  <data key="d5">-</data>
  <data key="d6">Yes</data>
</node>
<node id="52617">
  <data key="d0">52617</data>
  <data key="d1">Nkx1-2</data>
  <data key="d2">Nkx1-2</data>
  <data key="d3">False</data>
  <data key="d4">Nkx1-2</data>
  <data key="d5">-</data>
  <data key="d6">Yes</data>
</node>
<node id="52615">
  <data key="d0">52615</data>
  <data key="d1">Rps7</data>
  <data key="d2">Rps7</data>
  <data key="d3">False</data>
  <data key="d4">Rps7</data>
  <data key="d5">-</data>
  <data key="d6">Yes</data>
</node>
<node id="52613">
  <data key="d0">52613</data>
  <data key="d1">Polr2a</data>
  <data key="d2">Polr2a</data>
  <data key="d3">False</data>
  <data key="d4">Polr2a</data>
  <data key="d5">-</data>
  <data key="d6">Yes</data>
</node>
<node id="52611">
  <data key="d0">52611</data>
  <data key="d1">Rpl30</data>
  <data key="d2">Rpl30</data>
  <data key="d3">False</data>
  <data key="d4">Rpl30</data>
  <data key="d5">-</data>
  <data key="d6">Yes</data>
</node>
<node id="52609">
  <data key="d0">52609</data>
  <data key="d1">Ranbp1</data>
  <data key="d2">Ranbp1</data>
  <data key="d3">False</data>
  <data key="d4">Ranbp1</data>
  <data key="d5">-</data>
  <data key="d6">Yes</data>
</node>
<node id="52607">
  <data key="d0">52607</data>
  <data key="d1">Rabggtb</data>
  <data key="d2">Rabggtb</data>
  <data key="d3">False</data>
  <data key="d4">Rabggtb</data>
  <data key="d5">-</data>
  <data key="d6">Yes</data>
</node>
<node id="52605">
  <data key="d0">52605</data>
  <data key="d1">Nsdhl</data>
  <data key="d2">Nsdhl</data>
  <data key="d3">False</data>
  <data key="d4">Nsdhl</data>
  <data key="d5">-</data>
  <data key="d6">Yes</data>
</node>
<node id="52603">
  <data key="d0">52603</data>
  <data key="d1">Nppc</data>
  <data key="d2">Nppc</data>
  <data key="d3">False</data>
  <data key="d4">Nppc</data>
  <data key="d5">-</data>
  <data key="d6">Yes</data>
</node>
<node id="52601">
  <data key="d0">52601</data>
  <data key="d1">Vmn1r227</data>
  <data key="d2">Vmn1r227</data>
  <data key="d3">False</data>
  <data key="d4">Vmn1r227</data>
  <data key="d5">-</data>
  <data key="d6">Yes</data>
</node>
<node id="52599">
  <data key="d0">52599</data>
  <data key="d1">Vmn1r229</data>
  <data key="d2">Vmn1r229</data>
  <data key="d3">False</data>
  <data key="d4">Vmn1r229</data>
  <data key="d5">-</data>
  <data key="d6">Yes</data>
</node>
<node id="52597">
  <data key="d0">52597</data>
  <data key="d1">Igh-vj558</data>
  <data key="d2">Igh-vj558</data>
  <data key="d3">False</data>
  <data key="d4">Igh-vj558</data>
  <data key="d5">-</data>
  <data key="d6">Yes</data>
</node>
<node id="52595">
  <data key="d0">52595</data>
  <data key="d1">Trmt2a</data>
  <data key="d2">Trmt2a</data>
  <data key="d3">False</data>
  <data key="d4">Trmt2a</data>
  <data key="d5">-</data>
  <data key="d6">Yes</data>
</node>
<node id="52593">
  <data key="d0">52593</data>
  <data key="d1">Hist2h3c1</data>
  <data key="d2">Hist2h3c1</data>
  <data key="d3">False</data>
  <data key="d4">Hist2h3c1</data>
  <data key="d5">-</data>
  <data key="d6">Yes</data>
</node>
<node id="52591">
  <data key="d0">52591</data>
  <data key="d1">Gas1</data>
  <data key="d2">Gas1</data>
  <data key="d3">False</data>
  <data key="d4">Gas1</data>
  <data key="d5">-</data>
  <data key="d6">Yes</data>
</node>
<node id="52589">
  <data key="d0">52589</data>
  <data key="d1">Fzd1</data>
  <data key="d2">Fzd1</data>
  <data key="d3">False</data>
  <data key="d4">Fzd1</data>
  <data key="d5">-</data>
  <data key="d6">Yes</data>
</node>
<node id="52587">
  <data key="d0">52587</data>
  <data key="d1">Ckb</data>
  <data key="d2">Ckb</data>
  <data key="d3">False</data>
  <data key="d4">Ckb</data>
  <data key="d5">-</data>
  <data key="d6">Yes</data>
</node>
<node id="52585">
  <data key="d0">52585</data>
  <data key="d1">Arl4a</data>
  <data key="d2">Arl4a</data>
  <data key="d3">False</data>
  <data key="d4">Arl4a</data>
  <data key="d5">-</data>
  <data key="d6">Yes</data>
</node>
<node id="52583">
  <data key="d0">52583</data>
  <data key="d1">Adh7</data>
  <data key="d2">Adh7</data>
  <data key="d3">False</data>
  <data key="d4">Adh7</data>
  <data key="d5">-</data>
  <data key="d6">Yes</data>
</node>
<node id="52581">
  <data key="d0">52581</data>
  <data key="d1">Vmn1r40</data>
  <data key="d2">Vmn1r40</data>
  <data key="d3">False</data>
  <data key="d4">Vmn1r40</data>
  <data key="d5">-</data>
  <data key="d6">Yes</data>
</node>
<node id="52579">
  <data key="d0">52579</data>
  <data key="d1">Vmn1r53</data>
  <data key="d2">Vmn1r53</data>
  <data key="d3">False</data>
  <data key="d4">Vmn1r53</data>
  <data key="d5">-</data>
  <data key="d6">Yes</data>
</node>
<node id="52577">
  <data key="d0">52577</data>
  <data key="d1">Vmn1r42</data>
  <data key="d2">Vmn1r42</data>
  <data key="d3">False</data>
  <data key="d4">Vmn1r42</data>
  <data key="d5">-</data>
  <data key="d6">Yes</data>
</node>
<node id="52575">
  <data key="d0">52575</data>
  <data key="d1">Chmp7</data>
  <data key="d2">Chmp7</data>
  <data key="d3">False</data>
  <data key="d4">Chmp7</data>
  <data key="d5">-</data>
  <data key="d6">Yes</data>
</node>
<node id="52573">
  <data key="d0">52573</data>
  <data key="d1">Vmn1r239-ps</data>
  <data key="d2">Vmn1r239-ps</data>
  <data key="d3">False</data>
  <data key="d4">Vmn1r239-ps</data>
  <data key="d5">-</data>
  <data key="d6">Yes</data>
</node>
<node id="52571">
  <data key="d0">52571</data>
  <data key="d1">A930017k11rik</data>
  <data key="d2">A930017k11rik</data>
  <data key="d3">False</data>
  <data key="d4">A930017k11rik</data>
  <data key="d5">-</data>
  <data key="d6">Yes</data>
</node>
<node id="52569">
  <data key="d0">52569</data>
  <data key="d1">Mmu-mir-708-5p</data>
  <data key="d2">Mmu-mir-708-5p</data>
  <data key="d3">False</data>
  <data key="d4">Mmu-mir-708-5p</data>
  <data key="d5">-</data>
  <data key="d6">Yes</data>
</node>
<node id="52567">
  <data key="d0">52567</data>
  <data key="d1">Mmu-mir-708-3p</data>
  <data key="d2">Mmu-mir-708-3p</data>
  <data key="d3">False</data>
  <data key="d4">Mmu-mir-708-3p</data>
  <data key="d5">-</data>
  <data key="d6">Yes</data>
</node>
<node id="52565">
  <data key="d0">52565</data>
  <data key="d1">Nrn1</data>
  <data key="d2">Nrn1</data>
  <data key="d3">False</data>
  <data key="d4">Nrn1</data>
  <data key="d5">-</data>
  <data key="d6">Yes</data>
</node>
<node id="52563">
  <data key="d0">52563</data>
  <data key="d1">Slc29a1</data>
  <data key="d2">Slc29a1</data>
  <data key="d3">False</data>
  <data key="d4">Slc29a1</data>
  <data key="d5">-</data>
  <data key="d6">Yes</data>
</node>
<node id="52561">
  <data key="d0">52561</data>
  <data key="d1">Clic4</data>
  <data key="d2">Clic4</data>
  <data key="d3">False</data>
  <data key="d4">Clic4</data>
  <data key="d5">-</data>
  <data key="d6">Yes</data>
</node>
<node id="52559">
  <data key="d0">52559</data>
  <data key="d1">Gyg</data>
  <data key="d2">Gyg</data>
  <data key="d3">False</data>
  <data key="d4">Gyg</data>
  <data key="d5">-</data>
  <data key="d6">Yes</data>
</node>
<node id="52557">
  <data key="d0">52557</data>
  <data key="d1">Scg2</data>
  <data key="d2">Scg2</data>
  <data key="d3">False</data>
  <data key="d4">Scg2</data>
  <data key="d5">-</data>
  <data key="d6">Yes</data>
</node>
<node id="52555">
  <data key="d0">52555</data>
  <data key="d1">Rdh16</data>
  <data key="d2">Rdh16</data>
  <data key="d3">False</data>
  <data key="d4">Rdh16</data>
  <data key="d5">-</data>
  <data key="d6">Yes</data>
</node>
<node id="52553">
  <data key="d0">52553</data>
  <data key="d1">Ntsr2</data>
  <data key="d2">Ntsr2</data>
  <data key="d3">False</data>
  <data key="d4">Ntsr2</data>
  <data key="d5">-</data>
  <data key="d6">Yes</data>
</node>
<node id="52551">
  <data key="d0">52551</data>
  <data key="d1">Mt3</data>
  <data key="d2">Mt3</data>
  <data key="d3">False</data>
  <data key="d4">Mt3</data>
  <data key="d5">-</data>
  <data key="d6">Yes</data>
</node>
<node id="52549">
  <data key="d0">52549</data>
  <data key="d1">Kcnc1</data>
  <data key="d2">Kcnc1</data>
  <data key="d3">False</data>
  <data key="d4">Kcnc1</data>
  <data key="d5">-</data>
  <data key="d6">Yes</data>
</node>
<node id="52547">
  <data key="d0">52547</data>
  <data key="d1">Galr1</data>
  <data key="d2">Galr1</data>
  <data key="d3">False</data>
  <data key="d4">Galr1</data>
  <data key="d5">-</data>
  <data key="d6">Yes</data>
</node>
<node id="52545">
  <data key="d0">52545</data>
  <data key="d1">Chgb</data>
  <data key="d2">Chgb</data>
  <data key="d3">False</data>
  <data key="d4">Chgb</data>
  <data key="d5">-</data>
  <data key="d6">Yes</data>
</node>
<node id="52543">
  <data key="d0">52543</data>
  <data key="d1">Cacna1s</data>
  <data key="d2">Cacna1s</data>
  <data key="d3">False</data>
  <data key="d4">Cacna1s</data>
  <data key="d5">-</data>
  <data key="d6">Yes</data>
</node>
<node id="52541">
  <data key="d0">52541</data>
  <data key="d1">Adcy8</data>
  <data key="d2">Adcy8</data>
  <data key="d3">False</data>
  <data key="d4">Adcy8</data>
  <data key="d5">-</data>
  <data key="d6">Yes</data>
</node>
<node id="52539">
  <data key="d0">52539</data>
  <data key="d1">Sfpi1</data>
  <data key="d2">Sfpi1</data>
  <data key="d3">False</data>
  <data key="d4">Sfpi1</data>
  <data key="d5">-</data>
  <data key="d6">Yes</data>
</node>
<node id="52537">
  <data key="d0">52537</data>
  <data key="d1">Ighg1</data>
  <data key="d2">Ighg1</data>
  <data key="d3">False</data>
  <data key="d4">Ighg1</data>
  <data key="d5">-</data>
  <data key="d6">Yes</data>
</node>
<node id="52535">
  <data key="d0">52535</data>
  <data key="d1">Dmbt1</data>
  <data key="d2">Dmbt1</data>
  <data key="d3">False</data>
  <data key="d4">Dmbt1</data>
  <data key="d5">-</data>
  <data key="d6">Yes</data>
</node>
<node id="52533">
  <data key="d0">52533</data>
  <data key="d1">Trp53-ps</data>
  <data key="d2">Trp53-ps</data>
  <data key="d3">False</data>
  <data key="d4">Trp53-ps</data>
  <data key="d5">-</data>
  <data key="d6">Yes</data>
</node>
<node id="52531">
  <data key="d0">52531</data>
  <data key="d1">Otc</data>
  <data key="d2">Otc</data>
  <data key="d3">False</data>
  <data key="d4">Otc</data>
  <data key="d5">-</data>
  <data key="d6">Yes</data>
</node>
<node id="52529">
  <data key="d0">52529</data>
  <data key="d1">Saa3</data>
  <data key="d2">Saa3</data>
  <data key="d3">False</data>
  <data key="d4">Saa3</data>
  <data key="d5">-</data>
  <data key="d6">Yes</data>
</node>
<node id="52527">
  <data key="d0">52527</data>
  <data key="d1">Neurl1a</data>
  <data key="d2">Neurl1a</data>
  <data key="d3">False</data>
  <data key="d4">Neurl1a</data>
  <data key="d5">-</data>
  <data key="d6">Yes</data>
</node>
<node id="52525">
  <data key="d0">52525</data>
  <data key="d1">Neu1</data>
  <data key="d2">Neu1</data>
  <data key="d3">False</data>
  <data key="d4">Neu1</data>
  <data key="d5">-</data>
  <data key="d6">Yes</data>
</node>
<node id="52523">
  <data key="d0">52523</data>
  <data key="d1">Krt10</data>
  <data key="d2">Krt10</data>
  <data key="d3">False</data>
  <data key="d4">Krt10</data>
  <data key="d5">-</data>
  <data key="d6">Yes</data>
</node>
<node id="52521">
  <data key="d0">52521</data>
  <data key="d1">H2afx</data>
  <data key="d2">H2afx</data>
  <data key="d3">False</data>
  <data key="d4">H2afx</data>
  <data key="d5">-</data>
  <data key="d6">Yes</data>
</node>
<node id="52519">
  <data key="d0">52519</data>
  <data key="d1">Gba</data>
  <data key="d2">Gba</data>
  <data key="d3">False</data>
  <data key="d4">Gba</data>
  <data key="d5">-</data>
  <data key="d6">Yes</data>
</node>
<node id="52517">
  <data key="d0">52517</data>
  <data key="d1">Atf6b</data>
  <data key="d2">Atf6b</data>
  <data key="d3">False</data>
  <data key="d4">Atf6b</data>
  <data key="d5">-</data>
  <data key="d6">Yes</data>
</node>
<node id="52515">
  <data key="d0">52515</data>
  <data key="d1">Arc</data>
  <data key="d2">Arc</data>
  <data key="d3">False</data>
  <data key="d4">Arc</data>
  <data key="d5">-</data>
  <data key="d6">Yes</data>
</node>
<node id="52513">
  <data key="d0">52513</data>
  <data key="d1">Osgep</data>
  <data key="d2">Osgep</data>
  <data key="d3">False</data>
  <data key="d4">Osgep</data>
  <data key="d5">-</data>
  <data key="d6">Yes</data>
</node>
<node id="52511">
  <data key="d0">52511</data>
  <data key="d1">Sfrp4</data>
  <data key="d2">Sfrp4</data>
  <data key="d3">False</data>
  <data key="d4">Sfrp4</data>
  <data key="d5">-</data>
  <data key="d6">Yes</data>
</node>
<node id="52509">
  <data key="d0">52509</data>
  <data key="d1">Pdha2</data>
  <data key="d2">Pdha2</data>
  <data key="d3">False</data>
  <data key="d4">Pdha2</data>
  <data key="d5">-</data>
  <data key="d6">Yes</data>
</node>
<node id="52507">
  <data key="d0">52507</data>
  <data key="d1">Rorb</data>
  <data key="d2">Rorb</data>
  <data key="d3">False</data>
  <data key="d4">Rorb</data>
  <data key="d5">-</data>
  <data key="d6">Yes</data>
</node>
<node id="52505">
  <data key="d0">52505</data>
  <data key="d1">Angpt4</data>
  <data key="d2">Angpt4</data>
  <data key="d3">False</data>
  <data key="d4">Angpt4</data>
  <data key="d5">-</data>
  <data key="d6">Yes</data>
</node>
<node id="52503">
  <data key="d0">52503</data>
  <data key="d1">Loc100048117</data>
  <data key="d2">Loc100048117</data>
  <data key="d3">False</data>
  <data key="d4">Loc100048117</data>
  <data key="d5">-</data>
  <data key="d6">Yes</data>
</node>
<node id="52501">
  <data key="d0">52501</data>
  <data key="d1">Loc100042025</data>
  <data key="d2">Loc100042025</data>
  <data key="d3">False</data>
  <data key="d4">Loc100042025</data>
  <data key="d5">-</data>
  <data key="d6">Yes</data>
</node>
<node id="52499">
  <data key="d0">52499</data>
  <data key="d1">Pfkfb2</data>
  <data key="d2">Pfkfb2</data>
  <data key="d3">False</data>
  <data key="d4">Pfkfb2</data>
  <data key="d5">-</data>
  <data key="d6">Yes</data>
</node>
<node id="52497">
  <data key="d0">52497</data>
  <data key="d1">Pfkfb1</data>
  <data key="d2">Pfkfb1</data>
  <data key="d3">False</data>
  <data key="d4">Pfkfb1</data>
  <data key="d5">-</data>
  <data key="d6">Yes</data>
</node>
<node id="52495">
  <data key="d0">52495</data>
  <data key="d1">Hk3</data>
  <data key="d2">Hk3</data>
  <data key="d3">False</data>
  <data key="d4">Hk3</data>
  <data key="d5">-</data>
  <data key="d6">Yes</data>
</node>
<node id="52493">
  <data key="d0">52493</data>
  <data key="d1">Hkdc1</data>
  <data key="d2">Hkdc1</data>
  <data key="d3">False</data>
  <data key="d4">Hkdc1</data>
  <data key="d5">-</data>
  <data key="d6">Yes</data>
</node>
<node id="52491">
  <data key="d0">52491</data>
  <data key="d1">Senp2</data>
  <data key="d2">Senp2</data>
  <data key="d3">False</data>
  <data key="d4">Senp2</data>
  <data key="d5">-</data>
  <data key="d6">Yes</data>
</node>
<node id="52489">
  <data key="d0">52489</data>
  <data key="d1">Sumo1</data>
  <data key="d2">Sumo1</data>
  <data key="d3">False</data>
  <data key="d4">Sumo1</data>
  <data key="d5">-</data>
  <data key="d6">Yes</data>
</node>
<node id="52487">
  <data key="d0">52487</data>
  <data key="d1">Gapdh</data>
  <data key="d2">Gapdh</data>
  <data key="d3">False</data>
  <data key="d4">Gapdh</data>
  <data key="d5">-</data>
  <data key="d6">Yes</data>
</node>
<node id="52485">
  <data key="d0">52485</data>
  <data key="d1">Figf</data>
  <data key="d2">Figf</data>
  <data key="d3">False</data>
  <data key="d4">Figf</data>
  <data key="d5">-</data>
  <data key="d6">Yes</data>
</node>
<node id="52483">
  <data key="d0">52483</data>
  <data key="d1">Eno3</data>
  <data key="d2">Eno3</data>
  <data key="d3">False</data>
  <data key="d4">Eno3</data>
  <data key="d5">-</data>
  <data key="d6">Yes</data>
</node>
<node id="52481">
  <data key="d0">52481</data>
  <data key="d1">Gm5506</data>
  <data key="d2">Gm5506</data>
  <data key="d3">False</data>
  <data key="d4">Gm5506</data>
  <data key="d5">-</data>
  <data key="d6">Yes</data>
</node>
<node id="52479">
  <data key="d0">52479</data>
  <data key="d1">Hsd11b1</data>
  <data key="d2">Hsd11b1</data>
  <data key="d3">False</data>
  <data key="d4">Hsd11b1</data>
  <data key="d5">-</data>
  <data key="d6">Yes</data>
</node>
<node id="52477">
  <data key="d0">52477</data>
  <data key="d1">Car5a</data>
  <data key="d2">Car5a</data>
  <data key="d3">False</data>
  <data key="d4">Car5a</data>
  <data key="d5">-</data>
  <data key="d6">Yes</data>
</node>
<node id="52475">
  <data key="d0">52475</data>
  <data key="d1">C4b</data>
  <data key="d2">C4b</data>
  <data key="d3">False</data>
  <data key="d4">C4b</data>
  <data key="d5">-</data>
  <data key="d6">Yes</data>
</node>
<node id="52473">
  <data key="d0">52473</data>
  <data key="d1">Aip</data>
  <data key="d2">Aip</data>
  <data key="d3">False</data>
  <data key="d4">Aip</data>
  <data key="d5">-</data>
  <data key="d6">Yes</data>
</node>
<node id="52471">
  <data key="d0">52471</data>
  <data key="d1">Crisp1</data>
  <data key="d2">Crisp1</data>
  <data key="d3">False</data>
  <data key="d4">Crisp1</data>
  <data key="d5">-</data>
  <data key="d6">Yes</data>
</node>
<node id="52469">
  <data key="d0">52469</data>
  <data key="d1">Aurkaip1</data>
  <data key="d2">Aurkaip1</data>
  <data key="d3">False</data>
  <data key="d4">Aurkaip1</data>
  <data key="d5">-</data>
  <data key="d6">Yes</data>
</node>
<node id="52467">
  <data key="d0">52467</data>
  <data key="d1">C4a</data>
  <data key="d2">C4a</data>
  <data key="d3">False</data>
  <data key="d4">C4a</data>
  <data key="d5">-</data>
  <data key="d6">Yes</data>
</node>
<node id="52465">
  <data key="d0">52465</data>
  <data key="d1">Rqcd1</data>
  <data key="d2">Rqcd1</data>
  <data key="d3">False</data>
  <data key="d4">Rqcd1</data>
  <data key="d5">-</data>
  <data key="d6">Yes</data>
</node>
<node id="52463">
  <data key="d0">52463</data>
  <data key="d1">Lgals12</data>
  <data key="d2">Lgals12</data>
  <data key="d3">False</data>
  <data key="d4">Lgals12</data>
  <data key="d5">-</data>
  <data key="d6">Yes</data>
</node>
<node id="52461">
  <data key="d0">52461</data>
  <data key="d1">Pbsn</data>
  <data key="d2">Pbsn</data>
  <data key="d3">False</data>
  <data key="d4">Pbsn</data>
  <data key="d5">-</data>
  <data key="d6">Yes</data>
</node>
<node id="52459">
  <data key="d0">52459</data>
  <data key="d1">Dhrs4</data>
  <data key="d2">Dhrs4</data>
  <data key="d3">False</data>
  <data key="d4">Dhrs4</data>
  <data key="d5">-</data>
  <data key="d6">Yes</data>
</node>
<node id="52457">
  <data key="d0">52457</data>
  <data key="d1">Sh2d3c</data>
  <data key="d2">Sh2d3c</data>
  <data key="d3">False</data>
  <data key="d4">Sh2d3c</data>
  <data key="d5">-</data>
  <data key="d6">Yes</data>
</node>
<node id="52455">
  <data key="d0">52455</data>
  <data key="d1">Mecr</data>
  <data key="d2">Mecr</data>
  <data key="d3">False</data>
  <data key="d4">Mecr</data>
  <data key="d5">-</data>
  <data key="d6">Yes</data>
</node>
<node id="52453">
  <data key="d0">52453</data>
  <data key="d1">Tat</data>
  <data key="d2">Tat</data>
  <data key="d3">False</data>
  <data key="d4">Tat</data>
  <data key="d5">-</data>
  <data key="d6">Yes</data>
</node>
<node id="52451">
  <data key="d0">52451</data>
  <data key="d1">Svs6</data>
  <data key="d2">Svs6</data>
  <data key="d3">False</data>
  <data key="d4">Svs6</data>
  <data key="d5">-</data>
  <data key="d6">Yes</data>
</node>
<node id="52449">
  <data key="d0">52449</data>
  <data key="d1">Slc18a3</data>
  <data key="d2">Slc18a3</data>
  <data key="d3">False</data>
  <data key="d4">Slc18a3</data>
  <data key="d5">-</data>
  <data key="d6">Yes</data>
</node>
<node id="52447">
  <data key="d0">52447</data>
  <data key="d1">Rbp2</data>
  <data key="d2">Rbp2</data>
  <data key="d3">False</data>
  <data key="d4">Rbp2</data>
  <data key="d5">-</data>
  <data key="d6">Yes</data>
</node>
<node id="52445">
  <data key="d0">52445</data>
  <data key="d1">Psmc5</data>
  <data key="d2">Psmc5</data>
  <data key="d3">False</data>
  <data key="d4">Psmc5</data>
  <data key="d5">-</data>
  <data key="d6">Yes</data>
</node>
<node id="52443">
  <data key="d0">52443</data>
  <data key="d1">H1f0</data>
  <data key="d2">H1f0</data>
  <data key="d3">False</data>
  <data key="d4">H1f0</data>
  <data key="d5">-</data>
  <data key="d6">Yes</data>
</node>
<node id="52441">
  <data key="d0">52441</data>
  <data key="d1">Mmu-mir-21a-5p</data>
  <data key="d2">Mmu-mir-21a-5p</data>
  <data key="d3">False</data>
  <data key="d4">Mmu-mir-21a-5p</data>
  <data key="d5">-</data>
  <data key="d6">Yes</data>
</node>
<node id="52439">
  <data key="d0">52439</data>
  <data key="d1">Whrn</data>
  <data key="d2">Whrn</data>
  <data key="d3">False</data>
  <data key="d4">Whrn</data>
  <data key="d5">-</data>
  <data key="d6">Yes</data>
</node>
<node id="52437">
  <data key="d0">52437</data>
  <data key="d1">Ttc7b</data>
  <data key="d2">Ttc7b</data>
  <data key="d3">False</data>
  <data key="d4">Ttc7b</data>
  <data key="d5">-</data>
  <data key="d6">Yes</data>
</node>
<node id="52435">
  <data key="d0">52435</data>
  <data key="d1">Ticam1</data>
  <data key="d2">Ticam1</data>
  <data key="d3">False</data>
  <data key="d4">Ticam1</data>
  <data key="d5">-</data>
  <data key="d6">Yes</data>
</node>
<node id="52433">
  <data key="d0">52433</data>
  <data key="d1">Rhod</data>
  <data key="d2">Rhod</data>
  <data key="d3">False</data>
  <data key="d4">Rhod</data>
  <data key="d5">-</data>
  <data key="d6">Yes</data>
</node>
<node id="52431">
  <data key="d0">52431</data>
  <data key="d1">Rab11fip5</data>
  <data key="d2">Rab11fip5</data>
  <data key="d3">False</data>
  <data key="d4">Rab11fip5</data>
  <data key="d5">-</data>
  <data key="d6">Yes</data>
</node>
<node id="52429">
  <data key="d0">52429</data>
  <data key="d1">Pip5kl1</data>
  <data key="d2">Pip5kl1</data>
  <data key="d3">False</data>
  <data key="d4">Pip5kl1</data>
  <data key="d5">-</data>
  <data key="d6">Yes</data>
</node>
<node id="52427">
  <data key="d0">52427</data>
  <data key="d1">Iqcg</data>
  <data key="d2">Iqcg</data>
  <data key="d3">False</data>
  <data key="d4">Iqcg</data>
  <data key="d5">-</data>
  <data key="d6">Yes</data>
</node>
<node id="52425">
  <data key="d0">52425</data>
  <data key="d1">Gas2l1</data>
  <data key="d2">Gas2l1</data>
  <data key="d3">False</data>
  <data key="d4">Gas2l1</data>
  <data key="d5">-</data>
  <data key="d6">Yes</data>
</node>
<node id="52423">
  <data key="d0">52423</data>
  <data key="d1">Epop</data>
  <data key="d2">Epop</data>
  <data key="d3">False</data>
  <data key="d4">Epop</data>
  <data key="d5">-</data>
  <data key="d6">Yes</data>
</node>
<node id="52421">
  <data key="d0">52421</data>
  <data key="d1">Elavl1</data>
  <data key="d2">Elavl1</data>
  <data key="d3">False</data>
  <data key="d4">Elavl1</data>
  <data key="d5">-</data>
  <data key="d6">Yes</data>
</node>
<node id="52419">
  <data key="d0">52419</data>
  <data key="d1">Capzb</data>
  <data key="d2">Capzb</data>
  <data key="d3">False</data>
  <data key="d4">Capzb</data>
  <data key="d5">-</data>
  <data key="d6">Yes</data>
</node>
<node id="52417">
  <data key="d0">52417</data>
  <data key="d1">Bicra</data>
  <data key="d2">Bicra</data>
  <data key="d3">False</data>
  <data key="d4">Bicra</data>
  <data key="d5">-</data>
  <data key="d6">Yes</data>
</node>
<node id="52415">
  <data key="d0">52415</data>
  <data key="d1">Aldh3b1</data>
  <data key="d2">Aldh3b1</data>
  <data key="d3">False</data>
  <data key="d4">Aldh3b1</data>
  <data key="d5">-</data>
  <data key="d6">Yes</data>
</node>
<node id="52413">
  <data key="d0">52413</data>
  <data key="d1">Zkscan1</data>
  <data key="d2">Zkscan1</data>
  <data key="d3">False</data>
  <data key="d4">Zkscan1</data>
  <data key="d5">-</data>
  <data key="d6">Yes</data>
</node>
<node id="52411">
  <data key="d0">52411</data>
  <data key="d1">Ubxn2a</data>
  <data key="d2">Ubxn2a</data>
  <data key="d3">False</data>
  <data key="d4">Ubxn2a</data>
  <data key="d5">-</data>
  <data key="d6">Yes</data>
</node>
<node id="52409">
  <data key="d0">52409</data>
  <data key="d1">Tead3</data>
  <data key="d2">Tead3</data>
  <data key="d3">False</data>
  <data key="d4">Tead3</data>
  <data key="d5">-</data>
  <data key="d6">Yes</data>
</node>
<node id="52407">
  <data key="d0">52407</data>
  <data key="d1">Smchd1</data>
  <data key="d2">Smchd1</data>
  <data key="d3">False</data>
  <data key="d4">Smchd1</data>
  <data key="d5">-</data>
  <data key="d6">Yes</data>
</node>
<node id="52405">
  <data key="d0">52405</data>
  <data key="d1">Rnf4</data>
  <data key="d2">Rnf4</data>
  <data key="d3">False</data>
  <data key="d4">Rnf4</data>
  <data key="d5">-</data>
  <data key="d6">Yes</data>
</node>
<node id="52403">
  <data key="d0">52403</data>
  <data key="d1">Rbm33</data>
  <data key="d2">Rbm33</data>
  <data key="d3">False</data>
  <data key="d4">Rbm33</data>
  <data key="d5">-</data>
  <data key="d6">Yes</data>
</node>
<node id="52401">
  <data key="d0">52401</data>
  <data key="d1">Qrich1</data>
  <data key="d2">Qrich1</data>
  <data key="d3">False</data>
  <data key="d4">Qrich1</data>
  <data key="d5">-</data>
  <data key="d6">Yes</data>
</node>
<node id="52399">
  <data key="d0">52399</data>
  <data key="d1">Pum2</data>
  <data key="d2">Pum2</data>
  <data key="d3">False</data>
  <data key="d4">Pum2</data>
  <data key="d5">-</data>
  <data key="d6">Yes</data>
</node>
<node id="52397">
  <data key="d0">52397</data>
  <data key="d1">Pogk</data>
  <data key="d2">Pogk</data>
  <data key="d3">False</data>
  <data key="d4">Pogk</data>
  <data key="d5">-</data>
  <data key="d6">Yes</data>
</node>
<node id="52395">
  <data key="d0">52395</data>
  <data key="d1">Naa38</data>
  <data key="d2">Naa38</data>
  <data key="d3">False</data>
  <data key="d4">Naa38</data>
  <data key="d5">-</data>
  <data key="d6">Yes</data>
</node>
<node id="52393">
  <data key="d0">52393</data>
  <data key="d1">Ddx6</data>
  <data key="d2">Ddx6</data>
  <data key="d3">False</data>
  <data key="d4">Ddx6</data>
  <data key="d5">-</data>
  <data key="d6">Yes</data>
</node>
<node id="52391">
  <data key="d0">52391</data>
  <data key="d1">Ash2l</data>
  <data key="d2">Ash2l</data>
  <data key="d3">False</data>
  <data key="d4">Ash2l</data>
  <data key="d5">-</data>
  <data key="d6">Yes</data>
</node>
<node id="52389">
  <data key="d0">52389</data>
  <data key="d1">Anp32b</data>
  <data key="d2">Anp32b</data>
  <data key="d3">False</data>
  <data key="d4">Anp32b</data>
  <data key="d5">-</data>
  <data key="d6">Yes</data>
</node>
<node id="52387">
  <data key="d0">52387</data>
  <data key="d1">Zfp91</data>
  <data key="d2">Zfp91</data>
  <data key="d3">False</data>
  <data key="d4">Zfp91</data>
  <data key="d5">-</data>
  <data key="d6">Yes</data>
</node>
<node id="52385">
  <data key="d0">52385</data>
  <data key="d1">Zfp687</data>
  <data key="d2">Zfp687</data>
  <data key="d3">False</data>
  <data key="d4">Zfp687</data>
  <data key="d5">-</data>
  <data key="d6">Yes</data>
</node>
<node id="52383">
  <data key="d0">52383</data>
  <data key="d1">Zfp512b</data>
  <data key="d2">Zfp512b</data>
  <data key="d3">False</data>
  <data key="d4">Zfp512b</data>
  <data key="d5">-</data>
  <data key="d6">Yes</data>
</node>
<node id="52381">
  <data key="d0">52381</data>
  <data key="d1">Taok1</data>
  <data key="d2">Taok1</data>
  <data key="d3">False</data>
  <data key="d4">Taok1</data>
  <data key="d5">-</data>
  <data key="d6">Yes</data>
</node>
<node id="52379">
  <data key="d0">52379</data>
  <data key="d1">Hmx3</data>
  <data key="d2">Hmx3</data>
  <data key="d3">False</data>
  <data key="d4">Hmx3</data>
  <data key="d5">-</data>
  <data key="d6">Yes</data>
</node>
<node id="52377">
  <data key="d0">52377</data>
  <data key="d1">Adnp</data>
  <data key="d2">Adnp</data>
  <data key="d3">False</data>
  <data key="d4">Adnp</data>
  <data key="d5">-</data>
  <data key="d6">Yes</data>
</node>
<node id="52375">
  <data key="d0">52375</data>
  <data key="d1">Setd1b</data>
  <data key="d2">Setd1b</data>
  <data key="d3">False</data>
  <data key="d4">Setd1b</data>
  <data key="d5">-</data>
  <data key="d6">Yes</data>
</node>
<node id="52373">
  <data key="d0">52373</data>
  <data key="d1">Mbd6</data>
  <data key="d2">Mbd6</data>
  <data key="d3">False</data>
  <data key="d4">Mbd6</data>
  <data key="d5">-</data>
  <data key="d6">Yes</data>
</node>
<node id="52371">
  <data key="d0">52371</data>
  <data key="d1">Zfp740</data>
  <data key="d2">Zfp740</data>
  <data key="d3">False</data>
  <data key="d4">Zfp740</data>
  <data key="d5">-</data>
  <data key="d6">Yes</data>
</node>
<node id="52369">
  <data key="d0">52369</data>
  <data key="d1">Zc3h7a</data>
  <data key="d2">Zc3h7a</data>
  <data key="d3">False</data>
  <data key="d4">Zc3h7a</data>
  <data key="d5">-</data>
  <data key="d6">Yes</data>
</node>
<node id="52367">
  <data key="d0">52367</data>
  <data key="d1">Uri1</data>
  <data key="d2">Uri1</data>
  <data key="d3">False</data>
  <data key="d4">Uri1</data>
  <data key="d5">-</data>
  <data key="d6">Yes</data>
</node>
<node id="52365">
  <data key="d0">52365</data>
  <data key="d1">Ube3a</data>
  <data key="d2">Ube3a</data>
  <data key="d3">False</data>
  <data key="d4">Ube3a</data>
  <data key="d5">-</data>
  <data key="d6">Yes</data>
</node>
<node id="52363">
  <data key="d0">52363</data>
  <data key="d1">Slc30a5</data>
  <data key="d2">Slc30a5</data>
  <data key="d3">False</data>
  <data key="d4">Slc30a5</data>
  <data key="d5">-</data>
  <data key="d6">Yes</data>
</node>
<node id="52361">
  <data key="d0">52361</data>
  <data key="d1">Septin2</data>
  <data key="d2">Septin2</data>
  <data key="d3">False</data>
  <data key="d4">Septin2</data>
  <data key="d5">-</data>
  <data key="d6">Yes</data>
</node>
<node id="52359">
  <data key="d0">52359</data>
  <data key="d1">Samd8</data>
  <data key="d2">Samd8</data>
  <data key="d3">False</data>
  <data key="d4">Samd8</data>
  <data key="d5">-</data>
  <data key="d6">Yes</data>
</node>
<node id="52357">
  <data key="d0">52357</data>
  <data key="d1">Rheb</data>
  <data key="d2">Rheb</data>
  <data key="d3">False</data>
  <data key="d4">Rheb</data>
  <data key="d5">-</data>
  <data key="d6">Yes</data>
</node>
<node id="52355">
  <data key="d0">52355</data>
  <data key="d1">Ptpn11</data>
  <data key="d2">Ptpn11</data>
  <data key="d3">False</data>
  <data key="d4">Ptpn11</data>
  <data key="d5">-</data>
  <data key="d6">Yes</data>
</node>
<node id="52353">
  <data key="d0">52353</data>
  <data key="d1">Ppp4r3a</data>
  <data key="d2">Ppp4r3a</data>
  <data key="d3">False</data>
  <data key="d4">Ppp4r3a</data>
  <data key="d5">-</data>
  <data key="d6">Yes</data>
</node>
<node id="52351">
  <data key="d0">52351</data>
  <data key="d1">Phf10</data>
  <data key="d2">Phf10</data>
  <data key="d3">False</data>
  <data key="d4">Phf10</data>
  <data key="d5">-</data>
  <data key="d6">Yes</data>
</node>
<node id="52349">
  <data key="d0">52349</data>
  <data key="d1">Pds5b</data>
  <data key="d2">Pds5b</data>
  <data key="d3">False</data>
  <data key="d4">Pds5b</data>
  <data key="d5">-</data>
  <data key="d6">Yes</data>
</node>
<node id="52347">
  <data key="d0">52347</data>
  <data key="d1">Mapk9</data>
  <data key="d2">Mapk9</data>
  <data key="d3">False</data>
  <data key="d4">Mapk9</data>
  <data key="d5">-</data>
  <data key="d6">Yes</data>
</node>
<node id="52345">
  <data key="d0">52345</data>
  <data key="d1">Hipk3</data>
  <data key="d2">Hipk3</data>
  <data key="d3">False</data>
  <data key="d4">Hipk3</data>
  <data key="d5">-</data>
  <data key="d6">Yes</data>
</node>
<node id="52343">
  <data key="d0">52343</data>
  <data key="d1">Epm2a</data>
  <data key="d2">Epm2a</data>
  <data key="d3">False</data>
  <data key="d4">Epm2a</data>
  <data key="d5">-</data>
  <data key="d6">Yes</data>
</node>
<node id="52341">
  <data key="d0">52341</data>
  <data key="d1">Ahctf1</data>
  <data key="d2">Ahctf1</data>
  <data key="d3">False</data>
  <data key="d4">Ahctf1</data>
  <data key="d5">-</data>
  <data key="d6">Yes</data>
</node>
<node id="52339">
  <data key="d0">52339</data>
  <data key="d1">Zfp639</data>
  <data key="d2">Zfp639</data>
  <data key="d3">False</data>
  <data key="d4">Zfp639</data>
  <data key="d5">-</data>
  <data key="d6">Yes</data>
</node>
<node id="52337">
  <data key="d0">52337</data>
  <data key="d1">Zfp646</data>
  <data key="d2">Zfp646</data>
  <data key="d3">False</data>
  <data key="d4">Zfp646</data>
  <data key="d5">-</data>
  <data key="d6">Yes</data>
</node>
<node id="52335">
  <data key="d0">52335</data>
  <data key="d1">Vps26c</data>
  <data key="d2">Vps26c</data>
  <data key="d3">False</data>
  <data key="d4">Vps26c</data>
  <data key="d5">-</data>
  <data key="d6">Yes</data>
</node>
<node id="52333">
  <data key="d0">52333</data>
  <data key="d1">Strip1</data>
  <data key="d2">Strip1</data>
  <data key="d3">False</data>
  <data key="d4">Strip1</data>
  <data key="d5">-</data>
  <data key="d6">Yes</data>
</node>
<node id="52331">
  <data key="d0">52331</data>
  <data key="d1">Sart3</data>
  <data key="d2">Sart3</data>
  <data key="d3">False</data>
  <data key="d4">Sart3</data>
  <data key="d5">-</data>
  <data key="d6">Yes</data>
</node>
<node id="52329">
  <data key="d0">52329</data>
  <data key="d1">Phf8</data>
  <data key="d2">Phf8</data>
  <data key="d3">False</data>
  <data key="d4">Phf8</data>
  <data key="d5">-</data>
  <data key="d6">Yes</data>
</node>
<node id="52327">
  <data key="d0">52327</data>
  <data key="d1">Lrrc41</data>
  <data key="d2">Lrrc41</data>
  <data key="d3">False</data>
  <data key="d4">Lrrc41</data>
  <data key="d5">-</data>
  <data key="d6">Yes</data>
</node>
<node id="52325">
  <data key="d0">52325</data>
  <data key="d1">Ftsj3</data>
  <data key="d2">Ftsj3</data>
  <data key="d3">False</data>
  <data key="d4">Ftsj3</data>
  <data key="d5">-</data>
  <data key="d6">Yes</data>
</node>
<node id="52323">
  <data key="d0">52323</data>
  <data key="d1">Fbxl18</data>
  <data key="d2">Fbxl18</data>
  <data key="d3">False</data>
  <data key="d4">Fbxl18</data>
  <data key="d5">-</data>
  <data key="d6">Yes</data>
</node>
<node id="52321">
  <data key="d0">52321</data>
  <data key="d1">Zfp592</data>
  <data key="d2">Zfp592</data>
  <data key="d3">False</data>
  <data key="d4">Zfp592</data>
  <data key="d5">-</data>
  <data key="d6">Yes</data>
</node>
<node id="52319">
  <data key="d0">52319</data>
  <data key="d1">Taok3</data>
  <data key="d2">Taok3</data>
  <data key="d3">False</data>
  <data key="d4">Taok3</data>
  <data key="d5">-</data>
  <data key="d6">Yes</data>
</node>
<node id="52317">
  <data key="d0">52317</data>
  <data key="d1">Phactr4</data>
  <data key="d2">Phactr4</data>
  <data key="d3">False</data>
  <data key="d4">Phactr4</data>
  <data key="d5">-</data>
  <data key="d6">Yes</data>
</node>
<node id="52315">
  <data key="d0">52315</data>
  <data key="d1">Nde1</data>
  <data key="d2">Nde1</data>
  <data key="d3">False</data>
  <data key="d4">Nde1</data>
  <data key="d5">-</data>
  <data key="d6">Yes</data>
</node>
<node id="52313">
  <data key="d0">52313</data>
  <data key="d1">Marf1</data>
  <data key="d2">Marf1</data>
  <data key="d3">False</data>
  <data key="d4">Marf1</data>
  <data key="d5">-</data>
  <data key="d6">Yes</data>
</node>
<node id="52311">
  <data key="d0">52311</data>
  <data key="d1">Gon4l</data>
  <data key="d2">Gon4l</data>
  <data key="d3">False</data>
  <data key="d4">Gon4l</data>
  <data key="d5">-</data>
  <data key="d6">Yes</data>
</node>
<node id="52309">
  <data key="d0">52309</data>
  <data key="d1">Etfbkmt</data>
  <data key="d2">Etfbkmt</data>
  <data key="d3">False</data>
  <data key="d4">Etfbkmt</data>
  <data key="d5">-</data>
  <data key="d6">Yes</data>
</node>
<node id="52307">
  <data key="d0">52307</data>
  <data key="d1">Dennd5a</data>
  <data key="d2">Dennd5a</data>
  <data key="d3">False</data>
  <data key="d4">Dennd5a</data>
  <data key="d5">-</data>
  <data key="d6">Yes</data>
</node>
<node id="52305">
  <data key="d0">52305</data>
  <data key="d1">Pank2</data>
  <data key="d2">Pank2</data>
  <data key="d3">False</data>
  <data key="d4">Pank2</data>
  <data key="d5">-</data>
  <data key="d6">Yes</data>
</node>
<node id="52303">
  <data key="d0">52303</data>
  <data key="d1">Zfp369</data>
  <data key="d2">Zfp369</data>
  <data key="d3">False</data>
  <data key="d4">Zfp369</data>
  <data key="d5">-</data>
  <data key="d6">Yes</data>
</node>
<node id="52301">
  <data key="d0">52301</data>
  <data key="d1">Zc3h18</data>
  <data key="d2">Zc3h18</data>
  <data key="d3">False</data>
  <data key="d4">Zc3h18</data>
  <data key="d5">-</data>
  <data key="d6">Yes</data>
</node>
<node id="52299">
  <data key="d0">52299</data>
  <data key="d1">Yeats2</data>
  <data key="d2">Yeats2</data>
  <data key="d3">False</data>
  <data key="d4">Yeats2</data>
  <data key="d5">-</data>
  <data key="d6">Yes</data>
</node>
<node id="52297">
  <data key="d0">52297</data>
  <data key="d1">Wdr86</data>
  <data key="d2">Wdr86</data>
  <data key="d3">False</data>
  <data key="d4">Wdr86</data>
  <data key="d5">-</data>
  <data key="d6">Yes</data>
</node>
<node id="52295">
  <data key="d0">52295</data>
  <data key="d1">Top3b</data>
  <data key="d2">Top3b</data>
  <data key="d3">False</data>
  <data key="d4">Top3b</data>
  <data key="d5">-</data>
  <data key="d6">Yes</data>
</node>
<node id="52293">
  <data key="d0">52293</data>
  <data key="d1">Tmem201</data>
  <data key="d2">Tmem201</data>
  <data key="d3">False</data>
  <data key="d4">Tmem201</data>
  <data key="d5">-</data>
  <data key="d6">Yes</data>
</node>
<node id="52291">
  <data key="d0">52291</data>
  <data key="d1">Tmem132b</data>
  <data key="d2">Tmem132b</data>
  <data key="d3">False</data>
  <data key="d4">Tmem132b</data>
  <data key="d5">-</data>
  <data key="d6">Yes</data>
</node>
<node id="52289">
  <data key="d0">52289</data>
  <data key="d1">Tfeb</data>
  <data key="d2">Tfeb</data>
  <data key="d3">False</data>
  <data key="d4">Tfeb</data>
  <data key="d5">-</data>
  <data key="d6">Yes</data>
</node>
<node id="52287">
  <data key="d0">52287</data>
  <data key="d1">Tescl</data>
  <data key="d2">Tescl</data>
  <data key="d3">False</data>
  <data key="d4">Tescl</data>
  <data key="d5">-</data>
  <data key="d6">Yes</data>
</node>
<node id="52285">
  <data key="d0">52285</data>
  <data key="d1">Tcerg1l</data>
  <data key="d2">Tcerg1l</data>
  <data key="d3">False</data>
  <data key="d4">Tcerg1l</data>
  <data key="d5">-</data>
  <data key="d6">Yes</data>
</node>
<node id="52283">
  <data key="d0">52283</data>
  <data key="d1">Spsb1</data>
  <data key="d2">Spsb1</data>
  <data key="d3">False</data>
  <data key="d4">Spsb1</data>
  <data key="d5">-</data>
  <data key="d6">Yes</data>
</node>
<node id="52281">
  <data key="d0">52281</data>
  <data key="d1">Soga1</data>
  <data key="d2">Soga1</data>
  <data key="d3">False</data>
  <data key="d4">Soga1</data>
  <data key="d5">-</data>
  <data key="d6">Yes</data>
</node>
<node id="52279">
  <data key="d0">52279</data>
  <data key="d1">Slc6a18</data>
  <data key="d2">Slc6a18</data>
  <data key="d3">False</data>
  <data key="d4">Slc6a18</data>
  <data key="d5">-</data>
  <data key="d6">Yes</data>
</node>
<node id="52277">
  <data key="d0">52277</data>
  <data key="d1">Slc38a10</data>
  <data key="d2">Slc38a10</data>
  <data key="d3">False</data>
  <data key="d4">Slc38a10</data>
  <data key="d5">-</data>
  <data key="d6">Yes</data>
</node>
<node id="52275">
  <data key="d0">52275</data>
  <data key="d1">Slc12a7</data>
  <data key="d2">Slc12a7</data>
  <data key="d3">False</data>
  <data key="d4">Slc12a7</data>
  <data key="d5">-</data>
  <data key="d6">Yes</data>
</node>
<node id="52273">
  <data key="d0">52273</data>
  <data key="d1">Sdc3</data>
  <data key="d2">Sdc3</data>
  <data key="d3">False</data>
  <data key="d4">Sdc3</data>
  <data key="d5">-</data>
  <data key="d6">Yes</data>
</node>
<node id="52271">
  <data key="d0">52271</data>
  <data key="d1">Sardh</data>
  <data key="d2">Sardh</data>
  <data key="d3">False</data>
  <data key="d4">Sardh</data>
  <data key="d5">-</data>
  <data key="d6">Yes</data>
</node>
<node id="52269">
  <data key="d0">52269</data>
  <data key="d1">Rtn4r</data>
  <data key="d2">Rtn4r</data>
  <data key="d3">False</data>
  <data key="d4">Rtn4r</data>
  <data key="d5">-</data>
  <data key="d6">Yes</data>
</node>
<node id="52267">
  <data key="d0">52267</data>
  <data key="d1">Rph3al</data>
  <data key="d2">Rph3al</data>
  <data key="d3">False</data>
  <data key="d4">Rph3al</data>
  <data key="d5">-</data>
  <data key="d6">Yes</data>
</node>
<node id="52265">
  <data key="d0">52265</data>
  <data key="d1">Rbm19</data>
  <data key="d2">Rbm19</data>
  <data key="d3">False</data>
  <data key="d4">Rbm19</data>
  <data key="d5">-</data>
  <data key="d6">Yes</data>
</node>
<node id="52263">
  <data key="d0">52263</data>
  <data key="d1">Ralgps1</data>
  <data key="d2">Ralgps1</data>
  <data key="d3">False</data>
  <data key="d4">Ralgps1</data>
  <data key="d5">-</data>
  <data key="d6">Yes</data>
</node>
<node id="52261">
  <data key="d0">52261</data>
  <data key="d1">Rab11fip3</data>
  <data key="d2">Rab11fip3</data>
  <data key="d3">False</data>
  <data key="d4">Rab11fip3</data>
  <data key="d5">-</data>
  <data key="d6">Yes</data>
</node>
<node id="52259">
  <data key="d0">52259</data>
  <data key="d1">Ptk7</data>
  <data key="d2">Ptk7</data>
  <data key="d3">False</data>
  <data key="d4">Ptk7</data>
  <data key="d5">-</data>
  <data key="d6">Yes</data>
</node>
<node id="52257">
  <data key="d0">52257</data>
  <data key="d1">Pqlc2</data>
  <data key="d2">Pqlc2</data>
  <data key="d3">False</data>
  <data key="d4">Pqlc2</data>
  <data key="d5">-</data>
  <data key="d6">Yes</data>
</node>
<node id="52255">
  <data key="d0">52255</data>
  <data key="d1">Ppil2</data>
  <data key="d2">Ppil2</data>
  <data key="d3">False</data>
  <data key="d4">Ppil2</data>
  <data key="d5">-</data>
  <data key="d6">Yes</data>
</node>
<node id="52253">
  <data key="d0">52253</data>
  <data key="d1">Pole</data>
  <data key="d2">Pole</data>
  <data key="d3">False</data>
  <data key="d4">Pole</data>
  <data key="d5">-</data>
  <data key="d6">Yes</data>
</node>
<node id="52251">
  <data key="d0">52251</data>
  <data key="d1">Pnpla7</data>
  <data key="d2">Pnpla7</data>
  <data key="d3">False</data>
  <data key="d4">Pnpla7</data>
  <data key="d5">-</data>
  <data key="d6">Yes</data>
</node>
<node id="52249">
  <data key="d0">52249</data>
  <data key="d1">Plch2</data>
  <data key="d2">Plch2</data>
  <data key="d3">False</data>
  <data key="d4">Plch2</data>
  <data key="d5">-</data>
  <data key="d6">Yes</data>
</node>
<node id="52247">
  <data key="d0">52247</data>
  <data key="d1">Pitpnm3</data>
  <data key="d2">Pitpnm3</data>
  <data key="d3">False</data>
  <data key="d4">Pitpnm3</data>
  <data key="d5">-</data>
  <data key="d6">Yes</data>
</node>
<node id="52245">
  <data key="d0">52245</data>
  <data key="d1">Pitpnm2</data>
  <data key="d2">Pitpnm2</data>
  <data key="d3">False</data>
  <data key="d4">Pitpnm2</data>
  <data key="d5">-</data>
  <data key="d6">Yes</data>
</node>
<node id="52243">
  <data key="d0">52243</data>
  <data key="d1">Pip5k1c</data>
  <data key="d2">Pip5k1c</data>
  <data key="d3">False</data>
  <data key="d4">Pip5k1c</data>
  <data key="d5">-</data>
  <data key="d6">Yes</data>
</node>
<node id="52241">
  <data key="d0">52241</data>
  <data key="d1">Pgbd5</data>
  <data key="d2">Pgbd5</data>
  <data key="d3">False</data>
  <data key="d4">Pgbd5</data>
  <data key="d5">-</data>
  <data key="d6">Yes</data>
</node>
<node id="52239">
  <data key="d0">52239</data>
  <data key="d1">Pde2a</data>
  <data key="d2">Pde2a</data>
  <data key="d3">False</data>
  <data key="d4">Pde2a</data>
  <data key="d5">-</data>
  <data key="d6">Yes</data>
</node>
<node id="52237">
  <data key="d0">52237</data>
  <data key="d1">Pacsin1</data>
  <data key="d2">Pacsin1</data>
  <data key="d3">False</data>
  <data key="d4">Pacsin1</data>
  <data key="d5">-</data>
  <data key="d6">Yes</data>
</node>
<node id="52235">
  <data key="d0">52235</data>
  <data key="d1">Myo15b</data>
  <data key="d2">Myo15b</data>
  <data key="d3">False</data>
  <data key="d4">Myo15b</data>
  <data key="d5">-</data>
  <data key="d6">Yes</data>
</node>
<node id="52233">
  <data key="d0">52233</data>
  <data key="d1">Mgat3</data>
  <data key="d2">Mgat3</data>
  <data key="d3">False</data>
  <data key="d4">Mgat3</data>
  <data key="d5">-</data>
  <data key="d6">Yes</data>
</node>
<node id="52231">
  <data key="d0">52231</data>
  <data key="d1">Megf11</data>
  <data key="d2">Megf11</data>
  <data key="d3">False</data>
  <data key="d4">Megf11</data>
  <data key="d5">-</data>
  <data key="d6">Yes</data>
</node>
<node id="52229">
  <data key="d0">52229</data>
  <data key="d1">Map2k2</data>
  <data key="d2">Map2k2</data>
  <data key="d3">False</data>
  <data key="d4">Map2k2</data>
  <data key="d5">-</data>
  <data key="d6">Yes</data>
</node>
<node id="52227">
  <data key="d0">52227</data>
  <data key="d1">Ldlrap1</data>
  <data key="d2">Ldlrap1</data>
  <data key="d3">False</data>
  <data key="d4">Ldlrap1</data>
  <data key="d5">-</data>
  <data key="d6">Yes</data>
</node>
<node id="52225">
  <data key="d0">52225</data>
  <data key="d1">Lamc3</data>
  <data key="d2">Lamc3</data>
  <data key="d3">False</data>
  <data key="d4">Lamc3</data>
  <data key="d5">-</data>
  <data key="d6">Yes</data>
</node>
<node id="52223">
  <data key="d0">52223</data>
  <data key="d1">Klhl29</data>
  <data key="d2">Klhl29</data>
  <data key="d3">False</data>
  <data key="d4">Klhl29</data>
  <data key="d5">-</data>
  <data key="d6">Yes</data>
</node>
<node id="52221">
  <data key="d0">52221</data>
  <data key="d1">Kcp</data>
  <data key="d2">Kcp</data>
  <data key="d3">False</data>
  <data key="d4">Kcp</data>
  <data key="d5">-</data>
  <data key="d6">Yes</data>
</node>
<node id="52219">
  <data key="d0">52219</data>
  <data key="d1">Kcnq1</data>
  <data key="d2">Kcnq1</data>
  <data key="d3">False</data>
  <data key="d4">Kcnq1</data>
  <data key="d5">-</data>
  <data key="d6">Yes</data>
</node>
<node id="52217">
  <data key="d0">52217</data>
  <data key="d1">Iqsec2</data>
  <data key="d2">Iqsec2</data>
  <data key="d3">False</data>
  <data key="d4">Iqsec2</data>
  <data key="d5">-</data>
  <data key="d6">Yes</data>
</node>
<node id="52215">
  <data key="d0">52215</data>
  <data key="d1">Igsf21</data>
  <data key="d2">Igsf21</data>
  <data key="d3">False</data>
  <data key="d4">Igsf21</data>
  <data key="d5">-</data>
  <data key="d6">Yes</data>
</node>
<node id="52213">
  <data key="d0">52213</data>
  <data key="d1">Grip2</data>
  <data key="d2">Grip2</data>
  <data key="d3">False</data>
  <data key="d4">Grip2</data>
  <data key="d5">-</data>
  <data key="d6">Yes</data>
</node>
<node id="52211">
  <data key="d0">52211</data>
  <data key="d1">Gnaz</data>
  <data key="d2">Gnaz</data>
  <data key="d3">False</data>
  <data key="d4">Gnaz</data>
  <data key="d5">-</data>
  <data key="d6">Yes</data>
</node>
<node id="52209">
  <data key="d0">52209</data>
  <data key="d1">Gnao1</data>
  <data key="d2">Gnao1</data>
  <data key="d3">False</data>
  <data key="d4">Gnao1</data>
  <data key="d5">-</data>
  <data key="d6">Yes</data>
</node>
<node id="52207">
  <data key="d0">52207</data>
  <data key="d1">Ftcd</data>
  <data key="d2">Ftcd</data>
  <data key="d3">False</data>
  <data key="d4">Ftcd</data>
  <data key="d5">-</data>
  <data key="d6">Yes</data>
</node>
<node id="52205">
  <data key="d0">52205</data>
  <data key="d1">Flnc</data>
  <data key="d2">Flnc</data>
  <data key="d3">False</data>
  <data key="d4">Flnc</data>
  <data key="d5">-</data>
  <data key="d6">Yes</data>
</node>
<node id="52203">
  <data key="d0">52203</data>
  <data key="d1">Dlg5</data>
  <data key="d2">Dlg5</data>
  <data key="d3">False</data>
  <data key="d4">Dlg5</data>
  <data key="d5">-</data>
  <data key="d6">Yes</data>
</node>
<node id="52201">
  <data key="d0">52201</data>
  <data key="d1">Disp3</data>
  <data key="d2">Disp3</data>
  <data key="d3">False</data>
  <data key="d4">Disp3</data>
  <data key="d5">-</data>
  <data key="d6">Yes</data>
</node>
<node id="52199">
  <data key="d0">52199</data>
  <data key="d1">Cxxc5</data>
  <data key="d2">Cxxc5</data>
  <data key="d3">False</data>
  <data key="d4">Cxxc5</data>
  <data key="d5">-</data>
  <data key="d6">Yes</data>
</node>
<node id="52197">
  <data key="d0">52197</data>
  <data key="d1">Col26a1</data>
  <data key="d2">Col26a1</data>
  <data key="d3">False</data>
  <data key="d4">Col26a1</data>
  <data key="d5">-</data>
  <data key="d6">Yes</data>
</node>
<node id="52195">
  <data key="d0">52195</data>
  <data key="d1">Col16a1</data>
  <data key="d2">Col16a1</data>
  <data key="d3">False</data>
  <data key="d4">Col16a1</data>
  <data key="d5">-</data>
  <data key="d6">Yes</data>
</node>
<node id="52193">
  <data key="d0">52193</data>
  <data key="d1">Chst8</data>
  <data key="d2">Chst8</data>
  <data key="d3">False</data>
  <data key="d4">Chst8</data>
  <data key="d5">-</data>
  <data key="d6">Yes</data>
</node>
<node id="52191">
  <data key="d0">52191</data>
  <data key="d1">Cfap46</data>
  <data key="d2">Cfap46</data>
  <data key="d3">False</data>
  <data key="d4">Cfap46</data>
  <data key="d5">-</data>
  <data key="d6">Yes</data>
</node>
<node id="52189">
  <data key="d0">52189</data>
  <data key="d1">Camk2b</data>
  <data key="d2">Camk2b</data>
  <data key="d3">False</data>
  <data key="d4">Camk2b</data>
  <data key="d5">-</data>
  <data key="d6">Yes</data>
</node>
<node id="52187">
  <data key="d0">52187</data>
  <data key="d1">Cacna1i</data>
  <data key="d2">Cacna1i</data>
  <data key="d3">False</data>
  <data key="d4">Cacna1i</data>
  <data key="d5">-</data>
  <data key="d6">Yes</data>
</node>
<node id="52185">
  <data key="d0">52185</data>
  <data key="d1">C2cd2</data>
  <data key="d2">C2cd2</data>
  <data key="d3">False</data>
  <data key="d4">C2cd2</data>
  <data key="d5">-</data>
  <data key="d6">Yes</data>
</node>
<node id="52183">
  <data key="d0">52183</data>
  <data key="d1">Baiap2</data>
  <data key="d2">Baiap2</data>
  <data key="d3">False</data>
  <data key="d4">Baiap2</data>
  <data key="d5">-</data>
  <data key="d6">Yes</data>
</node>
<node id="52181">
  <data key="d0">52181</data>
  <data key="d1">Apba2</data>
  <data key="d2">Apba2</data>
  <data key="d3">False</data>
  <data key="d4">Apba2</data>
  <data key="d5">-</data>
  <data key="d6">Yes</data>
</node>
<node id="52179">
  <data key="d0">52179</data>
  <data key="d1">Ap2a2</data>
  <data key="d2">Ap2a2</data>
  <data key="d3">False</data>
  <data key="d4">Ap2a2</data>
  <data key="d5">-</data>
  <data key="d6">Yes</data>
</node>
<node id="52177">
  <data key="d0">52177</data>
  <data key="d1">Ano7</data>
  <data key="d2">Ano7</data>
  <data key="d3">False</data>
  <data key="d4">Ano7</data>
  <data key="d5">-</data>
  <data key="d6">Yes</data>
</node>
<node id="52175">
  <data key="d0">52175</data>
  <data key="d1">Agpat2</data>
  <data key="d2">Agpat2</data>
  <data key="d3">False</data>
  <data key="d4">Agpat2</data>
  <data key="d5">-</data>
  <data key="d6">Yes</data>
</node>
<node id="52173">
  <data key="d0">52173</data>
  <data key="d1">Adgrd1</data>
  <data key="d2">Adgrd1</data>
  <data key="d3">False</data>
  <data key="d4">Adgrd1</data>
  <data key="d5">-</data>
  <data key="d6">Yes</data>
</node>
<node id="52171">
  <data key="d0">52171</data>
  <data key="d1">Adcy3</data>
  <data key="d2">Adcy3</data>
  <data key="d3">False</data>
  <data key="d4">Adcy3</data>
  <data key="d5">-</data>
  <data key="d6">Yes</data>
</node>
<node id="52169">
  <data key="d0">52169</data>
  <data key="d1">Actrt2</data>
  <data key="d2">Actrt2</data>
  <data key="d3">False</data>
  <data key="d4">Actrt2</data>
  <data key="d5">-</data>
  <data key="d6">Yes</data>
</node>
<node id="52167">
  <data key="d0">52167</data>
  <data key="d1">Acsf3</data>
  <data key="d2">Acsf3</data>
  <data key="d3">False</data>
  <data key="d4">Acsf3</data>
  <data key="d5">-</data>
  <data key="d6">Yes</data>
</node>
<node id="52165">
  <data key="d0">52165</data>
  <data key="d1">Abca7</data>
  <data key="d2">Abca7</data>
  <data key="d3">False</data>
  <data key="d4">Abca7</data>
  <data key="d5">-</data>
  <data key="d6">Yes</data>
</node>
<node id="52163">
  <data key="d0">52163</data>
  <data key="d1">Usp31</data>
  <data key="d2">Usp31</data>
  <data key="d3">False</data>
  <data key="d4">Usp31</data>
  <data key="d5">-</data>
  <data key="d6">Yes</data>
</node>
<node id="52161">
  <data key="d0">52161</data>
  <data key="d1">Trpv4</data>
  <data key="d2">Trpv4</data>
  <data key="d3">False</data>
  <data key="d4">Trpv4</data>
  <data key="d5">-</data>
  <data key="d6">Yes</data>
</node>
<node id="52159">
  <data key="d0">52159</data>
  <data key="d1">Otud3</data>
  <data key="d2">Otud3</data>
  <data key="d3">False</data>
  <data key="d4">Otud3</data>
  <data key="d5">-</data>
  <data key="d6">Yes</data>
</node>
<node id="52157">
  <data key="d0">52157</data>
  <data key="d1">Akap9</data>
  <data key="d2">Akap9</data>
  <data key="d3">False</data>
  <data key="d4">Akap9</data>
  <data key="d5">-</data>
  <data key="d6">Yes</data>
</node>
<node id="52155">
  <data key="d0">52155</data>
  <data key="d1">Zfp24</data>
  <data key="d2">Zfp24</data>
  <data key="d3">False</data>
  <data key="d4">Zfp24</data>
  <data key="d5">-</data>
  <data key="d6">Yes</data>
</node>
<node id="52153">
  <data key="d0">52153</data>
  <data key="d1">Usp32</data>
  <data key="d2">Usp32</data>
  <data key="d3">False</data>
  <data key="d4">Usp32</data>
  <data key="d5">-</data>
  <data key="d6">Yes</data>
</node>
<node id="52151">
  <data key="d0">52151</data>
  <data key="d1">Serinc5</data>
  <data key="d2">Serinc5</data>
  <data key="d3">False</data>
  <data key="d4">Serinc5</data>
  <data key="d5">-</data>
  <data key="d6">Yes</data>
</node>
<node id="52149">
  <data key="d0">52149</data>
  <data key="d1">Osbpl8</data>
  <data key="d2">Osbpl8</data>
  <data key="d3">False</data>
  <data key="d4">Osbpl8</data>
  <data key="d5">-</data>
  <data key="d6">Yes</data>
</node>
<node id="52147">
  <data key="d0">52147</data>
  <data key="d1">Iqgap1</data>
  <data key="d2">Iqgap1</data>
  <data key="d3">False</data>
  <data key="d4">Iqgap1</data>
  <data key="d5">-</data>
  <data key="d6">Yes</data>
</node>
<node id="52145">
  <data key="d0">52145</data>
  <data key="d1">Vamp7</data>
  <data key="d2">Vamp7</data>
  <data key="d3">False</data>
  <data key="d4">Vamp7</data>
  <data key="d5">-</data>
  <data key="d6">Yes</data>
</node>
<node id="52143">
  <data key="d0">52143</data>
  <data key="d1">Tpd52l1</data>
  <data key="d2">Tpd52l1</data>
  <data key="d3">False</data>
  <data key="d4">Tpd52l1</data>
  <data key="d5">-</data>
  <data key="d6">Yes</data>
</node>
<node id="52141">
  <data key="d0">52141</data>
  <data key="d1">Tarbp1</data>
  <data key="d2">Tarbp1</data>
  <data key="d3">False</data>
  <data key="d4">Tarbp1</data>
  <data key="d5">-</data>
  <data key="d6">Yes</data>
</node>
<node id="52139">
  <data key="d0">52139</data>
  <data key="d1">Taldo1</data>
  <data key="d2">Taldo1</data>
  <data key="d3">False</data>
  <data key="d4">Taldo1</data>
  <data key="d5">-</data>
  <data key="d6">Yes</data>
</node>
<node id="52137">
  <data key="d0">52137</data>
  <data key="d1">Prkn</data>
  <data key="d2">Prkn</data>
  <data key="d3">False</data>
  <data key="d4">Prkn</data>
  <data key="d5">-</data>
  <data key="d6">Yes</data>
</node>
<node id="52135">
  <data key="d0">52135</data>
  <data key="d1">Pacrg</data>
  <data key="d2">Pacrg</data>
  <data key="d3">False</data>
  <data key="d4">Pacrg</data>
  <data key="d5">-</data>
  <data key="d6">Yes</data>
</node>
<node id="52133">
  <data key="d0">52133</data>
  <data key="d1">Nucb1</data>
  <data key="d2">Nucb1</data>
  <data key="d3">False</data>
  <data key="d4">Nucb1</data>
  <data key="d5">-</data>
  <data key="d6">Yes</data>
</node>
<node id="52131">
  <data key="d0">52131</data>
  <data key="d1">Mrps22</data>
  <data key="d2">Mrps22</data>
  <data key="d3">False</data>
  <data key="d4">Mrps22</data>
  <data key="d5">-</data>
  <data key="d6">Yes</data>
</node>
<node id="52129">
  <data key="d0">52129</data>
  <data key="d1">Frmd4a</data>
  <data key="d2">Frmd4a</data>
  <data key="d3">False</data>
  <data key="d4">Frmd4a</data>
  <data key="d5">-</data>
  <data key="d6">Yes</data>
</node>
<node id="52127">
  <data key="d0">52127</data>
  <data key="d1">Dlg4</data>
  <data key="d2">Dlg4</data>
  <data key="d3">False</data>
  <data key="d4">Dlg4</data>
  <data key="d5">-</data>
  <data key="d6">Yes</data>
</node>
<node id="52125">
  <data key="d0">52125</data>
  <data key="d1">Cep162</data>
  <data key="d2">Cep162</data>
  <data key="d3">False</data>
  <data key="d4">Cep162</data>
  <data key="d5">-</data>
  <data key="d6">Yes</data>
</node>
<node id="52123">
  <data key="d0">52123</data>
  <data key="d1">Esco2</data>
  <data key="d2">Esco2</data>
  <data key="d3">False</data>
  <data key="d4">Esco2</data>
  <data key="d5">-</data>
  <data key="d6">Yes</data>
</node>
<node id="52121">
  <data key="d0">52121</data>
  <data key="d1">Zscan18</data>
  <data key="d2">Zscan18</data>
  <data key="d3">False</data>
  <data key="d4">Zscan18</data>
  <data key="d5">-</data>
  <data key="d6">Yes</data>
</node>
<node id="52119">
  <data key="d0">52119</data>
  <data key="d1">Zfp560</data>
  <data key="d2">Zfp560</data>
  <data key="d3">False</data>
  <data key="d4">Zfp560</data>
  <data key="d5">-</data>
  <data key="d6">Yes</data>
</node>
<node id="52117">
  <data key="d0">52117</data>
  <data key="d1">Zfp397</data>
  <data key="d2">Zfp397</data>
  <data key="d3">False</data>
  <data key="d4">Zfp397</data>
  <data key="d5">-</data>
  <data key="d6">Yes</data>
</node>
<node id="52115">
  <data key="d0">52115</data>
  <data key="d1">Zfp317</data>
  <data key="d2">Zfp317</data>
  <data key="d3">False</data>
  <data key="d4">Zfp317</data>
  <data key="d5">-</data>
  <data key="d6">Yes</data>
</node>
<node id="52113">
  <data key="d0">52113</data>
  <data key="d1">Zfp110</data>
  <data key="d2">Zfp110</data>
  <data key="d3">False</data>
  <data key="d4">Zfp110</data>
  <data key="d5">-</data>
  <data key="d6">Yes</data>
</node>
<node id="52111">
  <data key="d0">52111</data>
  <data key="d1">Scn9a</data>
  <data key="d2">Scn9a</data>
  <data key="d3">False</data>
  <data key="d4">Scn9a</data>
  <data key="d5">-</data>
  <data key="d6">Yes</data>
</node>
<node id="52109">
  <data key="d0">52109</data>
  <data key="d1">Rab8b</data>
  <data key="d2">Rab8b</data>
  <data key="d3">False</data>
  <data key="d4">Rab8b</data>
  <data key="d5">-</data>
  <data key="d6">Yes</data>
</node>
<node id="52107">
  <data key="d0">52107</data>
  <data key="d1">Qk</data>
  <data key="d2">Qk</data>
  <data key="d3">False</data>
  <data key="d4">Qk</data>
  <data key="d5">-</data>
  <data key="d6">Yes</data>
</node>
<node id="52105">
  <data key="d0">52105</data>
  <data key="d1">Nsmaf</data>
  <data key="d2">Nsmaf</data>
  <data key="d3">False</data>
  <data key="d4">Nsmaf</data>
  <data key="d5">-</data>
  <data key="d6">Yes</data>
</node>
<node id="52103">
  <data key="d0">52103</data>
  <data key="d1">Gab2</data>
  <data key="d2">Gab2</data>
  <data key="d3">False</data>
  <data key="d4">Gab2</data>
  <data key="d5">-</data>
  <data key="d6">Yes</data>
</node>
<node id="52101">
  <data key="d0">52101</data>
  <data key="d1">Dmxl2</data>
  <data key="d2">Dmxl2</data>
  <data key="d3">False</data>
  <data key="d4">Dmxl2</data>
  <data key="d5">-</data>
  <data key="d6">Yes</data>
</node>
<node id="52099">
  <data key="d0">52099</data>
  <data key="d1">Anxa4</data>
  <data key="d2">Anxa4</data>
  <data key="d3">False</data>
  <data key="d4">Anxa4</data>
  <data key="d5">-</data>
  <data key="d6">Yes</data>
</node>
<node id="52097">
  <data key="d0">52097</data>
  <data key="d1">Acvr1</data>
  <data key="d2">Acvr1</data>
  <data key="d3">False</data>
  <data key="d4">Acvr1</data>
  <data key="d5">-</data>
  <data key="d6">Yes</data>
</node>
<node id="52095">
  <data key="d0">52095</data>
  <data key="d1">Trim8</data>
  <data key="d2">Trim8</data>
  <data key="d3">False</data>
  <data key="d4">Trim8</data>
  <data key="d5">-</data>
  <data key="d6">Yes</data>
</node>
<node id="52093">
  <data key="d0">52093</data>
  <data key="d1">Pwwp2b</data>
  <data key="d2">Pwwp2b</data>
  <data key="d3">False</data>
  <data key="d4">Pwwp2b</data>
  <data key="d5">-</data>
  <data key="d6">Yes</data>
</node>
<node id="52091">
  <data key="d0">52091</data>
  <data key="d1">Ptbp1</data>
  <data key="d2">Ptbp1</data>
  <data key="d3">False</data>
  <data key="d4">Ptbp1</data>
  <data key="d5">-</data>
  <data key="d6">Yes</data>
</node>
<node id="52089">
  <data key="d0">52089</data>
  <data key="d1">Obsl1</data>
  <data key="d2">Obsl1</data>
  <data key="d3">False</data>
  <data key="d4">Obsl1</data>
  <data key="d5">-</data>
  <data key="d6">Yes</data>
</node>
<node id="52087">
  <data key="d0">52087</data>
  <data key="d1">Ndrg2</data>
  <data key="d2">Ndrg2</data>
  <data key="d3">False</data>
  <data key="d4">Ndrg2</data>
  <data key="d5">-</data>
  <data key="d6">Yes</data>
</node>
<node id="52085">
  <data key="d0">52085</data>
  <data key="d1">Mxra8</data>
  <data key="d2">Mxra8</data>
  <data key="d3">False</data>
  <data key="d4">Mxra8</data>
  <data key="d5">-</data>
  <data key="d6">Yes</data>
</node>
<node id="52083">
  <data key="d0">52083</data>
  <data key="d1">Mark4</data>
  <data key="d2">Mark4</data>
  <data key="d3">False</data>
  <data key="d4">Mark4</data>
  <data key="d5">-</data>
  <data key="d6">Yes</data>
</node>
<node id="52081">
  <data key="d0">52081</data>
  <data key="d1">Lama5</data>
  <data key="d2">Lama5</data>
  <data key="d3">False</data>
  <data key="d4">Lama5</data>
  <data key="d5">-</data>
  <data key="d6">Yes</data>
</node>
<node id="52079">
  <data key="d0">52079</data>
  <data key="d1">Khsrp</data>
  <data key="d2">Khsrp</data>
  <data key="d3">False</data>
  <data key="d4">Khsrp</data>
  <data key="d5">-</data>
  <data key="d6">Yes</data>
</node>
<node id="52077">
  <data key="d0">52077</data>
  <data key="d1">Igf2bp1</data>
  <data key="d2">Igf2bp1</data>
  <data key="d3">False</data>
  <data key="d4">Igf2bp1</data>
  <data key="d5">-</data>
  <data key="d6">Yes</data>
</node>
<node id="52075">
  <data key="d0">52075</data>
  <data key="d1">Hs6st1</data>
  <data key="d2">Hs6st1</data>
  <data key="d3">False</data>
  <data key="d4">Hs6st1</data>
  <data key="d5">-</data>
  <data key="d6">Yes</data>
</node>
<node id="52073">
  <data key="d0">52073</data>
  <data key="d1">Fmnl1</data>
  <data key="d2">Fmnl1</data>
  <data key="d3">False</data>
  <data key="d4">Fmnl1</data>
  <data key="d5">-</data>
  <data key="d6">Yes</data>
</node>
<node id="52071">
  <data key="d0">52071</data>
  <data key="d1">Fbxl16</data>
  <data key="d2">Fbxl16</data>
  <data key="d3">False</data>
  <data key="d4">Fbxl16</data>
  <data key="d5">-</data>
  <data key="d6">Yes</data>
</node>
<node id="52069">
  <data key="d0">52069</data>
  <data key="d1">Efna2</data>
  <data key="d2">Efna2</data>
  <data key="d3">False</data>
  <data key="d4">Efna2</data>
  <data key="d5">-</data>
  <data key="d6">Yes</data>
</node>
<node id="52067">
  <data key="d0">52067</data>
  <data key="d1">Zzz3</data>
  <data key="d2">Zzz3</data>
  <data key="d3">False</data>
  <data key="d4">Zzz3</data>
  <data key="d5">-</data>
  <data key="d6">Yes</data>
</node>
<node id="52065">
  <data key="d0">52065</data>
  <data key="d1">Yod1</data>
  <data key="d2">Yod1</data>
  <data key="d3">False</data>
  <data key="d4">Yod1</data>
  <data key="d5">-</data>
  <data key="d6">Yes</data>
</node>
<node id="52063">
  <data key="d0">52063</data>
  <data key="d1">Slc39a9</data>
  <data key="d2">Slc39a9</data>
  <data key="d3">False</data>
  <data key="d4">Slc39a9</data>
  <data key="d5">-</data>
  <data key="d6">Yes</data>
</node>
<node id="52061">
  <data key="d0">52061</data>
  <data key="d1">Rbm15</data>
  <data key="d2">Rbm15</data>
  <data key="d3">False</data>
  <data key="d4">Rbm15</data>
  <data key="d5">-</data>
  <data key="d6">Yes</data>
</node>
<node id="52059">
  <data key="d0">52059</data>
  <data key="d1">Nanp</data>
  <data key="d2">Nanp</data>
  <data key="d3">False</data>
  <data key="d4">Nanp</data>
  <data key="d5">-</data>
  <data key="d6">Yes</data>
</node>
<node id="52057">
  <data key="d0">52057</data>
  <data key="d1">Lsm14a</data>
  <data key="d2">Lsm14a</data>
  <data key="d3">False</data>
  <data key="d4">Lsm14a</data>
  <data key="d5">-</data>
  <data key="d6">Yes</data>
</node>
<node id="52055">
  <data key="d0">52055</data>
  <data key="d1">Ireb2</data>
  <data key="d2">Ireb2</data>
  <data key="d3">False</data>
  <data key="d4">Ireb2</data>
  <data key="d5">-</data>
  <data key="d6">Yes</data>
</node>
<node id="52053">
  <data key="d0">52053</data>
  <data key="d1">Cul3</data>
  <data key="d2">Cul3</data>
  <data key="d3">False</data>
  <data key="d4">Cul3</data>
  <data key="d5">-</data>
  <data key="d6">Yes</data>
</node>
<node id="52051">
  <data key="d0">52051</data>
  <data key="d1">Vcpip1</data>
  <data key="d2">Vcpip1</data>
  <data key="d3">False</data>
  <data key="d4">Vcpip1</data>
  <data key="d5">-</data>
  <data key="d6">Yes</data>
</node>
<node id="52049">
  <data key="d0">52049</data>
  <data key="d1">Uspl1</data>
  <data key="d2">Uspl1</data>
  <data key="d3">False</data>
  <data key="d4">Uspl1</data>
  <data key="d5">-</data>
  <data key="d6">Yes</data>
</node>
<node id="52047">
  <data key="d0">52047</data>
  <data key="d1">Uchl5</data>
  <data key="d2">Uchl5</data>
  <data key="d3">False</data>
  <data key="d4">Uchl5</data>
  <data key="d5">-</data>
  <data key="d6">Yes</data>
</node>
<node id="52045">
  <data key="d0">52045</data>
  <data key="d1">Sec22b</data>
  <data key="d2">Sec22b</data>
  <data key="d3">False</data>
  <data key="d4">Sec22b</data>
  <data key="d5">-</data>
  <data key="d6">Yes</data>
</node>
<node id="52043">
  <data key="d0">52043</data>
  <data key="d1">Ro60</data>
  <data key="d2">Ro60</data>
  <data key="d3">False</data>
  <data key="d4">Ro60</data>
  <data key="d5">-</data>
  <data key="d6">Yes</data>
</node>
<node id="52041">
  <data key="d0">52041</data>
  <data key="d1">Ppp1r15b</data>
  <data key="d2">Ppp1r15b</data>
  <data key="d3">False</data>
  <data key="d4">Ppp1r15b</data>
  <data key="d5">-</data>
  <data key="d6">Yes</data>
</node>
<node id="52039">
  <data key="d0">52039</data>
  <data key="d1">Gtf3c3</data>
  <data key="d2">Gtf3c3</data>
  <data key="d3">False</data>
  <data key="d4">Gtf3c3</data>
  <data key="d5">-</data>
  <data key="d6">Yes</data>
</node>
<node id="52037">
  <data key="d0">52037</data>
  <data key="d1">Fbxo28</data>
  <data key="d2">Fbxo28</data>
  <data key="d3">False</data>
  <data key="d4">Fbxo28</data>
  <data key="d5">-</data>
  <data key="d6">Yes</data>
</node>
<node id="52035">
  <data key="d0">52035</data>
  <data key="d1">Erbin</data>
  <data key="d2">Erbin</data>
  <data key="d3">False</data>
  <data key="d4">Erbin</data>
  <data key="d5">-</data>
  <data key="d6">Yes</data>
</node>
<node id="52033">
  <data key="d0">52033</data>
  <data key="d1">Cept1</data>
  <data key="d2">Cept1</data>
  <data key="d3">False</data>
  <data key="d4">Cept1</data>
  <data key="d5">-</data>
  <data key="d6">Yes</data>
</node>
<node id="52031">
  <data key="d0">52031</data>
  <data key="d1">Azin1</data>
  <data key="d2">Azin1</data>
  <data key="d3">False</data>
  <data key="d4">Azin1</data>
  <data key="d5">-</data>
  <data key="d6">Yes</data>
</node>
<node id="52029">
  <data key="d0">52029</data>
  <data key="d1">Ap1ar</data>
  <data key="d2">Ap1ar</data>
  <data key="d3">False</data>
  <data key="d4">Ap1ar</data>
  <data key="d5">-</data>
  <data key="d6">Yes</data>
</node>
<node id="52027">
  <data key="d0">52027</data>
  <data key="d1">Zbtb11</data>
  <data key="d2">Zbtb11</data>
  <data key="d3">False</data>
  <data key="d4">Zbtb11</data>
  <data key="d5">-</data>
  <data key="d6">Yes</data>
</node>
<node id="52025">
  <data key="d0">52025</data>
  <data key="d1">Wdr82</data>
  <data key="d2">Wdr82</data>
  <data key="d3">False</data>
  <data key="d4">Wdr82</data>
  <data key="d5">-</data>
  <data key="d6">Yes</data>
</node>
<node id="52023">
  <data key="d0">52023</data>
  <data key="d1">Ttc17</data>
  <data key="d2">Ttc17</data>
  <data key="d3">False</data>
  <data key="d4">Ttc17</data>
  <data key="d5">-</data>
  <data key="d6">Yes</data>
</node>
<node id="52021">
  <data key="d0">52021</data>
  <data key="d1">Srp68</data>
  <data key="d2">Srp68</data>
  <data key="d3">False</data>
  <data key="d4">Srp68</data>
  <data key="d5">-</data>
  <data key="d6">Yes</data>
</node>
<node id="52019">
  <data key="d0">52019</data>
  <data key="d1">Spns1</data>
  <data key="d2">Spns1</data>
  <data key="d3">False</data>
  <data key="d4">Spns1</data>
  <data key="d5">-</data>
  <data key="d6">Yes</data>
</node>
<node id="52017">
  <data key="d0">52017</data>
  <data key="d1">Rprd2</data>
  <data key="d2">Rprd2</data>
  <data key="d3">False</data>
  <data key="d4">Rprd2</data>
  <data key="d5">-</data>
  <data key="d6">Yes</data>
</node>
<node id="52015">
  <data key="d0">52015</data>
  <data key="d1">Rnf40</data>
  <data key="d2">Rnf40</data>
  <data key="d3">False</data>
  <data key="d4">Rnf40</data>
  <data key="d5">-</data>
  <data key="d6">Yes</data>
</node>
<node id="52013">
  <data key="d0">52013</data>
  <data key="d1">Rnf26</data>
  <data key="d2">Rnf26</data>
  <data key="d3">False</data>
  <data key="d4">Rnf26</data>
  <data key="d5">-</data>
  <data key="d6">Yes</data>
</node>
<node id="52011">
  <data key="d0">52011</data>
  <data key="d1">Raver1</data>
  <data key="d2">Raver1</data>
  <data key="d3">False</data>
  <data key="d4">Raver1</data>
  <data key="d5">-</data>
  <data key="d6">Yes</data>
</node>
<node id="52009">
  <data key="d0">52009</data>
  <data key="d1">Ranbp10</data>
  <data key="d2">Ranbp10</data>
  <data key="d3">False</data>
  <data key="d4">Ranbp10</data>
  <data key="d5">-</data>
  <data key="d6">Yes</data>
</node>
<node id="52007">
  <data key="d0">52007</data>
  <data key="d1">Rab3gap1</data>
  <data key="d2">Rab3gap1</data>
  <data key="d3">False</data>
  <data key="d4">Rab3gap1</data>
  <data key="d5">-</data>
  <data key="d6">Yes</data>
</node>
<node id="52005">
  <data key="d0">52005</data>
  <data key="d1">Psmd8</data>
  <data key="d2">Psmd8</data>
  <data key="d3">False</data>
  <data key="d4">Psmd8</data>
  <data key="d5">-</data>
  <data key="d6">Yes</data>
</node>
<node id="52003">
  <data key="d0">52003</data>
  <data key="d1">Ppp2r1a</data>
  <data key="d2">Ppp2r1a</data>
  <data key="d3">False</data>
  <data key="d4">Ppp2r1a</data>
  <data key="d5">-</data>
  <data key="d6">Yes</data>
</node>
<node id="52001">
  <data key="d0">52001</data>
  <data key="d1">Pbdc1</data>
  <data key="d2">Pbdc1</data>
  <data key="d3">False</data>
  <data key="d4">Pbdc1</data>
  <data key="d5">-</data>
  <data key="d6">Yes</data>
</node>
<node id="51999">
  <data key="d0">51999</data>
  <data key="d1">Nars</data>
  <data key="d2">Nars</data>
  <data key="d3">False</data>
  <data key="d4">Nars</data>
  <data key="d5">-</data>
  <data key="d6">Yes</data>
</node>
<node id="51997">
  <data key="d0">51997</data>
  <data key="d1">Mrps24</data>
  <data key="d2">Mrps24</data>
  <data key="d3">False</data>
  <data key="d4">Mrps24</data>
  <data key="d5">-</data>
  <data key="d6">Yes</data>
</node>
<node id="51995">
  <data key="d0">51995</data>
  <data key="d1">Mrps18b</data>
  <data key="d2">Mrps18b</data>
  <data key="d3">False</data>
  <data key="d4">Mrps18b</data>
  <data key="d5">-</data>
  <data key="d6">Yes</data>
</node>
<node id="51993">
  <data key="d0">51993</data>
  <data key="d1">Mrps10</data>
  <data key="d2">Mrps10</data>
  <data key="d3">False</data>
  <data key="d4">Mrps10</data>
  <data key="d5">-</data>
  <data key="d6">Yes</data>
</node>
<node id="51991">
  <data key="d0">51991</data>
  <data key="d1">Mrpl46</data>
  <data key="d2">Mrpl46</data>
  <data key="d3">False</data>
  <data key="d4">Mrpl46</data>
  <data key="d5">-</data>
  <data key="d6">Yes</data>
</node>
<node id="51989">
  <data key="d0">51989</data>
  <data key="d1">Mkln1</data>
  <data key="d2">Mkln1</data>
  <data key="d3">False</data>
  <data key="d4">Mkln1</data>
  <data key="d5">-</data>
  <data key="d6">Yes</data>
</node>
<node id="51987">
  <data key="d0">51987</data>
  <data key="d1">Micu2</data>
  <data key="d2">Micu2</data>
  <data key="d3">False</data>
  <data key="d4">Micu2</data>
  <data key="d5">-</data>
  <data key="d6">Yes</data>
</node>
<node id="51985">
  <data key="d0">51985</data>
  <data key="d1">Manf</data>
  <data key="d2">Manf</data>
  <data key="d3">False</data>
  <data key="d4">Manf</data>
  <data key="d5">-</data>
  <data key="d6">Yes</data>
</node>
<node id="51983">
  <data key="d0">51983</data>
  <data key="d1">Kat6a</data>
  <data key="d2">Kat6a</data>
  <data key="d3">False</data>
  <data key="d4">Kat6a</data>
  <data key="d5">-</data>
  <data key="d6">Yes</data>
</node>
<node id="51981">
  <data key="d0">51981</data>
  <data key="d1">Hacd2</data>
  <data key="d2">Hacd2</data>
  <data key="d3">False</data>
  <data key="d4">Hacd2</data>
  <data key="d5">-</data>
  <data key="d6">Yes</data>
</node>
<node id="51979">
  <data key="d0">51979</data>
  <data key="d1">Fgfr1op</data>
  <data key="d2">Fgfr1op</data>
  <data key="d3">False</data>
  <data key="d4">Fgfr1op</data>
  <data key="d5">-</data>
  <data key="d6">Yes</data>
</node>
<node id="51977">
  <data key="d0">51977</data>
  <data key="d1">Dnajb4</data>
  <data key="d2">Dnajb4</data>
  <data key="d3">False</data>
  <data key="d4">Dnajb4</data>
  <data key="d5">-</data>
  <data key="d6">Yes</data>
</node>
<node id="51975">
  <data key="d0">51975</data>
  <data key="d1">Dnaja3</data>
  <data key="d2">Dnaja3</data>
  <data key="d3">False</data>
  <data key="d4">Dnaja3</data>
  <data key="d5">-</data>
  <data key="d6">Yes</data>
</node>
<node id="51973">
  <data key="d0">51973</data>
  <data key="d1">Dek</data>
  <data key="d2">Dek</data>
  <data key="d3">False</data>
  <data key="d4">Dek</data>
  <data key="d5">-</data>
  <data key="d6">Yes</data>
</node>
<node id="51971">
  <data key="d0">51971</data>
  <data key="d1">Cpsf2</data>
  <data key="d2">Cpsf2</data>
  <data key="d3">False</data>
  <data key="d4">Cpsf2</data>
  <data key="d5">-</data>
  <data key="d6">Yes</data>
</node>
<node id="51969">
  <data key="d0">51969</data>
  <data key="d1">Coq9</data>
  <data key="d2">Coq9</data>
  <data key="d3">False</data>
  <data key="d4">Coq9</data>
  <data key="d5">-</data>
  <data key="d6">Yes</data>
</node>
<node id="51967">
  <data key="d0">51967</data>
  <data key="d1">Coq5</data>
  <data key="d2">Coq5</data>
  <data key="d3">False</data>
  <data key="d4">Coq5</data>
  <data key="d5">-</data>
  <data key="d6">Yes</data>
</node>
<node id="51965">
  <data key="d0">51965</data>
  <data key="d1">Cdk5rap2</data>
  <data key="d2">Cdk5rap2</data>
  <data key="d3">False</data>
  <data key="d4">Cdk5rap2</data>
  <data key="d5">-</data>
  <data key="d6">Yes</data>
</node>
<node id="51963">
  <data key="d0">51963</data>
  <data key="d1">Ccdc43</data>
  <data key="d2">Ccdc43</data>
  <data key="d3">False</data>
  <data key="d4">Ccdc43</data>
  <data key="d5">-</data>
  <data key="d6">Yes</data>
</node>
<node id="51961">
  <data key="d0">51961</data>
  <data key="d1">Atp13a1</data>
  <data key="d2">Atp13a1</data>
  <data key="d3">False</data>
  <data key="d4">Atp13a1</data>
  <data key="d5">-</data>
  <data key="d6">Yes</data>
</node>
<node id="51959">
  <data key="d0">51959</data>
  <data key="d1">Dock1</data>
  <data key="d2">Dock1</data>
  <data key="d3">False</data>
  <data key="d4">Dock1</data>
  <data key="d5">-</data>
  <data key="d6">Yes</data>
</node>
<node id="51957">
  <data key="d0">51957</data>
  <data key="d1">Cacnb2</data>
  <data key="d2">Cacnb2</data>
  <data key="d3">False</data>
  <data key="d4">Cacnb2</data>
  <data key="d5">-</data>
  <data key="d6">Yes</data>
</node>
<node id="51955">
  <data key="d0">51955</data>
  <data key="d1">Trpv6</data>
  <data key="d2">Trpv6</data>
  <data key="d3">False</data>
  <data key="d4">Trpv6</data>
  <data key="d5">-</data>
  <data key="d6">Yes</data>
</node>
<node id="51953">
  <data key="d0">51953</data>
  <data key="d1">Podxl</data>
  <data key="d2">Podxl</data>
  <data key="d3">False</data>
  <data key="d4">Podxl</data>
  <data key="d5">-</data>
  <data key="d6">Yes</data>
</node>
<node id="51951">
  <data key="d0">51951</data>
  <data key="d1">Camp</data>
  <data key="d2">Camp</data>
  <data key="d3">False</data>
  <data key="d4">Camp</data>
  <data key="d5">-</data>
  <data key="d6">Yes</data>
</node>
<node id="51949">
  <data key="d0">51949</data>
  <data key="d1">Calb1</data>
  <data key="d2">Calb1</data>
  <data key="d3">False</data>
  <data key="d4">Calb1</data>
  <data key="d5">-</data>
  <data key="d6">Yes</data>
</node>
<node id="51947">
  <data key="d0">51947</data>
  <data key="d1">Atp5a1</data>
  <data key="d2">Atp5a1</data>
  <data key="d3">False</data>
  <data key="d4">Atp5a1</data>
  <data key="d5">-</data>
  <data key="d6">Yes</data>
</node>
<node id="51945">
  <data key="d0">51945</data>
  <data key="d1">Slc22a2</data>
  <data key="d2">Slc22a2</data>
  <data key="d3">False</data>
  <data key="d4">Slc22a2</data>
  <data key="d5">-</data>
  <data key="d6">Yes</data>
</node>
<node id="51943">
  <data key="d0">51943</data>
  <data key="d1">Serbp1</data>
  <data key="d2">Serbp1</data>
  <data key="d3">False</data>
  <data key="d4">Serbp1</data>
  <data key="d5">-</data>
  <data key="d6">Yes</data>
</node>
<node id="51941">
  <data key="d0">51941</data>
  <data key="d1">P4ha1</data>
  <data key="d2">P4ha1</data>
  <data key="d3">False</data>
  <data key="d4">P4ha1</data>
  <data key="d5">-</data>
  <data key="d6">Yes</data>
</node>
<node id="51939">
  <data key="d0">51939</data>
  <data key="d1">Nup188</data>
  <data key="d2">Nup188</data>
  <data key="d3">False</data>
  <data key="d4">Nup188</data>
  <data key="d5">-</data>
  <data key="d6">Yes</data>
</node>
<node id="51937">
  <data key="d0">51937</data>
  <data key="d1">Cd2</data>
  <data key="d2">Cd2</data>
  <data key="d3">False</data>
  <data key="d4">Cd2</data>
  <data key="d5">-</data>
  <data key="d6">Yes</data>
</node>
<node id="51935">
  <data key="d0">51935</data>
  <data key="d1">Vac14</data>
  <data key="d2">Vac14</data>
  <data key="d3">False</data>
  <data key="d4">Vac14</data>
  <data key="d5">-</data>
  <data key="d6">Yes</data>
</node>
<node id="51933">
  <data key="d0">51933</data>
  <data key="d1">Ubash3b</data>
  <data key="d2">Ubash3b</data>
  <data key="d3">False</data>
  <data key="d4">Ubash3b</data>
  <data key="d5">-</data>
  <data key="d6">Yes</data>
</node>
<node id="51931">
  <data key="d0">51931</data>
  <data key="d1">Mvb12b</data>
  <data key="d2">Mvb12b</data>
  <data key="d3">False</data>
  <data key="d4">Mvb12b</data>
  <data key="d5">-</data>
  <data key="d6">Yes</data>
</node>
<node id="51929">
  <data key="d0">51929</data>
  <data key="d1">Fhod3</data>
  <data key="d2">Fhod3</data>
  <data key="d3">False</data>
  <data key="d4">Fhod3</data>
  <data key="d5">-</data>
  <data key="d6">Yes</data>
</node>
<node id="51927">
  <data key="d0">51927</data>
  <data key="d1">Cep68</data>
  <data key="d2">Cep68</data>
  <data key="d3">False</data>
  <data key="d4">Cep68</data>
  <data key="d5">-</data>
  <data key="d6">Yes</data>
</node>
<node id="51925">
  <data key="d0">51925</data>
  <data key="d1">Abca13</data>
  <data key="d2">Abca13</data>
  <data key="d3">False</data>
  <data key="d4">Abca13</data>
  <data key="d5">-</data>
  <data key="d6">Yes</data>
</node>
<node id="51923">
  <data key="d0">51923</data>
  <data key="d1">Zmat3</data>
  <data key="d2">Zmat3</data>
  <data key="d3">False</data>
  <data key="d4">Zmat3</data>
  <data key="d5">-</data>
  <data key="d6">Yes</data>
</node>
<node id="51921">
  <data key="d0">51921</data>
  <data key="d1">Vcan</data>
  <data key="d2">Vcan</data>
  <data key="d3">False</data>
  <data key="d4">Vcan</data>
  <data key="d5">-</data>
  <data key="d6">Yes</data>
</node>
<node id="51919">
  <data key="d0">51919</data>
  <data key="d1">Ube2l3</data>
  <data key="d2">Ube2l3</data>
  <data key="d3">False</data>
  <data key="d4">Ube2l3</data>
  <data key="d5">-</data>
  <data key="d6">Yes</data>
</node>
<node id="51917">
  <data key="d0">51917</data>
  <data key="d1">Trp53tg5</data>
  <data key="d2">Trp53tg5</data>
  <data key="d3">False</data>
  <data key="d4">Trp53tg5</data>
  <data key="d5">-</data>
  <data key="d6">Yes</data>
</node>
<node id="51915">
  <data key="d0">51915</data>
  <data key="d1">Trim75</data>
  <data key="d2">Trim75</data>
  <data key="d3">False</data>
  <data key="d4">Trim75</data>
  <data key="d5">-</data>
  <data key="d6">Yes</data>
</node>
<node id="51913">
  <data key="d0">51913</data>
  <data key="d1">Triap1</data>
  <data key="d2">Triap1</data>
  <data key="d3">False</data>
  <data key="d4">Triap1</data>
  <data key="d5">-</data>
  <data key="d6">Yes</data>
</node>
<node id="51911">
  <data key="d0">51911</data>
  <data key="d1">Tent4a</data>
  <data key="d2">Tent4a</data>
  <data key="d3">False</data>
  <data key="d4">Tent4a</data>
  <data key="d5">-</data>
  <data key="d6">Yes</data>
</node>
<node id="51909">
  <data key="d0">51909</data>
  <data key="d1">Syk</data>
  <data key="d2">Syk</data>
  <data key="d3">False</data>
  <data key="d4">Syk</data>
  <data key="d5">-</data>
  <data key="d6">Yes</data>
</node>
<node id="51907">
  <data key="d0">51907</data>
  <data key="d1">Sfn</data>
  <data key="d2">Sfn</data>
  <data key="d3">False</data>
  <data key="d4">Sfn</data>
  <data key="d5">-</data>
  <data key="d6">Yes</data>
</node>
<node id="51905">
  <data key="d0">51905</data>
  <data key="d1">Sesn2</data>
  <data key="d2">Sesn2</data>
  <data key="d3">False</data>
  <data key="d4">Sesn2</data>
  <data key="d5">-</data>
  <data key="d6">Yes</data>
</node>
<node id="51903">
  <data key="d0">51903</data>
  <data key="d1">Scn3b</data>
  <data key="d2">Scn3b</data>
  <data key="d3">False</data>
  <data key="d4">Scn3b</data>
  <data key="d5">-</data>
  <data key="d6">Yes</data>
</node>
<node id="51901">
  <data key="d0">51901</data>
  <data key="d1">S100a2</data>
  <data key="d2">S100a2</data>
  <data key="d3">False</data>
  <data key="d4">S100a2</data>
  <data key="d5">-</data>
  <data key="d6">Yes</data>
</node>
<node id="51899">
  <data key="d0">51899</data>
  <data key="d1">Rnf144b</data>
  <data key="d2">Rnf144b</data>
  <data key="d3">False</data>
  <data key="d4">Rnf144b</data>
  <data key="d5">-</data>
  <data key="d6">Yes</data>
</node>
<node id="51897">
  <data key="d0">51897</data>
  <data key="d1">Rassf1</data>
  <data key="d2">Rassf1</data>
  <data key="d3">False</data>
  <data key="d4">Rassf1</data>
  <data key="d5">-</data>
  <data key="d6">Yes</data>
</node>
<node id="51895">
  <data key="d0">51895</data>
  <data key="d1">Rabggta</data>
  <data key="d2">Rabggta</data>
  <data key="d3">False</data>
  <data key="d4">Rabggta</data>
  <data key="d5">-</data>
  <data key="d6">Yes</data>
</node>
<node id="51893">
  <data key="d0">51893</data>
  <data key="d1">Pycard</data>
  <data key="d2">Pycard</data>
  <data key="d3">False</data>
  <data key="d4">Pycard</data>
  <data key="d5">-</data>
  <data key="d6">Yes</data>
</node>
<node id="51891">
  <data key="d0">51891</data>
  <data key="d1">Prkab1</data>
  <data key="d2">Prkab1</data>
  <data key="d3">False</data>
  <data key="d4">Prkab1</data>
  <data key="d5">-</data>
  <data key="d6">Yes</data>
</node>
<node id="51889">
  <data key="d0">51889</data>
  <data key="d1">Prg3</data>
  <data key="d2">Prg3</data>
  <data key="d3">False</data>
  <data key="d4">Prg3</data>
  <data key="d5">-</data>
  <data key="d6">Yes</data>
</node>
<node id="51887">
  <data key="d0">51887</data>
  <data key="d1">Ppm1j</data>
  <data key="d2">Ppm1j</data>
  <data key="d3">False</data>
  <data key="d4">Ppm1j</data>
  <data key="d5">-</data>
  <data key="d6">Yes</data>
</node>
<node id="51885">
  <data key="d0">51885</data>
  <data key="d1">Pcbp4</data>
  <data key="d2">Pcbp4</data>
  <data key="d3">False</data>
  <data key="d4">Pcbp4</data>
  <data key="d5">-</data>
  <data key="d6">Yes</data>
</node>
<node id="51883">
  <data key="d0">51883</data>
  <data key="d1">P2rx6</data>
  <data key="d2">P2rx6</data>
  <data key="d3">False</data>
  <data key="d4">P2rx6</data>
  <data key="d5">-</data>
  <data key="d6">Yes</data>
</node>
<node id="51881">
  <data key="d0">51881</data>
  <data key="d1">Nlrc4</data>
  <data key="d2">Nlrc4</data>
  <data key="d3">False</data>
  <data key="d4">Nlrc4</data>
  <data key="d5">-</data>
  <data key="d6">Yes</data>
</node>
<node id="51879">
  <data key="d0">51879</data>
  <data key="d1">Ninj1</data>
  <data key="d2">Ninj1</data>
  <data key="d3">False</data>
  <data key="d4">Ninj1</data>
  <data key="d5">-</data>
  <data key="d6">Yes</data>
</node>
<node id="51877">
  <data key="d0">51877</data>
  <data key="d1">Mrpl27</data>
  <data key="d2">Mrpl27</data>
  <data key="d3">False</data>
  <data key="d4">Mrpl27</data>
  <data key="d5">-</data>
  <data key="d6">Yes</data>
</node>
<node id="51875">
  <data key="d0">51875</data>
  <data key="d1">Lig1</data>
  <data key="d2">Lig1</data>
  <data key="d3">False</data>
  <data key="d4">Lig1</data>
  <data key="d5">-</data>
  <data key="d6">Yes</data>
</node>
<node id="51873">
  <data key="d0">51873</data>
  <data key="d1">Ints7</data>
  <data key="d2">Ints7</data>
  <data key="d3">False</data>
  <data key="d4">Ints7</data>
  <data key="d5">-</data>
  <data key="d6">Yes</data>
</node>
<node id="51871">
  <data key="d0">51871</data>
  <data key="d1">Hsp90ab1</data>
  <data key="d2">Hsp90ab1</data>
  <data key="d3">False</data>
  <data key="d4">Hsp90ab1</data>
  <data key="d5">-</data>
  <data key="d6">Yes</data>
</node>
<node id="51869">
  <data key="d0">51869</data>
  <data key="d1">Gpx1</data>
  <data key="d2">Gpx1</data>
  <data key="d3">False</data>
  <data key="d4">Gpx1</data>
  <data key="d5">-</data>
  <data key="d6">Yes</data>
</node>
<node id="51867">
  <data key="d0">51867</data>
  <data key="d1">Frmd5</data>
  <data key="d2">Frmd5</data>
  <data key="d3">False</data>
  <data key="d4">Frmd5</data>
  <data key="d5">-</data>
  <data key="d6">Yes</data>
</node>
<node id="51865">
  <data key="d0">51865</data>
  <data key="d1">Edn2</data>
  <data key="d2">Edn2</data>
  <data key="d3">False</data>
  <data key="d4">Edn2</data>
  <data key="d5">-</data>
  <data key="d6">Yes</data>
</node>
<node id="51863">
  <data key="d0">51863</data>
  <data key="d1">Dusp11</data>
  <data key="d2">Dusp11</data>
  <data key="d3">False</data>
  <data key="d4">Dusp11</data>
  <data key="d5">-</data>
  <data key="d6">Yes</data>
</node>
<node id="51861">
  <data key="d0">51861</data>
  <data key="d1">Ddr1</data>
  <data key="d2">Ddr1</data>
  <data key="d3">False</data>
  <data key="d4">Ddr1</data>
  <data key="d5">-</data>
  <data key="d6">Yes</data>
</node>
<node id="51859">
  <data key="d0">51859</data>
  <data key="d1">Ddb1</data>
  <data key="d2">Ddb1</data>
  <data key="d3">False</data>
  <data key="d4">Ddb1</data>
  <data key="d5">-</data>
  <data key="d6">Yes</data>
</node>
<node id="51857">
  <data key="d0">51857</data>
  <data key="d1">Chmp4c</data>
  <data key="d2">Chmp4c</data>
  <data key="d3">False</data>
  <data key="d4">Chmp4c</data>
  <data key="d5">-</data>
  <data key="d6">Yes</data>
</node>
<node id="51855">
  <data key="d0">51855</data>
  <data key="d1">Ccnk</data>
  <data key="d2">Ccnk</data>
  <data key="d3">False</data>
  <data key="d4">Ccnk</data>
  <data key="d5">-</data>
  <data key="d6">Yes</data>
</node>
<node id="51853">
  <data key="d0">51853</data>
  <data key="d1">Ccng1</data>
  <data key="d2">Ccng1</data>
  <data key="d3">False</data>
  <data key="d4">Ccng1</data>
  <data key="d5">-</data>
  <data key="d6">Yes</data>
</node>
<node id="51851">
  <data key="d0">51851</data>
  <data key="d1">Btg3</data>
  <data key="d2">Btg3</data>
  <data key="d3">False</data>
  <data key="d4">Btg3</data>
  <data key="d5">-</data>
  <data key="d6">Yes</data>
</node>
<node id="51849">
  <data key="d0">51849</data>
  <data key="d1">Btg1</data>
  <data key="d2">Btg1</data>
  <data key="d3">False</data>
  <data key="d4">Btg1</data>
  <data key="d5">-</data>
  <data key="d6">Yes</data>
</node>
<node id="51847">
  <data key="d0">51847</data>
  <data key="d1">Bdkrb2</data>
  <data key="d2">Bdkrb2</data>
  <data key="d3">False</data>
  <data key="d4">Bdkrb2</data>
  <data key="d5">-</data>
  <data key="d6">Yes</data>
</node>
<node id="51845">
  <data key="d0">51845</data>
  <data key="d1">Ascc3</data>
  <data key="d2">Ascc3</data>
  <data key="d3">False</data>
  <data key="d4">Ascc3</data>
  <data key="d5">-</data>
  <data key="d6">Yes</data>
</node>
<node id="51843">
  <data key="d0">51843</data>
  <data key="d1">Apcs</data>
  <data key="d2">Apcs</data>
  <data key="d3">False</data>
  <data key="d4">Apcs</data>
  <data key="d5">-</data>
  <data key="d6">Yes</data>
</node>
<node id="51841">
  <data key="d0">51841</data>
  <data key="d1">Antxr1</data>
  <data key="d2">Antxr1</data>
  <data key="d3">False</data>
  <data key="d4">Antxr1</data>
  <data key="d5">-</data>
  <data key="d6">Yes</data>
</node>
<node id="51839">
  <data key="d0">51839</data>
  <data key="d1">Aifm2</data>
  <data key="d2">Aifm2</data>
  <data key="d3">False</data>
  <data key="d4">Aifm2</data>
  <data key="d5">-</data>
  <data key="d6">Yes</data>
</node>
<node id="51837">
  <data key="d0">51837</data>
  <data key="d1">Zscan22</data>
  <data key="d2">Zscan22</data>
  <data key="d3">False</data>
  <data key="d4">Zscan22</data>
  <data key="d5">-</data>
  <data key="d6">Yes</data>
</node>
<node id="51835">
  <data key="d0">51835</data>
  <data key="d1">Zfp605</data>
  <data key="d2">Zfp605</data>
  <data key="d3">False</data>
  <data key="d4">Zfp605</data>
  <data key="d5">-</data>
  <data key="d6">Yes</data>
</node>
<node id="51833">
  <data key="d0">51833</data>
  <data key="d1">Zfp444</data>
  <data key="d2">Zfp444</data>
  <data key="d3">False</data>
  <data key="d4">Zfp444</data>
  <data key="d5">-</data>
  <data key="d6">Yes</data>
</node>
<node id="51831">
  <data key="d0">51831</data>
  <data key="d1">Zcchc8</data>
  <data key="d2">Zcchc8</data>
  <data key="d3">False</data>
  <data key="d4">Zcchc8</data>
  <data key="d5">-</data>
  <data key="d6">Yes</data>
</node>
<node id="51829">
  <data key="d0">51829</data>
  <data key="d1">Wbp2</data>
  <data key="d2">Wbp2</data>
  <data key="d3">False</data>
  <data key="d4">Wbp2</data>
  <data key="d5">-</data>
  <data key="d6">Yes</data>
</node>
<node id="51827">
  <data key="d0">51827</data>
  <data key="d1">Vps50</data>
  <data key="d2">Vps50</data>
  <data key="d3">False</data>
  <data key="d4">Vps50</data>
  <data key="d5">-</data>
  <data key="d6">Yes</data>
</node>
<node id="51825">
  <data key="d0">51825</data>
  <data key="d1">Vps41</data>
  <data key="d2">Vps41</data>
  <data key="d3">False</data>
  <data key="d4">Vps41</data>
  <data key="d5">-</data>
  <data key="d6">Yes</data>
</node>
<node id="51823">
  <data key="d0">51823</data>
  <data key="d1">Uba1</data>
  <data key="d2">Uba1</data>
  <data key="d3">False</data>
  <data key="d4">Uba1</data>
  <data key="d5">-</data>
  <data key="d6">Yes</data>
</node>
<node id="51821">
  <data key="d0">51821</data>
  <data key="d1">Trmt1l</data>
  <data key="d2">Trmt1l</data>
  <data key="d3">False</data>
  <data key="d4">Trmt1l</data>
  <data key="d5">-</data>
  <data key="d6">Yes</data>
</node>
<node id="51819">
  <data key="d0">51819</data>
  <data key="d1">Tmem208</data>
  <data key="d2">Tmem208</data>
  <data key="d3">False</data>
  <data key="d4">Tmem208</data>
  <data key="d5">-</data>
  <data key="d6">Yes</data>
</node>
<node id="51817">
  <data key="d0">51817</data>
  <data key="d1">Tmem109</data>
  <data key="d2">Tmem109</data>
  <data key="d3">False</data>
  <data key="d4">Tmem109</data>
  <data key="d5">-</data>
  <data key="d6">Yes</data>
</node>
<node id="51815">
  <data key="d0">51815</data>
  <data key="d1">Swt1</data>
  <data key="d2">Swt1</data>
  <data key="d3">False</data>
  <data key="d4">Swt1</data>
  <data key="d5">-</data>
  <data key="d6">Yes</data>
</node>
<node id="51813">
  <data key="d0">51813</data>
  <data key="d1">Snx27</data>
  <data key="d2">Snx27</data>
  <data key="d3">False</data>
  <data key="d4">Snx27</data>
  <data key="d5">-</data>
  <data key="d6">Yes</data>
</node>
<node id="51811">
  <data key="d0">51811</data>
  <data key="d1">Snx16</data>
  <data key="d2">Snx16</data>
  <data key="d3">False</data>
  <data key="d4">Snx16</data>
  <data key="d5">-</data>
  <data key="d6">Yes</data>
</node>
<node id="51809">
  <data key="d0">51809</data>
  <data key="d1">Smim13</data>
  <data key="d2">Smim13</data>
  <data key="d3">False</data>
  <data key="d4">Smim13</data>
  <data key="d5">-</data>
  <data key="d6">Yes</data>
</node>
<node id="51807">
  <data key="d0">51807</data>
  <data key="d1">Smarcal1</data>
  <data key="d2">Smarcal1</data>
  <data key="d3">False</data>
  <data key="d4">Smarcal1</data>
  <data key="d5">-</data>
  <data key="d6">Yes</data>
</node>
<node id="51805">
  <data key="d0">51805</data>
  <data key="d1">Slc35b4</data>
  <data key="d2">Slc35b4</data>
  <data key="d3">False</data>
  <data key="d4">Slc35b4</data>
  <data key="d5">-</data>
  <data key="d6">Yes</data>
</node>
<node id="51803">
  <data key="d0">51803</data>
  <data key="d1">Slc25a19</data>
  <data key="d2">Slc25a19</data>
  <data key="d3">False</data>
  <data key="d4">Slc25a19</data>
  <data key="d5">-</data>
  <data key="d6">Yes</data>
</node>
<node id="51801">
  <data key="d0">51801</data>
  <data key="d1">Sirt2</data>
  <data key="d2">Sirt2</data>
  <data key="d3">False</data>
  <data key="d4">Sirt2</data>
  <data key="d5">-</data>
  <data key="d6">Yes</data>
</node>
<node id="51799">
  <data key="d0">51799</data>
  <data key="d1">Rpgrip1l</data>
  <data key="d2">Rpgrip1l</data>
  <data key="d3">False</data>
  <data key="d4">Rpgrip1l</data>
  <data key="d5">-</data>
  <data key="d6">Yes</data>
</node>
<node id="51797">
  <data key="d0">51797</data>
  <data key="d1">Rangap1</data>
  <data key="d2">Rangap1</data>
  <data key="d3">False</data>
  <data key="d4">Rangap1</data>
  <data key="d5">-</data>
  <data key="d6">Yes</data>
</node>
<node id="51795">
  <data key="d0">51795</data>
  <data key="d1">Prcc</data>
  <data key="d2">Prcc</data>
  <data key="d3">False</data>
  <data key="d4">Prcc</data>
  <data key="d5">-</data>
  <data key="d6">Yes</data>
</node>
<node id="51793">
  <data key="d0">51793</data>
  <data key="d1">Ppp2r5b</data>
  <data key="d2">Ppp2r5b</data>
  <data key="d3">False</data>
  <data key="d4">Ppp2r5b</data>
  <data key="d5">-</data>
  <data key="d6">Yes</data>
</node>
<node id="51791">
  <data key="d0">51791</data>
  <data key="d1">Ppp1r12b</data>
  <data key="d2">Ppp1r12b</data>
  <data key="d3">False</data>
  <data key="d4">Ppp1r12b</data>
  <data key="d5">-</data>
  <data key="d6">Yes</data>
</node>
<node id="51789">
  <data key="d0">51789</data>
  <data key="d1">Ppcdc</data>
  <data key="d2">Ppcdc</data>
  <data key="d3">False</data>
  <data key="d4">Ppcdc</data>
  <data key="d5">-</data>
  <data key="d6">Yes</data>
</node>
<node id="51787">
  <data key="d0">51787</data>
  <data key="d1">Pop1</data>
  <data key="d2">Pop1</data>
  <data key="d3">False</data>
  <data key="d4">Pop1</data>
  <data key="d5">-</data>
  <data key="d6">Yes</data>
</node>
<node id="51785">
  <data key="d0">51785</data>
  <data key="d1">Phf23</data>
  <data key="d2">Phf23</data>
  <data key="d3">False</data>
  <data key="d4">Phf23</data>
  <data key="d5">-</data>
  <data key="d6">Yes</data>
</node>
<node id="51783">
  <data key="d0">51783</data>
  <data key="d1">Pdcd10</data>
  <data key="d2">Pdcd10</data>
  <data key="d3">False</data>
  <data key="d4">Pdcd10</data>
  <data key="d5">-</data>
  <data key="d6">Yes</data>
</node>
<node id="51781">
  <data key="d0">51781</data>
  <data key="d1">Nutf2-ps1</data>
  <data key="d2">Nutf2-ps1</data>
  <data key="d3">False</data>
  <data key="d4">Nutf2-ps1</data>
  <data key="d5">-</data>
  <data key="d6">Yes</data>
</node>
<node id="51779">
  <data key="d0">51779</data>
  <data key="d1">Nutf2</data>
  <data key="d2">Nutf2</data>
  <data key="d3">False</data>
  <data key="d4">Nutf2</data>
  <data key="d5">-</data>
  <data key="d6">Yes</data>
</node>
<node id="51777">
  <data key="d0">51777</data>
  <data key="d1">Nup153</data>
  <data key="d2">Nup153</data>
  <data key="d3">False</data>
  <data key="d4">Nup153</data>
  <data key="d5">-</data>
  <data key="d6">Yes</data>
</node>
<node id="51775">
  <data key="d0">51775</data>
  <data key="d1">Nudcd1</data>
  <data key="d2">Nudcd1</data>
  <data key="d3">False</data>
  <data key="d4">Nudcd1</data>
  <data key="d5">-</data>
  <data key="d6">Yes</data>
</node>
<node id="51773">
  <data key="d0">51773</data>
  <data key="d1">Nop14</data>
  <data key="d2">Nop14</data>
  <data key="d3">False</data>
  <data key="d4">Nop14</data>
  <data key="d5">-</data>
  <data key="d6">Yes</data>
</node>
<node id="51771">
  <data key="d0">51771</data>
  <data key="d1">Nmt1</data>
  <data key="d2">Nmt1</data>
  <data key="d3">False</data>
  <data key="d4">Nmt1</data>
  <data key="d5">-</data>
  <data key="d6">Yes</data>
</node>
<node id="51769">
  <data key="d0">51769</data>
  <data key="d1">Mtr</data>
  <data key="d2">Mtr</data>
  <data key="d3">False</data>
  <data key="d4">Mtr</data>
  <data key="d5">-</data>
  <data key="d6">Yes</data>
</node>
<node id="51767">
  <data key="d0">51767</data>
  <data key="d1">Mrpl50</data>
  <data key="d2">Mrpl50</data>
  <data key="d3">False</data>
  <data key="d4">Mrpl50</data>
  <data key="d5">-</data>
  <data key="d6">Yes</data>
</node>
<node id="51765">
  <data key="d0">51765</data>
  <data key="d1">Mrpl42</data>
  <data key="d2">Mrpl42</data>
  <data key="d3">False</data>
  <data key="d4">Mrpl42</data>
  <data key="d5">-</data>
  <data key="d6">Yes</data>
</node>
<node id="51763">
  <data key="d0">51763</data>
  <data key="d1">Mrpl24</data>
  <data key="d2">Mrpl24</data>
  <data key="d3">False</data>
  <data key="d4">Mrpl24</data>
  <data key="d5">-</data>
  <data key="d6">Yes</data>
</node>
<node id="51761">
  <data key="d0">51761</data>
  <data key="d1">Med11</data>
  <data key="d2">Med11</data>
  <data key="d3">False</data>
  <data key="d4">Med11</data>
  <data key="d5">-</data>
  <data key="d6">Yes</data>
</node>
<node id="51759">
  <data key="d0">51759</data>
  <data key="d1">Lysmd1</data>
  <data key="d2">Lysmd1</data>
  <data key="d3">False</data>
  <data key="d4">Lysmd1</data>
  <data key="d5">-</data>
  <data key="d6">Yes</data>
</node>
<node id="51757">
  <data key="d0">51757</data>
  <data key="d1">Lrrc29</data>
  <data key="d2">Lrrc29</data>
  <data key="d3">False</data>
  <data key="d4">Lrrc29</data>
  <data key="d5">-</data>
  <data key="d6">Yes</data>
</node>
<node id="51755">
  <data key="d0">51755</data>
  <data key="d1">Lmbrd2</data>
  <data key="d2">Lmbrd2</data>
  <data key="d3">False</data>
  <data key="d4">Lmbrd2</data>
  <data key="d5">-</data>
  <data key="d6">Yes</data>
</node>
<node id="51753">
  <data key="d0">51753</data>
  <data key="d1">Izumo1</data>
  <data key="d2">Izumo1</data>
  <data key="d3">False</data>
  <data key="d4">Izumo1</data>
  <data key="d5">-</data>
  <data key="d6">Yes</data>
</node>
<node id="51751">
  <data key="d0">51751</data>
  <data key="d1">Invs</data>
  <data key="d2">Invs</data>
  <data key="d3">False</data>
  <data key="d4">Invs</data>
  <data key="d5">-</data>
  <data key="d6">Yes</data>
</node>
<node id="51749">
  <data key="d0">51749</data>
  <data key="d1">Hexim2</data>
  <data key="d2">Hexim2</data>
  <data key="d3">False</data>
  <data key="d4">Hexim2</data>
  <data key="d5">-</data>
  <data key="d6">Yes</data>
</node>
<node id="51747">
  <data key="d0">51747</data>
  <data key="d1">Hcfc1r1</data>
  <data key="d2">Hcfc1r1</data>
  <data key="d3">False</data>
  <data key="d4">Hcfc1r1</data>
  <data key="d5">-</data>
  <data key="d6">Yes</data>
</node>
<node id="51745">
  <data key="d0">51745</data>
  <data key="d1">Gpkow</data>
  <data key="d2">Gpkow</data>
  <data key="d3">False</data>
  <data key="d4">Gpkow</data>
  <data key="d5">-</data>
  <data key="d6">Yes</data>
</node>
<node id="51743">
  <data key="d0">51743</data>
  <data key="d1">Fyco1</data>
  <data key="d2">Fyco1</data>
  <data key="d3">False</data>
  <data key="d4">Fyco1</data>
  <data key="d5">-</data>
  <data key="d6">Yes</data>
</node>
<node id="51741">
  <data key="d0">51741</data>
  <data key="d1">Erp44</data>
  <data key="d2">Erp44</data>
  <data key="d3">False</data>
  <data key="d4">Erp44</data>
  <data key="d5">-</data>
  <data key="d6">Yes</data>
</node>
<node id="51739">
  <data key="d0">51739</data>
  <data key="d1">Eny2</data>
  <data key="d2">Eny2</data>
  <data key="d3">False</data>
  <data key="d4">Eny2</data>
  <data key="d5">-</data>
  <data key="d6">Yes</data>
</node>
<node id="51737">
  <data key="d0">51737</data>
  <data key="d1">Eif2s2</data>
  <data key="d2">Eif2s2</data>
  <data key="d3">False</data>
  <data key="d4">Eif2s2</data>
  <data key="d5">-</data>
  <data key="d6">Yes</data>
</node>
<node id="51735">
  <data key="d0">51735</data>
  <data key="d1">Eif2b4</data>
  <data key="d2">Eif2b4</data>
  <data key="d3">False</data>
  <data key="d4">Eif2b4</data>
  <data key="d5">-</data>
  <data key="d6">Yes</data>
</node>
<node id="51733">
  <data key="d0">51733</data>
  <data key="d1">Eif1b</data>
  <data key="d2">Eif1b</data>
  <data key="d3">False</data>
  <data key="d4">Eif1b</data>
  <data key="d5">-</data>
  <data key="d6">Yes</data>
</node>
<node id="51731">
  <data key="d0">51731</data>
  <data key="d1">Dpm3</data>
  <data key="d2">Dpm3</data>
  <data key="d3">False</data>
  <data key="d4">Dpm3</data>
  <data key="d5">-</data>
  <data key="d6">Yes</data>
</node>
<node id="51729">
  <data key="d0">51729</data>
  <data key="d1">Dnm1l</data>
  <data key="d2">Dnm1l</data>
  <data key="d3">False</data>
  <data key="d4">Dnm1l</data>
  <data key="d5">-</data>
  <data key="d6">Yes</data>
</node>
<node id="51727">
  <data key="d0">51727</data>
  <data key="d1">Dnajc18</data>
  <data key="d2">Dnajc18</data>
  <data key="d3">False</data>
  <data key="d4">Dnajc18</data>
  <data key="d5">-</data>
  <data key="d6">Yes</data>
</node>
<node id="51725">
  <data key="d0">51725</data>
  <data key="d1">Dnajc17</data>
  <data key="d2">Dnajc17</data>
  <data key="d3">False</data>
  <data key="d4">Dnajc17</data>
  <data key="d5">-</data>
  <data key="d6">Yes</data>
</node>
<node id="51723">
  <data key="d0">51723</data>
  <data key="d1">Desi2</data>
  <data key="d2">Desi2</data>
  <data key="d3">False</data>
  <data key="d4">Desi2</data>
  <data key="d5">-</data>
  <data key="d6">Yes</data>
</node>
<node id="51721">
  <data key="d0">51721</data>
  <data key="d1">Dcakd</data>
  <data key="d2">Dcakd</data>
  <data key="d3">False</data>
  <data key="d4">Dcakd</data>
  <data key="d5">-</data>
  <data key="d6">Yes</data>
</node>
<node id="51719">
  <data key="d0">51719</data>
  <data key="d1">Cops7b</data>
  <data key="d2">Cops7b</data>
  <data key="d3">False</data>
  <data key="d4">Cops7b</data>
  <data key="d5">-</data>
  <data key="d6">Yes</data>
</node>
<node id="51717">
  <data key="d0">51717</data>
  <data key="d1">Cnpy2</data>
  <data key="d2">Cnpy2</data>
  <data key="d3">False</data>
  <data key="d4">Cnpy2</data>
  <data key="d5">-</data>
  <data key="d6">Yes</data>
</node>
<node id="51715">
  <data key="d0">51715</data>
  <data key="d1">Cldn12</data>
  <data key="d2">Cldn12</data>
  <data key="d3">False</data>
  <data key="d4">Cldn12</data>
  <data key="d5">-</data>
  <data key="d6">Yes</data>
</node>
<node id="51713">
  <data key="d0">51713</data>
  <data key="d1">Chchd4</data>
  <data key="d2">Chchd4</data>
  <data key="d3">False</data>
  <data key="d4">Chchd4</data>
  <data key="d5">-</data>
  <data key="d6">Yes</data>
</node>
<node id="51711">
  <data key="d0">51711</data>
  <data key="d1">Chchd3</data>
  <data key="d2">Chchd3</data>
  <data key="d3">False</data>
  <data key="d4">Chchd3</data>
  <data key="d5">-</data>
  <data key="d6">Yes</data>
</node>
<node id="51709">
  <data key="d0">51709</data>
  <data key="d1">Ccdc90b</data>
  <data key="d2">Ccdc90b</data>
  <data key="d3">False</data>
  <data key="d4">Ccdc90b</data>
  <data key="d5">-</data>
  <data key="d6">Yes</data>
</node>
<node id="51707">
  <data key="d0">51707</data>
  <data key="d1">Ccdc191</data>
  <data key="d2">Ccdc191</data>
  <data key="d3">False</data>
  <data key="d4">Ccdc191</data>
  <data key="d5">-</data>
  <data key="d6">Yes</data>
</node>
<node id="51705">
  <data key="d0">51705</data>
  <data key="d1">Calcoco1</data>
  <data key="d2">Calcoco1</data>
  <data key="d3">False</data>
  <data key="d4">Calcoco1</data>
  <data key="d5">-</data>
  <data key="d6">Yes</data>
</node>
<node id="51703">
  <data key="d0">51703</data>
  <data key="d1">Bub1b</data>
  <data key="d2">Bub1b</data>
  <data key="d3">False</data>
  <data key="d4">Bub1b</data>
  <data key="d5">-</data>
  <data key="d6">Yes</data>
</node>
<node id="51701">
  <data key="d0">51701</data>
  <data key="d1">Babam1</data>
  <data key="d2">Babam1</data>
  <data key="d3">False</data>
  <data key="d4">Babam1</data>
  <data key="d5">-</data>
  <data key="d6">Yes</data>
</node>
<node id="51699">
  <data key="d0">51699</data>
  <data key="d1">Au015836</data>
  <data key="d2">Au015836</data>
  <data key="d3">False</data>
  <data key="d4">Au015836</data>
  <data key="d5">-</data>
  <data key="d6">Yes</data>
</node>
<node id="51697">
  <data key="d0">51697</data>
  <data key="d1">Atl3</data>
  <data key="d2">Atl3</data>
  <data key="d3">False</data>
  <data key="d4">Atl3</data>
  <data key="d5">-</data>
  <data key="d6">Yes</data>
</node>
<node id="51695">
  <data key="d0">51695</data>
  <data key="d1">Ap2s1</data>
  <data key="d2">Ap2s1</data>
  <data key="d3">False</data>
  <data key="d4">Ap2s1</data>
  <data key="d5">-</data>
  <data key="d6">Yes</data>
</node>
<node id="51693">
  <data key="d0">51693</data>
  <data key="d1">Afg1l</data>
  <data key="d2">Afg1l</data>
  <data key="d3">False</data>
  <data key="d4">Afg1l</data>
  <data key="d5">-</data>
  <data key="d6">Yes</data>
</node>
<node id="51691">
  <data key="d0">51691</data>
  <data key="d1">Tmem115</data>
  <data key="d2">Tmem115</data>
  <data key="d3">False</data>
  <data key="d4">Tmem115</data>
  <data key="d5">-</data>
  <data key="d6">Yes</data>
</node>
<node id="51689">
  <data key="d0">51689</data>
  <data key="d1">Snx17</data>
  <data key="d2">Snx17</data>
  <data key="d3">False</data>
  <data key="d4">Snx17</data>
  <data key="d5">-</data>
  <data key="d6">Yes</data>
</node>
<node id="51687">
  <data key="d0">51687</data>
  <data key="d1">Trabd</data>
  <data key="d2">Trabd</data>
  <data key="d3">False</data>
  <data key="d4">Trabd</data>
  <data key="d5">-</data>
  <data key="d6">Yes</data>
</node>
<node id="51685">
  <data key="d0">51685</data>
  <data key="d1">Rasgef1a</data>
  <data key="d2">Rasgef1a</data>
  <data key="d3">False</data>
  <data key="d4">Rasgef1a</data>
  <data key="d5">-</data>
  <data key="d6">Yes</data>
</node>
<node id="51683">
  <data key="d0">51683</data>
  <data key="d1">Ppp6r1</data>
  <data key="d2">Ppp6r1</data>
  <data key="d3">False</data>
  <data key="d4">Ppp6r1</data>
  <data key="d5">-</data>
  <data key="d6">Yes</data>
</node>
<node id="51681">
  <data key="d0">51681</data>
  <data key="d1">Pidd1</data>
  <data key="d2">Pidd1</data>
  <data key="d3">False</data>
  <data key="d4">Pidd1</data>
  <data key="d5">-</data>
  <data key="d6">Yes</data>
</node>
<node id="51679">
  <data key="d0">51679</data>
  <data key="d1">Metrnl</data>
  <data key="d2">Metrnl</data>
  <data key="d3">False</data>
  <data key="d4">Metrnl</data>
  <data key="d5">-</data>
  <data key="d6">Yes</data>
</node>
<node id="51677">
  <data key="d0">51677</data>
  <data key="d1">Mast3</data>
  <data key="d2">Mast3</data>
  <data key="d3">False</data>
  <data key="d4">Mast3</data>
  <data key="d5">-</data>
  <data key="d6">Yes</data>
</node>
<node id="51675">
  <data key="d0">51675</data>
  <data key="d1">Lysmd2</data>
  <data key="d2">Lysmd2</data>
  <data key="d3">False</data>
  <data key="d4">Lysmd2</data>
  <data key="d5">-</data>
  <data key="d6">Yes</data>
</node>
<node id="51673">
  <data key="d0">51673</data>
  <data key="d1">Gnb1</data>
  <data key="d2">Gnb1</data>
  <data key="d3">False</data>
  <data key="d4">Gnb1</data>
  <data key="d5">-</data>
  <data key="d6">Yes</data>
</node>
<node id="51671">
  <data key="d0">51671</data>
  <data key="d1">Gale</data>
  <data key="d2">Gale</data>
  <data key="d3">False</data>
  <data key="d4">Gale</data>
  <data key="d5">-</data>
  <data key="d6">Yes</data>
</node>
<node id="51669">
  <data key="d0">51669</data>
  <data key="d1">Gak</data>
  <data key="d2">Gak</data>
  <data key="d3">False</data>
  <data key="d4">Gak</data>
  <data key="d5">-</data>
  <data key="d6">Yes</data>
</node>
<node id="51667">
  <data key="d0">51667</data>
  <data key="d1">Fndc10</data>
  <data key="d2">Fndc10</data>
  <data key="d3">False</data>
  <data key="d4">Fndc10</data>
  <data key="d5">-</data>
  <data key="d6">Yes</data>
</node>
<node id="51665">
  <data key="d0">51665</data>
  <data key="d1">Fgfrl1</data>
  <data key="d2">Fgfrl1</data>
  <data key="d3">False</data>
  <data key="d4">Fgfrl1</data>
  <data key="d5">-</data>
  <data key="d6">Yes</data>
</node>
<node id="51663">
  <data key="d0">51663</data>
  <data key="d1">Faap100</data>
  <data key="d2">Faap100</data>
  <data key="d3">False</data>
  <data key="d4">Faap100</data>
  <data key="d5">-</data>
  <data key="d6">Yes</data>
</node>
<node id="51661">
  <data key="d0">51661</data>
  <data key="d1">Dock6</data>
  <data key="d2">Dock6</data>
  <data key="d3">False</data>
  <data key="d4">Dock6</data>
  <data key="d5">-</data>
  <data key="d6">Yes</data>
</node>
<node id="51659">
  <data key="d0">51659</data>
  <data key="d1">Cyfip1</data>
  <data key="d2">Cyfip1</data>
  <data key="d3">False</data>
  <data key="d4">Cyfip1</data>
  <data key="d5">-</data>
  <data key="d6">Yes</data>
</node>
<node id="51657">
  <data key="d0">51657</data>
  <data key="d1">Coro2a</data>
  <data key="d2">Coro2a</data>
  <data key="d3">False</data>
  <data key="d4">Coro2a</data>
  <data key="d5">-</data>
  <data key="d6">Yes</data>
</node>
<node id="51655">
  <data key="d0">51655</data>
  <data key="d1">Fam20b</data>
  <data key="d2">Fam20b</data>
  <data key="d3">False</data>
  <data key="d4">Fam20b</data>
  <data key="d5">-</data>
  <data key="d6">Yes</data>
</node>
<node id="51653">
  <data key="d0">51653</data>
  <data key="d1">Thap1</data>
  <data key="d2">Thap1</data>
  <data key="d3">False</data>
  <data key="d4">Thap1</data>
  <data key="d5">-</data>
  <data key="d6">Yes</data>
</node>
<node id="51651">
  <data key="d0">51651</data>
  <data key="d1">Zscan2</data>
  <data key="d2">Zscan2</data>
  <data key="d3">False</data>
  <data key="d4">Zscan2</data>
  <data key="d5">-</data>
  <data key="d6">Yes</data>
</node>
<node id="51649">
  <data key="d0">51649</data>
  <data key="d1">Prr3</data>
  <data key="d2">Prr3</data>
  <data key="d3">False</data>
  <data key="d4">Prr3</data>
  <data key="d5">-</data>
  <data key="d6">Yes</data>
</node>
<node id="51647">
  <data key="d0">51647</data>
  <data key="d1">Ist1</data>
  <data key="d2">Ist1</data>
  <data key="d3">False</data>
  <data key="d4">Ist1</data>
  <data key="d5">-</data>
  <data key="d6">Yes</data>
</node>
<node id="51645">
  <data key="d0">51645</data>
  <data key="d1">Hmgxb3</data>
  <data key="d2">Hmgxb3</data>
  <data key="d3">False</data>
  <data key="d4">Hmgxb3</data>
  <data key="d5">-</data>
  <data key="d6">Yes</data>
</node>
<node id="51643">
  <data key="d0">51643</data>
  <data key="d1">Tgif2</data>
  <data key="d2">Tgif2</data>
  <data key="d3">False</data>
  <data key="d4">Tgif2</data>
  <data key="d5">-</data>
  <data key="d6">Yes</data>
</node>
<node id="51641">
  <data key="d0">51641</data>
  <data key="d1">Ckap2l</data>
  <data key="d2">Ckap2l</data>
  <data key="d3">False</data>
  <data key="d4">Ckap2l</data>
  <data key="d5">-</data>
  <data key="d6">Yes</data>
</node>
<node id="51639">
  <data key="d0">51639</data>
  <data key="d1">Srgap3</data>
  <data key="d2">Srgap3</data>
  <data key="d3">False</data>
  <data key="d4">Srgap3</data>
  <data key="d5">-</data>
  <data key="d6">Yes</data>
</node>
<node id="51637">
  <data key="d0">51637</data>
  <data key="d1">Abtb2</data>
  <data key="d2">Abtb2</data>
  <data key="d3">False</data>
  <data key="d4">Abtb2</data>
  <data key="d5">-</data>
  <data key="d6">Yes</data>
</node>
<node id="51635">
  <data key="d0">51635</data>
  <data key="d1">5330417c22rik</data>
  <data key="d2">5330417c22rik</data>
  <data key="d3">False</data>
  <data key="d4">5330417c22rik</data>
  <data key="d5">-</data>
  <data key="d6">Yes</data>
</node>
<node id="51633">
  <data key="d0">51633</data>
  <data key="d1">S100b</data>
  <data key="d2">S100b</data>
  <data key="d3">False</data>
  <data key="d4">S100b</data>
  <data key="d5">-</data>
  <data key="d6">Yes</data>
</node>
<node id="51631">
  <data key="d0">51631</data>
  <data key="d1">Tgfbi</data>
  <data key="d2">Tgfbi</data>
  <data key="d3">False</data>
  <data key="d4">Tgfbi</data>
  <data key="d5">-</data>
  <data key="d6">Yes</data>
</node>
<node id="51629">
  <data key="d0">51629</data>
  <data key="d1">Hspg2</data>
  <data key="d2">Hspg2</data>
  <data key="d3">False</data>
  <data key="d4">Hspg2</data>
  <data key="d5">-</data>
  <data key="d6">Yes</data>
</node>
<node id="51627">
  <data key="d0">51627</data>
  <data key="d1">Traf4</data>
  <data key="d2">Traf4</data>
  <data key="d3">False</data>
  <data key="d4">Traf4</data>
  <data key="d5">-</data>
  <data key="d6">Yes</data>
</node>
<node id="51625">
  <data key="d0">51625</data>
  <data key="d1">Lsm10</data>
  <data key="d2">Lsm10</data>
  <data key="d3">False</data>
  <data key="d4">Lsm10</data>
  <data key="d5">-</data>
  <data key="d6">Yes</data>
</node>
<node id="51623">
  <data key="d0">51623</data>
  <data key="d1">Sorcs2</data>
  <data key="d2">Sorcs2</data>
  <data key="d3">False</data>
  <data key="d4">Sorcs2</data>
  <data key="d5">-</data>
  <data key="d6">Yes</data>
</node>
<node id="51621">
  <data key="d0">51621</data>
  <data key="d1">Lamc2</data>
  <data key="d2">Lamc2</data>
  <data key="d3">False</data>
  <data key="d4">Lamc2</data>
  <data key="d5">-</data>
  <data key="d6">Yes</data>
</node>
<node id="51619">
  <data key="d0">51619</data>
  <data key="d1">Frmd6</data>
  <data key="d2">Frmd6</data>
  <data key="d3">False</data>
  <data key="d4">Frmd6</data>
  <data key="d5">-</data>
  <data key="d6">Yes</data>
</node>
<node id="51617">
  <data key="d0">51617</data>
  <data key="d1">Cnot1</data>
  <data key="d2">Cnot1</data>
  <data key="d3">False</data>
  <data key="d4">Cnot1</data>
  <data key="d5">-</data>
  <data key="d6">Yes</data>
</node>
<node id="51615">
  <data key="d0">51615</data>
  <data key="d1">Msln</data>
  <data key="d2">Msln</data>
  <data key="d3">False</data>
  <data key="d4">Msln</data>
  <data key="d5">-</data>
  <data key="d6">Yes</data>
</node>
<node id="51613">
  <data key="d0">51613</data>
  <data key="d1">Tnfrsf19</data>
  <data key="d2">Tnfrsf19</data>
  <data key="d3">False</data>
  <data key="d4">Tnfrsf19</data>
  <data key="d5">-</data>
  <data key="d6">Yes</data>
</node>
<node id="51611">
  <data key="d0">51611</data>
  <data key="d1">Skap1</data>
  <data key="d2">Skap1</data>
  <data key="d3">False</data>
  <data key="d4">Skap1</data>
  <data key="d5">-</data>
  <data key="d6">Yes</data>
</node>
<node id="51609">
  <data key="d0">51609</data>
  <data key="d1">Qpct</data>
  <data key="d2">Qpct</data>
  <data key="d3">False</data>
  <data key="d4">Qpct</data>
  <data key="d5">-</data>
  <data key="d6">Yes</data>
</node>
<node id="51607">
  <data key="d0">51607</data>
  <data key="d1">Phactr1</data>
  <data key="d2">Phactr1</data>
  <data key="d3">False</data>
  <data key="d4">Phactr1</data>
  <data key="d5">-</data>
  <data key="d6">Yes</data>
</node>
<node id="51605">
  <data key="d0">51605</data>
  <data key="d1">Mmp20</data>
  <data key="d2">Mmp20</data>
  <data key="d3">False</data>
  <data key="d4">Mmp20</data>
  <data key="d5">-</data>
  <data key="d6">Yes</data>
</node>
<node id="51603">
  <data key="d0">51603</data>
  <data key="d1">Map3k1</data>
  <data key="d2">Map3k1</data>
  <data key="d3">False</data>
  <data key="d4">Map3k1</data>
  <data key="d5">-</data>
  <data key="d6">Yes</data>
</node>
<node id="51601">
  <data key="d0">51601</data>
  <data key="d1">Gtf2f2</data>
  <data key="d2">Gtf2f2</data>
  <data key="d3">False</data>
  <data key="d4">Gtf2f2</data>
  <data key="d5">-</data>
  <data key="d6">Yes</data>
</node>
<node id="51599">
  <data key="d0">51599</data>
  <data key="d1">Cpped1</data>
  <data key="d2">Cpped1</data>
  <data key="d3">False</data>
  <data key="d4">Cpped1</data>
  <data key="d5">-</data>
  <data key="d6">Yes</data>
</node>
<node id="51597">
  <data key="d0">51597</data>
  <data key="d1">Trpc6</data>
  <data key="d2">Trpc6</data>
  <data key="d3">False</data>
  <data key="d4">Trpc6</data>
  <data key="d5">-</data>
  <data key="d6">Yes</data>
</node>
<node id="51595">
  <data key="d0">51595</data>
  <data key="d1">Plekhg1</data>
  <data key="d2">Plekhg1</data>
  <data key="d3">False</data>
  <data key="d4">Plekhg1</data>
  <data key="d5">-</data>
  <data key="d6">Yes</data>
</node>
<node id="51593">
  <data key="d0">51593</data>
  <data key="d1">Pcdh1</data>
  <data key="d2">Pcdh1</data>
  <data key="d3">False</data>
  <data key="d4">Pcdh1</data>
  <data key="d5">-</data>
  <data key="d6">Yes</data>
</node>
<node id="51591">
  <data key="d0">51591</data>
  <data key="d1">Maml2</data>
  <data key="d2">Maml2</data>
  <data key="d3">False</data>
  <data key="d4">Maml2</data>
  <data key="d5">-</data>
  <data key="d6">Yes</data>
</node>
<node id="51589">
  <data key="d0">51589</data>
  <data key="d1">Eri3</data>
  <data key="d2">Eri3</data>
  <data key="d3">False</data>
  <data key="d4">Eri3</data>
  <data key="d5">-</data>
  <data key="d6">Yes</data>
</node>
<node id="51587">
  <data key="d0">51587</data>
  <data key="d1">Epha6</data>
  <data key="d2">Epha6</data>
  <data key="d3">False</data>
  <data key="d4">Epha6</data>
  <data key="d5">-</data>
  <data key="d6">Yes</data>
</node>
<node id="51585">
  <data key="d0">51585</data>
  <data key="d1">Ehbp1</data>
  <data key="d2">Ehbp1</data>
  <data key="d3">False</data>
  <data key="d4">Ehbp1</data>
  <data key="d5">-</data>
  <data key="d6">Yes</data>
</node>
<node id="51583">
  <data key="d0">51583</data>
  <data key="d1">Anp32a</data>
  <data key="d2">Anp32a</data>
  <data key="d3">False</data>
  <data key="d4">Anp32a</data>
  <data key="d5">-</data>
  <data key="d6">Yes</data>
</node>
<node id="51581">
  <data key="d0">51581</data>
  <data key="d1">Sertad2</data>
  <data key="d2">Sertad2</data>
  <data key="d3">False</data>
  <data key="d4">Sertad2</data>
  <data key="d5">-</data>
  <data key="d6">Yes</data>
</node>
<node id="51579">
  <data key="d0">51579</data>
  <data key="d1">Ptprk</data>
  <data key="d2">Ptprk</data>
  <data key="d3">False</data>
  <data key="d4">Ptprk</data>
  <data key="d5">-</data>
  <data key="d6">Yes</data>
</node>
<node id="51577">
  <data key="d0">51577</data>
  <data key="d1">Cnih3</data>
  <data key="d2">Cnih3</data>
  <data key="d3">False</data>
  <data key="d4">Cnih3</data>
  <data key="d5">-</data>
  <data key="d6">Yes</data>
</node>
<node id="51575">
  <data key="d0">51575</data>
  <data key="d1">Arhgap23</data>
  <data key="d2">Arhgap23</data>
  <data key="d3">False</data>
  <data key="d4">Arhgap23</data>
  <data key="d5">-</data>
  <data key="d6">Yes</data>
</node>
<node id="51573">
  <data key="d0">51573</data>
  <data key="d1">Tmem131</data>
  <data key="d2">Tmem131</data>
  <data key="d3">False</data>
  <data key="d4">Tmem131</data>
  <data key="d5">-</data>
  <data key="d6">Yes</data>
</node>
<node id="51571">
  <data key="d0">51571</data>
  <data key="d1">Prlr</data>
  <data key="d2">Prlr</data>
  <data key="d3">False</data>
  <data key="d4">Prlr</data>
  <data key="d5">-</data>
  <data key="d6">Yes</data>
</node>
<node id="51569">
  <data key="d0">51569</data>
  <data key="d1">Plac8</data>
  <data key="d2">Plac8</data>
  <data key="d3">False</data>
  <data key="d4">Plac8</data>
  <data key="d5">-</data>
  <data key="d6">Yes</data>
</node>
<node id="51567">
  <data key="d0">51567</data>
  <data key="d1">Pah</data>
  <data key="d2">Pah</data>
  <data key="d3">False</data>
  <data key="d4">Pah</data>
  <data key="d5">-</data>
  <data key="d6">Yes</data>
</node>
<node id="51565">
  <data key="d0">51565</data>
  <data key="d1">Itk</data>
  <data key="d2">Itk</data>
  <data key="d3">False</data>
  <data key="d4">Itk</data>
  <data key="d5">-</data>
  <data key="d6">Yes</data>
</node>
<node id="51563">
  <data key="d0">51563</data>
  <data key="d1">Crtam</data>
  <data key="d2">Crtam</data>
  <data key="d3">False</data>
  <data key="d4">Crtam</data>
  <data key="d5">-</data>
  <data key="d6">Yes</data>
</node>
<node id="51561">
  <data key="d0">51561</data>
  <data key="d1">Cxcr3</data>
  <data key="d2">Cxcr3</data>
  <data key="d3">False</data>
  <data key="d4">Cxcr3</data>
  <data key="d5">-</data>
  <data key="d6">Yes</data>
</node>
<node id="51559">
  <data key="d0">51559</data>
  <data key="d1">Usp45</data>
  <data key="d2">Usp45</data>
  <data key="d3">False</data>
  <data key="d4">Usp45</data>
  <data key="d5">-</data>
  <data key="d6">Yes</data>
</node>
<node id="51557">
  <data key="d0">51557</data>
  <data key="d1">Thumpd3</data>
  <data key="d2">Thumpd3</data>
  <data key="d3">False</data>
  <data key="d4">Thumpd3</data>
  <data key="d5">-</data>
  <data key="d6">Yes</data>
</node>
<node id="51555">
  <data key="d0">51555</data>
  <data key="d1">Smtn</data>
  <data key="d2">Smtn</data>
  <data key="d3">False</data>
  <data key="d4">Smtn</data>
  <data key="d5">-</data>
  <data key="d6">Yes</data>
</node>
<node id="51553">
  <data key="d0">51553</data>
  <data key="d1">Lima1</data>
  <data key="d2">Lima1</data>
  <data key="d3">False</data>
  <data key="d4">Lima1</data>
  <data key="d5">-</data>
  <data key="d6">Yes</data>
</node>
<node id="51551">
  <data key="d0">51551</data>
  <data key="d1">Pmf1</data>
  <data key="d2">Pmf1</data>
  <data key="d3">False</data>
  <data key="d4">Pmf1</data>
  <data key="d5">-</data>
  <data key="d6">Yes</data>
</node>
<node id="51549">
  <data key="d0">51549</data>
  <data key="d1">Lin28b</data>
  <data key="d2">Lin28b</data>
  <data key="d3">False</data>
  <data key="d4">Lin28b</data>
  <data key="d5">-</data>
  <data key="d6">Yes</data>
</node>
<node id="51547">
  <data key="d0">51547</data>
  <data key="d1">Usp34</data>
  <data key="d2">Usp34</data>
  <data key="d3">False</data>
  <data key="d4">Usp34</data>
  <data key="d5">-</data>
  <data key="d6">Yes</data>
</node>
<node id="51545">
  <data key="d0">51545</data>
  <data key="d1">Ppp3ca</data>
  <data key="d2">Ppp3ca</data>
  <data key="d3">False</data>
  <data key="d4">Ppp3ca</data>
  <data key="d5">-</data>
  <data key="d6">Yes</data>
</node>
<node id="51543">
  <data key="d0">51543</data>
  <data key="d1">C3ar1</data>
  <data key="d2">C3ar1</data>
  <data key="d3">False</data>
  <data key="d4">C3ar1</data>
  <data key="d5">-</data>
  <data key="d6">Yes</data>
</node>
<node id="51541">
  <data key="d0">51541</data>
  <data key="d1">Slc26a4</data>
  <data key="d2">Slc26a4</data>
  <data key="d3">False</data>
  <data key="d4">Slc26a4</data>
  <data key="d5">-</data>
  <data key="d6">Yes</data>
</node>
<node id="51539">
  <data key="d0">51539</data>
  <data key="d1">Ccl17</data>
  <data key="d2">Ccl17</data>
  <data key="d3">False</data>
  <data key="d4">Ccl17</data>
  <data key="d5">-</data>
  <data key="d6">Yes</data>
</node>
<node id="51537">
  <data key="d0">51537</data>
  <data key="d1">Alox15</data>
  <data key="d2">Alox15</data>
  <data key="d3">False</data>
  <data key="d4">Alox15</data>
  <data key="d5">-</data>
  <data key="d6">Yes</data>
</node>
<node id="51535">
  <data key="d0">51535</data>
  <data key="d1">Cel</data>
  <data key="d2">Cel</data>
  <data key="d3">False</data>
  <data key="d4">Cel</data>
  <data key="d5">-</data>
  <data key="d6">Yes</data>
</node>
<node id="51533">
  <data key="d0">51533</data>
  <data key="d1">S100a4</data>
  <data key="d2">S100a4</data>
  <data key="d3">False</data>
  <data key="d4">S100a4</data>
  <data key="d5">-</data>
  <data key="d6">Yes</data>
</node>
<node id="51531">
  <data key="d0">51531</data>
  <data key="d1">Usp7</data>
  <data key="d2">Usp7</data>
  <data key="d3">False</data>
  <data key="d4">Usp7</data>
  <data key="d5">-</data>
  <data key="d6">Yes</data>
</node>
<node id="51529">
  <data key="d0">51529</data>
  <data key="d1">S100a11</data>
  <data key="d2">S100a11</data>
  <data key="d3">False</data>
  <data key="d4">S100a11</data>
  <data key="d5">-</data>
  <data key="d6">Yes</data>
</node>
<node id="51527">
  <data key="d0">51527</data>
  <data key="d1">Ror1</data>
  <data key="d2">Ror1</data>
  <data key="d3">False</data>
  <data key="d4">Ror1</data>
  <data key="d5">-</data>
  <data key="d6">Yes</data>
</node>
<node id="51525">
  <data key="d0">51525</data>
  <data key="d1">Reg2</data>
  <data key="d2">Reg2</data>
  <data key="d3">False</data>
  <data key="d4">Reg2</data>
  <data key="d5">-</data>
  <data key="d6">Yes</data>
</node>
<node id="51523">
  <data key="d0">51523</data>
  <data key="d1">Reg1</data>
  <data key="d2">Reg1</data>
  <data key="d3">False</data>
  <data key="d4">Reg1</data>
  <data key="d5">-</data>
  <data key="d6">Yes</data>
</node>
<node id="51521">
  <data key="d0">51521</data>
  <data key="d1">Nnmt</data>
  <data key="d2">Nnmt</data>
  <data key="d3">False</data>
  <data key="d4">Nnmt</data>
  <data key="d5">-</data>
  <data key="d6">Yes</data>
</node>
<node id="51519">
  <data key="d0">51519</data>
  <data key="d1">Ifnar1</data>
  <data key="d2">Ifnar1</data>
  <data key="d3">False</data>
  <data key="d4">Ifnar1</data>
  <data key="d5">-</data>
  <data key="d6">Yes</data>
</node>
<node id="51517">
  <data key="d0">51517</data>
  <data key="d1">Chil1</data>
  <data key="d2">Chil1</data>
  <data key="d3">False</data>
  <data key="d4">Chil1</data>
  <data key="d5">-</data>
  <data key="d6">Yes</data>
</node>
<node id="51515">
  <data key="d0">51515</data>
  <data key="d1">Zfy2</data>
  <data key="d2">Zfy2</data>
  <data key="d3">False</data>
  <data key="d4">Zfy2</data>
  <data key="d5">-</data>
  <data key="d6">Yes</data>
</node>
<node id="51513">
  <data key="d0">51513</data>
  <data key="d1">Zfy1</data>
  <data key="d2">Zfy1</data>
  <data key="d3">False</data>
  <data key="d4">Zfy1</data>
  <data key="d5">-</data>
  <data key="d6">Yes</data>
</node>
<node id="51511">
  <data key="d0">51511</data>
  <data key="d1">Zfp961</data>
  <data key="d2">Zfp961</data>
  <data key="d3">False</data>
  <data key="d4">Zfp961</data>
  <data key="d5">-</data>
  <data key="d6">Yes</data>
</node>
<node id="51509">
  <data key="d0">51509</data>
  <data key="d1">Zfp9</data>
  <data key="d2">Zfp9</data>
  <data key="d3">False</data>
  <data key="d4">Zfp9</data>
  <data key="d5">-</data>
  <data key="d6">Yes</data>
</node>
<node id="51507">
  <data key="d0">51507</data>
  <data key="d1">Zfp879</data>
  <data key="d2">Zfp879</data>
  <data key="d3">False</data>
  <data key="d4">Zfp879</data>
  <data key="d5">-</data>
  <data key="d6">Yes</data>
</node>
<node id="51505">
  <data key="d0">51505</data>
  <data key="d1">Zfp786</data>
  <data key="d2">Zfp786</data>
  <data key="d3">False</data>
  <data key="d4">Zfp786</data>
  <data key="d5">-</data>
  <data key="d6">Yes</data>
</node>
<node id="51503">
  <data key="d0">51503</data>
  <data key="d1">Zfp777</data>
  <data key="d2">Zfp777</data>
  <data key="d3">False</data>
  <data key="d4">Zfp777</data>
  <data key="d5">-</data>
  <data key="d6">Yes</data>
</node>
<node id="51501">
  <data key="d0">51501</data>
  <data key="d1">Zfp746</data>
  <data key="d2">Zfp746</data>
  <data key="d3">False</data>
  <data key="d4">Zfp746</data>
  <data key="d5">-</data>
  <data key="d6">Yes</data>
</node>
<node id="51499">
  <data key="d0">51499</data>
  <data key="d1">Zfp689</data>
  <data key="d2">Zfp689</data>
  <data key="d3">False</data>
  <data key="d4">Zfp689</data>
  <data key="d5">-</data>
  <data key="d6">Yes</data>
</node>
<node id="51497">
  <data key="d0">51497</data>
  <data key="d1">Zfp655</data>
  <data key="d2">Zfp655</data>
  <data key="d3">False</data>
  <data key="d4">Zfp655</data>
  <data key="d5">-</data>
  <data key="d6">Yes</data>
</node>
<node id="51495">
  <data key="d0">51495</data>
  <data key="d1">Zfp612</data>
  <data key="d2">Zfp612</data>
  <data key="d3">False</data>
  <data key="d4">Zfp612</data>
  <data key="d5">-</data>
  <data key="d6">Yes</data>
</node>
<node id="51493">
  <data key="d0">51493</data>
  <data key="d1">Zfp61</data>
  <data key="d2">Zfp61</data>
  <data key="d3">False</data>
  <data key="d4">Zfp61</data>
  <data key="d5">-</data>
  <data key="d6">Yes</data>
</node>
<node id="51491">
  <data key="d0">51491</data>
  <data key="d1">Zfp354a</data>
  <data key="d2">Zfp354a</data>
  <data key="d3">False</data>
  <data key="d4">Zfp354a</data>
  <data key="d5">-</data>
  <data key="d6">Yes</data>
</node>
<node id="51489">
  <data key="d0">51489</data>
  <data key="d1">Zfp30</data>
  <data key="d2">Zfp30</data>
  <data key="d3">False</data>
  <data key="d4">Zfp30</data>
  <data key="d5">-</data>
  <data key="d6">Yes</data>
</node>
<node id="51487">
  <data key="d0">51487</data>
  <data key="d1">Zfp282</data>
  <data key="d2">Zfp282</data>
  <data key="d3">False</data>
  <data key="d4">Zfp282</data>
  <data key="d5">-</data>
  <data key="d6">Yes</data>
</node>
<node id="51485">
  <data key="d0">51485</data>
  <data key="d1">Zfp251</data>
  <data key="d2">Zfp251</data>
  <data key="d3">False</data>
  <data key="d4">Zfp251</data>
  <data key="d5">-</data>
  <data key="d6">Yes</data>
</node>
<node id="51483">
  <data key="d0">51483</data>
  <data key="d1">Zfp169</data>
  <data key="d2">Zfp169</data>
  <data key="d3">False</data>
  <data key="d4">Zfp169</data>
  <data key="d5">-</data>
  <data key="d6">Yes</data>
</node>
<node id="51481">
  <data key="d0">51481</data>
  <data key="d1">Zfp128</data>
  <data key="d2">Zfp128</data>
  <data key="d3">False</data>
  <data key="d4">Zfp128</data>
  <data key="d5">-</data>
  <data key="d6">Yes</data>
</node>
<node id="51479">
  <data key="d0">51479</data>
  <data key="d1">Zfp12</data>
  <data key="d2">Zfp12</data>
  <data key="d3">False</data>
  <data key="d4">Zfp12</data>
  <data key="d5">-</data>
  <data key="d6">Yes</data>
</node>
<node id="51477">
  <data key="d0">51477</data>
  <data key="d1">Zfp112</data>
  <data key="d2">Zfp112</data>
  <data key="d3">False</data>
  <data key="d4">Zfp112</data>
  <data key="d5">-</data>
  <data key="d6">Yes</data>
</node>
<node id="51475">
  <data key="d0">51475</data>
  <data key="d1">Zfp1</data>
  <data key="d2">Zfp1</data>
  <data key="d3">False</data>
  <data key="d4">Zfp1</data>
  <data key="d5">-</data>
  <data key="d6">Yes</data>
</node>
<node id="51473">
  <data key="d0">51473</data>
  <data key="d1">Wars</data>
  <data key="d2">Wars</data>
  <data key="d3">False</data>
  <data key="d4">Wars</data>
  <data key="d5">-</data>
  <data key="d6">Yes</data>
</node>
<node id="51471">
  <data key="d0">51471</data>
  <data key="d1">Vps33b</data>
  <data key="d2">Vps33b</data>
  <data key="d3">False</data>
  <data key="d4">Vps33b</data>
  <data key="d5">-</data>
  <data key="d6">Yes</data>
</node>
<node id="51469">
  <data key="d0">51469</data>
  <data key="d1">Ubr1</data>
  <data key="d2">Ubr1</data>
  <data key="d3">False</data>
  <data key="d4">Ubr1</data>
  <data key="d5">-</data>
  <data key="d6">Yes</data>
</node>
<node id="51467">
  <data key="d0">51467</data>
  <data key="d1">Trim25</data>
  <data key="d2">Trim25</data>
  <data key="d3">False</data>
  <data key="d4">Trim25</data>
  <data key="d5">-</data>
  <data key="d6">Yes</data>
</node>
<node id="51465">
  <data key="d0">51465</data>
  <data key="d1">Socs7</data>
  <data key="d2">Socs7</data>
  <data key="d3">False</data>
  <data key="d4">Socs7</data>
  <data key="d5">-</data>
  <data key="d6">Yes</data>
</node>
<node id="51463">
  <data key="d0">51463</data>
  <data key="d1">Socs6</data>
  <data key="d2">Socs6</data>
  <data key="d3">False</data>
  <data key="d4">Socs6</data>
  <data key="d5">-</data>
  <data key="d6">Yes</data>
</node>
<node id="51461">
  <data key="d0">51461</data>
  <data key="d1">Socs5</data>
  <data key="d2">Socs5</data>
  <data key="d3">False</data>
  <data key="d4">Socs5</data>
  <data key="d5">-</data>
  <data key="d6">Yes</data>
</node>
<node id="51459">
  <data key="d0">51459</data>
  <data key="d1">Socs4</data>
  <data key="d2">Socs4</data>
  <data key="d3">False</data>
  <data key="d4">Socs4</data>
  <data key="d5">-</data>
  <data key="d6">Yes</data>
</node>
<node id="51457">
  <data key="d0">51457</data>
  <data key="d1">Snrnp27</data>
  <data key="d2">Snrnp27</data>
  <data key="d3">False</data>
  <data key="d4">Snrnp27</data>
  <data key="d5">-</data>
  <data key="d6">Yes</data>
</node>
<node id="51455">
  <data key="d0">51455</data>
  <data key="d1">S100a10</data>
  <data key="d2">S100a10</data>
  <data key="d3">False</data>
  <data key="d4">S100a10</data>
  <data key="d5">-</data>
  <data key="d6">Yes</data>
</node>
<node id="51453">
  <data key="d0">51453</data>
  <data key="d1">Ripk1</data>
  <data key="d2">Ripk1</data>
  <data key="d3">False</data>
  <data key="d4">Ripk1</data>
  <data key="d5">-</data>
  <data key="d6">Yes</data>
</node>
<node id="51451">
  <data key="d0">51451</data>
  <data key="d1">Rbak</data>
  <data key="d2">Rbak</data>
  <data key="d3">False</data>
  <data key="d4">Rbak</data>
  <data key="d5">-</data>
  <data key="d6">Yes</data>
</node>
<node id="51449">
  <data key="d0">51449</data>
  <data key="d1">Pwp2</data>
  <data key="d2">Pwp2</data>
  <data key="d3">False</data>
  <data key="d4">Pwp2</data>
  <data key="d5">-</data>
  <data key="d6">Yes</data>
</node>
<node id="51447">
  <data key="d0">51447</data>
  <data key="d1">Ptgfr</data>
  <data key="d2">Ptgfr</data>
  <data key="d3">False</data>
  <data key="d4">Ptgfr</data>
  <data key="d5">-</data>
  <data key="d6">Yes</data>
</node>
<node id="51445">
  <data key="d0">51445</data>
  <data key="d1">Ppip5k2</data>
  <data key="d2">Ppip5k2</data>
  <data key="d3">False</data>
  <data key="d4">Ppip5k2</data>
  <data key="d5">-</data>
  <data key="d6">Yes</data>
</node>
<node id="51443">
  <data key="d0">51443</data>
  <data key="d1">Oasl1</data>
  <data key="d2">Oasl1</data>
  <data key="d3">False</data>
  <data key="d4">Oasl1</data>
  <data key="d5">-</data>
  <data key="d6">Yes</data>
</node>
<node id="51441">
  <data key="d0">51441</data>
  <data key="d1">Oas1h</data>
  <data key="d2">Oas1h</data>
  <data key="d3">False</data>
  <data key="d4">Oas1h</data>
  <data key="d5">-</data>
  <data key="d6">Yes</data>
</node>
<node id="51439">
  <data key="d0">51439</data>
  <data key="d1">Oas1f</data>
  <data key="d2">Oas1f</data>
  <data key="d3">False</data>
  <data key="d4">Oas1f</data>
  <data key="d5">-</data>
  <data key="d6">Yes</data>
</node>
<node id="51437">
  <data key="d0">51437</data>
  <data key="d1">Oas1e</data>
  <data key="d2">Oas1e</data>
  <data key="d3">False</data>
  <data key="d4">Oas1e</data>
  <data key="d5">-</data>
  <data key="d6">Yes</data>
</node>
<node id="51435">
  <data key="d0">51435</data>
  <data key="d1">Oas1d</data>
  <data key="d2">Oas1d</data>
  <data key="d3">False</data>
  <data key="d4">Oas1d</data>
  <data key="d5">-</data>
  <data key="d6">Yes</data>
</node>
<node id="51433">
  <data key="d0">51433</data>
  <data key="d1">Oas1c</data>
  <data key="d2">Oas1c</data>
  <data key="d3">False</data>
  <data key="d4">Oas1c</data>
  <data key="d5">-</data>
  <data key="d6">Yes</data>
</node>
<node id="51431">
  <data key="d0">51431</data>
  <data key="d1">Oas1b</data>
  <data key="d2">Oas1b</data>
  <data key="d3">False</data>
  <data key="d4">Oas1b</data>
  <data key="d5">-</data>
  <data key="d6">Yes</data>
</node>
<node id="51429">
  <data key="d0">51429</data>
  <data key="d1">Oas1a</data>
  <data key="d2">Oas1a</data>
  <data key="d3">False</data>
  <data key="d4">Oas1a</data>
  <data key="d5">-</data>
  <data key="d6">Yes</data>
</node>
<node id="51427">
  <data key="d0">51427</data>
  <data key="d1">Naa35</data>
  <data key="d2">Naa35</data>
  <data key="d3">False</data>
  <data key="d4">Naa35</data>
  <data key="d5">-</data>
  <data key="d6">Yes</data>
</node>
<node id="51425">
  <data key="d0">51425</data>
  <data key="d1">Mvp</data>
  <data key="d2">Mvp</data>
  <data key="d3">False</data>
  <data key="d4">Mvp</data>
  <data key="d5">-</data>
  <data key="d6">Yes</data>
</node>
<node id="51423">
  <data key="d0">51423</data>
  <data key="d1">Mtmr9</data>
  <data key="d2">Mtmr9</data>
  <data key="d3">False</data>
  <data key="d4">Mtmr9</data>
  <data key="d5">-</data>
  <data key="d6">Yes</data>
</node>
<node id="51421">
  <data key="d0">51421</data>
  <data key="d1">Man1a</data>
  <data key="d2">Man1a</data>
  <data key="d3">False</data>
  <data key="d4">Man1a</data>
  <data key="d5">-</data>
  <data key="d6">Yes</data>
</node>
<node id="51419">
  <data key="d0">51419</data>
  <data key="d1">Lap3</data>
  <data key="d2">Lap3</data>
  <data key="d3">False</data>
  <data key="d4">Lap3</data>
  <data key="d5">-</data>
  <data key="d6">Yes</data>
</node>
<node id="51417">
  <data key="d0">51417</data>
  <data key="d1">Krt17</data>
  <data key="d2">Krt17</data>
  <data key="d3">False</data>
  <data key="d4">Krt17</data>
  <data key="d5">-</data>
  <data key="d6">Yes</data>
</node>
<node id="51415">
  <data key="d0">51415</data>
  <data key="d1">Ino80</data>
  <data key="d2">Ino80</data>
  <data key="d3">False</data>
  <data key="d4">Ino80</data>
  <data key="d5">-</data>
  <data key="d6">Yes</data>
</node>
<node id="51413">
  <data key="d0">51413</data>
  <data key="d1">Il18bp</data>
  <data key="d2">Il18bp</data>
  <data key="d3">False</data>
  <data key="d4">Il18bp</data>
  <data key="d5">-</data>
  <data key="d6">Yes</data>
</node>
<node id="51411">
  <data key="d0">51411</data>
  <data key="d1">Il17d</data>
  <data key="d2">Il17d</data>
  <data key="d3">False</data>
  <data key="d4">Il17d</data>
  <data key="d5">-</data>
  <data key="d6">Yes</data>
</node>
<node id="51409">
  <data key="d0">51409</data>
  <data key="d1">Igflr1</data>
  <data key="d2">Igflr1</data>
  <data key="d3">False</data>
  <data key="d4">Igflr1</data>
  <data key="d5">-</data>
  <data key="d6">Yes</data>
</node>
<node id="51407">
  <data key="d0">51407</data>
  <data key="d1">Ifnlr1</data>
  <data key="d2">Ifnlr1</data>
  <data key="d3">False</data>
  <data key="d4">Ifnlr1</data>
  <data key="d5">-</data>
  <data key="d6">Yes</data>
</node>
<node id="51405">
  <data key="d0">51405</data>
  <data key="d1">Ido1</data>
  <data key="d2">Ido1</data>
  <data key="d3">False</data>
  <data key="d4">Ido1</data>
  <data key="d5">-</data>
  <data key="d6">Yes</data>
</node>
<node id="51403">
  <data key="d0">51403</data>
  <data key="d1">Hsp90aa1</data>
  <data key="d2">Hsp90aa1</data>
  <data key="d3">False</data>
  <data key="d4">Hsp90aa1</data>
  <data key="d5">-</data>
  <data key="d6">Yes</data>
</node>
<node id="51401">
  <data key="d0">51401</data>
  <data key="d1">Gls</data>
  <data key="d2">Gls</data>
  <data key="d3">False</data>
  <data key="d4">Gls</data>
  <data key="d5">-</data>
  <data key="d6">Yes</data>
</node>
<node id="51399">
  <data key="d0">51399</data>
  <data key="d1">Fcgr4</data>
  <data key="d2">Fcgr4</data>
  <data key="d3">False</data>
  <data key="d4">Fcgr4</data>
  <data key="d5">-</data>
  <data key="d6">Yes</data>
</node>
<node id="51397">
  <data key="d0">51397</data>
  <data key="d1">Eif2ak1</data>
  <data key="d2">Eif2ak1</data>
  <data key="d3">False</data>
  <data key="d4">Eif2ak1</data>
  <data key="d5">-</data>
  <data key="d6">Yes</data>
</node>
<node id="51395">
  <data key="d0">51395</data>
  <data key="d1">Edem2</data>
  <data key="d2">Edem2</data>
  <data key="d3">False</data>
  <data key="d4">Edem2</data>
  <data key="d5">-</data>
  <data key="d6">Yes</data>
</node>
<node id="51393">
  <data key="d0">51393</data>
  <data key="d1">Ears2</data>
  <data key="d2">Ears2</data>
  <data key="d3">False</data>
  <data key="d4">Ears2</data>
  <data key="d5">-</data>
  <data key="d6">Yes</data>
</node>
<node id="51391">
  <data key="d0">51391</data>
  <data key="d1">Dimt1</data>
  <data key="d2">Dimt1</data>
  <data key="d3">False</data>
  <data key="d4">Dimt1</data>
  <data key="d5">-</data>
  <data key="d6">Yes</data>
</node>
<node id="51389">
  <data key="d0">51389</data>
  <data key="d1">Ddx50</data>
  <data key="d2">Ddx50</data>
  <data key="d3">False</data>
  <data key="d4">Ddx50</data>
  <data key="d5">-</data>
  <data key="d6">Yes</data>
</node>
<node id="51387">
  <data key="d0">51387</data>
  <data key="d1">Cx3cl1</data>
  <data key="d2">Cx3cl1</data>
  <data key="d3">False</data>
  <data key="d4">Cx3cl1</data>
  <data key="d5">-</data>
  <data key="d6">Yes</data>
</node>
<node id="51385">
  <data key="d0">51385</data>
  <data key="d1">Cdc7</data>
  <data key="d2">Cdc7</data>
  <data key="d3">False</data>
  <data key="d4">Cdc7</data>
  <data key="d5">-</data>
  <data key="d6">Yes</data>
</node>
<node id="51383">
  <data key="d0">51383</data>
  <data key="d1">Cd274</data>
  <data key="d2">Cd274</data>
  <data key="d3">False</data>
  <data key="d4">Cd274</data>
  <data key="d5">-</data>
  <data key="d6">Yes</data>
</node>
<node id="51381">
  <data key="d0">51381</data>
  <data key="d1">Ccr1l1</data>
  <data key="d2">Ccr1l1</data>
  <data key="d3">False</data>
  <data key="d4">Ccr1l1</data>
  <data key="d5">-</data>
  <data key="d6">Yes</data>
</node>
<node id="51379">
  <data key="d0">51379</data>
  <data key="d1">Ccr1</data>
  <data key="d2">Ccr1</data>
  <data key="d3">False</data>
  <data key="d4">Ccr1</data>
  <data key="d5">-</data>
  <data key="d6">Yes</data>
</node>
<node id="51377">
  <data key="d0">51377</data>
  <data key="d1">Bst2</data>
  <data key="d2">Bst2</data>
  <data key="d3">False</data>
  <data key="d4">Bst2</data>
  <data key="d5">-</data>
  <data key="d6">Yes</data>
</node>
<node id="51375">
  <data key="d0">51375</data>
  <data key="d1">Brd8dc</data>
  <data key="d2">Brd8dc</data>
  <data key="d3">False</data>
  <data key="d4">Brd8dc</data>
  <data key="d5">-</data>
  <data key="d6">Yes</data>
</node>
<node id="51373">
  <data key="d0">51373</data>
  <data key="d1">Brd8</data>
  <data key="d2">Brd8</data>
  <data key="d3">False</data>
  <data key="d4">Brd8</data>
  <data key="d5">-</data>
  <data key="d6">Yes</data>
</node>
<node id="51371">
  <data key="d0">51371</data>
  <data key="d1">Atg4c</data>
  <data key="d2">Atg4c</data>
  <data key="d3">False</data>
  <data key="d4">Atg4c</data>
  <data key="d5">-</data>
  <data key="d6">Yes</data>
</node>
<node id="51369">
  <data key="d0">51369</data>
  <data key="d1">Aox1</data>
  <data key="d2">Aox1</data>
  <data key="d3">False</data>
  <data key="d4">Aox1</data>
  <data key="d5">-</data>
  <data key="d6">Yes</data>
</node>
<node id="51367">
  <data key="d0">51367</data>
  <data key="d1">Aim2</data>
  <data key="d2">Aim2</data>
  <data key="d3">False</data>
  <data key="d4">Aim2</data>
  <data key="d5">-</data>
  <data key="d6">Yes</data>
</node>
<node id="51365">
  <data key="d0">51365</data>
  <data key="d1">Agfg2</data>
  <data key="d2">Agfg2</data>
  <data key="d3">False</data>
  <data key="d4">Agfg2</data>
  <data key="d5">-</data>
  <data key="d6">Yes</data>
</node>
<node id="51363">
  <data key="d0">51363</data>
  <data key="d1">Stard4</data>
  <data key="d2">Stard4</data>
  <data key="d3">False</data>
  <data key="d4">Stard4</data>
  <data key="d5">-</data>
  <data key="d6">Yes</data>
</node>
<node id="51361">
  <data key="d0">51361</data>
  <data key="d1">Pon1</data>
  <data key="d2">Pon1</data>
  <data key="d3">False</data>
  <data key="d4">Pon1</data>
  <data key="d5">-</data>
  <data key="d6">Yes</data>
</node>
<node id="51359">
  <data key="d0">51359</data>
  <data key="d1">Pik3r3</data>
  <data key="d2">Pik3r3</data>
  <data key="d3">False</data>
  <data key="d4">Pik3r3</data>
  <data key="d5">-</data>
  <data key="d6">Yes</data>
</node>
<node id="51357">
  <data key="d0">51357</data>
  <data key="d1">Pcyt2</data>
  <data key="d2">Pcyt2</data>
  <data key="d3">False</data>
  <data key="d4">Pcyt2</data>
  <data key="d5">-</data>
  <data key="d6">Yes</data>
</node>
<node id="51355">
  <data key="d0">51355</data>
  <data key="d1">Wnk1</data>
  <data key="d2">Wnk1</data>
  <data key="d3">False</data>
  <data key="d4">Wnk1</data>
  <data key="d5">-</data>
  <data key="d6">Yes</data>
</node>
<node id="51353">
  <data key="d0">51353</data>
  <data key="d1">Camk4</data>
  <data key="d2">Camk4</data>
  <data key="d3">False</data>
  <data key="d4">Camk4</data>
  <data key="d5">-</data>
  <data key="d6">Yes</data>
</node>
<node id="51351">
  <data key="d0">51351</data>
  <data key="d1">Scarb2</data>
  <data key="d2">Scarb2</data>
  <data key="d3">False</data>
  <data key="d4">Scarb2</data>
  <data key="d5">-</data>
  <data key="d6">Yes</data>
</node>
<node id="51349">
  <data key="d0">51349</data>
  <data key="d1">Ppbp</data>
  <data key="d2">Ppbp</data>
  <data key="d3">False</data>
  <data key="d4">Ppbp</data>
  <data key="d5">-</data>
  <data key="d6">Yes</data>
</node>
<node id="51347">
  <data key="d0">51347</data>
  <data key="d1">Ncf2</data>
  <data key="d2">Ncf2</data>
  <data key="d3">False</data>
  <data key="d4">Ncf2</data>
  <data key="d5">-</data>
  <data key="d6">Yes</data>
</node>
<node id="51345">
  <data key="d0">51345</data>
  <data key="d1">Mcm3ap</data>
  <data key="d2">Mcm3ap</data>
  <data key="d3">False</data>
  <data key="d4">Mcm3ap</data>
  <data key="d5">-</data>
  <data key="d6">Yes</data>
</node>
<node id="51343">
  <data key="d0">51343</data>
  <data key="d1">Jchain</data>
  <data key="d2">Jchain</data>
  <data key="d3">False</data>
  <data key="d4">Jchain</data>
  <data key="d5">-</data>
  <data key="d6">Yes</data>
</node>
<node id="51341">
  <data key="d0">51341</data>
  <data key="d1">Hck</data>
  <data key="d2">Hck</data>
  <data key="d3">False</data>
  <data key="d4">Hck</data>
  <data key="d5">-</data>
  <data key="d6">Yes</data>
</node>
<node id="51339">
  <data key="d0">51339</data>
  <data key="d1">Flii</data>
  <data key="d2">Flii</data>
  <data key="d3">False</data>
  <data key="d4">Flii</data>
  <data key="d5">-</data>
  <data key="d6">Yes</data>
</node>
<node id="51337">
  <data key="d0">51337</data>
  <data key="d1">Cxcr1</data>
  <data key="d2">Cxcr1</data>
  <data key="d3">False</data>
  <data key="d4">Cxcr1</data>
  <data key="d5">-</data>
  <data key="d6">Yes</data>
</node>
<node id="51335">
  <data key="d0">51335</data>
  <data key="d1">Ctss</data>
  <data key="d2">Ctss</data>
  <data key="d3">False</data>
  <data key="d4">Ctss</data>
  <data key="d5">-</data>
  <data key="d6">Yes</data>
</node>
<node id="51333">
  <data key="d0">51333</data>
  <data key="d1">Csf2ra</data>
  <data key="d2">Csf2ra</data>
  <data key="d3">False</data>
  <data key="d4">Csf2ra</data>
  <data key="d5">-</data>
  <data key="d6">Yes</data>
</node>
<node id="51331">
  <data key="d0">51331</data>
  <data key="d1">Clec4g</data>
  <data key="d2">Clec4g</data>
  <data key="d3">False</data>
  <data key="d4">Clec4g</data>
  <data key="d5">-</data>
  <data key="d6">Yes</data>
</node>
<node id="51329">
  <data key="d0">51329</data>
  <data key="d1">Trpm7</data>
  <data key="d2">Trpm7</data>
  <data key="d3">False</data>
  <data key="d4">Trpm7</data>
  <data key="d5">-</data>
  <data key="d6">Yes</data>
</node>
<node id="51327">
  <data key="d0">51327</data>
  <data key="d1">Tmem18</data>
  <data key="d2">Tmem18</data>
  <data key="d3">False</data>
  <data key="d4">Tmem18</data>
  <data key="d5">-</data>
  <data key="d6">Yes</data>
</node>
<node id="51325">
  <data key="d0">51325</data>
  <data key="d1">Syde2</data>
  <data key="d2">Syde2</data>
  <data key="d3">False</data>
  <data key="d4">Syde2</data>
  <data key="d5">-</data>
  <data key="d6">Yes</data>
</node>
<node id="51323">
  <data key="d0">51323</data>
  <data key="d1">Rtbdn</data>
  <data key="d2">Rtbdn</data>
  <data key="d3">False</data>
  <data key="d4">Rtbdn</data>
  <data key="d5">-</data>
  <data key="d6">Yes</data>
</node>
<node id="51321">
  <data key="d0">51321</data>
  <data key="d1">Rabep2</data>
  <data key="d2">Rabep2</data>
  <data key="d3">False</data>
  <data key="d4">Rabep2</data>
  <data key="d5">-</data>
  <data key="d6">Yes</data>
</node>
<node id="51319">
  <data key="d0">51319</data>
  <data key="d1">Psip1</data>
  <data key="d2">Psip1</data>
  <data key="d3">False</data>
  <data key="d4">Psip1</data>
  <data key="d5">-</data>
  <data key="d6">Yes</data>
</node>
<node id="51317">
  <data key="d0">51317</data>
  <data key="d1">Pcm1</data>
  <data key="d2">Pcm1</data>
  <data key="d3">False</data>
  <data key="d4">Pcm1</data>
  <data key="d5">-</data>
  <data key="d6">Yes</data>
</node>
<node id="51315">
  <data key="d0">51315</data>
  <data key="d1">Nmt2</data>
  <data key="d2">Nmt2</data>
  <data key="d3">False</data>
  <data key="d4">Nmt2</data>
  <data key="d5">-</data>
  <data key="d6">Yes</data>
</node>
<node id="51313">
  <data key="d0">51313</data>
  <data key="d1">Mus81</data>
  <data key="d2">Mus81</data>
  <data key="d3">False</data>
  <data key="d4">Mus81</data>
  <data key="d5">-</data>
  <data key="d6">Yes</data>
</node>
<node id="51311">
  <data key="d0">51311</data>
  <data key="d1">Man2a1</data>
  <data key="d2">Man2a1</data>
  <data key="d3">False</data>
  <data key="d4">Man2a1</data>
  <data key="d5">-</data>
  <data key="d6">Yes</data>
</node>
<node id="51309">
  <data key="d0">51309</data>
  <data key="d1">Mad2l2</data>
  <data key="d2">Mad2l2</data>
  <data key="d3">False</data>
  <data key="d4">Mad2l2</data>
  <data key="d5">-</data>
  <data key="d6">Yes</data>
</node>
<node id="51307">
  <data key="d0">51307</data>
  <data key="d1">Kcnc3</data>
  <data key="d2">Kcnc3</data>
  <data key="d3">False</data>
  <data key="d4">Kcnc3</data>
  <data key="d5">-</data>
  <data key="d6">Yes</data>
</node>
<node id="51305">
  <data key="d0">51305</data>
  <data key="d1">Hyou1</data>
  <data key="d2">Hyou1</data>
  <data key="d3">False</data>
  <data key="d4">Hyou1</data>
  <data key="d5">-</data>
  <data key="d6">Yes</data>
</node>
<node id="51303">
  <data key="d0">51303</data>
  <data key="d1">Cfl1</data>
  <data key="d2">Cfl1</data>
  <data key="d3">False</data>
  <data key="d4">Cfl1</data>
  <data key="d5">-</data>
  <data key="d6">Yes</data>
</node>
<node id="51301">
  <data key="d0">51301</data>
  <data key="d1">Ccdc114</data>
  <data key="d2">Ccdc114</data>
  <data key="d3">False</data>
  <data key="d4">Ccdc114</data>
  <data key="d5">-</data>
  <data key="d6">Yes</data>
</node>
<node id="51299">
  <data key="d0">51299</data>
  <data key="d1">Baz2b</data>
  <data key="d2">Baz2b</data>
  <data key="d3">False</data>
  <data key="d4">Baz2b</data>
  <data key="d5">-</data>
  <data key="d6">Yes</data>
</node>
<node id="51297">
  <data key="d0">51297</data>
  <data key="d1">Atp8b3</data>
  <data key="d2">Atp8b3</data>
  <data key="d3">False</data>
  <data key="d4">Atp8b3</data>
  <data key="d5">-</data>
  <data key="d6">Yes</data>
</node>
<node id="51295">
  <data key="d0">51295</data>
  <data key="d1">Slc1a3</data>
  <data key="d2">Slc1a3</data>
  <data key="d3">False</data>
  <data key="d4">Slc1a3</data>
  <data key="d5">-</data>
  <data key="d6">Yes</data>
</node>
<node id="51293">
  <data key="d0">51293</data>
  <data key="d1">Scgb2a2</data>
  <data key="d2">Scgb2a2</data>
  <data key="d3">False</data>
  <data key="d4">Scgb2a2</data>
  <data key="d5">-</data>
  <data key="d6">Yes</data>
</node>
<node id="51291">
  <data key="d0">51291</data>
  <data key="d1">Msh6</data>
  <data key="d2">Msh6</data>
  <data key="d3">False</data>
  <data key="d4">Msh6</data>
  <data key="d5">-</data>
  <data key="d6">Yes</data>
</node>
<node id="51289">
  <data key="d0">51289</data>
  <data key="d1">Etf1</data>
  <data key="d2">Etf1</data>
  <data key="d3">False</data>
  <data key="d4">Etf1</data>
  <data key="d5">-</data>
  <data key="d6">Yes</data>
</node>
<node id="51287">
  <data key="d0">51287</data>
  <data key="d1">Cnmd</data>
  <data key="d2">Cnmd</data>
  <data key="d3">False</data>
  <data key="d4">Cnmd</data>
  <data key="d5">-</data>
  <data key="d6">Yes</data>
</node>
<node id="51285">
  <data key="d0">51285</data>
  <data key="d1">Bpi</data>
  <data key="d2">Bpi</data>
  <data key="d3">False</data>
  <data key="d4">Bpi</data>
  <data key="d5">-</data>
  <data key="d6">Yes</data>
</node>
<node id="51283">
  <data key="d0">51283</data>
  <data key="d1">Zscan25</data>
  <data key="d2">Zscan25</data>
  <data key="d3">False</data>
  <data key="d4">Zscan25</data>
  <data key="d5">-</data>
  <data key="d6">Yes</data>
</node>
<node id="51281">
  <data key="d0">51281</data>
  <data key="d1">Zfp768</data>
  <data key="d2">Zfp768</data>
  <data key="d3">False</data>
  <data key="d4">Zfp768</data>
  <data key="d5">-</data>
  <data key="d6">Yes</data>
</node>
<node id="51279">
  <data key="d0">51279</data>
  <data key="d1">Usp16</data>
  <data key="d2">Usp16</data>
  <data key="d3">False</data>
  <data key="d4">Usp16</data>
  <data key="d5">-</data>
  <data key="d6">Yes</data>
</node>
<node id="51277">
  <data key="d0">51277</data>
  <data key="d1">Scaf8</data>
  <data key="d2">Scaf8</data>
  <data key="d3">False</data>
  <data key="d4">Scaf8</data>
  <data key="d5">-</data>
  <data key="d6">Yes</data>
</node>
<node id="51275">
  <data key="d0">51275</data>
  <data key="d1">Sap130</data>
  <data key="d2">Sap130</data>
  <data key="d3">False</data>
  <data key="d4">Sap130</data>
  <data key="d5">-</data>
  <data key="d6">Yes</data>
</node>
<node id="51273">
  <data key="d0">51273</data>
  <data key="d1">Rfwd3</data>
  <data key="d2">Rfwd3</data>
  <data key="d3">False</data>
  <data key="d4">Rfwd3</data>
  <data key="d5">-</data>
  <data key="d6">Yes</data>
</node>
<node id="51271">
  <data key="d0">51271</data>
  <data key="d1">Mon1b</data>
  <data key="d2">Mon1b</data>
  <data key="d3">False</data>
  <data key="d4">Mon1b</data>
  <data key="d5">-</data>
  <data key="d6">Yes</data>
</node>
<node id="51269">
  <data key="d0">51269</data>
  <data key="d1">Hnrnpul1</data>
  <data key="d2">Hnrnpul1</data>
  <data key="d3">False</data>
  <data key="d4">Hnrnpul1</data>
  <data key="d5">-</data>
  <data key="d6">Yes</data>
</node>
<node id="51267">
  <data key="d0">51267</data>
  <data key="d1">Zfp213</data>
  <data key="d2">Zfp213</data>
  <data key="d3">False</data>
  <data key="d4">Zfp213</data>
  <data key="d5">-</data>
  <data key="d6">Yes</data>
</node>
<node id="51265">
  <data key="d0">51265</data>
  <data key="d1">Dnmt3c</data>
  <data key="d2">Dnmt3c</data>
  <data key="d3">False</data>
  <data key="d4">Dnmt3c</data>
  <data key="d5">-</data>
  <data key="d6">Yes</data>
</node>
<node id="51263">
  <data key="d0">51263</data>
  <data key="d1">Ugt1a5</data>
  <data key="d2">Ugt1a5</data>
  <data key="d3">False</data>
  <data key="d4">Ugt1a5</data>
  <data key="d5">-</data>
  <data key="d6">Yes</data>
</node>
<node id="51261">
  <data key="d0">51261</data>
  <data key="d1">Ugt1a2</data>
  <data key="d2">Ugt1a2</data>
  <data key="d3">False</data>
  <data key="d4">Ugt1a2</data>
  <data key="d5">-</data>
  <data key="d6">Yes</data>
</node>
<node id="51259">
  <data key="d0">51259</data>
  <data key="d1">Ugdh</data>
  <data key="d2">Ugdh</data>
  <data key="d3">False</data>
  <data key="d4">Ugdh</data>
  <data key="d5">-</data>
  <data key="d6">Yes</data>
</node>
<node id="51257">
  <data key="d0">51257</data>
  <data key="d1">Tpmt</data>
  <data key="d2">Tpmt</data>
  <data key="d3">False</data>
  <data key="d4">Tpmt</data>
  <data key="d5">-</data>
  <data key="d6">Yes</data>
</node>
<node id="51255">
  <data key="d0">51255</data>
  <data key="d1">Tinf2</data>
  <data key="d2">Tinf2</data>
  <data key="d3">False</data>
  <data key="d4">Tinf2</data>
  <data key="d5">-</data>
  <data key="d6">Yes</data>
</node>
<node id="51253">
  <data key="d0">51253</data>
  <data key="d1">Tgm4</data>
  <data key="d2">Tgm4</data>
  <data key="d3">False</data>
  <data key="d4">Tgm4</data>
  <data key="d5">-</data>
  <data key="d6">Yes</data>
</node>
<node id="51251">
  <data key="d0">51251</data>
  <data key="d1">Tcn2</data>
  <data key="d2">Tcn2</data>
  <data key="d3">False</data>
  <data key="d4">Tcn2</data>
  <data key="d5">-</data>
  <data key="d6">Yes</data>
</node>
<node id="51249">
  <data key="d0">51249</data>
  <data key="d1">Taf7</data>
  <data key="d2">Taf7</data>
  <data key="d3">False</data>
  <data key="d4">Taf7</data>
  <data key="d5">-</data>
  <data key="d6">Yes</data>
</node>
<node id="51247">
  <data key="d0">51247</data>
  <data key="d1">Stard3</data>
  <data key="d2">Stard3</data>
  <data key="d3">False</data>
  <data key="d4">Stard3</data>
  <data key="d5">-</data>
  <data key="d6">Yes</data>
</node>
<node id="51245">
  <data key="d0">51245</data>
  <data key="d1">Spn</data>
  <data key="d2">Spn</data>
  <data key="d3">False</data>
  <data key="d4">Spn</data>
  <data key="d5">-</data>
  <data key="d6">Yes</data>
</node>
<node id="51243">
  <data key="d0">51243</data>
  <data key="d1">Smpd1</data>
  <data key="d2">Smpd1</data>
  <data key="d3">False</data>
  <data key="d4">Smpd1</data>
  <data key="d5">-</data>
  <data key="d6">Yes</data>
</node>
<node id="51241">
  <data key="d0">51241</data>
  <data key="d1">Slc25a5</data>
  <data key="d2">Slc25a5</data>
  <data key="d3">False</data>
  <data key="d4">Slc25a5</data>
  <data key="d5">-</data>
  <data key="d6">Yes</data>
</node>
<node id="51239">
  <data key="d0">51239</data>
  <data key="d1">Slc19a3</data>
  <data key="d2">Slc19a3</data>
  <data key="d3">False</data>
  <data key="d4">Slc19a3</data>
  <data key="d5">-</data>
  <data key="d6">Yes</data>
</node>
<node id="51237">
  <data key="d0">51237</data>
  <data key="d1">Sigirr</data>
  <data key="d2">Sigirr</data>
  <data key="d3">False</data>
  <data key="d4">Sigirr</data>
  <data key="d5">-</data>
  <data key="d6">Yes</data>
</node>
<node id="51235">
  <data key="d0">51235</data>
  <data key="d1">Sctr</data>
  <data key="d2">Sctr</data>
  <data key="d3">False</data>
  <data key="d4">Sctr</data>
  <data key="d5">-</data>
  <data key="d6">Yes</data>
</node>
<node id="51233">
  <data key="d0">51233</data>
  <data key="d1">Prss50</data>
  <data key="d2">Prss50</data>
  <data key="d3">False</data>
  <data key="d4">Prss50</data>
  <data key="d5">-</data>
  <data key="d6">Yes</data>
</node>
<node id="51231">
  <data key="d0">51231</data>
  <data key="d1">Pnoc</data>
  <data key="d2">Pnoc</data>
  <data key="d3">False</data>
  <data key="d4">Pnoc</data>
  <data key="d5">-</data>
  <data key="d6">Yes</data>
</node>
<node id="51229">
  <data key="d0">51229</data>
  <data key="d1">Padi3</data>
  <data key="d2">Padi3</data>
  <data key="d3">False</data>
  <data key="d4">Padi3</data>
  <data key="d5">-</data>
  <data key="d6">Yes</data>
</node>
<node id="51227">
  <data key="d0">51227</data>
  <data key="d1">Padi1</data>
  <data key="d2">Padi1</data>
  <data key="d3">False</data>
  <data key="d4">Padi1</data>
  <data key="d5">-</data>
  <data key="d6">Yes</data>
</node>
<node id="51225">
  <data key="d0">51225</data>
  <data key="d1">Mpg</data>
  <data key="d2">Mpg</data>
  <data key="d3">False</data>
  <data key="d4">Mpg</data>
  <data key="d5">-</data>
  <data key="d6">Yes</data>
</node>
<node id="51223">
  <data key="d0">51223</data>
  <data key="d1">Mndal</data>
  <data key="d2">Mndal</data>
  <data key="d3">False</data>
  <data key="d4">Mndal</data>
  <data key="d5">-</data>
  <data key="d6">Yes</data>
</node>
<node id="51221">
  <data key="d0">51221</data>
  <data key="d1">Lcat</data>
  <data key="d2">Lcat</data>
  <data key="d3">False</data>
  <data key="d4">Lcat</data>
  <data key="d5">-</data>
  <data key="d6">Yes</data>
</node>
<node id="51219">
  <data key="d0">51219</data>
  <data key="d1">Itgad</data>
  <data key="d2">Itgad</data>
  <data key="d3">False</data>
  <data key="d4">Itgad</data>
  <data key="d5">-</data>
  <data key="d6">Yes</data>
</node>
<node id="51217">
  <data key="d0">51217</data>
  <data key="d1">Irs2</data>
  <data key="d2">Irs2</data>
  <data key="d3">False</data>
  <data key="d4">Irs2</data>
  <data key="d5">-</data>
  <data key="d6">Yes</data>
</node>
<node id="51215">
  <data key="d0">51215</data>
  <data key="d1">Ifi211</data>
  <data key="d2">Ifi211</data>
  <data key="d3">False</data>
  <data key="d4">Ifi211</data>
  <data key="d5">-</data>
  <data key="d6">Yes</data>
</node>
<node id="51213">
  <data key="d0">51213</data>
  <data key="d1">Ifi205</data>
  <data key="d2">Ifi205</data>
  <data key="d3">False</data>
  <data key="d4">Ifi205</data>
  <data key="d5">-</data>
  <data key="d6">Yes</data>
</node>
<node id="51211">
  <data key="d0">51211</data>
  <data key="d1">Htt</data>
  <data key="d2">Htt</data>
  <data key="d3">False</data>
  <data key="d4">Htt</data>
  <data key="d5">-</data>
  <data key="d6">Yes</data>
</node>
<node id="51209">
  <data key="d0">51209</data>
  <data key="d1">Hsd17b1</data>
  <data key="d2">Hsd17b1</data>
  <data key="d3">False</data>
  <data key="d4">Hsd17b1</data>
  <data key="d5">-</data>
  <data key="d6">Yes</data>
</node>
<node id="51207">
  <data key="d0">51207</data>
  <data key="d1">Hoxb7</data>
  <data key="d2">Hoxb7</data>
  <data key="d3">False</data>
  <data key="d4">Hoxb7</data>
  <data key="d5">-</data>
  <data key="d6">Yes</data>
</node>
<node id="51205">
  <data key="d0">51205</data>
  <data key="d1">Hcn2</data>
  <data key="d2">Hcn2</data>
  <data key="d3">False</data>
  <data key="d4">Hcn2</data>
  <data key="d5">-</data>
  <data key="d6">Yes</data>
</node>
<node id="51203">
  <data key="d0">51203</data>
  <data key="d1">F2r</data>
  <data key="d2">F2r</data>
  <data key="d3">False</data>
  <data key="d4">F2r</data>
  <data key="d5">-</data>
  <data key="d6">Yes</data>
</node>
<node id="51201">
  <data key="d0">51201</data>
  <data key="d1">Drg2</data>
  <data key="d2">Drg2</data>
  <data key="d3">False</data>
  <data key="d4">Drg2</data>
  <data key="d5">-</data>
  <data key="d6">Yes</data>
</node>
<node id="51199">
  <data key="d0">51199</data>
  <data key="d1">Cyp2f2</data>
  <data key="d2">Cyp2f2</data>
  <data key="d3">False</data>
  <data key="d4">Cyp2f2</data>
  <data key="d5">-</data>
  <data key="d6">Yes</data>
</node>
<node id="51197">
  <data key="d0">51197</data>
  <data key="d1">Cers2</data>
  <data key="d2">Cers2</data>
  <data key="d3">False</data>
  <data key="d4">Cers2</data>
  <data key="d5">-</data>
  <data key="d6">Yes</data>
</node>
<node id="51195">
  <data key="d0">51195</data>
  <data key="d1">Cenpw</data>
  <data key="d2">Cenpw</data>
  <data key="d3">False</data>
  <data key="d4">Cenpw</data>
  <data key="d5">-</data>
  <data key="d6">Yes</data>
</node>
<node id="51193">
  <data key="d0">51193</data>
  <data key="d1">Cdh3</data>
  <data key="d2">Cdh3</data>
  <data key="d3">False</data>
  <data key="d4">Cdh3</data>
  <data key="d5">-</data>
  <data key="d6">Yes</data>
</node>
<node id="51191">
  <data key="d0">51191</data>
  <data key="d1">Cd151</data>
  <data key="d2">Cd151</data>
  <data key="d3">False</data>
  <data key="d4">Cd151</data>
  <data key="d5">-</data>
  <data key="d6">Yes</data>
</node>
<node id="51189">
  <data key="d0">51189</data>
  <data key="d1">Blmh</data>
  <data key="d2">Blmh</data>
  <data key="d3">False</data>
  <data key="d4">Blmh</data>
  <data key="d5">-</data>
  <data key="d6">Yes</data>
</node>
<node id="51187">
  <data key="d0">51187</data>
  <data key="d1">Atp1a3</data>
  <data key="d2">Atp1a3</data>
  <data key="d3">False</data>
  <data key="d4">Atp1a3</data>
  <data key="d5">-</data>
  <data key="d6">Yes</data>
</node>
<node id="51185">
  <data key="d0">51185</data>
  <data key="d1">Alox12</data>
  <data key="d2">Alox12</data>
  <data key="d3">False</data>
  <data key="d4">Alox12</data>
  <data key="d5">-</data>
  <data key="d6">Yes</data>
</node>
<node id="51183">
  <data key="d0">51183</data>
  <data key="d1">Adrb3</data>
  <data key="d2">Adrb3</data>
  <data key="d3">False</data>
  <data key="d4">Adrb3</data>
  <data key="d5">-</data>
  <data key="d6">Yes</data>
</node>
<node id="51181">
  <data key="d0">51181</data>
  <data key="d1">Adgre5</data>
  <data key="d2">Adgre5</data>
  <data key="d3">False</data>
  <data key="d4">Adgre5</data>
  <data key="d5">-</data>
  <data key="d6">Yes</data>
</node>
<node id="51179">
  <data key="d0">51179</data>
  <data key="d1">Adam10</data>
  <data key="d2">Adam10</data>
  <data key="d3">False</data>
  <data key="d4">Adam10</data>
  <data key="d5">-</data>
  <data key="d6">Yes</data>
</node>
<node id="51177">
  <data key="d0">51177</data>
  <data key="d1">Acan</data>
  <data key="d2">Acan</data>
  <data key="d3">False</data>
  <data key="d4">Acan</data>
  <data key="d5">-</data>
  <data key="d6">Yes</data>
</node>
<node id="51175">
  <data key="d0">51175</data>
  <data key="d1">Pard3b</data>
  <data key="d2">Pard3b</data>
  <data key="d3">False</data>
  <data key="d4">Pard3b</data>
  <data key="d5">-</data>
  <data key="d6">Yes</data>
</node>
<node id="51173">
  <data key="d0">51173</data>
  <data key="d1">Dnajc6</data>
  <data key="d2">Dnajc6</data>
  <data key="d3">False</data>
  <data key="d4">Dnajc6</data>
  <data key="d5">-</data>
  <data key="d6">Yes</data>
</node>
<node id="51171">
  <data key="d0">51171</data>
  <data key="d1">Syn3</data>
  <data key="d2">Syn3</data>
  <data key="d3">False</data>
  <data key="d4">Syn3</data>
  <data key="d5">-</data>
  <data key="d6">Yes</data>
</node>
<node id="51169">
  <data key="d0">51169</data>
  <data key="d1">Nkd1</data>
  <data key="d2">Nkd1</data>
  <data key="d3">False</data>
  <data key="d4">Nkd1</data>
  <data key="d5">-</data>
  <data key="d6">Yes</data>
</node>
<node id="51167">
  <data key="d0">51167</data>
  <data key="d1">Cbx2</data>
  <data key="d2">Cbx2</data>
  <data key="d3">False</data>
  <data key="d4">Cbx2</data>
  <data key="d5">-</data>
  <data key="d6">Yes</data>
</node>
<node id="51165">
  <data key="d0">51165</data>
  <data key="d1">Zbtb48</data>
  <data key="d2">Zbtb48</data>
  <data key="d3">False</data>
  <data key="d4">Zbtb48</data>
  <data key="d5">-</data>
  <data key="d6">Yes</data>
</node>
<node id="51163">
  <data key="d0">51163</data>
  <data key="d1">Wdr59</data>
  <data key="d2">Wdr59</data>
  <data key="d3">False</data>
  <data key="d4">Wdr59</data>
  <data key="d5">-</data>
  <data key="d6">Yes</data>
</node>
<node id="51161">
  <data key="d0">51161</data>
  <data key="d1">Tmem259</data>
  <data key="d2">Tmem259</data>
  <data key="d3">False</data>
  <data key="d4">Tmem259</data>
  <data key="d5">-</data>
  <data key="d6">Yes</data>
</node>
<node id="51159">
  <data key="d0">51159</data>
  <data key="d1">Tecpr1</data>
  <data key="d2">Tecpr1</data>
  <data key="d3">False</data>
  <data key="d4">Tecpr1</data>
  <data key="d5">-</data>
  <data key="d6">Yes</data>
</node>
<node id="51157">
  <data key="d0">51157</data>
  <data key="d1">Tab1</data>
  <data key="d2">Tab1</data>
  <data key="d3">False</data>
  <data key="d4">Tab1</data>
  <data key="d5">-</data>
  <data key="d6">Yes</data>
</node>
<node id="51155">
  <data key="d0">51155</data>
  <data key="d1">Spg7</data>
  <data key="d2">Spg7</data>
  <data key="d3">False</data>
  <data key="d4">Spg7</data>
  <data key="d5">-</data>
  <data key="d6">Yes</data>
</node>
<node id="51153">
  <data key="d0">51153</data>
  <data key="d1">Rint1</data>
  <data key="d2">Rint1</data>
  <data key="d3">False</data>
  <data key="d4">Rint1</data>
  <data key="d5">-</data>
  <data key="d6">Yes</data>
</node>
<node id="51151">
  <data key="d0">51151</data>
  <data key="d1">Qtrt1</data>
  <data key="d2">Qtrt1</data>
  <data key="d3">False</data>
  <data key="d4">Qtrt1</data>
  <data key="d5">-</data>
  <data key="d6">Yes</data>
</node>
<node id="51149">
  <data key="d0">51149</data>
  <data key="d1">Prr19</data>
  <data key="d2">Prr19</data>
  <data key="d3">False</data>
  <data key="d4">Prr19</data>
  <data key="d5">-</data>
  <data key="d6">Yes</data>
</node>
<node id="51147">
  <data key="d0">51147</data>
  <data key="d1">Parp2</data>
  <data key="d2">Parp2</data>
  <data key="d3">False</data>
  <data key="d4">Parp2</data>
  <data key="d5">-</data>
  <data key="d6">Yes</data>
</node>
<node id="51145">
  <data key="d0">51145</data>
  <data key="d1">Nup85</data>
  <data key="d2">Nup85</data>
  <data key="d3">False</data>
  <data key="d4">Nup85</data>
  <data key="d5">-</data>
  <data key="d6">Yes</data>
</node>
<node id="51143">
  <data key="d0">51143</data>
  <data key="d1">Lrsam1</data>
  <data key="d2">Lrsam1</data>
  <data key="d3">False</data>
  <data key="d4">Lrsam1</data>
  <data key="d5">-</data>
  <data key="d6">Yes</data>
</node>
<node id="51141">
  <data key="d0">51141</data>
  <data key="d1">Elac2</data>
  <data key="d2">Elac2</data>
  <data key="d3">False</data>
  <data key="d4">Elac2</data>
  <data key="d5">-</data>
  <data key="d6">Yes</data>
</node>
<node id="51139">
  <data key="d0">51139</data>
  <data key="d1">Dlk2</data>
  <data key="d2">Dlk2</data>
  <data key="d3">False</data>
  <data key="d4">Dlk2</data>
  <data key="d5">-</data>
  <data key="d6">Yes</data>
</node>
<node id="51137">
  <data key="d0">51137</data>
  <data key="d1">Cactin</data>
  <data key="d2">Cactin</data>
  <data key="d3">False</data>
  <data key="d4">Cactin</data>
  <data key="d5">-</data>
  <data key="d6">Yes</data>
</node>
<node id="51135">
  <data key="d0">51135</data>
  <data key="d1">Anapc7</data>
  <data key="d2">Anapc7</data>
  <data key="d3">False</data>
  <data key="d4">Anapc7</data>
  <data key="d5">-</data>
  <data key="d6">Yes</data>
</node>
<node id="51133">
  <data key="d0">51133</data>
  <data key="d1">Snapc4</data>
  <data key="d2">Snapc4</data>
  <data key="d3">False</data>
  <data key="d4">Snapc4</data>
  <data key="d5">-</data>
  <data key="d6">Yes</data>
</node>
<node id="51131">
  <data key="d0">51131</data>
  <data key="d1">Slc25a10</data>
  <data key="d2">Slc25a10</data>
  <data key="d3">False</data>
  <data key="d4">Slc25a10</data>
  <data key="d5">-</data>
  <data key="d6">Yes</data>
</node>
<node id="51129">
  <data key="d0">51129</data>
  <data key="d1">Nsd2</data>
  <data key="d2">Nsd2</data>
  <data key="d3">False</data>
  <data key="d4">Nsd2</data>
  <data key="d5">-</data>
  <data key="d6">Yes</data>
</node>
<node id="51127">
  <data key="d0">51127</data>
  <data key="d1">Eps8l2</data>
  <data key="d2">Eps8l2</data>
  <data key="d3">False</data>
  <data key="d4">Eps8l2</data>
  <data key="d5">-</data>
  <data key="d6">Yes</data>
</node>
<node id="51125">
  <data key="d0">51125</data>
  <data key="d1">Rev1</data>
  <data key="d2">Rev1</data>
  <data key="d3">False</data>
  <data key="d4">Rev1</data>
  <data key="d5">-</data>
  <data key="d6">Yes</data>
</node>
<node id="51123">
  <data key="d0">51123</data>
  <data key="d1">Hnrnpa3</data>
  <data key="d2">Hnrnpa3</data>
  <data key="d3">False</data>
  <data key="d4">Hnrnpa3</data>
  <data key="d5">-</data>
  <data key="d6">Yes</data>
</node>
<node id="51121">
  <data key="d0">51121</data>
  <data key="d1">4932411n23rik</data>
  <data key="d2">4932411n23rik</data>
  <data key="d3">False</data>
  <data key="d4">4932411n23rik</data>
  <data key="d5">-</data>
  <data key="d6">Yes</data>
</node>
<node id="51119">
  <data key="d0">51119</data>
  <data key="d1">Ccn1</data>
  <data key="d2">Ccn1</data>
  <data key="d3">False</data>
  <data key="d4">Ccn1</data>
  <data key="d5">-</data>
  <data key="d6">Yes</data>
</node>
<node id="51117">
  <data key="d0">51117</data>
  <data key="d1">Btrc</data>
  <data key="d2">Btrc</data>
  <data key="d3">False</data>
  <data key="d4">Btrc</data>
  <data key="d5">-</data>
  <data key="d6">Yes</data>
</node>
<node id="51115">
  <data key="d0">51115</data>
  <data key="d1">Fstl3</data>
  <data key="d2">Fstl3</data>
  <data key="d3">False</data>
  <data key="d4">Fstl3</data>
  <data key="d5">-</data>
  <data key="d6">Yes</data>
</node>
<node id="51113">
  <data key="d0">51113</data>
  <data key="d1">Col6a3</data>
  <data key="d2">Col6a3</data>
  <data key="d3">False</data>
  <data key="d4">Col6a3</data>
  <data key="d5">-</data>
  <data key="d6">Yes</data>
</node>
<node id="51111">
  <data key="d0">51111</data>
  <data key="d1">Bambi</data>
  <data key="d2">Bambi</data>
  <data key="d3">False</data>
  <data key="d4">Bambi</data>
  <data key="d5">-</data>
  <data key="d6">Yes</data>
</node>
<node id="51109">
  <data key="d0">51109</data>
  <data key="d1">Tanc1</data>
  <data key="d2">Tanc1</data>
  <data key="d3">False</data>
  <data key="d4">Tanc1</data>
  <data key="d5">-</data>
  <data key="d6">Yes</data>
</node>
<node id="51107">
  <data key="d0">51107</data>
  <data key="d1">Stk32b</data>
  <data key="d2">Stk32b</data>
  <data key="d3">False</data>
  <data key="d4">Stk32b</data>
  <data key="d5">-</data>
  <data key="d6">Yes</data>
</node>
<node id="51105">
  <data key="d0">51105</data>
  <data key="d1">Zfp524</data>
  <data key="d2">Zfp524</data>
  <data key="d3">False</data>
  <data key="d4">Zfp524</data>
  <data key="d5">-</data>
  <data key="d6">Yes</data>
</node>
<node id="51103">
  <data key="d0">51103</data>
  <data key="d1">Zfp219</data>
  <data key="d2">Zfp219</data>
  <data key="d3">False</data>
  <data key="d4">Zfp219</data>
  <data key="d5">-</data>
  <data key="d6">Yes</data>
</node>
<node id="51101">
  <data key="d0">51101</data>
  <data key="d1">Thap11</data>
  <data key="d2">Thap11</data>
  <data key="d3">False</data>
  <data key="d4">Thap11</data>
  <data key="d5">-</data>
  <data key="d6">Yes</data>
</node>
<node id="51099">
  <data key="d0">51099</data>
  <data key="d1">Tbc1d17</data>
  <data key="d2">Tbc1d17</data>
  <data key="d3">False</data>
  <data key="d4">Tbc1d17</data>
  <data key="d5">-</data>
  <data key="d6">Yes</data>
</node>
<node id="51097">
  <data key="d0">51097</data>
  <data key="d1">Sh2b1</data>
  <data key="d2">Sh2b1</data>
  <data key="d3">False</data>
  <data key="d4">Sh2b1</data>
  <data key="d5">-</data>
  <data key="d6">Yes</data>
</node>
<node id="51095">
  <data key="d0">51095</data>
  <data key="d1">Scrib</data>
  <data key="d2">Scrib</data>
  <data key="d3">False</data>
  <data key="d4">Scrib</data>
  <data key="d5">-</data>
  <data key="d6">Yes</data>
</node>
<node id="51093">
  <data key="d0">51093</data>
  <data key="d1">Nme4</data>
  <data key="d2">Nme4</data>
  <data key="d3">False</data>
  <data key="d4">Nme4</data>
  <data key="d5">-</data>
  <data key="d6">Yes</data>
</node>
<node id="51091">
  <data key="d0">51091</data>
  <data key="d1">Med25</data>
  <data key="d2">Med25</data>
  <data key="d3">False</data>
  <data key="d4">Med25</data>
  <data key="d5">-</data>
  <data key="d6">Yes</data>
</node>
<node id="51089">
  <data key="d0">51089</data>
  <data key="d1">Mamstr</data>
  <data key="d2">Mamstr</data>
  <data key="d3">False</data>
  <data key="d4">Mamstr</data>
  <data key="d5">-</data>
  <data key="d6">Yes</data>
</node>
<node id="51087">
  <data key="d0">51087</data>
  <data key="d1">Maf1</data>
  <data key="d2">Maf1</data>
  <data key="d3">False</data>
  <data key="d4">Maf1</data>
  <data key="d5">-</data>
  <data key="d6">Yes</data>
</node>
<node id="51085">
  <data key="d0">51085</data>
  <data key="d1">Fuz</data>
  <data key="d2">Fuz</data>
  <data key="d3">False</data>
  <data key="d4">Fuz</data>
  <data key="d5">-</data>
  <data key="d6">Yes</data>
</node>
<node id="51083">
  <data key="d0">51083</data>
  <data key="d1">Fam168a</data>
  <data key="d2">Fam168a</data>
  <data key="d3">False</data>
  <data key="d4">Fam168a</data>
  <data key="d5">-</data>
  <data key="d6">Yes</data>
</node>
<node id="51081">
  <data key="d0">51081</data>
  <data key="d1">Bola1</data>
  <data key="d2">Bola1</data>
  <data key="d3">False</data>
  <data key="d4">Bola1</data>
  <data key="d5">-</data>
  <data key="d6">Yes</data>
</node>
<node id="51079">
  <data key="d0">51079</data>
  <data key="d1">Bcat2</data>
  <data key="d2">Bcat2</data>
  <data key="d3">False</data>
  <data key="d4">Bcat2</data>
  <data key="d5">-</data>
  <data key="d6">Yes</data>
</node>
<node id="51077">
  <data key="d0">51077</data>
  <data key="d1">Apba3</data>
  <data key="d2">Apba3</data>
  <data key="d3">False</data>
  <data key="d4">Apba3</data>
  <data key="d5">-</data>
  <data key="d6">Yes</data>
</node>
<node id="51075">
  <data key="d0">51075</data>
  <data key="d1">Tspan5</data>
  <data key="d2">Tspan5</data>
  <data key="d3">False</data>
  <data key="d4">Tspan5</data>
  <data key="d5">-</data>
  <data key="d6">Yes</data>
</node>
<node id="51073">
  <data key="d0">51073</data>
  <data key="d1">Sema5a</data>
  <data key="d2">Sema5a</data>
  <data key="d3">False</data>
  <data key="d4">Sema5a</data>
  <data key="d5">-</data>
  <data key="d6">Yes</data>
</node>
<node id="51071">
  <data key="d0">51071</data>
  <data key="d1">Nrg1</data>
  <data key="d2">Nrg1</data>
  <data key="d3">False</data>
  <data key="d4">Nrg1</data>
  <data key="d5">-</data>
  <data key="d6">Yes</data>
</node>
<node id="51069">
  <data key="d0">51069</data>
  <data key="d1">Myof</data>
  <data key="d2">Myof</data>
  <data key="d3">False</data>
  <data key="d4">Myof</data>
  <data key="d5">-</data>
  <data key="d6">Yes</data>
</node>
<node id="51067">
  <data key="d0">51067</data>
  <data key="d1">Dpyd</data>
  <data key="d2">Dpyd</data>
  <data key="d3">False</data>
  <data key="d4">Dpyd</data>
  <data key="d5">-</data>
  <data key="d6">Yes</data>
</node>
<node id="51065">
  <data key="d0">51065</data>
  <data key="d1">Csgalnact1</data>
  <data key="d2">Csgalnact1</data>
  <data key="d3">False</data>
  <data key="d4">Csgalnact1</data>
  <data key="d5">-</data>
  <data key="d6">Yes</data>
</node>
<node id="51063">
  <data key="d0">51063</data>
  <data key="d1">Aff3</data>
  <data key="d2">Aff3</data>
  <data key="d3">False</data>
  <data key="d4">Aff3</data>
  <data key="d5">-</data>
  <data key="d6">Yes</data>
</node>
<node id="51061">
  <data key="d0">51061</data>
  <data key="d1">Itgbl1</data>
  <data key="d2">Itgbl1</data>
  <data key="d3">False</data>
  <data key="d4">Itgbl1</data>
  <data key="d5">-</data>
  <data key="d6">Yes</data>
</node>
<node id="51059">
  <data key="d0">51059</data>
  <data key="d1">Prkcq</data>
  <data key="d2">Prkcq</data>
  <data key="d3">False</data>
  <data key="d4">Prkcq</data>
  <data key="d5">-</data>
  <data key="d6">Yes</data>
</node>
<node id="51057">
  <data key="d0">51057</data>
  <data key="d1">Lcp2</data>
  <data key="d2">Lcp2</data>
  <data key="d3">False</data>
  <data key="d4">Lcp2</data>
  <data key="d5">-</data>
  <data key="d6">Yes</data>
</node>
<node id="51055">
  <data key="d0">51055</data>
  <data key="d1">Tspan3</data>
  <data key="d2">Tspan3</data>
  <data key="d3">False</data>
  <data key="d4">Tspan3</data>
  <data key="d5">-</data>
  <data key="d6">Yes</data>
</node>
<node id="51053">
  <data key="d0">51053</data>
  <data key="d1">Psmb8</data>
  <data key="d2">Psmb8</data>
  <data key="d3">False</data>
  <data key="d4">Psmb8</data>
  <data key="d5">-</data>
  <data key="d6">Yes</data>
</node>
<node id="51051">
  <data key="d0">51051</data>
  <data key="d1">Mr1</data>
  <data key="d2">Mr1</data>
  <data key="d3">False</data>
  <data key="d4">Mr1</data>
  <data key="d5">-</data>
  <data key="d6">Yes</data>
</node>
<node id="51049">
  <data key="d0">51049</data>
  <data key="d1">Btn2a2</data>
  <data key="d2">Btn2a2</data>
  <data key="d3">False</data>
  <data key="d4">Btn2a2</data>
  <data key="d5">-</data>
  <data key="d6">Yes</data>
</node>
<node id="51047">
  <data key="d0">51047</data>
  <data key="d1">H2-eb2</data>
  <data key="d2">H2-eb2</data>
  <data key="d3">False</data>
  <data key="d4">H2-eb2</data>
  <data key="d5">-</data>
  <data key="d6">Yes</data>
</node>
<node id="51045">
  <data key="d0">51045</data>
  <data key="d1">H2-dmb2</data>
  <data key="d2">H2-dmb2</data>
  <data key="d3">False</data>
  <data key="d4">H2-dmb2</data>
  <data key="d5">-</data>
  <data key="d6">Yes</data>
</node>
<node id="51043">
  <data key="d0">51043</data>
  <data key="d1">Txndc17</data>
  <data key="d2">Txndc17</data>
  <data key="d3">False</data>
  <data key="d4">Txndc17</data>
  <data key="d5">-</data>
  <data key="d6">Yes</data>
</node>
<node id="51041">
  <data key="d0">51041</data>
  <data key="d1">Ttc23l</data>
  <data key="d2">Ttc23l</data>
  <data key="d3">False</data>
  <data key="d4">Ttc23l</data>
  <data key="d5">-</data>
  <data key="d6">Yes</data>
</node>
<node id="51039">
  <data key="d0">51039</data>
  <data key="d1">Tbcel</data>
  <data key="d2">Tbcel</data>
  <data key="d3">False</data>
  <data key="d4">Tbcel</data>
  <data key="d5">-</data>
  <data key="d6">Yes</data>
</node>
<node id="51037">
  <data key="d0">51037</data>
  <data key="d1">Strn4</data>
  <data key="d2">Strn4</data>
  <data key="d3">False</data>
  <data key="d4">Strn4</data>
  <data key="d5">-</data>
  <data key="d6">Yes</data>
</node>
<node id="51035">
  <data key="d0">51035</data>
  <data key="d1">Prkcg</data>
  <data key="d2">Prkcg</data>
  <data key="d3">False</data>
  <data key="d4">Prkcg</data>
  <data key="d5">-</data>
  <data key="d6">Yes</data>
</node>
<node id="51033">
  <data key="d0">51033</data>
  <data key="d1">Polrmt</data>
  <data key="d2">Polrmt</data>
  <data key="d3">False</data>
  <data key="d4">Polrmt</data>
  <data key="d5">-</data>
  <data key="d6">Yes</data>
</node>
<node id="51031">
  <data key="d0">51031</data>
  <data key="d1">Poll</data>
  <data key="d2">Poll</data>
  <data key="d3">False</data>
  <data key="d4">Poll</data>
  <data key="d5">-</data>
  <data key="d6">Yes</data>
</node>
<node id="51029">
  <data key="d0">51029</data>
  <data key="d1">Pick1</data>
  <data key="d2">Pick1</data>
  <data key="d3">False</data>
  <data key="d4">Pick1</data>
  <data key="d5">-</data>
  <data key="d6">Yes</data>
</node>
<node id="51027">
  <data key="d0">51027</data>
  <data key="d1">Mapre3</data>
  <data key="d2">Mapre3</data>
  <data key="d3">False</data>
  <data key="d4">Mapre3</data>
  <data key="d5">-</data>
  <data key="d6">Yes</data>
</node>
<node id="51025">
  <data key="d0">51025</data>
  <data key="d1">Mapk10</data>
  <data key="d2">Mapk10</data>
  <data key="d3">False</data>
  <data key="d4">Mapk10</data>
  <data key="d5">-</data>
  <data key="d6">Yes</data>
</node>
<node id="51023">
  <data key="d0">51023</data>
  <data key="d1">Enkur</data>
  <data key="d2">Enkur</data>
  <data key="d3">False</data>
  <data key="d4">Enkur</data>
  <data key="d5">-</data>
  <data key="d6">Yes</data>
</node>
<node id="51021">
  <data key="d0">51021</data>
  <data key="d1">Endov</data>
  <data key="d2">Endov</data>
  <data key="d3">False</data>
  <data key="d4">Endov</data>
  <data key="d5">-</data>
  <data key="d6">Yes</data>
</node>
<node id="51019">
  <data key="d0">51019</data>
  <data key="d1">5730480h06rik</data>
  <data key="d2">5730480h06rik</data>
  <data key="d3">False</data>
  <data key="d4">5730480h06rik</data>
  <data key="d5">-</data>
  <data key="d6">Yes</data>
</node>
<node id="51017">
  <data key="d0">51017</data>
  <data key="d1">4933427d14rik</data>
  <data key="d2">4933427d14rik</data>
  <data key="d3">False</data>
  <data key="d4">4933427d14rik</data>
  <data key="d5">-</data>
  <data key="d6">Yes</data>
</node>
<node id="51015">
  <data key="d0">51015</data>
  <data key="d1">Zdhhc1</data>
  <data key="d2">Zdhhc1</data>
  <data key="d3">False</data>
  <data key="d4">Zdhhc1</data>
  <data key="d5">-</data>
  <data key="d6">Yes</data>
</node>
<node id="51013">
  <data key="d0">51013</data>
  <data key="d1">Swsap1</data>
  <data key="d2">Swsap1</data>
  <data key="d3">False</data>
  <data key="d4">Swsap1</data>
  <data key="d5">-</data>
  <data key="d6">Yes</data>
</node>
<node id="51011">
  <data key="d0">51011</data>
  <data key="d1">Riiad1</data>
  <data key="d2">Riiad1</data>
  <data key="d3">False</data>
  <data key="d4">Riiad1</data>
  <data key="d5">-</data>
  <data key="d6">Yes</data>
</node>
<node id="51009">
  <data key="d0">51009</data>
  <data key="d1">Psmb7</data>
  <data key="d2">Psmb7</data>
  <data key="d3">False</data>
  <data key="d4">Psmb7</data>
  <data key="d5">-</data>
  <data key="d6">Yes</data>
</node>
<node id="51007">
  <data key="d0">51007</data>
  <data key="d1">Ly6g5c</data>
  <data key="d2">Ly6g5c</data>
  <data key="d3">False</data>
  <data key="d4">Ly6g5c</data>
  <data key="d5">-</data>
  <data key="d6">Yes</data>
</node>
<node id="51005">
  <data key="d0">51005</data>
  <data key="d1">Itfg2</data>
  <data key="d2">Itfg2</data>
  <data key="d3">False</data>
  <data key="d4">Itfg2</data>
  <data key="d5">-</data>
  <data key="d6">Yes</data>
</node>
<node id="51003">
  <data key="d0">51003</data>
  <data key="d1">Iqch</data>
  <data key="d2">Iqch</data>
  <data key="d3">False</data>
  <data key="d4">Iqch</data>
  <data key="d5">-</data>
  <data key="d6">Yes</data>
</node>
<node id="51001">
  <data key="d0">51001</data>
  <data key="d1">Ip6k2</data>
  <data key="d2">Ip6k2</data>
  <data key="d3">False</data>
  <data key="d4">Ip6k2</data>
  <data key="d5">-</data>
  <data key="d6">Yes</data>
</node>
<node id="50999">
  <data key="d0">50999</data>
  <data key="d1">Camk2a</data>
  <data key="d2">Camk2a</data>
  <data key="d3">False</data>
  <data key="d4">Camk2a</data>
  <data key="d5">-</data>
  <data key="d6">Yes</data>
</node>
<node id="50997">
  <data key="d0">50997</data>
  <data key="d1">Baiap3</data>
  <data key="d2">Baiap3</data>
  <data key="d3">False</data>
  <data key="d4">Baiap3</data>
  <data key="d5">-</data>
  <data key="d6">Yes</data>
</node>
<node id="50995">
  <data key="d0">50995</data>
  <data key="d1">Armc9</data>
  <data key="d2">Armc9</data>
  <data key="d3">False</data>
  <data key="d4">Armc9</data>
  <data key="d5">-</data>
  <data key="d6">Yes</data>
</node>
<node id="50993">
  <data key="d0">50993</data>
  <data key="d1">Vrk3</data>
  <data key="d2">Vrk3</data>
  <data key="d3">False</data>
  <data key="d4">Vrk3</data>
  <data key="d5">-</data>
  <data key="d6">Yes</data>
</node>
<node id="50991">
  <data key="d0">50991</data>
  <data key="d1">Fbrs</data>
  <data key="d2">Fbrs</data>
  <data key="d3">False</data>
  <data key="d4">Fbrs</data>
  <data key="d5">-</data>
  <data key="d6">Yes</data>
</node>
<node id="50989">
  <data key="d0">50989</data>
  <data key="d1">Vgf</data>
  <data key="d2">Vgf</data>
  <data key="d3">False</data>
  <data key="d4">Vgf</data>
  <data key="d5">-</data>
  <data key="d6">Yes</data>
</node>
<node id="50987">
  <data key="d0">50987</data>
  <data key="d1">Kcnq2</data>
  <data key="d2">Kcnq2</data>
  <data key="d3">False</data>
  <data key="d4">Kcnq2</data>
  <data key="d5">-</data>
  <data key="d6">Yes</data>
</node>
<node id="50985">
  <data key="d0">50985</data>
  <data key="d1">Glra1</data>
  <data key="d2">Glra1</data>
  <data key="d3">False</data>
  <data key="d4">Glra1</data>
  <data key="d5">-</data>
  <data key="d6">Yes</data>
</node>
<node id="50983">
  <data key="d0">50983</data>
  <data key="d1">Cartpt</data>
  <data key="d2">Cartpt</data>
  <data key="d3">False</data>
  <data key="d4">Cartpt</data>
  <data key="d5">-</data>
  <data key="d6">Yes</data>
</node>
<node id="50981">
  <data key="d0">50981</data>
  <data key="d1">Slc25a27</data>
  <data key="d2">Slc25a27</data>
  <data key="d3">False</data>
  <data key="d4">Slc25a27</data>
  <data key="d5">-</data>
  <data key="d6">Yes</data>
</node>
<node id="50979">
  <data key="d0">50979</data>
  <data key="d1">S100a6</data>
  <data key="d2">S100a6</data>
  <data key="d3">False</data>
  <data key="d4">S100a6</data>
  <data key="d5">-</data>
  <data key="d6">Yes</data>
</node>
<node id="50977">
  <data key="d0">50977</data>
  <data key="d1">Optn</data>
  <data key="d2">Optn</data>
  <data key="d3">False</data>
  <data key="d4">Optn</data>
  <data key="d5">-</data>
  <data key="d6">Yes</data>
</node>
<node id="50975">
  <data key="d0">50975</data>
  <data key="d1">Crhr1</data>
  <data key="d2">Crhr1</data>
  <data key="d3">False</data>
  <data key="d4">Crhr1</data>
  <data key="d5">-</data>
  <data key="d6">Yes</data>
</node>
<node id="50973">
  <data key="d0">50973</data>
  <data key="d1">Ccr5</data>
  <data key="d2">Ccr5</data>
  <data key="d3">False</data>
  <data key="d4">Ccr5</data>
  <data key="d5">-</data>
  <data key="d6">Yes</data>
</node>
<node id="50971">
  <data key="d0">50971</data>
  <data key="d1">Pex5l</data>
  <data key="d2">Pex5l</data>
  <data key="d3">False</data>
  <data key="d4">Pex5l</data>
  <data key="d5">-</data>
  <data key="d6">Yes</data>
</node>
<node id="50969">
  <data key="d0">50969</data>
  <data key="d1">Nsmce2</data>
  <data key="d2">Nsmce2</data>
  <data key="d3">False</data>
  <data key="d4">Nsmce2</data>
  <data key="d5">-</data>
  <data key="d6">Yes</data>
</node>
<node id="50967">
  <data key="d0">50967</data>
  <data key="d1">Marchf1</data>
  <data key="d2">Marchf1</data>
  <data key="d3">False</data>
  <data key="d4">Marchf1</data>
  <data key="d5">-</data>
  <data key="d6">Yes</data>
</node>
<node id="50965">
  <data key="d0">50965</data>
  <data key="d1">Lyst</data>
  <data key="d2">Lyst</data>
  <data key="d3">False</data>
  <data key="d4">Lyst</data>
  <data key="d5">-</data>
  <data key="d6">Yes</data>
</node>
<node id="50963">
  <data key="d0">50963</data>
  <data key="d1">Fmnl2</data>
  <data key="d2">Fmnl2</data>
  <data key="d3">False</data>
  <data key="d4">Fmnl2</data>
  <data key="d5">-</data>
  <data key="d6">Yes</data>
</node>
<node id="50961">
  <data key="d0">50961</data>
  <data key="d1">Fam167a</data>
  <data key="d2">Fam167a</data>
  <data key="d3">False</data>
  <data key="d4">Fam167a</data>
  <data key="d5">-</data>
  <data key="d6">Yes</data>
</node>
<node id="50959">
  <data key="d0">50959</data>
  <data key="d1">Cep85l</data>
  <data key="d2">Cep85l</data>
  <data key="d3">False</data>
  <data key="d4">Cep85l</data>
  <data key="d5">-</data>
  <data key="d6">Yes</data>
</node>
<node id="50957">
  <data key="d0">50957</data>
  <data key="d1">Wipf1</data>
  <data key="d2">Wipf1</data>
  <data key="d3">False</data>
  <data key="d4">Wipf1</data>
  <data key="d5">-</data>
  <data key="d6">Yes</data>
</node>
<node id="50955">
  <data key="d0">50955</data>
  <data key="d1">Maob</data>
  <data key="d2">Maob</data>
  <data key="d3">False</data>
  <data key="d4">Maob</data>
  <data key="d5">-</data>
  <data key="d6">Yes</data>
</node>
<node id="50953">
  <data key="d0">50953</data>
  <data key="d1">Hsd17b2</data>
  <data key="d2">Hsd17b2</data>
  <data key="d3">False</data>
  <data key="d4">Hsd17b2</data>
  <data key="d5">-</data>
  <data key="d6">Yes</data>
</node>
<node id="50951">
  <data key="d0">50951</data>
  <data key="d1">Unc5a</data>
  <data key="d2">Unc5a</data>
  <data key="d3">False</data>
  <data key="d4">Unc5a</data>
  <data key="d5">-</data>
  <data key="d6">Yes</data>
</node>
<node id="50949">
  <data key="d0">50949</data>
  <data key="d1">Tspan9</data>
  <data key="d2">Tspan9</data>
  <data key="d3">False</data>
  <data key="d4">Tspan9</data>
  <data key="d5">-</data>
  <data key="d6">Yes</data>
</node>
<node id="50947">
  <data key="d0">50947</data>
  <data key="d1">Megf6</data>
  <data key="d2">Megf6</data>
  <data key="d3">False</data>
  <data key="d4">Megf6</data>
  <data key="d5">-</data>
  <data key="d6">Yes</data>
</node>
<node id="50945">
  <data key="d0">50945</data>
  <data key="d1">Mcf2l</data>
  <data key="d2">Mcf2l</data>
  <data key="d3">False</data>
  <data key="d4">Mcf2l</data>
  <data key="d5">-</data>
  <data key="d6">Yes</data>
</node>
<node id="50943">
  <data key="d0">50943</data>
  <data key="d1">Itga11</data>
  <data key="d2">Itga11</data>
  <data key="d3">False</data>
  <data key="d4">Itga11</data>
  <data key="d5">-</data>
  <data key="d6">Yes</data>
</node>
<node id="50941">
  <data key="d0">50941</data>
  <data key="d1">Gramd1b</data>
  <data key="d2">Gramd1b</data>
  <data key="d3">False</data>
  <data key="d4">Gramd1b</data>
  <data key="d5">-</data>
  <data key="d6">Yes</data>
</node>
<node id="50939">
  <data key="d0">50939</data>
  <data key="d1">Dpysl5</data>
  <data key="d2">Dpysl5</data>
  <data key="d3">False</data>
  <data key="d4">Dpysl5</data>
  <data key="d5">-</data>
  <data key="d6">Yes</data>
</node>
<node id="50937">
  <data key="d0">50937</data>
  <data key="d1">Csmd2</data>
  <data key="d2">Csmd2</data>
  <data key="d3">False</data>
  <data key="d4">Csmd2</data>
  <data key="d5">-</data>
  <data key="d6">Yes</data>
</node>
<node id="50935">
  <data key="d0">50935</data>
  <data key="d1">Cdc42bpg</data>
  <data key="d2">Cdc42bpg</data>
  <data key="d3">False</data>
  <data key="d4">Cdc42bpg</data>
  <data key="d5">-</data>
  <data key="d6">Yes</data>
</node>
<node id="50933">
  <data key="d0">50933</data>
  <data key="d1">Agap1</data>
  <data key="d2">Agap1</data>
  <data key="d3">False</data>
  <data key="d4">Agap1</data>
  <data key="d5">-</data>
  <data key="d6">Yes</data>
</node>
<node id="50931">
  <data key="d0">50931</data>
  <data key="d1">Tnfsf8</data>
  <data key="d2">Tnfsf8</data>
  <data key="d3">False</data>
  <data key="d4">Tnfsf8</data>
  <data key="d5">-</data>
  <data key="d6">Yes</data>
</node>
<node id="50929">
  <data key="d0">50929</data>
  <data key="d1">Paqr5</data>
  <data key="d2">Paqr5</data>
  <data key="d3">False</data>
  <data key="d4">Paqr5</data>
  <data key="d5">-</data>
  <data key="d6">Yes</data>
</node>
<node id="50927">
  <data key="d0">50927</data>
  <data key="d1">Olr1</data>
  <data key="d2">Olr1</data>
  <data key="d3">False</data>
  <data key="d4">Olr1</data>
  <data key="d5">-</data>
  <data key="d6">Yes</data>
</node>
<node id="50925">
  <data key="d0">50925</data>
  <data key="d1">Mbnl3</data>
  <data key="d2">Mbnl3</data>
  <data key="d3">False</data>
  <data key="d4">Mbnl3</data>
  <data key="d5">-</data>
  <data key="d6">Yes</data>
</node>
<node id="50923">
  <data key="d0">50923</data>
  <data key="d1">Lgr4</data>
  <data key="d2">Lgr4</data>
  <data key="d3">False</data>
  <data key="d4">Lgr4</data>
  <data key="d5">-</data>
  <data key="d6">Yes</data>
</node>
<node id="50921">
  <data key="d0">50921</data>
  <data key="d1">Ifit2</data>
  <data key="d2">Ifit2</data>
  <data key="d3">False</data>
  <data key="d4">Ifit2</data>
  <data key="d5">-</data>
  <data key="d6">Yes</data>
</node>
<node id="50919">
  <data key="d0">50919</data>
  <data key="d1">Fstl5</data>
  <data key="d2">Fstl5</data>
  <data key="d3">False</data>
  <data key="d4">Fstl5</data>
  <data key="d5">-</data>
  <data key="d6">Yes</data>
</node>
<node id="50917">
  <data key="d0">50917</data>
  <data key="d1">Evi5l</data>
  <data key="d2">Evi5l</data>
  <data key="d3">False</data>
  <data key="d4">Evi5l</data>
  <data key="d5">-</data>
  <data key="d6">Yes</data>
</node>
<node id="50915">
  <data key="d0">50915</data>
  <data key="d1">Crybg1</data>
  <data key="d2">Crybg1</data>
  <data key="d3">False</data>
  <data key="d4">Crybg1</data>
  <data key="d5">-</data>
  <data key="d6">Yes</data>
</node>
<node id="50913">
  <data key="d0">50913</data>
  <data key="d1">Crispld1</data>
  <data key="d2">Crispld1</data>
  <data key="d3">False</data>
  <data key="d4">Crispld1</data>
  <data key="d5">-</data>
  <data key="d6">Yes</data>
</node>
<node id="50911">
  <data key="d0">50911</data>
  <data key="d1">Aoah</data>
  <data key="d2">Aoah</data>
  <data key="d3">False</data>
  <data key="d4">Aoah</data>
  <data key="d5">-</data>
  <data key="d6">Yes</data>
</node>
<node id="50909">
  <data key="d0">50909</data>
  <data key="d1">Sat1</data>
  <data key="d2">Sat1</data>
  <data key="d3">False</data>
  <data key="d4">Sat1</data>
  <data key="d5">-</data>
  <data key="d6">Yes</data>
</node>
<node id="50907">
  <data key="d0">50907</data>
  <data key="d1">Gk</data>
  <data key="d2">Gk</data>
  <data key="d3">False</data>
  <data key="d4">Gk</data>
  <data key="d5">-</data>
  <data key="d6">Yes</data>
</node>
<node id="50905">
  <data key="d0">50905</data>
  <data key="d1">Fabp3</data>
  <data key="d2">Fabp3</data>
  <data key="d3">False</data>
  <data key="d4">Fabp3</data>
  <data key="d5">-</data>
  <data key="d6">Yes</data>
</node>
<node id="50903">
  <data key="d0">50903</data>
  <data key="d1">Cyp4a32</data>
  <data key="d2">Cyp4a32</data>
  <data key="d3">False</data>
  <data key="d4">Cyp4a32</data>
  <data key="d5">-</data>
  <data key="d6">Yes</data>
</node>
<node id="50901">
  <data key="d0">50901</data>
  <data key="d1">Cyp4a31</data>
  <data key="d2">Cyp4a31</data>
  <data key="d3">False</data>
  <data key="d4">Cyp4a31</data>
  <data key="d5">-</data>
  <data key="d6">Yes</data>
</node>
<node id="50899">
  <data key="d0">50899</data>
  <data key="d1">Cyp4a10</data>
  <data key="d2">Cyp4a10</data>
  <data key="d3">False</data>
  <data key="d4">Cyp4a10</data>
  <data key="d5">-</data>
  <data key="d6">Yes</data>
</node>
<node id="50897">
  <data key="d0">50897</data>
  <data key="d1">Apobr</data>
  <data key="d2">Apobr</data>
  <data key="d3">False</data>
  <data key="d4">Apobr</data>
  <data key="d5">-</data>
  <data key="d6">Yes</data>
</node>
<node id="50895">
  <data key="d0">50895</data>
  <data key="d1">Acox2</data>
  <data key="d2">Acox2</data>
  <data key="d3">False</data>
  <data key="d4">Acox2</data>
  <data key="d5">-</data>
  <data key="d6">Yes</data>
</node>
<node id="50893">
  <data key="d0">50893</data>
  <data key="d1">Zfp532</data>
  <data key="d2">Zfp532</data>
  <data key="d3">False</data>
  <data key="d4">Zfp532</data>
  <data key="d5">-</data>
  <data key="d6">Yes</data>
</node>
<node id="50891">
  <data key="d0">50891</data>
  <data key="d1">Vwa3b</data>
  <data key="d2">Vwa3b</data>
  <data key="d3">False</data>
  <data key="d4">Vwa3b</data>
  <data key="d5">-</data>
  <data key="d6">Yes</data>
</node>
<node id="50889">
  <data key="d0">50889</data>
  <data key="d1">Traf3</data>
  <data key="d2">Traf3</data>
  <data key="d3">False</data>
  <data key="d4">Traf3</data>
  <data key="d5">-</data>
  <data key="d6">Yes</data>
</node>
<node id="50887">
  <data key="d0">50887</data>
  <data key="d1">Tnfrsf13b</data>
  <data key="d2">Tnfrsf13b</data>
  <data key="d3">False</data>
  <data key="d4">Tnfrsf13b</data>
  <data key="d5">-</data>
  <data key="d6">Yes</data>
</node>
<node id="50885">
  <data key="d0">50885</data>
  <data key="d1">Scaper</data>
  <data key="d2">Scaper</data>
  <data key="d3">False</data>
  <data key="d4">Scaper</data>
  <data key="d5">-</data>
  <data key="d6">Yes</data>
</node>
<node id="50883">
  <data key="d0">50883</data>
  <data key="d1">Plek</data>
  <data key="d2">Plek</data>
  <data key="d3">False</data>
  <data key="d4">Plek</data>
  <data key="d5">-</data>
  <data key="d6">Yes</data>
</node>
<node id="50881">
  <data key="d0">50881</data>
  <data key="d1">Pik3r6</data>
  <data key="d2">Pik3r6</data>
  <data key="d3">False</data>
  <data key="d4">Pik3r6</data>
  <data key="d5">-</data>
  <data key="d6">Yes</data>
</node>
<node id="50879">
  <data key="d0">50879</data>
  <data key="d1">Pdzd2</data>
  <data key="d2">Pdzd2</data>
  <data key="d3">False</data>
  <data key="d4">Pdzd2</data>
  <data key="d5">-</data>
  <data key="d6">Yes</data>
</node>
<node id="50877">
  <data key="d0">50877</data>
  <data key="d1">Lat2</data>
  <data key="d2">Lat2</data>
  <data key="d3">False</data>
  <data key="d4">Lat2</data>
  <data key="d5">-</data>
  <data key="d6">Yes</data>
</node>
<node id="50875">
  <data key="d0">50875</data>
  <data key="d1">Il21r</data>
  <data key="d2">Il21r</data>
  <data key="d3">False</data>
  <data key="d4">Il21r</data>
  <data key="d5">-</data>
  <data key="d6">Yes</data>
</node>
<node id="50873">
  <data key="d0">50873</data>
  <data key="d1">H2bc14</data>
  <data key="d2">H2bc14</data>
  <data key="d3">False</data>
  <data key="d4">H2bc14</data>
  <data key="d5">-</data>
  <data key="d6">Yes</data>
</node>
<node id="50871">
  <data key="d0">50871</data>
  <data key="d1">Cotl1</data>
  <data key="d2">Cotl1</data>
  <data key="d3">False</data>
  <data key="d4">Cotl1</data>
  <data key="d5">-</data>
  <data key="d6">Yes</data>
</node>
<node id="50869">
  <data key="d0">50869</data>
  <data key="d1">Anks1b</data>
  <data key="d2">Anks1b</data>
  <data key="d3">False</data>
  <data key="d4">Anks1b</data>
  <data key="d5">-</data>
  <data key="d6">Yes</data>
</node>
<node id="50867">
  <data key="d0">50867</data>
  <data key="d1">Lrrk1</data>
  <data key="d2">Lrrk1</data>
  <data key="d3">False</data>
  <data key="d4">Lrrk1</data>
  <data key="d5">-</data>
  <data key="d6">Yes</data>
</node>
<node id="50865">
  <data key="d0">50865</data>
  <data key="d1">Snapc1l</data>
  <data key="d2">Snapc1l</data>
  <data key="d3">False</data>
  <data key="d4">Snapc1l</data>
  <data key="d5">-</data>
  <data key="d6">Yes</data>
</node>
<node id="50863">
  <data key="d0">50863</data>
  <data key="d1">Snapc1</data>
  <data key="d2">Snapc1</data>
  <data key="d3">False</data>
  <data key="d4">Snapc1</data>
  <data key="d5">-</data>
  <data key="d6">Yes</data>
</node>
<node id="50861">
  <data key="d0">50861</data>
  <data key="d1">Rptor</data>
  <data key="d2">Rptor</data>
  <data key="d3">False</data>
  <data key="d4">Rptor</data>
  <data key="d5">-</data>
  <data key="d6">Yes</data>
</node>
<node id="50859">
  <data key="d0">50859</data>
  <data key="d1">Ptgir</data>
  <data key="d2">Ptgir</data>
  <data key="d3">False</data>
  <data key="d4">Ptgir</data>
  <data key="d5">-</data>
  <data key="d6">Yes</data>
</node>
<node id="50857">
  <data key="d0">50857</data>
  <data key="d1">Hpgds</data>
  <data key="d2">Hpgds</data>
  <data key="d3">False</data>
  <data key="d4">Hpgds</data>
  <data key="d5">-</data>
  <data key="d6">Yes</data>
</node>
<node id="50855">
  <data key="d0">50855</data>
  <data key="d1">Wscd2</data>
  <data key="d2">Wscd2</data>
  <data key="d3">False</data>
  <data key="d4">Wscd2</data>
  <data key="d5">-</data>
  <data key="d6">Yes</data>
</node>
<node id="50853">
  <data key="d0">50853</data>
  <data key="d1">Wnt3</data>
  <data key="d2">Wnt3</data>
  <data key="d3">False</data>
  <data key="d4">Wnt3</data>
  <data key="d5">-</data>
  <data key="d6">Yes</data>
</node>
<node id="50851">
  <data key="d0">50851</data>
  <data key="d1">Tusc3</data>
  <data key="d2">Tusc3</data>
  <data key="d3">False</data>
  <data key="d4">Tusc3</data>
  <data key="d5">-</data>
  <data key="d6">Yes</data>
</node>
<node id="50849">
  <data key="d0">50849</data>
  <data key="d1">Sil1</data>
  <data key="d2">Sil1</data>
  <data key="d3">False</data>
  <data key="d4">Sil1</data>
  <data key="d5">-</data>
  <data key="d6">Yes</data>
</node>
<node id="50847">
  <data key="d0">50847</data>
  <data key="d1">Lyrm9</data>
  <data key="d2">Lyrm9</data>
  <data key="d3">False</data>
  <data key="d4">Lyrm9</data>
  <data key="d5">-</data>
  <data key="d6">Yes</data>
</node>
<node id="50845">
  <data key="d0">50845</data>
  <data key="d1">Fgd6</data>
  <data key="d2">Fgd6</data>
  <data key="d3">False</data>
  <data key="d4">Fgd6</data>
  <data key="d5">-</data>
  <data key="d6">Yes</data>
</node>
<node id="50843">
  <data key="d0">50843</data>
  <data key="d1">Ap4s1</data>
  <data key="d2">Ap4s1</data>
  <data key="d3">False</data>
  <data key="d4">Ap4s1</data>
  <data key="d5">-</data>
  <data key="d6">Yes</data>
</node>
<node id="50841">
  <data key="d0">50841</data>
  <data key="d1">Myt1l</data>
  <data key="d2">Myt1l</data>
  <data key="d3">False</data>
  <data key="d4">Myt1l</data>
  <data key="d5">-</data>
  <data key="d6">Yes</data>
</node>
<node id="50839">
  <data key="d0">50839</data>
  <data key="d1">Itpr2</data>
  <data key="d2">Itpr2</data>
  <data key="d3">False</data>
  <data key="d4">Itpr2</data>
  <data key="d5">-</data>
  <data key="d6">Yes</data>
</node>
<node id="50837">
  <data key="d0">50837</data>
  <data key="d1">Carmil1</data>
  <data key="d2">Carmil1</data>
  <data key="d3">False</data>
  <data key="d4">Carmil1</data>
  <data key="d5">-</data>
  <data key="d6">Yes</data>
</node>
<node id="50835">
  <data key="d0">50835</data>
  <data key="d1">Spats2l</data>
  <data key="d2">Spats2l</data>
  <data key="d3">False</data>
  <data key="d4">Spats2l</data>
  <data key="d5">-</data>
  <data key="d6">Yes</data>
</node>
<node id="50833">
  <data key="d0">50833</data>
  <data key="d1">Rnf150</data>
  <data key="d2">Rnf150</data>
  <data key="d3">False</data>
  <data key="d4">Rnf150</data>
  <data key="d5">-</data>
  <data key="d6">Yes</data>
</node>
<node id="50831">
  <data key="d0">50831</data>
  <data key="d1">Prickle2</data>
  <data key="d2">Prickle2</data>
  <data key="d3">False</data>
  <data key="d4">Prickle2</data>
  <data key="d5">-</data>
  <data key="d6">Yes</data>
</node>
<node id="50829">
  <data key="d0">50829</data>
  <data key="d1">Macrod2</data>
  <data key="d2">Macrod2</data>
  <data key="d3">False</data>
  <data key="d4">Macrod2</data>
  <data key="d5">-</data>
  <data key="d6">Yes</data>
</node>
<node id="50827">
  <data key="d0">50827</data>
  <data key="d1">Flna</data>
  <data key="d2">Flna</data>
  <data key="d3">False</data>
  <data key="d4">Flna</data>
  <data key="d5">-</data>
  <data key="d6">Yes</data>
</node>
<node id="50825">
  <data key="d0">50825</data>
  <data key="d1">Fam110b</data>
  <data key="d2">Fam110b</data>
  <data key="d3">False</data>
  <data key="d4">Fam110b</data>
  <data key="d5">-</data>
  <data key="d6">Yes</data>
</node>
<node id="50823">
  <data key="d0">50823</data>
  <data key="d1">Chn1</data>
  <data key="d2">Chn1</data>
  <data key="d3">False</data>
  <data key="d4">Chn1</data>
  <data key="d5">-</data>
  <data key="d6">Yes</data>
</node>
<node id="50821">
  <data key="d0">50821</data>
  <data key="d1">Cd226</data>
  <data key="d2">Cd226</data>
  <data key="d3">False</data>
  <data key="d4">Cd226</data>
  <data key="d5">-</data>
  <data key="d6">Yes</data>
</node>
<node id="50819">
  <data key="d0">50819</data>
  <data key="d1">Atxn1</data>
  <data key="d2">Atxn1</data>
  <data key="d3">False</data>
  <data key="d4">Atxn1</data>
  <data key="d5">-</data>
  <data key="d6">Yes</data>
</node>
<node id="50817">
  <data key="d0">50817</data>
  <data key="d1">Pbx3</data>
  <data key="d2">Pbx3</data>
  <data key="d3">False</data>
  <data key="d4">Pbx3</data>
  <data key="d5">-</data>
  <data key="d6">Yes</data>
</node>
<node id="50815">
  <data key="d0">50815</data>
  <data key="d1">Nfasc</data>
  <data key="d2">Nfasc</data>
  <data key="d3">False</data>
  <data key="d4">Nfasc</data>
  <data key="d5">-</data>
  <data key="d6">Yes</data>
</node>
<node id="50813">
  <data key="d0">50813</data>
  <data key="d1">Hip1</data>
  <data key="d2">Hip1</data>
  <data key="d3">False</data>
  <data key="d4">Hip1</data>
  <data key="d5">-</data>
  <data key="d6">Yes</data>
</node>
<node id="50811">
  <data key="d0">50811</data>
  <data key="d1">Garnl3</data>
  <data key="d2">Garnl3</data>
  <data key="d3">False</data>
  <data key="d4">Garnl3</data>
  <data key="d5">-</data>
  <data key="d6">Yes</data>
</node>
<node id="50809">
  <data key="d0">50809</data>
  <data key="d1">6430548m08rik</data>
  <data key="d2">6430548m08rik</data>
  <data key="d3">False</data>
  <data key="d4">6430548m08rik</data>
  <data key="d5">-</data>
  <data key="d6">Yes</data>
</node>
<node id="50807">
  <data key="d0">50807</data>
  <data key="d1">Tshr</data>
  <data key="d2">Tshr</data>
  <data key="d3">False</data>
  <data key="d4">Tshr</data>
  <data key="d5">-</data>
  <data key="d6">Yes</data>
</node>
<node id="50805">
  <data key="d0">50805</data>
  <data key="d1">Krt12</data>
  <data key="d2">Krt12</data>
  <data key="d3">False</data>
  <data key="d4">Krt12</data>
  <data key="d5">-</data>
  <data key="d6">Yes</data>
</node>
<node id="50803">
  <data key="d0">50803</data>
  <data key="d1">Rad51b</data>
  <data key="d2">Rad51b</data>
  <data key="d3">False</data>
  <data key="d4">Rad51b</data>
  <data key="d5">-</data>
  <data key="d6">Yes</data>
</node>
<node id="50801">
  <data key="d0">50801</data>
  <data key="d1">Lonp1</data>
  <data key="d2">Lonp1</data>
  <data key="d3">False</data>
  <data key="d4">Lonp1</data>
  <data key="d5">-</data>
  <data key="d6">Yes</data>
</node>
<node id="50799">
  <data key="d0">50799</data>
  <data key="d1">Cd22</data>
  <data key="d2">Cd22</data>
  <data key="d3">False</data>
  <data key="d4">Cd22</data>
  <data key="d5">-</data>
  <data key="d6">Yes</data>
</node>
<node id="50797">
  <data key="d0">50797</data>
  <data key="d1">Akna</data>
  <data key="d2">Akna</data>
  <data key="d3">False</data>
  <data key="d4">Akna</data>
  <data key="d5">-</data>
  <data key="d6">Yes</data>
</node>
<node id="50795">
  <data key="d0">50795</data>
  <data key="d1">Myo1e</data>
  <data key="d2">Myo1e</data>
  <data key="d3">False</data>
  <data key="d4">Myo1e</data>
  <data key="d5">-</data>
  <data key="d6">Yes</data>
</node>
<node id="50793">
  <data key="d0">50793</data>
  <data key="d1">Mbnl2</data>
  <data key="d2">Mbnl2</data>
  <data key="d3">False</data>
  <data key="d4">Mbnl2</data>
  <data key="d5">-</data>
  <data key="d6">Yes</data>
</node>
<node id="50791">
  <data key="d0">50791</data>
  <data key="d1">Rapgef4</data>
  <data key="d2">Rapgef4</data>
  <data key="d3">False</data>
  <data key="d4">Rapgef4</data>
  <data key="d5">-</data>
  <data key="d6">Yes</data>
</node>
<node id="50789">
  <data key="d0">50789</data>
  <data key="d1">Cped1</data>
  <data key="d2">Cped1</data>
  <data key="d3">False</data>
  <data key="d4">Cped1</data>
  <data key="d5">-</data>
  <data key="d6">Yes</data>
</node>
<node id="50787">
  <data key="d0">50787</data>
  <data key="d1">Cacna2d1</data>
  <data key="d2">Cacna2d1</data>
  <data key="d3">False</data>
  <data key="d4">Cacna2d1</data>
  <data key="d5">-</data>
  <data key="d6">Yes</data>
</node>
<node id="50785">
  <data key="d0">50785</data>
  <data key="d1">Arap2</data>
  <data key="d2">Arap2</data>
  <data key="d3">False</data>
  <data key="d4">Arap2</data>
  <data key="d5">-</data>
  <data key="d6">Yes</data>
</node>
<node id="50783">
  <data key="d0">50783</data>
  <data key="d1">Zcwpw1</data>
  <data key="d2">Zcwpw1</data>
  <data key="d3">False</data>
  <data key="d4">Zcwpw1</data>
  <data key="d5">-</data>
  <data key="d6">Yes</data>
</node>
<node id="50781">
  <data key="d0">50781</data>
  <data key="d1">Wdr12</data>
  <data key="d2">Wdr12</data>
  <data key="d3">False</data>
  <data key="d4">Wdr12</data>
  <data key="d5">-</data>
  <data key="d6">Yes</data>
</node>
<node id="50779">
  <data key="d0">50779</data>
  <data key="d1">Uimc1</data>
  <data key="d2">Uimc1</data>
  <data key="d3">False</data>
  <data key="d4">Uimc1</data>
  <data key="d5">-</data>
  <data key="d6">Yes</data>
</node>
<node id="50777">
  <data key="d0">50777</data>
  <data key="d1">U2af2</data>
  <data key="d2">U2af2</data>
  <data key="d3">False</data>
  <data key="d4">U2af2</data>
  <data key="d5">-</data>
  <data key="d6">Yes</data>
</node>
<node id="50775">
  <data key="d0">50775</data>
  <data key="d1">Trappc3</data>
  <data key="d2">Trappc3</data>
  <data key="d3">False</data>
  <data key="d4">Trappc3</data>
  <data key="d5">-</data>
  <data key="d6">Yes</data>
</node>
<node id="50773">
  <data key="d0">50773</data>
  <data key="d1">Tob2</data>
  <data key="d2">Tob2</data>
  <data key="d3">False</data>
  <data key="d4">Tob2</data>
  <data key="d5">-</data>
  <data key="d6">Yes</data>
</node>
<node id="50771">
  <data key="d0">50771</data>
  <data key="d1">Tmem104</data>
  <data key="d2">Tmem104</data>
  <data key="d3">False</data>
  <data key="d4">Tmem104</data>
  <data key="d5">-</data>
  <data key="d6">Yes</data>
</node>
<node id="50769">
  <data key="d0">50769</data>
  <data key="d1">Tcaim</data>
  <data key="d2">Tcaim</data>
  <data key="d3">False</data>
  <data key="d4">Tcaim</data>
  <data key="d5">-</data>
  <data key="d6">Yes</data>
</node>
<node id="50767">
  <data key="d0">50767</data>
  <data key="d1">Tbcb</data>
  <data key="d2">Tbcb</data>
  <data key="d3">False</data>
  <data key="d4">Tbcb</data>
  <data key="d5">-</data>
  <data key="d6">Yes</data>
</node>
<node id="50765">
  <data key="d0">50765</data>
  <data key="d1">Sugp2</data>
  <data key="d2">Sugp2</data>
  <data key="d3">False</data>
  <data key="d4">Sugp2</data>
  <data key="d5">-</data>
  <data key="d6">Yes</data>
</node>
<node id="50763">
  <data key="d0">50763</data>
  <data key="d1">Ssh2</data>
  <data key="d2">Ssh2</data>
  <data key="d3">False</data>
  <data key="d4">Ssh2</data>
  <data key="d5">-</data>
  <data key="d6">Yes</data>
</node>
<node id="50761">
  <data key="d0">50761</data>
  <data key="d1">Serp1</data>
  <data key="d2">Serp1</data>
  <data key="d3">False</data>
  <data key="d4">Serp1</data>
  <data key="d5">-</data>
  <data key="d6">Yes</data>
</node>
<node id="50759">
  <data key="d0">50759</data>
  <data key="d1">Rubcn</data>
  <data key="d2">Rubcn</data>
  <data key="d3">False</data>
  <data key="d4">Rubcn</data>
  <data key="d5">-</data>
  <data key="d6">Yes</data>
</node>
<node id="50757">
  <data key="d0">50757</data>
  <data key="d1">Rsrp1</data>
  <data key="d2">Rsrp1</data>
  <data key="d3">False</data>
  <data key="d4">Rsrp1</data>
  <data key="d5">-</data>
  <data key="d6">Yes</data>
</node>
<node id="50755">
  <data key="d0">50755</data>
  <data key="d1">Rsph14</data>
  <data key="d2">Rsph14</data>
  <data key="d3">False</data>
  <data key="d4">Rsph14</data>
  <data key="d5">-</data>
  <data key="d6">Yes</data>
</node>
<node id="50753">
  <data key="d0">50753</data>
  <data key="d1">Pudp</data>
  <data key="d2">Pudp</data>
  <data key="d3">False</data>
  <data key="d4">Pudp</data>
  <data key="d5">-</data>
  <data key="d6">Yes</data>
</node>
<node id="50751">
  <data key="d0">50751</data>
  <data key="d1">Psd</data>
  <data key="d2">Psd</data>
  <data key="d3">False</data>
  <data key="d4">Psd</data>
  <data key="d5">-</data>
  <data key="d6">Yes</data>
</node>
<node id="50749">
  <data key="d0">50749</data>
  <data key="d1">Polr2b</data>
  <data key="d2">Polr2b</data>
  <data key="d3">False</data>
  <data key="d4">Polr2b</data>
  <data key="d5">-</data>
  <data key="d6">Yes</data>
</node>
<node id="50747">
  <data key="d0">50747</data>
  <data key="d1">Pkmyt1</data>
  <data key="d2">Pkmyt1</data>
  <data key="d3">False</data>
  <data key="d4">Pkmyt1</data>
  <data key="d5">-</data>
  <data key="d6">Yes</data>
</node>
<node id="50745">
  <data key="d0">50745</data>
  <data key="d1">Pcif1</data>
  <data key="d2">Pcif1</data>
  <data key="d3">False</data>
  <data key="d4">Pcif1</data>
  <data key="d5">-</data>
  <data key="d6">Yes</data>
</node>
<node id="50743">
  <data key="d0">50743</data>
  <data key="d1">Pacs2</data>
  <data key="d2">Pacs2</data>
  <data key="d3">False</data>
  <data key="d4">Pacs2</data>
  <data key="d5">-</data>
  <data key="d6">Yes</data>
</node>
<node id="50741">
  <data key="d0">50741</data>
  <data key="d1">Narf</data>
  <data key="d2">Narf</data>
  <data key="d3">False</data>
  <data key="d4">Narf</data>
  <data key="d5">-</data>
  <data key="d6">Yes</data>
</node>
<node id="50739">
  <data key="d0">50739</data>
  <data key="d1">Mrpl36</data>
  <data key="d2">Mrpl36</data>
  <data key="d3">False</data>
  <data key="d4">Mrpl36</data>
  <data key="d5">-</data>
  <data key="d6">Yes</data>
</node>
<node id="50737">
  <data key="d0">50737</data>
  <data key="d1">Mepce</data>
  <data key="d2">Mepce</data>
  <data key="d3">False</data>
  <data key="d4">Mepce</data>
  <data key="d5">-</data>
  <data key="d6">Yes</data>
</node>
<node id="50735">
  <data key="d0">50735</data>
  <data key="d1">Luc7l2</data>
  <data key="d2">Luc7l2</data>
  <data key="d3">False</data>
  <data key="d4">Luc7l2</data>
  <data key="d5">-</data>
  <data key="d6">Yes</data>
</node>
<node id="50733">
  <data key="d0">50733</data>
  <data key="d1">Get1</data>
  <data key="d2">Get1</data>
  <data key="d3">False</data>
  <data key="d4">Get1</data>
  <data key="d5">-</data>
  <data key="d6">Yes</data>
</node>
<node id="50731">
  <data key="d0">50731</data>
  <data key="d1">Fbxl15</data>
  <data key="d2">Fbxl15</data>
  <data key="d3">False</data>
  <data key="d4">Fbxl15</data>
  <data key="d5">-</data>
  <data key="d6">Yes</data>
</node>
<node id="50729">
  <data key="d0">50729</data>
  <data key="d1">Fam222b</data>
  <data key="d2">Fam222b</data>
  <data key="d3">False</data>
  <data key="d4">Fam222b</data>
  <data key="d5">-</data>
  <data key="d6">Yes</data>
</node>
<node id="50727">
  <data key="d0">50727</data>
  <data key="d1">Fads2</data>
  <data key="d2">Fads2</data>
  <data key="d3">False</data>
  <data key="d4">Fads2</data>
  <data key="d5">-</data>
  <data key="d6">Yes</data>
</node>
<node id="50725">
  <data key="d0">50725</data>
  <data key="d1">Eif4enif1</data>
  <data key="d2">Eif4enif1</data>
  <data key="d3">False</data>
  <data key="d4">Eif4enif1</data>
  <data key="d5">-</data>
  <data key="d6">Yes</data>
</node>
<node id="50723">
  <data key="d0">50723</data>
  <data key="d1">Dedd2</data>
  <data key="d2">Dedd2</data>
  <data key="d3">False</data>
  <data key="d4">Dedd2</data>
  <data key="d5">-</data>
  <data key="d6">Yes</data>
</node>
<node id="50721">
  <data key="d0">50721</data>
  <data key="d1">Clasp1</data>
  <data key="d2">Clasp1</data>
  <data key="d3">False</data>
  <data key="d4">Clasp1</data>
  <data key="d5">-</data>
  <data key="d6">Yes</data>
</node>
<node id="50719">
  <data key="d0">50719</data>
  <data key="d1">Cic</data>
  <data key="d2">Cic</data>
  <data key="d3">False</data>
  <data key="d4">Cic</data>
  <data key="d5">-</data>
  <data key="d6">Yes</data>
</node>
<node id="50717">
  <data key="d0">50717</data>
  <data key="d1">B9d1</data>
  <data key="d2">B9d1</data>
  <data key="d3">False</data>
  <data key="d4">B9d1</data>
  <data key="d5">-</data>
  <data key="d6">Yes</data>
</node>
<node id="50715">
  <data key="d0">50715</data>
  <data key="d1">Arrdc3</data>
  <data key="d2">Arrdc3</data>
  <data key="d3">False</data>
  <data key="d4">Arrdc3</data>
  <data key="d5">-</data>
  <data key="d6">Yes</data>
</node>
<node id="50713">
  <data key="d0">50713</data>
  <data key="d1">Armc6</data>
  <data key="d2">Armc6</data>
  <data key="d3">False</data>
  <data key="d4">Armc6</data>
  <data key="d5">-</data>
  <data key="d6">Yes</data>
</node>
<node id="50711">
  <data key="d0">50711</data>
  <data key="d1">9930021j03rik</data>
  <data key="d2">9930021j03rik</data>
  <data key="d3">False</data>
  <data key="d4">9930021j03rik</data>
  <data key="d5">-</data>
  <data key="d6">Yes</data>
</node>
<node id="50709">
  <data key="d0">50709</data>
  <data key="d1">Prdx5</data>
  <data key="d2">Prdx5</data>
  <data key="d3">False</data>
  <data key="d4">Prdx5</data>
  <data key="d5">-</data>
  <data key="d6">Yes</data>
</node>
<node id="50707">
  <data key="d0">50707</data>
  <data key="d1">Capns1</data>
  <data key="d2">Capns1</data>
  <data key="d3">False</data>
  <data key="d4">Capns1</data>
  <data key="d5">-</data>
  <data key="d6">Yes</data>
</node>
<node id="50705">
  <data key="d0">50705</data>
  <data key="d1">Scnn1b</data>
  <data key="d2">Scnn1b</data>
  <data key="d3">False</data>
  <data key="d4">Scnn1b</data>
  <data key="d5">-</data>
  <data key="d6">Yes</data>
</node>
<node id="50703">
  <data key="d0">50703</data>
  <data key="d1">Wbp1l</data>
  <data key="d2">Wbp1l</data>
  <data key="d3">False</data>
  <data key="d4">Wbp1l</data>
  <data key="d5">-</data>
  <data key="d6">Yes</data>
</node>
<node id="50701">
  <data key="d0">50701</data>
  <data key="d1">Lpar1</data>
  <data key="d2">Lpar1</data>
  <data key="d3">False</data>
  <data key="d4">Lpar1</data>
  <data key="d5">-</data>
  <data key="d6">Yes</data>
</node>
<node id="50699">
  <data key="d0">50699</data>
  <data key="d1">Ccdc6</data>
  <data key="d2">Ccdc6</data>
  <data key="d3">False</data>
  <data key="d4">Ccdc6</data>
  <data key="d5">-</data>
  <data key="d6">Yes</data>
</node>
<node id="50697">
  <data key="d0">50697</data>
  <data key="d1">Rln1</data>
  <data key="d2">Rln1</data>
  <data key="d3">False</data>
  <data key="d4">Rln1</data>
  <data key="d5">-</data>
  <data key="d6">Yes</data>
</node>
<node id="50695">
  <data key="d0">50695</data>
  <data key="d1">Vps54</data>
  <data key="d2">Vps54</data>
  <data key="d3">False</data>
  <data key="d4">Vps54</data>
  <data key="d5">-</data>
  <data key="d6">Yes</data>
</node>
<node id="50693">
  <data key="d0">50693</data>
  <data key="d1">Trnp1</data>
  <data key="d2">Trnp1</data>
  <data key="d3">False</data>
  <data key="d4">Trnp1</data>
  <data key="d5">-</data>
  <data key="d6">Yes</data>
</node>
<node id="50691">
  <data key="d0">50691</data>
  <data key="d1">Slc1a7</data>
  <data key="d2">Slc1a7</data>
  <data key="d3">False</data>
  <data key="d4">Slc1a7</data>
  <data key="d5">-</data>
  <data key="d6">Yes</data>
</node>
<node id="50689">
  <data key="d0">50689</data>
  <data key="d1">Sfxn5</data>
  <data key="d2">Sfxn5</data>
  <data key="d3">False</data>
  <data key="d4">Sfxn5</data>
  <data key="d5">-</data>
  <data key="d6">Yes</data>
</node>
<node id="50687">
  <data key="d0">50687</data>
  <data key="d1">Rab31</data>
  <data key="d2">Rab31</data>
  <data key="d3">False</data>
  <data key="d4">Rab31</data>
  <data key="d5">-</data>
  <data key="d6">Yes</data>
</node>
<node id="50685">
  <data key="d0">50685</data>
  <data key="d1">Plcd3</data>
  <data key="d2">Plcd3</data>
  <data key="d3">False</data>
  <data key="d4">Plcd3</data>
  <data key="d5">-</data>
  <data key="d6">Yes</data>
</node>
<node id="50683">
  <data key="d0">50683</data>
  <data key="d1">Plcb1</data>
  <data key="d2">Plcb1</data>
  <data key="d3">False</data>
  <data key="d4">Plcb1</data>
  <data key="d5">-</data>
  <data key="d6">Yes</data>
</node>
<node id="50681">
  <data key="d0">50681</data>
  <data key="d1">Phactr2</data>
  <data key="d2">Phactr2</data>
  <data key="d3">False</data>
  <data key="d4">Phactr2</data>
  <data key="d5">-</data>
  <data key="d6">Yes</data>
</node>
<node id="50679">
  <data key="d0">50679</data>
  <data key="d1">Gpt2</data>
  <data key="d2">Gpt2</data>
  <data key="d3">False</data>
  <data key="d4">Gpt2</data>
  <data key="d5">-</data>
  <data key="d6">Yes</data>
</node>
<node id="50677">
  <data key="d0">50677</data>
  <data key="d1">Arhgef16</data>
  <data key="d2">Arhgef16</data>
  <data key="d3">False</data>
  <data key="d4">Arhgef16</data>
  <data key="d5">-</data>
  <data key="d6">Yes</data>
</node>
<node id="50675">
  <data key="d0">50675</data>
  <data key="d1">Myh6</data>
  <data key="d2">Myh6</data>
  <data key="d3">False</data>
  <data key="d4">Myh6</data>
  <data key="d5">-</data>
  <data key="d6">Yes</data>
</node>
<node id="50673">
  <data key="d0">50673</data>
  <data key="d1">Zfp469</data>
  <data key="d2">Zfp469</data>
  <data key="d3">False</data>
  <data key="d4">Zfp469</data>
  <data key="d5">-</data>
  <data key="d6">Yes</data>
</node>
<node id="50671">
  <data key="d0">50671</data>
  <data key="d1">Unkl</data>
  <data key="d2">Unkl</data>
  <data key="d3">False</data>
  <data key="d4">Unkl</data>
  <data key="d5">-</data>
  <data key="d6">Yes</data>
</node>
<node id="50669">
  <data key="d0">50669</data>
  <data key="d1">Sdk2</data>
  <data key="d2">Sdk2</data>
  <data key="d3">False</data>
  <data key="d4">Sdk2</data>
  <data key="d5">-</data>
  <data key="d6">Yes</data>
</node>
<node id="50667">
  <data key="d0">50667</data>
  <data key="d1">Rhbdf2</data>
  <data key="d2">Rhbdf2</data>
  <data key="d3">False</data>
  <data key="d4">Rhbdf2</data>
  <data key="d5">-</data>
  <data key="d6">Yes</data>
</node>
<node id="50665">
  <data key="d0">50665</data>
  <data key="d1">Prkar1b</data>
  <data key="d2">Prkar1b</data>
  <data key="d3">False</data>
  <data key="d4">Prkar1b</data>
  <data key="d5">-</data>
  <data key="d6">Yes</data>
</node>
<node id="50663">
  <data key="d0">50663</data>
  <data key="d1">Osbpl5</data>
  <data key="d2">Osbpl5</data>
  <data key="d3">False</data>
  <data key="d4">Osbpl5</data>
  <data key="d5">-</data>
  <data key="d6">Yes</data>
</node>
<node id="50661">
  <data key="d0">50661</data>
  <data key="d1">Kif21b</data>
  <data key="d2">Kif21b</data>
  <data key="d3">False</data>
  <data key="d4">Kif21b</data>
  <data key="d5">-</data>
  <data key="d6">Yes</data>
</node>
<node id="50659">
  <data key="d0">50659</data>
  <data key="d1">Fgd5</data>
  <data key="d2">Fgd5</data>
  <data key="d3">False</data>
  <data key="d4">Fgd5</data>
  <data key="d5">-</data>
  <data key="d6">Yes</data>
</node>
<node id="50657">
  <data key="d0">50657</data>
  <data key="d1">Crb2</data>
  <data key="d2">Crb2</data>
  <data key="d3">False</data>
  <data key="d4">Crb2</data>
  <data key="d5">-</data>
  <data key="d6">Yes</data>
</node>
<node id="50655">
  <data key="d0">50655</data>
  <data key="d1">Wtap</data>
  <data key="d2">Wtap</data>
  <data key="d3">False</data>
  <data key="d4">Wtap</data>
  <data key="d5">-</data>
  <data key="d6">Yes</data>
</node>
<node id="50653">
  <data key="d0">50653</data>
  <data key="d1">Usp37</data>
  <data key="d2">Usp37</data>
  <data key="d3">False</data>
  <data key="d4">Usp37</data>
  <data key="d5">-</data>
  <data key="d6">Yes</data>
</node>
<node id="50651">
  <data key="d0">50651</data>
  <data key="d1">Txnl1</data>
  <data key="d2">Txnl1</data>
  <data key="d3">False</data>
  <data key="d4">Txnl1</data>
  <data key="d5">-</data>
  <data key="d6">Yes</data>
</node>
<node id="50649">
  <data key="d0">50649</data>
  <data key="d1">Tti1</data>
  <data key="d2">Tti1</data>
  <data key="d3">False</data>
  <data key="d4">Tti1</data>
  <data key="d5">-</data>
  <data key="d6">Yes</data>
</node>
<node id="50647">
  <data key="d0">50647</data>
  <data key="d1">Trip13</data>
  <data key="d2">Trip13</data>
  <data key="d3">False</data>
  <data key="d4">Trip13</data>
  <data key="d5">-</data>
  <data key="d6">Yes</data>
</node>
<node id="50645">
  <data key="d0">50645</data>
  <data key="d1">Tomm40</data>
  <data key="d2">Tomm40</data>
  <data key="d3">False</data>
  <data key="d4">Tomm40</data>
  <data key="d5">-</data>
  <data key="d6">Yes</data>
</node>
<node id="50643">
  <data key="d0">50643</data>
  <data key="d1">Tnrc6a</data>
  <data key="d2">Tnrc6a</data>
  <data key="d3">False</data>
  <data key="d4">Tnrc6a</data>
  <data key="d5">-</data>
  <data key="d6">Yes</data>
</node>
<node id="50641">
  <data key="d0">50641</data>
  <data key="d1">Tmem248</data>
  <data key="d2">Tmem248</data>
  <data key="d3">False</data>
  <data key="d4">Tmem248</data>
  <data key="d5">-</data>
  <data key="d6">Yes</data>
</node>
<node id="50639">
  <data key="d0">50639</data>
  <data key="d1">Tmco1</data>
  <data key="d2">Tmco1</data>
  <data key="d3">False</data>
  <data key="d4">Tmco1</data>
  <data key="d5">-</data>
  <data key="d6">Yes</data>
</node>
<node id="50637">
  <data key="d0">50637</data>
  <data key="d1">Tma7</data>
  <data key="d2">Tma7</data>
  <data key="d3">False</data>
  <data key="d4">Tma7</data>
  <data key="d5">-</data>
  <data key="d6">Yes</data>
</node>
<node id="50635">
  <data key="d0">50635</data>
  <data key="d1">Tbc1d22a</data>
  <data key="d2">Tbc1d22a</data>
  <data key="d3">False</data>
  <data key="d4">Tbc1d22a</data>
  <data key="d5">-</data>
  <data key="d6">Yes</data>
</node>
<node id="50633">
  <data key="d0">50633</data>
  <data key="d1">Snrpf</data>
  <data key="d2">Snrpf</data>
  <data key="d3">False</data>
  <data key="d4">Snrpf</data>
  <data key="d5">-</data>
  <data key="d6">Yes</data>
</node>
<node id="50631">
  <data key="d0">50631</data>
  <data key="d1">Smarcd2</data>
  <data key="d2">Smarcd2</data>
  <data key="d3">False</data>
  <data key="d4">Smarcd2</data>
  <data key="d5">-</data>
  <data key="d6">Yes</data>
</node>
<node id="50629">
  <data key="d0">50629</data>
  <data key="d1">Skida1</data>
  <data key="d2">Skida1</data>
  <data key="d3">False</data>
  <data key="d4">Skida1</data>
  <data key="d5">-</data>
  <data key="d6">Yes</data>
</node>
<node id="50627">
  <data key="d0">50627</data>
  <data key="d1">Selenoi</data>
  <data key="d2">Selenoi</data>
  <data key="d3">False</data>
  <data key="d4">Selenoi</data>
  <data key="d5">-</data>
  <data key="d6">Yes</data>
</node>
<node id="50625">
  <data key="d0">50625</data>
  <data key="d1">Scnm1</data>
  <data key="d2">Scnm1</data>
  <data key="d3">False</data>
  <data key="d4">Scnm1</data>
  <data key="d5">-</data>
  <data key="d6">Yes</data>
</node>
<node id="50623">
  <data key="d0">50623</data>
  <data key="d1">Sap18b</data>
  <data key="d2">Sap18b</data>
  <data key="d3">False</data>
  <data key="d4">Sap18b</data>
  <data key="d5">-</data>
  <data key="d6">Yes</data>
</node>
<node id="50621">
  <data key="d0">50621</data>
  <data key="d1">Sap18</data>
  <data key="d2">Sap18</data>
  <data key="d3">False</data>
  <data key="d4">Sap18</data>
  <data key="d5">-</data>
  <data key="d6">Yes</data>
</node>
<node id="50619">
  <data key="d0">50619</data>
  <data key="d1">Rps6kc1</data>
  <data key="d2">Rps6kc1</data>
  <data key="d3">False</data>
  <data key="d4">Rps6kc1</data>
  <data key="d5">-</data>
  <data key="d6">Yes</data>
</node>
<node id="50617">
  <data key="d0">50617</data>
  <data key="d1">Rps3a1</data>
  <data key="d2">Rps3a1</data>
  <data key="d3">False</data>
  <data key="d4">Rps3a1</data>
  <data key="d5">-</data>
  <data key="d6">Yes</data>
</node>
<node id="50615">
  <data key="d0">50615</data>
  <data key="d1">Rps21</data>
  <data key="d2">Rps21</data>
  <data key="d3">False</data>
  <data key="d4">Rps21</data>
  <data key="d5">-</data>
  <data key="d6">Yes</data>
</node>
<node id="50613">
  <data key="d0">50613</data>
  <data key="d1">Rprd1b</data>
  <data key="d2">Rprd1b</data>
  <data key="d3">False</data>
  <data key="d4">Rprd1b</data>
  <data key="d5">-</data>
  <data key="d6">Yes</data>
</node>
<node id="50611">
  <data key="d0">50611</data>
  <data key="d1">Rab11fip2</data>
  <data key="d2">Rab11fip2</data>
  <data key="d3">False</data>
  <data key="d4">Rab11fip2</data>
  <data key="d5">-</data>
  <data key="d6">Yes</data>
</node>
<node id="50609">
  <data key="d0">50609</data>
  <data key="d1">Ptar1</data>
  <data key="d2">Ptar1</data>
  <data key="d3">False</data>
  <data key="d4">Ptar1</data>
  <data key="d5">-</data>
  <data key="d6">Yes</data>
</node>
<node id="50607">
  <data key="d0">50607</data>
  <data key="d1">Prpf40a</data>
  <data key="d2">Prpf40a</data>
  <data key="d3">False</data>
  <data key="d4">Prpf40a</data>
  <data key="d5">-</data>
  <data key="d6">Yes</data>
</node>
<node id="50605">
  <data key="d0">50605</data>
  <data key="d1">Parpbp</data>
  <data key="d2">Parpbp</data>
  <data key="d3">False</data>
  <data key="d4">Parpbp</data>
  <data key="d5">-</data>
  <data key="d6">Yes</data>
</node>
<node id="50603">
  <data key="d0">50603</data>
  <data key="d1">Nup37</data>
  <data key="d2">Nup37</data>
  <data key="d3">False</data>
  <data key="d4">Nup37</data>
  <data key="d5">-</data>
  <data key="d6">Yes</data>
</node>
<node id="50601">
  <data key="d0">50601</data>
  <data key="d1">Nup107</data>
  <data key="d2">Nup107</data>
  <data key="d3">False</data>
  <data key="d4">Nup107</data>
  <data key="d5">-</data>
  <data key="d6">Yes</data>
</node>
<node id="50599">
  <data key="d0">50599</data>
  <data key="d1">Nfxl1</data>
  <data key="d2">Nfxl1</data>
  <data key="d3">False</data>
  <data key="d4">Nfxl1</data>
  <data key="d5">-</data>
  <data key="d6">Yes</data>
</node>
<node id="50597">
  <data key="d0">50597</data>
  <data key="d1">Ndufs6</data>
  <data key="d2">Ndufs6</data>
  <data key="d3">False</data>
  <data key="d4">Ndufs6</data>
  <data key="d5">-</data>
  <data key="d6">Yes</data>
</node>
<node id="50595">
  <data key="d0">50595</data>
  <data key="d1">Ndufb7</data>
  <data key="d2">Ndufb7</data>
  <data key="d3">False</data>
  <data key="d4">Ndufb7</data>
  <data key="d5">-</data>
  <data key="d6">Yes</data>
</node>
<node id="50593">
  <data key="d0">50593</data>
  <data key="d1">Naa50</data>
  <data key="d2">Naa50</data>
  <data key="d3">False</data>
  <data key="d4">Naa50</data>
  <data key="d5">-</data>
  <data key="d6">Yes</data>
</node>
<node id="50591">
  <data key="d0">50591</data>
  <data key="d1">Mrps28</data>
  <data key="d2">Mrps28</data>
  <data key="d3">False</data>
  <data key="d4">Mrps28</data>
  <data key="d5">-</data>
  <data key="d6">Yes</data>
</node>
<node id="50589">
  <data key="d0">50589</data>
  <data key="d1">Mrpl33</data>
  <data key="d2">Mrpl33</data>
  <data key="d3">False</data>
  <data key="d4">Mrpl33</data>
  <data key="d5">-</data>
  <data key="d6">Yes</data>
</node>
<node id="50587">
  <data key="d0">50587</data>
  <data key="d1">Mrpl20</data>
  <data key="d2">Mrpl20</data>
  <data key="d3">False</data>
  <data key="d4">Mrpl20</data>
  <data key="d5">-</data>
  <data key="d6">Yes</data>
</node>
<node id="50585">
  <data key="d0">50585</data>
  <data key="d1">Map3k11</data>
  <data key="d2">Map3k11</data>
  <data key="d3">False</data>
  <data key="d4">Map3k11</data>
  <data key="d5">-</data>
  <data key="d6">Yes</data>
</node>
<node id="50583">
  <data key="d0">50583</data>
  <data key="d1">Lsm7</data>
  <data key="d2">Lsm7</data>
  <data key="d3">False</data>
  <data key="d4">Lsm7</data>
  <data key="d5">-</data>
  <data key="d6">Yes</data>
</node>
<node id="50581">
  <data key="d0">50581</data>
  <data key="d1">Krit1</data>
  <data key="d2">Krit1</data>
  <data key="d3">False</data>
  <data key="d4">Krit1</data>
  <data key="d5">-</data>
  <data key="d6">Yes</data>
</node>
<node id="50579">
  <data key="d0">50579</data>
  <data key="d1">Kmt5a</data>
  <data key="d2">Kmt5a</data>
  <data key="d3">False</data>
  <data key="d4">Kmt5a</data>
  <data key="d5">-</data>
  <data key="d6">Yes</data>
</node>
<node id="50577">
  <data key="d0">50577</data>
  <data key="d1">Kdm4d</data>
  <data key="d2">Kdm4d</data>
  <data key="d3">False</data>
  <data key="d4">Kdm4d</data>
  <data key="d5">-</data>
  <data key="d6">Yes</data>
</node>
<node id="50575">
  <data key="d0">50575</data>
  <data key="d1">Impact</data>
  <data key="d2">Impact</data>
  <data key="d3">False</data>
  <data key="d4">Impact</data>
  <data key="d5">-</data>
  <data key="d6">Yes</data>
</node>
<node id="50573">
  <data key="d0">50573</data>
  <data key="d1">Gpatch8</data>
  <data key="d2">Gpatch8</data>
  <data key="d3">False</data>
  <data key="d4">Gpatch8</data>
  <data key="d5">-</data>
  <data key="d6">Yes</data>
</node>
<node id="50571">
  <data key="d0">50571</data>
  <data key="d1">Golgb1</data>
  <data key="d2">Golgb1</data>
  <data key="d3">False</data>
  <data key="d4">Golgb1</data>
  <data key="d5">-</data>
  <data key="d6">Yes</data>
</node>
<node id="50569">
  <data key="d0">50569</data>
  <data key="d1">Gcn1</data>
  <data key="d2">Gcn1</data>
  <data key="d3">False</data>
  <data key="d4">Gcn1</data>
  <data key="d5">-</data>
  <data key="d6">Yes</data>
</node>
<node id="50567">
  <data key="d0">50567</data>
  <data key="d1">Fam193b</data>
  <data key="d2">Fam193b</data>
  <data key="d3">False</data>
  <data key="d4">Fam193b</data>
  <data key="d5">-</data>
  <data key="d6">Yes</data>
</node>
<node id="50565">
  <data key="d0">50565</data>
  <data key="d1">Eif3m</data>
  <data key="d2">Eif3m</data>
  <data key="d3">False</data>
  <data key="d4">Eif3m</data>
  <data key="d5">-</data>
  <data key="d6">Yes</data>
</node>
<node id="50563">
  <data key="d0">50563</data>
  <data key="d1">Dus1l</data>
  <data key="d2">Dus1l</data>
  <data key="d3">False</data>
  <data key="d4">Dus1l</data>
  <data key="d5">-</data>
  <data key="d6">Yes</data>
</node>
<node id="50561">
  <data key="d0">50561</data>
  <data key="d1">Dicer1</data>
  <data key="d2">Dicer1</data>
  <data key="d3">False</data>
  <data key="d4">Dicer1</data>
  <data key="d5">-</data>
  <data key="d6">Yes</data>
</node>
<node id="50559">
  <data key="d0">50559</data>
  <data key="d1">Ddx42</data>
  <data key="d2">Ddx42</data>
  <data key="d3">False</data>
  <data key="d4">Ddx42</data>
  <data key="d5">-</data>
  <data key="d6">Yes</data>
</node>
<node id="50557">
  <data key="d0">50557</data>
  <data key="d1">Cwc15</data>
  <data key="d2">Cwc15</data>
  <data key="d3">False</data>
  <data key="d4">Cwc15</data>
  <data key="d5">-</data>
  <data key="d6">Yes</data>
</node>
<node id="50555">
  <data key="d0">50555</data>
  <data key="d1">Cnot9</data>
  <data key="d2">Cnot9</data>
  <data key="d3">False</data>
  <data key="d4">Cnot9</data>
  <data key="d5">-</data>
  <data key="d6">Yes</data>
</node>
<node id="50553">
  <data key="d0">50553</data>
  <data key="d1">Chmp4b</data>
  <data key="d2">Chmp4b</data>
  <data key="d3">False</data>
  <data key="d4">Chmp4b</data>
  <data key="d5">-</data>
  <data key="d6">Yes</data>
</node>
<node id="50551">
  <data key="d0">50551</data>
  <data key="d1">Ccdc71</data>
  <data key="d2">Ccdc71</data>
  <data key="d3">False</data>
  <data key="d4">Ccdc71</data>
  <data key="d5">-</data>
  <data key="d6">Yes</data>
</node>
<node id="50549">
  <data key="d0">50549</data>
  <data key="d1">Ccdc51</data>
  <data key="d2">Ccdc51</data>
  <data key="d3">False</data>
  <data key="d4">Ccdc51</data>
  <data key="d5">-</data>
  <data key="d6">Yes</data>
</node>
<node id="50547">
  <data key="d0">50547</data>
  <data key="d1">Ccdc146</data>
  <data key="d2">Ccdc146</data>
  <data key="d3">False</data>
  <data key="d4">Ccdc146</data>
  <data key="d5">-</data>
  <data key="d6">Yes</data>
</node>
<node id="50545">
  <data key="d0">50545</data>
  <data key="d1">Brd9</data>
  <data key="d2">Brd9</data>
  <data key="d3">False</data>
  <data key="d4">Brd9</data>
  <data key="d5">-</data>
  <data key="d6">Yes</data>
</node>
<node id="50543">
  <data key="d0">50543</data>
  <data key="d1">Asb8</data>
  <data key="d2">Asb8</data>
  <data key="d3">False</data>
  <data key="d4">Asb8</data>
  <data key="d5">-</data>
  <data key="d6">Yes</data>
</node>
<node id="50541">
  <data key="d0">50541</data>
  <data key="d1">Anxa11</data>
  <data key="d2">Anxa11</data>
  <data key="d3">False</data>
  <data key="d4">Anxa11</data>
  <data key="d5">-</data>
  <data key="d6">Yes</data>
</node>
<node id="50539">
  <data key="d0">50539</data>
  <data key="d1">Ankib1</data>
  <data key="d2">Ankib1</data>
  <data key="d3">False</data>
  <data key="d4">Ankib1</data>
  <data key="d5">-</data>
  <data key="d6">Yes</data>
</node>
<node id="50537">
  <data key="d0">50537</data>
  <data key="d1">Agps</data>
  <data key="d2">Agps</data>
  <data key="d3">False</data>
  <data key="d4">Agps</data>
  <data key="d5">-</data>
  <data key="d6">Yes</data>
</node>
<node id="50535">
  <data key="d0">50535</data>
  <data key="d1">Adgrf3</data>
  <data key="d2">Adgrf3</data>
  <data key="d3">False</data>
  <data key="d4">Adgrf3</data>
  <data key="d5">-</data>
  <data key="d6">Yes</data>
</node>
<node id="50533">
  <data key="d0">50533</data>
  <data key="d1">Acbd3</data>
  <data key="d2">Acbd3</data>
  <data key="d3">False</data>
  <data key="d4">Acbd3</data>
  <data key="d5">-</data>
  <data key="d6">Yes</data>
</node>
<node id="50531">
  <data key="d0">50531</data>
  <data key="d1">Taf2</data>
  <data key="d2">Taf2</data>
  <data key="d3">False</data>
  <data key="d4">Taf2</data>
  <data key="d5">-</data>
  <data key="d6">Yes</data>
</node>
<node id="50529">
  <data key="d0">50529</data>
  <data key="d1">Snrnp200</data>
  <data key="d2">Snrnp200</data>
  <data key="d3">False</data>
  <data key="d4">Snrnp200</data>
  <data key="d5">-</data>
  <data key="d6">Yes</data>
</node>
<node id="50527">
  <data key="d0">50527</data>
  <data key="d1">Gcc2</data>
  <data key="d2">Gcc2</data>
  <data key="d3">False</data>
  <data key="d4">Gcc2</data>
  <data key="d5">-</data>
  <data key="d6">Yes</data>
</node>
<node id="50525">
  <data key="d0">50525</data>
  <data key="d1">Eif1</data>
  <data key="d2">Eif1</data>
  <data key="d3">False</data>
  <data key="d4">Eif1</data>
  <data key="d5">-</data>
  <data key="d6">Yes</data>
</node>
<node id="50523">
  <data key="d0">50523</data>
  <data key="d1">Cdc42ep4</data>
  <data key="d2">Cdc42ep4</data>
  <data key="d3">False</data>
  <data key="d4">Cdc42ep4</data>
  <data key="d5">-</data>
  <data key="d6">Yes</data>
</node>
<node id="50521">
  <data key="d0">50521</data>
  <data key="d1">Vipr1</data>
  <data key="d2">Vipr1</data>
  <data key="d3">False</data>
  <data key="d4">Vipr1</data>
  <data key="d5">-</data>
  <data key="d6">Yes</data>
</node>
<node id="50519">
  <data key="d0">50519</data>
  <data key="d1">Tmem14c</data>
  <data key="d2">Tmem14c</data>
  <data key="d3">False</data>
  <data key="d4">Tmem14c</data>
  <data key="d5">-</data>
  <data key="d6">Yes</data>
</node>
<node id="50517">
  <data key="d0">50517</data>
  <data key="d1">Srrm1</data>
  <data key="d2">Srrm1</data>
  <data key="d3">False</data>
  <data key="d4">Srrm1</data>
  <data key="d5">-</data>
  <data key="d6">Yes</data>
</node>
<node id="50515">
  <data key="d0">50515</data>
  <data key="d1">Sec22c</data>
  <data key="d2">Sec22c</data>
  <data key="d3">False</data>
  <data key="d4">Sec22c</data>
  <data key="d5">-</data>
  <data key="d6">Yes</data>
</node>
<node id="50513">
  <data key="d0">50513</data>
  <data key="d1">Rhof</data>
  <data key="d2">Rhof</data>
  <data key="d3">False</data>
  <data key="d4">Rhof</data>
  <data key="d5">-</data>
  <data key="d6">Yes</data>
</node>
<node id="50511">
  <data key="d0">50511</data>
  <data key="d1">Prdm11</data>
  <data key="d2">Prdm11</data>
  <data key="d3">False</data>
  <data key="d4">Prdm11</data>
  <data key="d5">-</data>
  <data key="d6">Yes</data>
</node>
<node id="50509">
  <data key="d0">50509</data>
  <data key="d1">Pex16</data>
  <data key="d2">Pex16</data>
  <data key="d3">False</data>
  <data key="d4">Pex16</data>
  <data key="d5">-</data>
  <data key="d6">Yes</data>
</node>
<node id="50507">
  <data key="d0">50507</data>
  <data key="d1">Pdia4</data>
  <data key="d2">Pdia4</data>
  <data key="d3">False</data>
  <data key="d4">Pdia4</data>
  <data key="d5">-</data>
  <data key="d6">Yes</data>
</node>
<node id="50505">
  <data key="d0">50505</data>
  <data key="d1">Pask</data>
  <data key="d2">Pask</data>
  <data key="d3">False</data>
  <data key="d4">Pask</data>
  <data key="d5">-</data>
  <data key="d6">Yes</data>
</node>
<node id="50503">
  <data key="d0">50503</data>
  <data key="d1">Otulinl</data>
  <data key="d2">Otulinl</data>
  <data key="d3">False</data>
  <data key="d4">Otulinl</data>
  <data key="d5">-</data>
  <data key="d6">Yes</data>
</node>
<node id="50501">
  <data key="d0">50501</data>
  <data key="d1">Mphosph9</data>
  <data key="d2">Mphosph9</data>
  <data key="d3">False</data>
  <data key="d4">Mphosph9</data>
  <data key="d5">-</data>
  <data key="d6">Yes</data>
</node>
<node id="50499">
  <data key="d0">50499</data>
  <data key="d1">Mlec</data>
  <data key="d2">Mlec</data>
  <data key="d3">False</data>
  <data key="d4">Mlec</data>
  <data key="d5">-</data>
  <data key="d6">Yes</data>
</node>
<node id="50497">
  <data key="d0">50497</data>
  <data key="d1">Mkrn1</data>
  <data key="d2">Mkrn1</data>
  <data key="d3">False</data>
  <data key="d4">Mkrn1</data>
  <data key="d5">-</data>
  <data key="d6">Yes</data>
</node>
<node id="50495">
  <data key="d0">50495</data>
  <data key="d1">Mat2b</data>
  <data key="d2">Mat2b</data>
  <data key="d3">False</data>
  <data key="d4">Mat2b</data>
  <data key="d5">-</data>
  <data key="d6">Yes</data>
</node>
<node id="50493">
  <data key="d0">50493</data>
  <data key="d1">Lypla1</data>
  <data key="d2">Lypla1</data>
  <data key="d3">False</data>
  <data key="d4">Lypla1</data>
  <data key="d5">-</data>
  <data key="d6">Yes</data>
</node>
<node id="50491">
  <data key="d0">50491</data>
  <data key="d1">Lipa</data>
  <data key="d2">Lipa</data>
  <data key="d3">False</data>
  <data key="d4">Lipa</data>
  <data key="d5">-</data>
  <data key="d6">Yes</data>
</node>
<node id="50489">
  <data key="d0">50489</data>
  <data key="d1">Lins1</data>
  <data key="d2">Lins1</data>
  <data key="d3">False</data>
  <data key="d4">Lins1</data>
  <data key="d5">-</data>
  <data key="d6">Yes</data>
</node>
<node id="50487">
  <data key="d0">50487</data>
  <data key="d1">Klhl25</data>
  <data key="d2">Klhl25</data>
  <data key="d3">False</data>
  <data key="d4">Klhl25</data>
  <data key="d5">-</data>
  <data key="d6">Yes</data>
</node>
<node id="50485">
  <data key="d0">50485</data>
  <data key="d1">Fzd2</data>
  <data key="d2">Fzd2</data>
  <data key="d3">False</data>
  <data key="d4">Fzd2</data>
  <data key="d5">-</data>
  <data key="d6">Yes</data>
</node>
<node id="50483">
  <data key="d0">50483</data>
  <data key="d1">Fam117a</data>
  <data key="d2">Fam117a</data>
  <data key="d3">False</data>
  <data key="d4">Fam117a</data>
  <data key="d5">-</data>
  <data key="d6">Yes</data>
</node>
<node id="50481">
  <data key="d0">50481</data>
  <data key="d1">Fads1</data>
  <data key="d2">Fads1</data>
  <data key="d3">False</data>
  <data key="d4">Fads1</data>
  <data key="d5">-</data>
  <data key="d6">Yes</data>
</node>
<node id="50479">
  <data key="d0">50479</data>
  <data key="d1">Eif2ak3</data>
  <data key="d2">Eif2ak3</data>
  <data key="d3">False</data>
  <data key="d4">Eif2ak3</data>
  <data key="d5">-</data>
  <data key="d6">Yes</data>
</node>
<node id="50477">
  <data key="d0">50477</data>
  <data key="d1">Dpf1</data>
  <data key="d2">Dpf1</data>
  <data key="d3">False</data>
  <data key="d4">Dpf1</data>
  <data key="d5">-</data>
  <data key="d6">Yes</data>
</node>
<node id="50475">
  <data key="d0">50475</data>
  <data key="d1">Dlg3</data>
  <data key="d2">Dlg3</data>
  <data key="d3">False</data>
  <data key="d4">Dlg3</data>
  <data key="d5">-</data>
  <data key="d6">Yes</data>
</node>
<node id="50473">
  <data key="d0">50473</data>
  <data key="d1">Coq10b</data>
  <data key="d2">Coq10b</data>
  <data key="d3">False</data>
  <data key="d4">Coq10b</data>
  <data key="d5">-</data>
  <data key="d6">Yes</data>
</node>
<node id="50471">
  <data key="d0">50471</data>
  <data key="d1">Brsk2</data>
  <data key="d2">Brsk2</data>
  <data key="d3">False</data>
  <data key="d4">Brsk2</data>
  <data key="d5">-</data>
  <data key="d6">Yes</data>
</node>
<node id="50469">
  <data key="d0">50469</data>
  <data key="d1">Baz1b</data>
  <data key="d2">Baz1b</data>
  <data key="d3">False</data>
  <data key="d4">Baz1b</data>
  <data key="d5">-</data>
  <data key="d6">Yes</data>
</node>
<node id="50467">
  <data key="d0">50467</data>
  <data key="d1">Atrip</data>
  <data key="d2">Atrip</data>
  <data key="d3">False</data>
  <data key="d4">Atrip</data>
  <data key="d5">-</data>
  <data key="d6">Yes</data>
</node>
<node id="50465">
  <data key="d0">50465</data>
  <data key="d1">Ap2a1</data>
  <data key="d2">Ap2a1</data>
  <data key="d3">False</data>
  <data key="d4">Ap2a1</data>
  <data key="d5">-</data>
  <data key="d6">Yes</data>
</node>
<node id="50463">
  <data key="d0">50463</data>
  <data key="d1">Amn1</data>
  <data key="d2">Amn1</data>
  <data key="d3">False</data>
  <data key="d4">Amn1</data>
  <data key="d5">-</data>
  <data key="d6">Yes</data>
</node>
<node id="50461">
  <data key="d0">50461</data>
  <data key="d1">Crebrf</data>
  <data key="d2">Crebrf</data>
  <data key="d3">False</data>
  <data key="d4">Crebrf</data>
  <data key="d5">-</data>
  <data key="d6">Yes</data>
</node>
<node id="50459">
  <data key="d0">50459</data>
  <data key="d1">Ap3m2</data>
  <data key="d2">Ap3m2</data>
  <data key="d3">False</data>
  <data key="d4">Ap3m2</data>
  <data key="d5">-</data>
  <data key="d6">Yes</data>
</node>
<node id="50457">
  <data key="d0">50457</data>
  <data key="d1">Fxr2</data>
  <data key="d2">Fxr2</data>
  <data key="d3">False</data>
  <data key="d4">Fxr2</data>
  <data key="d5">-</data>
  <data key="d6">Yes</data>
</node>
<node id="50455">
  <data key="d0">50455</data>
  <data key="d1">Ccl21d</data>
  <data key="d2">Ccl21d</data>
  <data key="d3">False</data>
  <data key="d4">Ccl21d</data>
  <data key="d5">-</data>
  <data key="d6">Yes</data>
</node>
<node id="50453">
  <data key="d0">50453</data>
  <data key="d1">Traf1</data>
  <data key="d2">Traf1</data>
  <data key="d3">False</data>
  <data key="d4">Traf1</data>
  <data key="d5">-</data>
  <data key="d6">Yes</data>
</node>
<node id="50451">
  <data key="d0">50451</data>
  <data key="d1">Serpinb1c</data>
  <data key="d2">Serpinb1c</data>
  <data key="d3">False</data>
  <data key="d4">Serpinb1c</data>
  <data key="d5">-</data>
  <data key="d6">Yes</data>
</node>
<node id="50449">
  <data key="d0">50449</data>
  <data key="d1">Serpinb1b</data>
  <data key="d2">Serpinb1b</data>
  <data key="d3">False</data>
  <data key="d4">Serpinb1b</data>
  <data key="d5">-</data>
  <data key="d6">Yes</data>
</node>
<node id="50447">
  <data key="d0">50447</data>
  <data key="d1">Serpinb1a</data>
  <data key="d2">Serpinb1a</data>
  <data key="d3">False</data>
  <data key="d4">Serpinb1a</data>
  <data key="d5">-</data>
  <data key="d6">Yes</data>
</node>
<node id="50445">
  <data key="d0">50445</data>
  <data key="d1">Serpina3n</data>
  <data key="d2">Serpina3n</data>
  <data key="d3">False</data>
  <data key="d4">Serpina3n</data>
  <data key="d5">-</data>
  <data key="d6">Yes</data>
</node>
<node id="50443">
  <data key="d0">50443</data>
  <data key="d1">Serpina3m</data>
  <data key="d2">Serpina3m</data>
  <data key="d3">False</data>
  <data key="d4">Serpina3m</data>
  <data key="d5">-</data>
  <data key="d6">Yes</data>
</node>
<node id="50441">
  <data key="d0">50441</data>
  <data key="d1">Serpina3k</data>
  <data key="d2">Serpina3k</data>
  <data key="d3">False</data>
  <data key="d4">Serpina3k</data>
  <data key="d5">-</data>
  <data key="d6">Yes</data>
</node>
<node id="50439">
  <data key="d0">50439</data>
  <data key="d1">Serpina3j</data>
  <data key="d2">Serpina3j</data>
  <data key="d3">False</data>
  <data key="d4">Serpina3j</data>
  <data key="d5">-</data>
  <data key="d6">Yes</data>
</node>
<node id="50437">
  <data key="d0">50437</data>
  <data key="d1">Serpina3i</data>
  <data key="d2">Serpina3i</data>
  <data key="d3">False</data>
  <data key="d4">Serpina3i</data>
  <data key="d5">-</data>
  <data key="d6">Yes</data>
</node>
<node id="50435">
  <data key="d0">50435</data>
  <data key="d1">Serpina3g</data>
  <data key="d2">Serpina3g</data>
  <data key="d3">False</data>
  <data key="d4">Serpina3g</data>
  <data key="d5">-</data>
  <data key="d6">Yes</data>
</node>
<node id="50433">
  <data key="d0">50433</data>
  <data key="d1">Serpina3f</data>
  <data key="d2">Serpina3f</data>
  <data key="d3">False</data>
  <data key="d4">Serpina3f</data>
  <data key="d5">-</data>
  <data key="d6">Yes</data>
</node>
<node id="50431">
  <data key="d0">50431</data>
  <data key="d1">Serpina3c</data>
  <data key="d2">Serpina3c</data>
  <data key="d3">False</data>
  <data key="d4">Serpina3c</data>
  <data key="d5">-</data>
  <data key="d6">Yes</data>
</node>
<node id="50429">
  <data key="d0">50429</data>
  <data key="d1">Serpina3b</data>
  <data key="d2">Serpina3b</data>
  <data key="d3">False</data>
  <data key="d4">Serpina3b</data>
  <data key="d5">-</data>
  <data key="d6">Yes</data>
</node>
<node id="50427">
  <data key="d0">50427</data>
  <data key="d1">Serpina3a</data>
  <data key="d2">Serpina3a</data>
  <data key="d3">False</data>
  <data key="d4">Serpina3a</data>
  <data key="d5">-</data>
  <data key="d6">Yes</data>
</node>
<node id="50425">
  <data key="d0">50425</data>
  <data key="d1">Ptpn13</data>
  <data key="d2">Ptpn13</data>
  <data key="d3">False</data>
  <data key="d4">Ptpn13</data>
  <data key="d5">-</data>
  <data key="d6">Yes</data>
</node>
<node id="50423">
  <data key="d0">50423</data>
  <data key="d1">Nod2</data>
  <data key="d2">Nod2</data>
  <data key="d3">False</data>
  <data key="d4">Nod2</data>
  <data key="d5">-</data>
  <data key="d6">Yes</data>
</node>
<node id="50421">
  <data key="d0">50421</data>
  <data key="d1">Lta</data>
  <data key="d2">Lta</data>
  <data key="d3">False</data>
  <data key="d4">Lta</data>
  <data key="d5">up</data>
  <data key="d6">Yes</data>
</node>
<node id="50419">
  <data key="d0">50419</data>
  <data key="d1">Il18</data>
  <data key="d2">Il18</data>
  <data key="d3">False</data>
  <data key="d4">Il18</data>
  <data key="d5">-</data>
  <data key="d6">Yes</data>
</node>
<node id="50417">
  <data key="d0">50417</data>
  <data key="d1">Il17c</data>
  <data key="d2">Il17c</data>
  <data key="d3">False</data>
  <data key="d4">Il17c</data>
  <data key="d5">-</data>
  <data key="d6">Yes</data>
</node>
<node id="50415">
  <data key="d0">50415</data>
  <data key="d1">Fcgrt</data>
  <data key="d2">Fcgrt</data>
  <data key="d3">False</data>
  <data key="d4">Fcgrt</data>
  <data key="d5">-</data>
  <data key="d6">Yes</data>
</node>
<node id="50413">
  <data key="d0">50413</data>
  <data key="d1">Cd74</data>
  <data key="d2">Cd74</data>
  <data key="d3">False</data>
  <data key="d4">Cd74</data>
  <data key="d5">-</data>
  <data key="d6">Yes</data>
</node>
<node id="50411">
  <data key="d0">50411</data>
  <data key="d1">Ccl4</data>
  <data key="d2">Ccl4</data>
  <data key="d3">False</data>
  <data key="d4">Ccl4</data>
  <data key="d5">-</data>
  <data key="d6">Yes</data>
</node>
<node id="50409">
  <data key="d0">50409</data>
  <data key="d1">Bst1</data>
  <data key="d2">Bst1</data>
  <data key="d3">False</data>
  <data key="d4">Bst1</data>
  <data key="d5">-</data>
  <data key="d6">Yes</data>
</node>
<node id="50407">
  <data key="d0">50407</data>
  <data key="d1">B2m</data>
  <data key="d2">B2m</data>
  <data key="d3">False</data>
  <data key="d4">B2m</data>
  <data key="d5">-</data>
  <data key="d6">Yes</data>
</node>
<node id="50405">
  <data key="d0">50405</data>
  <data key="d1">A2m</data>
  <data key="d2">A2m</data>
  <data key="d3">False</data>
  <data key="d4">A2m</data>
  <data key="d5">-</data>
  <data key="d6">Yes</data>
</node>
<node id="50403">
  <data key="d0">50403</data>
  <data key="d1">Smug1</data>
  <data key="d2">Smug1</data>
  <data key="d3">False</data>
  <data key="d4">Smug1</data>
  <data key="d5">-</data>
  <data key="d6">Yes</data>
</node>
<node id="50401">
  <data key="d0">50401</data>
  <data key="d1">Slc34a2</data>
  <data key="d2">Slc34a2</data>
  <data key="d3">False</data>
  <data key="d4">Slc34a2</data>
  <data key="d5">-</data>
  <data key="d6">Yes</data>
</node>
<node id="50399">
  <data key="d0">50399</data>
  <data key="d1">Gucy1b1</data>
  <data key="d2">Gucy1b1</data>
  <data key="d3">False</data>
  <data key="d4">Gucy1b1</data>
  <data key="d5">-</data>
  <data key="d6">Yes</data>
</node>
<node id="50397">
  <data key="d0">50397</data>
  <data key="d1">Gtf3c2</data>
  <data key="d2">Gtf3c2</data>
  <data key="d3">False</data>
  <data key="d4">Gtf3c2</data>
  <data key="d5">-</data>
  <data key="d6">Yes</data>
</node>
<node id="50395">
  <data key="d0">50395</data>
  <data key="d1">Gtf3c1</data>
  <data key="d2">Gtf3c1</data>
  <data key="d3">False</data>
  <data key="d4">Gtf3c1</data>
  <data key="d5">-</data>
  <data key="d6">Yes</data>
</node>
<node id="50393">
  <data key="d0">50393</data>
  <data key="d1">Col18a1</data>
  <data key="d2">Col18a1</data>
  <data key="d3">False</data>
  <data key="d4">Col18a1</data>
  <data key="d5">-</data>
  <data key="d6">Yes</data>
</node>
<node id="50391">
  <data key="d0">50391</data>
  <data key="d1">Alas1</data>
  <data key="d2">Alas1</data>
  <data key="d3">False</data>
  <data key="d4">Alas1</data>
  <data key="d5">-</data>
  <data key="d6">Yes</data>
</node>
<node id="50389">
  <data key="d0">50389</data>
  <data key="d1">Tmem245</data>
  <data key="d2">Tmem245</data>
  <data key="d3">False</data>
  <data key="d4">Tmem245</data>
  <data key="d5">-</data>
  <data key="d6">Yes</data>
</node>
<node id="50387">
  <data key="d0">50387</data>
  <data key="d1">Setd5</data>
  <data key="d2">Setd5</data>
  <data key="d3">False</data>
  <data key="d4">Setd5</data>
  <data key="d5">-</data>
  <data key="d6">Yes</data>
</node>
<node id="50385">
  <data key="d0">50385</data>
  <data key="d1">Popdc3</data>
  <data key="d2">Popdc3</data>
  <data key="d3">False</data>
  <data key="d4">Popdc3</data>
  <data key="d5">-</data>
  <data key="d6">Yes</data>
</node>
<node id="50383">
  <data key="d0">50383</data>
  <data key="d1">Parn</data>
  <data key="d2">Parn</data>
  <data key="d3">False</data>
  <data key="d4">Parn</data>
  <data key="d5">-</data>
  <data key="d6">Yes</data>
</node>
<node id="50381">
  <data key="d0">50381</data>
  <data key="d1">Kif13a</data>
  <data key="d2">Kif13a</data>
  <data key="d3">False</data>
  <data key="d4">Kif13a</data>
  <data key="d5">-</data>
  <data key="d6">Yes</data>
</node>
<node id="50379">
  <data key="d0">50379</data>
  <data key="d1">Gnal</data>
  <data key="d2">Gnal</data>
  <data key="d3">False</data>
  <data key="d4">Gnal</data>
  <data key="d5">-</data>
  <data key="d6">Yes</data>
</node>
<node id="50377">
  <data key="d0">50377</data>
  <data key="d1">Exoc6b</data>
  <data key="d2">Exoc6b</data>
  <data key="d3">False</data>
  <data key="d4">Exoc6b</data>
  <data key="d5">-</data>
  <data key="d6">Yes</data>
</node>
<node id="50375">
  <data key="d0">50375</data>
  <data key="d1">Arhgap6</data>
  <data key="d2">Arhgap6</data>
  <data key="d3">False</data>
  <data key="d4">Arhgap6</data>
  <data key="d5">-</data>
  <data key="d6">Yes</data>
</node>
<node id="50373">
  <data key="d0">50373</data>
  <data key="d1">Parva</data>
  <data key="d2">Parva</data>
  <data key="d3">False</data>
  <data key="d4">Parva</data>
  <data key="d5">-</data>
  <data key="d6">Yes</data>
</node>
<node id="50371">
  <data key="d0">50371</data>
  <data key="d1">Efhb</data>
  <data key="d2">Efhb</data>
  <data key="d3">False</data>
  <data key="d4">Efhb</data>
  <data key="d5">-</data>
  <data key="d6">Yes</data>
</node>
<node id="50369">
  <data key="d0">50369</data>
  <data key="d1">Camk2g</data>
  <data key="d2">Camk2g</data>
  <data key="d3">False</data>
  <data key="d4">Camk2g</data>
  <data key="d5">-</data>
  <data key="d6">Yes</data>
</node>
<node id="50367">
  <data key="d0">50367</data>
  <data key="d1">Adck1</data>
  <data key="d2">Adck1</data>
  <data key="d3">False</data>
  <data key="d4">Adck1</data>
  <data key="d5">-</data>
  <data key="d6">Yes</data>
</node>
<node id="50365">
  <data key="d0">50365</data>
  <data key="d1">Stk38l</data>
  <data key="d2">Stk38l</data>
  <data key="d3">False</data>
  <data key="d4">Stk38l</data>
  <data key="d5">-</data>
  <data key="d6">Yes</data>
</node>
<node id="50363">
  <data key="d0">50363</data>
  <data key="d1">Phf19</data>
  <data key="d2">Phf19</data>
  <data key="d3">False</data>
  <data key="d4">Phf19</data>
  <data key="d5">-</data>
  <data key="d6">Yes</data>
</node>
<node id="50361">
  <data key="d0">50361</data>
  <data key="d1">Gpr183</data>
  <data key="d2">Gpr183</data>
  <data key="d3">False</data>
  <data key="d4">Gpr183</data>
  <data key="d5">-</data>
  <data key="d6">Yes</data>
</node>
<node id="50359">
  <data key="d0">50359</data>
  <data key="d1">Cpne1</data>
  <data key="d2">Cpne1</data>
  <data key="d3">False</data>
  <data key="d4">Cpne1</data>
  <data key="d5">-</data>
  <data key="d6">Yes</data>
</node>
<node id="50357">
  <data key="d0">50357</data>
  <data key="d1">Cars2</data>
  <data key="d2">Cars2</data>
  <data key="d3">False</data>
  <data key="d4">Cars2</data>
  <data key="d5">-</data>
  <data key="d6">Yes</data>
</node>
<node id="50355">
  <data key="d0">50355</data>
  <data key="d1">Vasp</data>
  <data key="d2">Vasp</data>
  <data key="d3">False</data>
  <data key="d4">Vasp</data>
  <data key="d5">-</data>
  <data key="d6">Yes</data>
</node>
<node id="50353">
  <data key="d0">50353</data>
  <data key="d1">Ttc7</data>
  <data key="d2">Ttc7</data>
  <data key="d3">False</data>
  <data key="d4">Ttc7</data>
  <data key="d5">-</data>
  <data key="d6">Yes</data>
</node>
<node id="50351">
  <data key="d0">50351</data>
  <data key="d1">Sh2d6</data>
  <data key="d2">Sh2d6</data>
  <data key="d3">False</data>
  <data key="d4">Sh2d6</data>
  <data key="d5">-</data>
  <data key="d6">Yes</data>
</node>
<node id="50349">
  <data key="d0">50349</data>
  <data key="d1">Mrpl34</data>
  <data key="d2">Mrpl34</data>
  <data key="d3">False</data>
  <data key="d4">Mrpl34</data>
  <data key="d5">-</data>
  <data key="d6">Yes</data>
</node>
<node id="50347">
  <data key="d0">50347</data>
  <data key="d1">Gabbr2</data>
  <data key="d2">Gabbr2</data>
  <data key="d3">False</data>
  <data key="d4">Gabbr2</data>
  <data key="d5">-</data>
  <data key="d6">Yes</data>
</node>
<node id="50345">
  <data key="d0">50345</data>
  <data key="d1">Arhgef19</data>
  <data key="d2">Arhgef19</data>
  <data key="d3">False</data>
  <data key="d4">Arhgef19</data>
  <data key="d5">-</data>
  <data key="d6">Yes</data>
</node>
<node id="50343">
  <data key="d0">50343</data>
  <data key="d1">Grm4</data>
  <data key="d2">Grm4</data>
  <data key="d3">False</data>
  <data key="d4">Grm4</data>
  <data key="d5">-</data>
  <data key="d6">Yes</data>
</node>
<node id="50341">
  <data key="d0">50341</data>
  <data key="d1">Tlk2</data>
  <data key="d2">Tlk2</data>
  <data key="d3">False</data>
  <data key="d4">Tlk2</data>
  <data key="d5">-</data>
  <data key="d6">Yes</data>
</node>
<node id="50339">
  <data key="d0">50339</data>
  <data key="d1">Nedd4</data>
  <data key="d2">Nedd4</data>
  <data key="d3">False</data>
  <data key="d4">Nedd4</data>
  <data key="d5">-</data>
  <data key="d6">Yes</data>
</node>
<node id="50337">
  <data key="d0">50337</data>
  <data key="d1">Med13</data>
  <data key="d2">Med13</data>
  <data key="d3">False</data>
  <data key="d4">Med13</data>
  <data key="d5">-</data>
  <data key="d6">Yes</data>
</node>
<node id="50335">
  <data key="d0">50335</data>
  <data key="d1">Helz</data>
  <data key="d2">Helz</data>
  <data key="d3">False</data>
  <data key="d4">Helz</data>
  <data key="d5">-</data>
  <data key="d6">Yes</data>
</node>
<node id="50333">
  <data key="d0">50333</data>
  <data key="d1">Fam214a</data>
  <data key="d2">Fam214a</data>
  <data key="d3">False</data>
  <data key="d4">Fam214a</data>
  <data key="d5">-</data>
  <data key="d6">Yes</data>
</node>
<node id="50331">
  <data key="d0">50331</data>
  <data key="d1">Cdyl2</data>
  <data key="d2">Cdyl2</data>
  <data key="d3">False</data>
  <data key="d4">Cdyl2</data>
  <data key="d5">-</data>
  <data key="d6">Yes</data>
</node>
<node id="50329">
  <data key="d0">50329</data>
  <data key="d1">Ankrd28</data>
  <data key="d2">Ankrd28</data>
  <data key="d3">False</data>
  <data key="d4">Ankrd28</data>
  <data key="d5">-</data>
  <data key="d6">Yes</data>
</node>
<node id="50327">
  <data key="d0">50327</data>
  <data key="d1">Med13l</data>
  <data key="d2">Med13l</data>
  <data key="d3">False</data>
  <data key="d4">Med13l</data>
  <data key="d5">-</data>
  <data key="d6">Yes</data>
</node>
<node id="50325">
  <data key="d0">50325</data>
  <data key="d1">Ubr5</data>
  <data key="d2">Ubr5</data>
  <data key="d3">False</data>
  <data key="d4">Ubr5</data>
  <data key="d5">-</data>
  <data key="d6">Yes</data>
</node>
<node id="50323">
  <data key="d0">50323</data>
  <data key="d1">Trim33</data>
  <data key="d2">Trim33</data>
  <data key="d3">False</data>
  <data key="d4">Trim33</data>
  <data key="d5">-</data>
  <data key="d6">Yes</data>
</node>
<node id="50321">
  <data key="d0">50321</data>
  <data key="d1">Tmcc1</data>
  <data key="d2">Tmcc1</data>
  <data key="d3">False</data>
  <data key="d4">Tmcc1</data>
  <data key="d5">-</data>
  <data key="d6">Yes</data>
</node>
<node id="50319">
  <data key="d0">50319</data>
  <data key="d1">Terf2</data>
  <data key="d2">Terf2</data>
  <data key="d3">False</data>
  <data key="d4">Terf2</data>
  <data key="d5">-</data>
  <data key="d6">Yes</data>
</node>
<node id="50317">
  <data key="d0">50317</data>
  <data key="d1">Stk3</data>
  <data key="d2">Stk3</data>
  <data key="d3">False</data>
  <data key="d4">Stk3</data>
  <data key="d5">-</data>
  <data key="d6">Yes</data>
</node>
<node id="50315">
  <data key="d0">50315</data>
  <data key="d1">Ppp1r12a</data>
  <data key="d2">Ppp1r12a</data>
  <data key="d3">False</data>
  <data key="d4">Ppp1r12a</data>
  <data key="d5">-</data>
  <data key="d6">Yes</data>
</node>
<node id="50313">
  <data key="d0">50313</data>
  <data key="d1">Man1a2</data>
  <data key="d2">Man1a2</data>
  <data key="d3">False</data>
  <data key="d4">Man1a2</data>
  <data key="d5">-</data>
  <data key="d6">Yes</data>
</node>
<node id="50311">
  <data key="d0">50311</data>
  <data key="d1">Lmbr1</data>
  <data key="d2">Lmbr1</data>
  <data key="d3">False</data>
  <data key="d4">Lmbr1</data>
  <data key="d5">-</data>
  <data key="d6">Yes</data>
</node>
<node id="50309">
  <data key="d0">50309</data>
  <data key="d1">Hipk1</data>
  <data key="d2">Hipk1</data>
  <data key="d3">False</data>
  <data key="d4">Hipk1</data>
  <data key="d5">-</data>
  <data key="d6">Yes</data>
</node>
<node id="50307">
  <data key="d0">50307</data>
  <data key="d1">Chd6</data>
  <data key="d2">Chd6</data>
  <data key="d3">False</data>
  <data key="d4">Chd6</data>
  <data key="d5">-</data>
  <data key="d6">Yes</data>
</node>
<node id="50305">
  <data key="d0">50305</data>
  <data key="d1">Bptf</data>
  <data key="d2">Bptf</data>
  <data key="d3">False</data>
  <data key="d4">Bptf</data>
  <data key="d5">-</data>
  <data key="d6">Yes</data>
</node>
<node id="50303">
  <data key="d0">50303</data>
  <data key="d1">Arfgef2</data>
  <data key="d2">Arfgef2</data>
  <data key="d3">False</data>
  <data key="d4">Arfgef2</data>
  <data key="d5">-</data>
  <data key="d6">Yes</data>
</node>
<node id="50301">
  <data key="d0">50301</data>
  <data key="d1">Nbea</data>
  <data key="d2">Nbea</data>
  <data key="d3">False</data>
  <data key="d4">Nbea</data>
  <data key="d5">-</data>
  <data key="d6">Yes</data>
</node>
<node id="50299">
  <data key="d0">50299</data>
  <data key="d1">Igf2bp3</data>
  <data key="d2">Igf2bp3</data>
  <data key="d3">False</data>
  <data key="d4">Igf2bp3</data>
  <data key="d5">-</data>
  <data key="d6">Yes</data>
</node>
<node id="50297">
  <data key="d0">50297</data>
  <data key="d1">Gcnt2</data>
  <data key="d2">Gcnt2</data>
  <data key="d3">False</data>
  <data key="d4">Gcnt2</data>
  <data key="d5">-</data>
  <data key="d6">Yes</data>
</node>
<node id="50295">
  <data key="d0">50295</data>
  <data key="d1">Mdga1</data>
  <data key="d2">Mdga1</data>
  <data key="d3">False</data>
  <data key="d4">Mdga1</data>
  <data key="d5">-</data>
  <data key="d6">Yes</data>
</node>
<node id="50293">
  <data key="d0">50293</data>
  <data key="d1">Kif1a</data>
  <data key="d2">Kif1a</data>
  <data key="d3">False</data>
  <data key="d4">Kif1a</data>
  <data key="d5">-</data>
  <data key="d6">Yes</data>
</node>
<node id="50291">
  <data key="d0">50291</data>
  <data key="d1">Kcnj15</data>
  <data key="d2">Kcnj15</data>
  <data key="d3">False</data>
  <data key="d4">Kcnj15</data>
  <data key="d5">-</data>
  <data key="d6">Yes</data>
</node>
<node id="50289">
  <data key="d0">50289</data>
  <data key="d1">Frmd3</data>
  <data key="d2">Frmd3</data>
  <data key="d3">False</data>
  <data key="d4">Frmd3</data>
  <data key="d5">-</data>
  <data key="d6">Yes</data>
</node>
<node id="50287">
  <data key="d0">50287</data>
  <data key="d1">Zfp146</data>
  <data key="d2">Zfp146</data>
  <data key="d3">False</data>
  <data key="d4">Zfp146</data>
  <data key="d5">-</data>
  <data key="d6">Yes</data>
</node>
<node id="50285">
  <data key="d0">50285</data>
  <data key="d1">Wrn</data>
  <data key="d2">Wrn</data>
  <data key="d3">False</data>
  <data key="d4">Wrn</data>
  <data key="d5">-</data>
  <data key="d6">Yes</data>
</node>
<node id="50283">
  <data key="d0">50283</data>
  <data key="d1">Wnt10b</data>
  <data key="d2">Wnt10b</data>
  <data key="d3">False</data>
  <data key="d4">Wnt10b</data>
  <data key="d5">-</data>
  <data key="d6">Yes</data>
</node>
<node id="50281">
  <data key="d0">50281</data>
  <data key="d1">Wdr36</data>
  <data key="d2">Wdr36</data>
  <data key="d3">False</data>
  <data key="d4">Wdr36</data>
  <data key="d5">-</data>
  <data key="d6">Yes</data>
</node>
<node id="50279">
  <data key="d0">50279</data>
  <data key="d1">Urod</data>
  <data key="d2">Urod</data>
  <data key="d3">False</data>
  <data key="d4">Urod</data>
  <data key="d5">-</data>
  <data key="d6">Yes</data>
</node>
<node id="50277">
  <data key="d0">50277</data>
  <data key="d1">Uba52</data>
  <data key="d2">Uba52</data>
  <data key="d3">False</data>
  <data key="d4">Uba52</data>
  <data key="d5">-</data>
  <data key="d6">Yes</data>
</node>
<node id="50275">
  <data key="d0">50275</data>
  <data key="d1">Tubg2</data>
  <data key="d2">Tubg2</data>
  <data key="d3">False</data>
  <data key="d4">Tubg2</data>
  <data key="d5">-</data>
  <data key="d6">Yes</data>
</node>
<node id="50273">
  <data key="d0">50273</data>
  <data key="d1">Tsc2</data>
  <data key="d2">Tsc2</data>
  <data key="d3">False</data>
  <data key="d4">Tsc2</data>
  <data key="d5">-</data>
  <data key="d6">Yes</data>
</node>
<node id="50271">
  <data key="d0">50271</data>
  <data key="d1">Trap1</data>
  <data key="d2">Trap1</data>
  <data key="d3">False</data>
  <data key="d4">Trap1</data>
  <data key="d5">-</data>
  <data key="d6">Yes</data>
</node>
<node id="50269">
  <data key="d0">50269</data>
  <data key="d1">Tpm2</data>
  <data key="d2">Tpm2</data>
  <data key="d3">False</data>
  <data key="d4">Tpm2</data>
  <data key="d5">-</data>
  <data key="d6">Yes</data>
</node>
<node id="50267">
  <data key="d0">50267</data>
  <data key="d1">Tomm20</data>
  <data key="d2">Tomm20</data>
  <data key="d3">False</data>
  <data key="d4">Tomm20</data>
  <data key="d5">-</data>
  <data key="d6">Yes</data>
</node>
<node id="50265">
  <data key="d0">50265</data>
  <data key="d1">Thbs4</data>
  <data key="d2">Thbs4</data>
  <data key="d3">False</data>
  <data key="d4">Thbs4</data>
  <data key="d5">-</data>
  <data key="d6">Yes</data>
</node>
<node id="50263">
  <data key="d0">50263</data>
  <data key="d1">Syngr2</data>
  <data key="d2">Syngr2</data>
  <data key="d3">False</data>
  <data key="d4">Syngr2</data>
  <data key="d5">-</data>
  <data key="d6">Yes</data>
</node>
<node id="50261">
  <data key="d0">50261</data>
  <data key="d1">Surf6</data>
  <data key="d2">Surf6</data>
  <data key="d3">False</data>
  <data key="d4">Surf6</data>
  <data key="d5">-</data>
  <data key="d6">Yes</data>
</node>
<node id="50259">
  <data key="d0">50259</data>
  <data key="d1">Srsf1</data>
  <data key="d2">Srsf1</data>
  <data key="d3">False</data>
  <data key="d4">Srsf1</data>
  <data key="d5">-</data>
  <data key="d6">Yes</data>
</node>
<node id="50257">
  <data key="d0">50257</data>
  <data key="d1">Srm</data>
  <data key="d2">Srm</data>
  <data key="d3">False</data>
  <data key="d4">Srm</data>
  <data key="d5">-</data>
  <data key="d6">Yes</data>
</node>
<node id="50255">
  <data key="d0">50255</data>
  <data key="d1">Srd5a1</data>
  <data key="d2">Srd5a1</data>
  <data key="d3">False</data>
  <data key="d4">Srd5a1</data>
  <data key="d5">-</data>
  <data key="d6">Yes</data>
</node>
<node id="50253">
  <data key="d0">50253</data>
  <data key="d1">Spast</data>
  <data key="d2">Spast</data>
  <data key="d3">False</data>
  <data key="d4">Spast</data>
  <data key="d5">-</data>
  <data key="d6">Yes</data>
</node>
<node id="50251">
  <data key="d0">50251</data>
  <data key="d1">Snrpd3</data>
  <data key="d2">Snrpd3</data>
  <data key="d3">False</data>
  <data key="d4">Snrpd3</data>
  <data key="d5">-</data>
  <data key="d6">Yes</data>
</node>
<node id="50249">
  <data key="d0">50249</data>
  <data key="d1">Smn1</data>
  <data key="d2">Smn1</data>
  <data key="d3">False</data>
  <data key="d4">Smn1</data>
  <data key="d5">-</data>
  <data key="d6">Yes</data>
</node>
<node id="50247">
  <data key="d0">50247</data>
  <data key="d1">Smarcad1</data>
  <data key="d2">Smarcad1</data>
  <data key="d3">False</data>
  <data key="d4">Smarcad1</data>
  <data key="d5">-</data>
  <data key="d6">Yes</data>
</node>
<node id="50245">
  <data key="d0">50245</data>
  <data key="d1">Slit1</data>
  <data key="d2">Slit1</data>
  <data key="d3">False</data>
  <data key="d4">Slit1</data>
  <data key="d5">-</data>
  <data key="d6">Yes</data>
</node>
<node id="50243">
  <data key="d0">50243</data>
  <data key="d1">Slc9a3r2</data>
  <data key="d2">Slc9a3r2</data>
  <data key="d3">False</data>
  <data key="d4">Slc9a3r2</data>
  <data key="d5">-</data>
  <data key="d6">Yes</data>
</node>
<node id="50241">
  <data key="d0">50241</data>
  <data key="d1">Slc28a2b</data>
  <data key="d2">Slc28a2b</data>
  <data key="d3">False</data>
  <data key="d4">Slc28a2b</data>
  <data key="d5">-</data>
  <data key="d6">Yes</data>
</node>
<node id="50239">
  <data key="d0">50239</data>
  <data key="d1">Slc28a2</data>
  <data key="d2">Slc28a2</data>
  <data key="d3">False</data>
  <data key="d4">Slc28a2</data>
  <data key="d5">-</data>
  <data key="d6">Yes</data>
</node>
<node id="50237">
  <data key="d0">50237</data>
  <data key="d1">Slc25a3</data>
  <data key="d2">Slc25a3</data>
  <data key="d3">False</data>
  <data key="d4">Slc25a3</data>
  <data key="d5">-</data>
  <data key="d6">Yes</data>
</node>
<node id="50235">
  <data key="d0">50235</data>
  <data key="d1">Slc25a28</data>
  <data key="d2">Slc25a28</data>
  <data key="d3">False</data>
  <data key="d4">Slc25a28</data>
  <data key="d5">-</data>
  <data key="d6">Yes</data>
</node>
<node id="50233">
  <data key="d0">50233</data>
  <data key="d1">Slbp</data>
  <data key="d2">Slbp</data>
  <data key="d3">False</data>
  <data key="d4">Slbp</data>
  <data key="d5">-</data>
  <data key="d6">Yes</data>
</node>
<node id="50231">
  <data key="d0">50231</data>
  <data key="d1">Shmt1</data>
  <data key="d2">Shmt1</data>
  <data key="d3">False</data>
  <data key="d4">Shmt1</data>
  <data key="d5">-</data>
  <data key="d6">Yes</data>
</node>
<node id="50229">
  <data key="d0">50229</data>
  <data key="d1">Sfxn3</data>
  <data key="d2">Sfxn3</data>
  <data key="d3">False</data>
  <data key="d4">Sfxn3</data>
  <data key="d5">-</data>
  <data key="d6">Yes</data>
</node>
<node id="50227">
  <data key="d0">50227</data>
  <data key="d1">Sfmbt1</data>
  <data key="d2">Sfmbt1</data>
  <data key="d3">False</data>
  <data key="d4">Sfmbt1</data>
  <data key="d5">-</data>
  <data key="d6">Yes</data>
</node>
<node id="50225">
  <data key="d0">50225</data>
  <data key="d1">Sec23b</data>
  <data key="d2">Sec23b</data>
  <data key="d3">False</data>
  <data key="d4">Sec23b</data>
  <data key="d5">-</data>
  <data key="d6">Yes</data>
</node>
<node id="50223">
  <data key="d0">50223</data>
  <data key="d1">Rps19</data>
  <data key="d2">Rps19</data>
  <data key="d3">False</data>
  <data key="d4">Rps19</data>
  <data key="d5">-</data>
  <data key="d6">Yes</data>
</node>
<node id="50221">
  <data key="d0">50221</data>
  <data key="d1">Rps16</data>
  <data key="d2">Rps16</data>
  <data key="d3">False</data>
  <data key="d4">Rps16</data>
  <data key="d5">-</data>
  <data key="d6">Yes</data>
</node>
<node id="50219">
  <data key="d0">50219</data>
  <data key="d1">Rpl6</data>
  <data key="d2">Rpl6</data>
  <data key="d3">False</data>
  <data key="d4">Rpl6</data>
  <data key="d5">-</data>
  <data key="d6">Yes</data>
</node>
<node id="50217">
  <data key="d0">50217</data>
  <data key="d1">Rpl32</data>
  <data key="d2">Rpl32</data>
  <data key="d3">False</data>
  <data key="d4">Rpl32</data>
  <data key="d5">-</data>
  <data key="d6">Yes</data>
</node>
<node id="50215">
  <data key="d0">50215</data>
  <data key="d1">Rpl3</data>
  <data key="d2">Rpl3</data>
  <data key="d3">False</data>
  <data key="d4">Rpl3</data>
  <data key="d5">-</data>
  <data key="d6">Yes</data>
</node>
<node id="50213">
  <data key="d0">50213</data>
  <data key="d1">Rpl26</data>
  <data key="d2">Rpl26</data>
  <data key="d3">False</data>
  <data key="d4">Rpl26</data>
  <data key="d5">-</data>
  <data key="d6">Yes</data>
</node>
<node id="50211">
  <data key="d0">50211</data>
  <data key="d1">Rpl23</data>
  <data key="d2">Rpl23</data>
  <data key="d3">False</data>
  <data key="d4">Rpl23</data>
  <data key="d5">-</data>
  <data key="d6">Yes</data>
</node>
<node id="50209">
  <data key="d0">50209</data>
  <data key="d1">Rpl22</data>
  <data key="d2">Rpl22</data>
  <data key="d3">False</data>
  <data key="d4">Rpl22</data>
  <data key="d5">-</data>
  <data key="d6">Yes</data>
</node>
<node id="50207">
  <data key="d0">50207</data>
  <data key="d1">Rpl19</data>
  <data key="d2">Rpl19</data>
  <data key="d3">False</data>
  <data key="d4">Rpl19</data>
  <data key="d5">-</data>
  <data key="d6">Yes</data>
</node>
<node id="50205">
  <data key="d0">50205</data>
  <data key="d1">Rpl13</data>
  <data key="d2">Rpl13</data>
  <data key="d3">False</data>
  <data key="d4">Rpl13</data>
  <data key="d5">-</data>
  <data key="d6">Yes</data>
</node>
<node id="50203">
  <data key="d0">50203</data>
  <data key="d1">Rida</data>
  <data key="d2">Rida</data>
  <data key="d3">False</data>
  <data key="d4">Rida</data>
  <data key="d5">-</data>
  <data key="d6">Yes</data>
</node>
<node id="50201">
  <data key="d0">50201</data>
  <data key="d1">Rhog</data>
  <data key="d2">Rhog</data>
  <data key="d3">False</data>
  <data key="d4">Rhog</data>
  <data key="d5">-</data>
  <data key="d6">Yes</data>
</node>
<node id="50199">
  <data key="d0">50199</data>
  <data key="d1">Rgs2</data>
  <data key="d2">Rgs2</data>
  <data key="d3">False</data>
  <data key="d4">Rgs2</data>
  <data key="d5">-</data>
  <data key="d6">Yes</data>
</node>
<node id="50197">
  <data key="d0">50197</data>
  <data key="d1">Rbm8a2</data>
  <data key="d2">Rbm8a2</data>
  <data key="d3">False</data>
  <data key="d4">Rbm8a2</data>
  <data key="d5">-</data>
  <data key="d6">Yes</data>
</node>
<node id="50195">
  <data key="d0">50195</data>
  <data key="d1">Rbm8a</data>
  <data key="d2">Rbm8a</data>
  <data key="d3">False</data>
  <data key="d4">Rbm8a</data>
  <data key="d5">-</data>
  <data key="d6">Yes</data>
</node>
<node id="50193">
  <data key="d0">50193</data>
  <data key="d1">Qdpr</data>
  <data key="d2">Qdpr</data>
  <data key="d3">False</data>
  <data key="d4">Qdpr</data>
  <data key="d5">-</data>
  <data key="d6">Yes</data>
</node>
<node id="50191">
  <data key="d0">50191</data>
  <data key="d1">Psmg1</data>
  <data key="d2">Psmg1</data>
  <data key="d3">False</data>
  <data key="d4">Psmg1</data>
  <data key="d5">-</data>
  <data key="d6">Yes</data>
</node>
<node id="50189">
  <data key="d0">50189</data>
  <data key="d1">Psmb1</data>
  <data key="d2">Psmb1</data>
  <data key="d3">False</data>
  <data key="d4">Psmb1</data>
  <data key="d5">-</data>
  <data key="d6">Yes</data>
</node>
<node id="50187">
  <data key="d0">50187</data>
  <data key="d1">Pqbp1</data>
  <data key="d2">Pqbp1</data>
  <data key="d3">False</data>
  <data key="d4">Pqbp1</data>
  <data key="d5">-</data>
  <data key="d6">Yes</data>
</node>
<node id="50185">
  <data key="d0">50185</data>
  <data key="d1">Ppif</data>
  <data key="d2">Ppif</data>
  <data key="d3">False</data>
  <data key="d4">Ppif</data>
  <data key="d5">-</data>
  <data key="d6">Yes</data>
</node>
<node id="50183">
  <data key="d0">50183</data>
  <data key="d1">Ppid</data>
  <data key="d2">Ppid</data>
  <data key="d3">False</data>
  <data key="d4">Ppid</data>
  <data key="d5">-</data>
  <data key="d6">Yes</data>
</node>
<node id="50181">
  <data key="d0">50181</data>
  <data key="d1">Ppat</data>
  <data key="d2">Ppat</data>
  <data key="d3">False</data>
  <data key="d4">Ppat</data>
  <data key="d5">-</data>
  <data key="d6">Yes</data>
</node>
<node id="50179">
  <data key="d0">50179</data>
  <data key="d1">Pole3</data>
  <data key="d2">Pole3</data>
  <data key="d3">False</data>
  <data key="d4">Pole3</data>
  <data key="d5">-</data>
  <data key="d6">Yes</data>
</node>
<node id="50177">
  <data key="d0">50177</data>
  <data key="d1">Polb</data>
  <data key="d2">Polb</data>
  <data key="d3">False</data>
  <data key="d4">Polb</data>
  <data key="d5">-</data>
  <data key="d6">Yes</data>
</node>
<node id="50175">
  <data key="d0">50175</data>
  <data key="d1">Pik3c3</data>
  <data key="d2">Pik3c3</data>
  <data key="d3">False</data>
  <data key="d4">Pik3c3</data>
  <data key="d5">-</data>
  <data key="d6">Yes</data>
</node>
<node id="50173">
  <data key="d0">50173</data>
  <data key="d1">Pigf</data>
  <data key="d2">Pigf</data>
  <data key="d3">False</data>
  <data key="d4">Pigf</data>
  <data key="d5">-</data>
  <data key="d6">Yes</data>
</node>
<node id="50171">
  <data key="d0">50171</data>
  <data key="d1">Pfdn6</data>
  <data key="d2">Pfdn6</data>
  <data key="d3">False</data>
  <data key="d4">Pfdn6</data>
  <data key="d5">-</data>
  <data key="d6">Yes</data>
</node>
<node id="50169">
  <data key="d0">50169</data>
  <data key="d1">Pex3</data>
  <data key="d2">Pex3</data>
  <data key="d3">False</data>
  <data key="d4">Pex3</data>
  <data key="d5">-</data>
  <data key="d6">Yes</data>
</node>
<node id="50167">
  <data key="d0">50167</data>
  <data key="d1">Pex14</data>
  <data key="d2">Pex14</data>
  <data key="d3">False</data>
  <data key="d4">Pex14</data>
  <data key="d5">-</data>
  <data key="d6">Yes</data>
</node>
<node id="50165">
  <data key="d0">50165</data>
  <data key="d1">Paics</data>
  <data key="d2">Paics</data>
  <data key="d3">False</data>
  <data key="d4">Paics</data>
  <data key="d5">-</data>
  <data key="d6">Yes</data>
</node>
<node id="50163">
  <data key="d0">50163</data>
  <data key="d1">Nup155</data>
  <data key="d2">Nup155</data>
  <data key="d3">False</data>
  <data key="d4">Nup155</data>
  <data key="d5">-</data>
  <data key="d6">Yes</data>
</node>
<node id="50161">
  <data key="d0">50161</data>
  <data key="d1">Ntn3</data>
  <data key="d2">Ntn3</data>
  <data key="d3">False</data>
  <data key="d4">Ntn3</data>
  <data key="d5">-</data>
  <data key="d6">Yes</data>
</node>
<node id="50159">
  <data key="d0">50159</data>
  <data key="d1">Nthl1</data>
  <data key="d2">Nthl1</data>
  <data key="d3">False</data>
  <data key="d4">Nthl1</data>
  <data key="d5">-</data>
  <data key="d6">Yes</data>
</node>
<node id="50157">
  <data key="d0">50157</data>
  <data key="d1">Nras</data>
  <data key="d2">Nras</data>
  <data key="d3">False</data>
  <data key="d4">Nras</data>
  <data key="d5">-</data>
  <data key="d6">Yes</data>
</node>
<node id="50155">
  <data key="d0">50155</data>
  <data key="d1">Nol7</data>
  <data key="d2">Nol7</data>
  <data key="d3">False</data>
  <data key="d4">Nol7</data>
  <data key="d5">-</data>
  <data key="d6">Yes</data>
</node>
<node id="50153">
  <data key="d0">50153</data>
  <data key="d1">Nme2</data>
  <data key="d2">Nme2</data>
  <data key="d3">False</data>
  <data key="d4">Nme2</data>
  <data key="d5">-</data>
  <data key="d6">Yes</data>
</node>
<node id="50151">
  <data key="d0">50151</data>
  <data key="d1">Nme1</data>
  <data key="d2">Nme1</data>
  <data key="d3">False</data>
  <data key="d4">Nme1</data>
  <data key="d5">-</data>
  <data key="d6">Yes</data>
</node>
<node id="50149">
  <data key="d0">50149</data>
  <data key="d1">Nit1</data>
  <data key="d2">Nit1</data>
  <data key="d3">False</data>
  <data key="d4">Nit1</data>
  <data key="d5">-</data>
  <data key="d6">Yes</data>
</node>
<node id="50147">
  <data key="d0">50147</data>
  <data key="d1">Nid1</data>
  <data key="d2">Nid1</data>
  <data key="d3">False</data>
  <data key="d4">Nid1</data>
  <data key="d5">-</data>
  <data key="d6">Yes</data>
</node>
<node id="50145">
  <data key="d0">50145</data>
  <data key="d1">Nfkbil1</data>
  <data key="d2">Nfkbil1</data>
  <data key="d3">False</data>
  <data key="d4">Nfkbil1</data>
  <data key="d5">-</data>
  <data key="d6">Yes</data>
</node>
<node id="50143">
  <data key="d0">50143</data>
  <data key="d1">Nat10</data>
  <data key="d2">Nat10</data>
  <data key="d3">False</data>
  <data key="d4">Nat10</data>
  <data key="d5">-</data>
  <data key="d6">Yes</data>
</node>
<node id="50141">
  <data key="d0">50141</data>
  <data key="d1">Nap1l1</data>
  <data key="d2">Nap1l1</data>
  <data key="d3">False</data>
  <data key="d4">Nap1l1</data>
  <data key="d5">-</data>
  <data key="d6">Yes</data>
</node>
<node id="50139">
  <data key="d0">50139</data>
  <data key="d1">Mterf1b</data>
  <data key="d2">Mterf1b</data>
  <data key="d3">False</data>
  <data key="d4">Mterf1b</data>
  <data key="d5">-</data>
  <data key="d6">Yes</data>
</node>
<node id="50137">
  <data key="d0">50137</data>
  <data key="d1">Mterf1a</data>
  <data key="d2">Mterf1a</data>
  <data key="d3">False</data>
  <data key="d4">Mterf1a</data>
  <data key="d5">-</data>
  <data key="d6">Yes</data>
</node>
<node id="50135">
  <data key="d0">50135</data>
  <data key="d1">Mst1</data>
  <data key="d2">Mst1</data>
  <data key="d3">False</data>
  <data key="d4">Mst1</data>
  <data key="d5">-</data>
  <data key="d6">Yes</data>
</node>
<node id="50133">
  <data key="d0">50133</data>
  <data key="d1">Mettl1</data>
  <data key="d2">Mettl1</data>
  <data key="d3">False</data>
  <data key="d4">Mettl1</data>
  <data key="d5">-</data>
  <data key="d6">Yes</data>
</node>
<node id="50131">
  <data key="d0">50131</data>
  <data key="d1">Man2a2</data>
  <data key="d2">Man2a2</data>
  <data key="d3">False</data>
  <data key="d4">Man2a2</data>
  <data key="d5">-</data>
  <data key="d6">Yes</data>
</node>
<node id="50129">
  <data key="d0">50129</data>
  <data key="d1">Lta4h</data>
  <data key="d2">Lta4h</data>
  <data key="d3">False</data>
  <data key="d4">Lta4h</data>
  <data key="d5">-</data>
  <data key="d6">Yes</data>
</node>
<node id="50127">
  <data key="d0">50127</data>
  <data key="d1">Lamp1</data>
  <data key="d2">Lamp1</data>
  <data key="d3">False</data>
  <data key="d4">Lamp1</data>
  <data key="d5">-</data>
  <data key="d6">Yes</data>
</node>
<node id="50125">
  <data key="d0">50125</data>
  <data key="d1">Lamb2</data>
  <data key="d2">Lamb2</data>
  <data key="d3">False</data>
  <data key="d4">Lamb2</data>
  <data key="d5">-</data>
  <data key="d6">Yes</data>
</node>
<node id="50123">
  <data key="d0">50123</data>
  <data key="d1">Lair1</data>
  <data key="d2">Lair1</data>
  <data key="d3">False</data>
  <data key="d4">Lair1</data>
  <data key="d5">-</data>
  <data key="d6">Yes</data>
</node>
<node id="50121">
  <data key="d0">50121</data>
  <data key="d1">Klk10</data>
  <data key="d2">Klk10</data>
  <data key="d3">False</data>
  <data key="d4">Klk10</data>
  <data key="d5">-</data>
  <data key="d6">Yes</data>
</node>
<node id="50119">
  <data key="d0">50119</data>
  <data key="d1">Isg20</data>
  <data key="d2">Isg20</data>
  <data key="d3">False</data>
  <data key="d4">Isg20</data>
  <data key="d5">-</data>
  <data key="d6">Yes</data>
</node>
<node id="50117">
  <data key="d0">50117</data>
  <data key="d1">Impa2</data>
  <data key="d2">Impa2</data>
  <data key="d3">False</data>
  <data key="d4">Impa2</data>
  <data key="d5">-</data>
  <data key="d6">Yes</data>
</node>
<node id="50115">
  <data key="d0">50115</data>
  <data key="d1">Il11ra2</data>
  <data key="d2">Il11ra2</data>
  <data key="d3">False</data>
  <data key="d4">Il11ra2</data>
  <data key="d5">-</data>
  <data key="d6">Yes</data>
</node>
<node id="50113">
  <data key="d0">50113</data>
  <data key="d1">Il11ra1</data>
  <data key="d2">Il11ra1</data>
  <data key="d3">False</data>
  <data key="d4">Il11ra1</data>
  <data key="d5">-</data>
  <data key="d6">Yes</data>
</node>
<node id="50111">
  <data key="d0">50111</data>
  <data key="d1">Hspa9</data>
  <data key="d2">Hspa9</data>
  <data key="d3">False</data>
  <data key="d4">Hspa9</data>
  <data key="d5">-</data>
  <data key="d6">Yes</data>
</node>
<node id="50109">
  <data key="d0">50109</data>
  <data key="d1">Hspa8</data>
  <data key="d2">Hspa8</data>
  <data key="d3">False</data>
  <data key="d4">Hspa8</data>
  <data key="d5">up</data>
  <data key="d6">Yes</data>
</node>
<node id="50107">
  <data key="d0">50107</data>
  <data key="d1">Hnrnpdl</data>
  <data key="d2">Hnrnpdl</data>
  <data key="d3">False</data>
  <data key="d4">Hnrnpdl</data>
  <data key="d5">-</data>
  <data key="d6">Yes</data>
</node>
<node id="50105">
  <data key="d0">50105</data>
  <data key="d1">Hint1</data>
  <data key="d2">Hint1</data>
  <data key="d3">False</data>
  <data key="d4">Hint1</data>
  <data key="d5">-</data>
  <data key="d6">Yes</data>
</node>
<node id="50103">
  <data key="d0">50103</data>
  <data key="d1">H4c14</data>
  <data key="d2">H4c14</data>
  <data key="d3">False</data>
  <data key="d4">H4c14</data>
  <data key="d5">-</data>
  <data key="d6">Yes</data>
</node>
<node id="50101">
  <data key="d0">50101</data>
  <data key="d1">Gtf2h2</data>
  <data key="d2">Gtf2h2</data>
  <data key="d3">False</data>
  <data key="d4">Gtf2h2</data>
  <data key="d5">-</data>
  <data key="d6">Yes</data>
</node>
<node id="50099">
  <data key="d0">50099</data>
  <data key="d1">Gpr4</data>
  <data key="d2">Gpr4</data>
  <data key="d3">False</data>
  <data key="d4">Gpr4</data>
  <data key="d5">-</data>
  <data key="d6">Yes</data>
</node>
<node id="50097">
  <data key="d0">50097</data>
  <data key="d1">Golph3</data>
  <data key="d2">Golph3</data>
  <data key="d3">False</data>
  <data key="d4">Golph3</data>
  <data key="d5">-</data>
  <data key="d6">Yes</data>
</node>
<node id="50095">
  <data key="d0">50095</data>
  <data key="d1">Gla</data>
  <data key="d2">Gla</data>
  <data key="d3">False</data>
  <data key="d4">Gla</data>
  <data key="d5">-</data>
  <data key="d6">Yes</data>
</node>
<node id="50093">
  <data key="d0">50093</data>
  <data key="d1">Gas8</data>
  <data key="d2">Gas8</data>
  <data key="d3">False</data>
  <data key="d4">Gas8</data>
  <data key="d5">-</data>
  <data key="d6">Yes</data>
</node>
<node id="50091">
  <data key="d0">50091</data>
  <data key="d1">Fxr1</data>
  <data key="d2">Fxr1</data>
  <data key="d3">False</data>
  <data key="d4">Fxr1</data>
  <data key="d5">-</data>
  <data key="d6">Yes</data>
</node>
<node id="50089">
  <data key="d0">50089</data>
  <data key="d1">Fut1</data>
  <data key="d2">Fut1</data>
  <data key="d3">False</data>
  <data key="d4">Fut1</data>
  <data key="d5">-</data>
  <data key="d6">Yes</data>
</node>
<node id="50087">
  <data key="d0">50087</data>
  <data key="d1">Fpgs</data>
  <data key="d2">Fpgs</data>
  <data key="d3">False</data>
  <data key="d4">Fpgs</data>
  <data key="d5">-</data>
  <data key="d6">Yes</data>
</node>
<node id="50085">
  <data key="d0">50085</data>
  <data key="d1">Fah</data>
  <data key="d2">Fah</data>
  <data key="d3">False</data>
  <data key="d4">Fah</data>
  <data key="d5">-</data>
  <data key="d6">Yes</data>
</node>
<node id="50083">
  <data key="d0">50083</data>
  <data key="d1">Exosc8</data>
  <data key="d2">Exosc8</data>
  <data key="d3">False</data>
  <data key="d4">Exosc8</data>
  <data key="d5">-</data>
  <data key="d6">Yes</data>
</node>
<node id="50081">
  <data key="d0">50081</data>
  <data key="d1">Esd</data>
  <data key="d2">Esd</data>
  <data key="d3">False</data>
  <data key="d4">Esd</data>
  <data key="d5">-</data>
  <data key="d6">Yes</data>
</node>
<node id="50079">
  <data key="d0">50079</data>
  <data key="d1">Entpd7</data>
  <data key="d2">Entpd7</data>
  <data key="d3">False</data>
  <data key="d4">Entpd7</data>
  <data key="d5">-</data>
  <data key="d6">Yes</data>
</node>
<node id="50077">
  <data key="d0">50077</data>
  <data key="d1">Eif5a2</data>
  <data key="d2">Eif5a2</data>
  <data key="d3">False</data>
  <data key="d4">Eif5a2</data>
  <data key="d5">-</data>
  <data key="d6">Yes</data>
</node>
<node id="50075">
  <data key="d0">50075</data>
  <data key="d1">Eif4ebp2</data>
  <data key="d2">Eif4ebp2</data>
  <data key="d3">False</data>
  <data key="d4">Eif4ebp2</data>
  <data key="d5">-</data>
  <data key="d6">Yes</data>
</node>
<node id="50073">
  <data key="d0">50073</data>
  <data key="d1">Eif4b</data>
  <data key="d2">Eif4b</data>
  <data key="d3">False</data>
  <data key="d4">Eif4b</data>
  <data key="d5">-</data>
  <data key="d6">Yes</data>
</node>
<node id="50071">
  <data key="d0">50071</data>
  <data key="d1">Eif4a1</data>
  <data key="d2">Eif4a1</data>
  <data key="d3">False</data>
  <data key="d4">Eif4a1</data>
  <data key="d5">-</data>
  <data key="d6">Yes</data>
</node>
<node id="50069">
  <data key="d0">50069</data>
  <data key="d1">Eif3c</data>
  <data key="d2">Eif3c</data>
  <data key="d3">False</data>
  <data key="d4">Eif3c</data>
  <data key="d5">-</data>
  <data key="d6">Yes</data>
</node>
<node id="50067">
  <data key="d0">50067</data>
  <data key="d1">Dpy30</data>
  <data key="d2">Dpy30</data>
  <data key="d3">False</data>
  <data key="d4">Dpy30</data>
  <data key="d5">-</data>
  <data key="d6">Yes</data>
</node>
<node id="50065">
  <data key="d0">50065</data>
  <data key="d1">Dnph1</data>
  <data key="d2">Dnph1</data>
  <data key="d3">False</data>
  <data key="d4">Dnph1</data>
  <data key="d5">-</data>
  <data key="d6">Yes</data>
</node>
<node id="50063">
  <data key="d0">50063</data>
  <data key="d1">Dmac2l</data>
  <data key="d2">Dmac2l</data>
  <data key="d3">False</data>
  <data key="d4">Dmac2l</data>
  <data key="d5">-</data>
  <data key="d6">Yes</data>
</node>
<node id="50061">
  <data key="d0">50061</data>
  <data key="d1">Dkc1</data>
  <data key="d2">Dkc1</data>
  <data key="d3">False</data>
  <data key="d4">Dkc1</data>
  <data key="d5">-</data>
  <data key="d6">Yes</data>
</node>
<node id="50059">
  <data key="d0">50059</data>
  <data key="d1">Dffa</data>
  <data key="d2">Dffa</data>
  <data key="d3">False</data>
  <data key="d4">Dffa</data>
  <data key="d5">-</data>
  <data key="d6">Yes</data>
</node>
<node id="50057">
  <data key="d0">50057</data>
  <data key="d1">Ddx18</data>
  <data key="d2">Ddx18</data>
  <data key="d3">False</data>
  <data key="d4">Ddx18</data>
  <data key="d5">-</data>
  <data key="d6">Yes</data>
</node>
<node id="50055">
  <data key="d0">50055</data>
  <data key="d1">Cxxc1</data>
  <data key="d2">Cxxc1</data>
  <data key="d3">False</data>
  <data key="d4">Cxxc1</data>
  <data key="d5">-</data>
  <data key="d6">Yes</data>
</node>
<node id="50053">
  <data key="d0">50053</data>
  <data key="d1">Ctsf</data>
  <data key="d2">Ctsf</data>
  <data key="d3">False</data>
  <data key="d4">Ctsf</data>
  <data key="d5">-</data>
  <data key="d6">Yes</data>
</node>
<node id="50051">
  <data key="d0">50051</data>
  <data key="d1">Cstb</data>
  <data key="d2">Cstb</data>
  <data key="d3">False</data>
  <data key="d4">Cstb</data>
  <data key="d5">-</data>
  <data key="d6">Yes</data>
</node>
<node id="50049">
  <data key="d0">50049</data>
  <data key="d1">Csde1</data>
  <data key="d2">Csde1</data>
  <data key="d3">False</data>
  <data key="d4">Csde1</data>
  <data key="d5">-</data>
  <data key="d6">Yes</data>
</node>
<node id="50047">
  <data key="d0">50047</data>
  <data key="d1">Cript</data>
  <data key="d2">Cript</data>
  <data key="d3">False</data>
  <data key="d4">Cript</data>
  <data key="d5">-</data>
  <data key="d6">Yes</data>
</node>
<node id="50045">
  <data key="d0">50045</data>
  <data key="d1">Crat</data>
  <data key="d2">Crat</data>
  <data key="d3">False</data>
  <data key="d4">Crat</data>
  <data key="d5">-</data>
  <data key="d6">Yes</data>
</node>
<node id="50043">
  <data key="d0">50043</data>
  <data key="d1">Cox7a2l</data>
  <data key="d2">Cox7a2l</data>
  <data key="d3">False</data>
  <data key="d4">Cox7a2l</data>
  <data key="d5">-</data>
  <data key="d6">Yes</data>
</node>
<node id="50041">
  <data key="d0">50041</data>
  <data key="d1">Cmas</data>
  <data key="d2">Cmas</data>
  <data key="d3">False</data>
  <data key="d4">Cmas</data>
  <data key="d5">-</data>
  <data key="d6">Yes</data>
</node>
<node id="50039">
  <data key="d0">50039</data>
  <data key="d1">Cluh</data>
  <data key="d2">Cluh</data>
  <data key="d3">False</data>
  <data key="d4">Cluh</data>
  <data key="d5">-</data>
  <data key="d6">Yes</data>
</node>
<node id="50037">
  <data key="d0">50037</data>
  <data key="d1">Clp1</data>
  <data key="d2">Clp1</data>
  <data key="d3">False</data>
  <data key="d4">Clp1</data>
  <data key="d5">-</data>
  <data key="d6">Yes</data>
</node>
<node id="50035">
  <data key="d0">50035</data>
  <data key="d1">Clint1</data>
  <data key="d2">Clint1</data>
  <data key="d3">False</data>
  <data key="d4">Clint1</data>
  <data key="d5">-</data>
  <data key="d6">Yes</data>
</node>
<node id="50033">
  <data key="d0">50033</data>
  <data key="d1">Clcn6</data>
  <data key="d2">Clcn6</data>
  <data key="d3">False</data>
  <data key="d4">Clcn6</data>
  <data key="d5">-</data>
  <data key="d6">Yes</data>
</node>
<node id="50031">
  <data key="d0">50031</data>
  <data key="d1">Chrnb1</data>
  <data key="d2">Chrnb1</data>
  <data key="d3">False</data>
  <data key="d4">Chrnb1</data>
  <data key="d5">-</data>
  <data key="d6">Yes</data>
</node>
<node id="50029">
  <data key="d0">50029</data>
  <data key="d1">Cd63</data>
  <data key="d2">Cd63</data>
  <data key="d3">False</data>
  <data key="d4">Cd63</data>
  <data key="d5">-</data>
  <data key="d6">Yes</data>
</node>
<node id="50027">
  <data key="d0">50027</data>
  <data key="d1">Cct5</data>
  <data key="d2">Cct5</data>
  <data key="d3">False</data>
  <data key="d4">Cct5</data>
  <data key="d5">-</data>
  <data key="d6">Yes</data>
</node>
<node id="50025">
  <data key="d0">50025</data>
  <data key="d1">Cckbr</data>
  <data key="d2">Cckbr</data>
  <data key="d3">False</data>
  <data key="d4">Cckbr</data>
  <data key="d5">-</data>
  <data key="d6">Yes</data>
</node>
<node id="50023">
  <data key="d0">50023</data>
  <data key="d1">Casp9</data>
  <data key="d2">Casp9</data>
  <data key="d3">False</data>
  <data key="d4">Casp9</data>
  <data key="d5">-</data>
  <data key="d6">Yes</data>
</node>
<node id="50021">
  <data key="d0">50021</data>
  <data key="d1">Brd7</data>
  <data key="d2">Brd7</data>
  <data key="d3">False</data>
  <data key="d4">Brd7</data>
  <data key="d5">-</data>
  <data key="d6">Yes</data>
</node>
<node id="50019">
  <data key="d0">50019</data>
  <data key="d1">Bcl2l12</data>
  <data key="d2">Bcl2l12</data>
  <data key="d3">False</data>
  <data key="d4">Bcl2l12</data>
  <data key="d5">-</data>
  <data key="d6">Yes</data>
</node>
<node id="50017">
  <data key="d0">50017</data>
  <data key="d1">Atp6v1g2</data>
  <data key="d2">Atp6v1g2</data>
  <data key="d3">False</data>
  <data key="d4">Atp6v1g2</data>
  <data key="d5">-</data>
  <data key="d6">Yes</data>
</node>
<node id="50015">
  <data key="d0">50015</data>
  <data key="d1">Atp1a2</data>
  <data key="d2">Atp1a2</data>
  <data key="d3">False</data>
  <data key="d4">Atp1a2</data>
  <data key="d5">-</data>
  <data key="d6">Yes</data>
</node>
<node id="50013">
  <data key="d0">50013</data>
  <data key="d1">Ass1</data>
  <data key="d2">Ass1</data>
  <data key="d3">False</data>
  <data key="d4">Ass1</data>
  <data key="d5">-</data>
  <data key="d6">Yes</data>
</node>
<node id="50011">
  <data key="d0">50011</data>
  <data key="d1">Arfgap2</data>
  <data key="d2">Arfgap2</data>
  <data key="d3">False</data>
  <data key="d4">Arfgap2</data>
  <data key="d5">-</data>
  <data key="d6">Yes</data>
</node>
<node id="50009">
  <data key="d0">50009</data>
  <data key="d1">Arf4</data>
  <data key="d2">Arf4</data>
  <data key="d3">False</data>
  <data key="d4">Arf4</data>
  <data key="d5">-</data>
  <data key="d6">Yes</data>
</node>
<node id="50007">
  <data key="d0">50007</data>
  <data key="d1">Arf1</data>
  <data key="d2">Arf1</data>
  <data key="d3">False</data>
  <data key="d4">Arf1</data>
  <data key="d5">-</data>
  <data key="d6">Yes</data>
</node>
<node id="50005">
  <data key="d0">50005</data>
  <data key="d1">Aqr</data>
  <data key="d2">Aqr</data>
  <data key="d3">False</data>
  <data key="d4">Aqr</data>
  <data key="d5">-</data>
  <data key="d6">Yes</data>
</node>
<node id="50003">
  <data key="d0">50003</data>
  <data key="d1">Amd2</data>
  <data key="d2">Amd2</data>
  <data key="d3">False</data>
  <data key="d4">Amd2</data>
  <data key="d5">-</data>
  <data key="d6">Yes</data>
</node>
<node id="50001">
  <data key="d0">50001</data>
  <data key="d1">Amd1</data>
  <data key="d2">Amd1</data>
  <data key="d3">False</data>
  <data key="d4">Amd1</data>
  <data key="d5">-</data>
  <data key="d6">Yes</data>
</node>
<node id="49999">
  <data key="d0">49999</data>
  <data key="d1">Alg5</data>
  <data key="d2">Alg5</data>
  <data key="d3">False</data>
  <data key="d4">Alg5</data>
  <data key="d5">-</data>
  <data key="d6">Yes</data>
</node>
<node id="49997">
  <data key="d0">49997</data>
  <data key="d1">Akr1a1</data>
  <data key="d2">Akr1a1</data>
  <data key="d3">False</data>
  <data key="d4">Akr1a1</data>
  <data key="d5">-</data>
  <data key="d6">Yes</data>
</node>
<node id="49995">
  <data key="d0">49995</data>
  <data key="d1">Akap1</data>
  <data key="d2">Akap1</data>
  <data key="d3">False</data>
  <data key="d4">Akap1</data>
  <data key="d5">-</data>
  <data key="d6">Yes</data>
</node>
<node id="49993">
  <data key="d0">49993</data>
  <data key="d1">Aimp2</data>
  <data key="d2">Aimp2</data>
  <data key="d3">False</data>
  <data key="d4">Aimp2</data>
  <data key="d5">-</data>
  <data key="d6">Yes</data>
</node>
<node id="49991">
  <data key="d0">49991</data>
  <data key="d1">Adcy9</data>
  <data key="d2">Adcy9</data>
  <data key="d3">False</data>
  <data key="d4">Adcy9</data>
  <data key="d5">-</data>
  <data key="d6">Yes</data>
</node>
<node id="49989">
  <data key="d0">49989</data>
  <data key="d1">Acyp2</data>
  <data key="d2">Acyp2</data>
  <data key="d3">False</data>
  <data key="d4">Acyp2</data>
  <data key="d5">-</data>
  <data key="d6">Yes</data>
</node>
<node id="49987">
  <data key="d0">49987</data>
  <data key="d1">Acox1</data>
  <data key="d2">Acox1</data>
  <data key="d3">False</data>
  <data key="d4">Acox1</data>
  <data key="d5">-</data>
  <data key="d6">Yes</data>
</node>
<node id="49985">
  <data key="d0">49985</data>
  <data key="d1">Aco2</data>
  <data key="d2">Aco2</data>
  <data key="d3">False</data>
  <data key="d4">Aco2</data>
  <data key="d5">-</data>
  <data key="d6">Yes</data>
</node>
<node id="49983">
  <data key="d0">49983</data>
  <data key="d1">4933430i17rik</data>
  <data key="d2">4933430i17rik</data>
  <data key="d3">False</data>
  <data key="d4">4933430i17rik</data>
  <data key="d5">-</data>
  <data key="d6">Yes</data>
</node>
<node id="49981">
  <data key="d0">49981</data>
  <data key="d1">Lmnb1</data>
  <data key="d2">Lmnb1</data>
  <data key="d3">False</data>
  <data key="d4">Lmnb1</data>
  <data key="d5">-</data>
  <data key="d6">Yes</data>
</node>
<node id="49979">
  <data key="d0">49979</data>
  <data key="d1">Insig2</data>
  <data key="d2">Insig2</data>
  <data key="d3">False</data>
  <data key="d4">Insig2</data>
  <data key="d5">-</data>
  <data key="d6">Yes</data>
</node>
<node id="49977">
  <data key="d0">49977</data>
  <data key="d1">Fam169a</data>
  <data key="d2">Fam169a</data>
  <data key="d3">False</data>
  <data key="d4">Fam169a</data>
  <data key="d5">-</data>
  <data key="d6">Yes</data>
</node>
<node id="49975">
  <data key="d0">49975</data>
  <data key="d1">Cdkn3</data>
  <data key="d2">Cdkn3</data>
  <data key="d3">False</data>
  <data key="d4">Cdkn3</data>
  <data key="d5">-</data>
  <data key="d6">Yes</data>
</node>
<node id="49973">
  <data key="d0">49973</data>
  <data key="d1">Ceacam9</data>
  <data key="d2">Ceacam9</data>
  <data key="d3">False</data>
  <data key="d4">Ceacam9</data>
  <data key="d5">-</data>
  <data key="d6">Yes</data>
</node>
<node id="49971">
  <data key="d0">49971</data>
  <data key="d1">Ceacam15</data>
  <data key="d2">Ceacam15</data>
  <data key="d3">False</data>
  <data key="d4">Ceacam15</data>
  <data key="d5">-</data>
  <data key="d6">Yes</data>
</node>
<node id="49969">
  <data key="d0">49969</data>
  <data key="d1">Nmu</data>
  <data key="d2">Nmu</data>
  <data key="d3">False</data>
  <data key="d4">Nmu</data>
  <data key="d5">-</data>
  <data key="d6">Yes</data>
</node>
<node id="49967">
  <data key="d0">49967</data>
  <data key="d1">Gstm6</data>
  <data key="d2">Gstm6</data>
  <data key="d3">False</data>
  <data key="d4">Gstm6</data>
  <data key="d5">-</data>
  <data key="d6">Yes</data>
</node>
<node id="49965">
  <data key="d0">49965</data>
  <data key="d1">Gstm3</data>
  <data key="d2">Gstm3</data>
  <data key="d3">False</data>
  <data key="d4">Gstm3</data>
  <data key="d5">-</data>
  <data key="d6">Yes</data>
</node>
<node id="49963">
  <data key="d0">49963</data>
  <data key="d1">Gstm1</data>
  <data key="d2">Gstm1</data>
  <data key="d3">False</data>
  <data key="d4">Gstm1</data>
  <data key="d5">-</data>
  <data key="d6">Yes</data>
</node>
<node id="49961">
  <data key="d0">49961</data>
  <data key="d1">Dhrs2</data>
  <data key="d2">Dhrs2</data>
  <data key="d3">False</data>
  <data key="d4">Dhrs2</data>
  <data key="d5">-</data>
  <data key="d6">Yes</data>
</node>
<node id="49959">
  <data key="d0">49959</data>
  <data key="d1">Ctsg</data>
  <data key="d2">Ctsg</data>
  <data key="d3">False</data>
  <data key="d4">Ctsg</data>
  <data key="d5">-</data>
  <data key="d6">Yes</data>
</node>
<node id="49957">
  <data key="d0">49957</data>
  <data key="d1">Wdr81</data>
  <data key="d2">Wdr81</data>
  <data key="d3">False</data>
  <data key="d4">Wdr81</data>
  <data key="d5">-</data>
  <data key="d6">Yes</data>
</node>
<node id="49955">
  <data key="d0">49955</data>
  <data key="d1">Uckl1</data>
  <data key="d2">Uckl1</data>
  <data key="d3">False</data>
  <data key="d4">Uckl1</data>
  <data key="d5">-</data>
  <data key="d6">Yes</data>
</node>
<node id="49953">
  <data key="d0">49953</data>
  <data key="d1">Tspan4</data>
  <data key="d2">Tspan4</data>
  <data key="d3">False</data>
  <data key="d4">Tspan4</data>
  <data key="d5">-</data>
  <data key="d6">Yes</data>
</node>
<node id="49951">
  <data key="d0">49951</data>
  <data key="d1">Ruvbl1</data>
  <data key="d2">Ruvbl1</data>
  <data key="d3">False</data>
  <data key="d4">Ruvbl1</data>
  <data key="d5">-</data>
  <data key="d6">Yes</data>
</node>
<node id="49949">
  <data key="d0">49949</data>
  <data key="d1">Rusc1</data>
  <data key="d2">Rusc1</data>
  <data key="d3">False</data>
  <data key="d4">Rusc1</data>
  <data key="d5">-</data>
  <data key="d6">Yes</data>
</node>
<node id="49947">
  <data key="d0">49947</data>
  <data key="d1">Gorasp2</data>
  <data key="d2">Gorasp2</data>
  <data key="d3">False</data>
  <data key="d4">Gorasp2</data>
  <data key="d5">-</data>
  <data key="d6">Yes</data>
</node>
<node id="49945">
  <data key="d0">49945</data>
  <data key="d1">Glrx5</data>
  <data key="d2">Glrx5</data>
  <data key="d3">False</data>
  <data key="d4">Glrx5</data>
  <data key="d5">-</data>
  <data key="d6">Yes</data>
</node>
<node id="49943">
  <data key="d0">49943</data>
  <data key="d1">Fam214b</data>
  <data key="d2">Fam214b</data>
  <data key="d3">False</data>
  <data key="d4">Fam214b</data>
  <data key="d5">-</data>
  <data key="d6">Yes</data>
</node>
<node id="49941">
  <data key="d0">49941</data>
  <data key="d1">Epb41</data>
  <data key="d2">Epb41</data>
  <data key="d3">False</data>
  <data key="d4">Epb41</data>
  <data key="d5">-</data>
  <data key="d6">Yes</data>
</node>
<node id="49939">
  <data key="d0">49939</data>
  <data key="d1">Ak2</data>
  <data key="d2">Ak2</data>
  <data key="d3">False</data>
  <data key="d4">Ak2</data>
  <data key="d5">-</data>
  <data key="d6">Yes</data>
</node>
<node id="49937">
  <data key="d0">49937</data>
  <data key="d1">Acly</data>
  <data key="d2">Acly</data>
  <data key="d3">False</data>
  <data key="d4">Acly</data>
  <data key="d5">-</data>
  <data key="d6">Yes</data>
</node>
<node id="49935">
  <data key="d0">49935</data>
  <data key="d1">Tprg</data>
  <data key="d2">Tprg</data>
  <data key="d3">False</data>
  <data key="d4">Tprg</data>
  <data key="d5">-</data>
  <data key="d6">Yes</data>
</node>
<node id="49933">
  <data key="d0">49933</data>
  <data key="d1">Tmem127</data>
  <data key="d2">Tmem127</data>
  <data key="d3">False</data>
  <data key="d4">Tmem127</data>
  <data key="d5">-</data>
  <data key="d6">Yes</data>
</node>
<node id="49931">
  <data key="d0">49931</data>
  <data key="d1">Sympk</data>
  <data key="d2">Sympk</data>
  <data key="d3">False</data>
  <data key="d4">Sympk</data>
  <data key="d5">-</data>
  <data key="d6">Yes</data>
</node>
<node id="49929">
  <data key="d0">49929</data>
  <data key="d1">Rai1</data>
  <data key="d2">Rai1</data>
  <data key="d3">False</data>
  <data key="d4">Rai1</data>
  <data key="d5">-</data>
  <data key="d6">Yes</data>
</node>
<node id="49927">
  <data key="d0">49927</data>
  <data key="d1">Pdzrn3</data>
  <data key="d2">Pdzrn3</data>
  <data key="d3">False</data>
  <data key="d4">Pdzrn3</data>
  <data key="d5">-</data>
  <data key="d6">Yes</data>
</node>
<node id="49925">
  <data key="d0">49925</data>
  <data key="d1">Ngly1</data>
  <data key="d2">Ngly1</data>
  <data key="d3">False</data>
  <data key="d4">Ngly1</data>
  <data key="d5">-</data>
  <data key="d6">Yes</data>
</node>
<node id="49923">
  <data key="d0">49923</data>
  <data key="d1">Net1</data>
  <data key="d2">Net1</data>
  <data key="d3">False</data>
  <data key="d4">Net1</data>
  <data key="d5">-</data>
  <data key="d6">Yes</data>
</node>
<node id="49921">
  <data key="d0">49921</data>
  <data key="d1">Fam131a</data>
  <data key="d2">Fam131a</data>
  <data key="d3">False</data>
  <data key="d4">Fam131a</data>
  <data key="d5">-</data>
  <data key="d6">Yes</data>
</node>
<node id="49919">
  <data key="d0">49919</data>
  <data key="d1">Epn2</data>
  <data key="d2">Epn2</data>
  <data key="d3">False</data>
  <data key="d4">Epn2</data>
  <data key="d5">-</data>
  <data key="d6">Yes</data>
</node>
<node id="49917">
  <data key="d0">49917</data>
  <data key="d1">Ell</data>
  <data key="d2">Ell</data>
  <data key="d3">False</data>
  <data key="d4">Ell</data>
  <data key="d5">-</data>
  <data key="d6">Yes</data>
</node>
<node id="49915">
  <data key="d0">49915</data>
  <data key="d1">Csnk1d</data>
  <data key="d2">Csnk1d</data>
  <data key="d3">False</data>
  <data key="d4">Csnk1d</data>
  <data key="d5">-</data>
  <data key="d6">Yes</data>
</node>
<node id="49913">
  <data key="d0">49913</data>
  <data key="d1">Cobl</data>
  <data key="d2">Cobl</data>
  <data key="d3">False</data>
  <data key="d4">Cobl</data>
  <data key="d5">-</data>
  <data key="d6">Yes</data>
</node>
<node id="49911">
  <data key="d0">49911</data>
  <data key="d1">Cables1</data>
  <data key="d2">Cables1</data>
  <data key="d3">False</data>
  <data key="d4">Cables1</data>
  <data key="d5">-</data>
  <data key="d6">Yes</data>
</node>
<node id="49909">
  <data key="d0">49909</data>
  <data key="d1">Acin1</data>
  <data key="d2">Acin1</data>
  <data key="d3">False</data>
  <data key="d4">Acin1</data>
  <data key="d5">-</data>
  <data key="d6">Yes</data>
</node>
<node id="49907">
  <data key="d0">49907</data>
  <data key="d1">Rab27a</data>
  <data key="d2">Rab27a</data>
  <data key="d3">False</data>
  <data key="d4">Rab27a</data>
  <data key="d5">down</data>
  <data key="d6">Yes</data>
</node>
<node id="49905">
  <data key="d0">49905</data>
  <data key="d1">Gpnmb</data>
  <data key="d2">Gpnmb</data>
  <data key="d3">False</data>
  <data key="d4">Gpnmb</data>
  <data key="d5">-</data>
  <data key="d6">Yes</data>
</node>
<node id="49903">
  <data key="d0">49903</data>
  <data key="d1">Birc7</data>
  <data key="d2">Birc7</data>
  <data key="d3">False</data>
  <data key="d4">Birc7</data>
  <data key="d5">-</data>
  <data key="d6">Yes</data>
</node>
<node id="49901">
  <data key="d0">49901</data>
  <data key="d1">Ssbp3</data>
  <data key="d2">Ssbp3</data>
  <data key="d3">False</data>
  <data key="d4">Ssbp3</data>
  <data key="d5">-</data>
  <data key="d6">Yes</data>
</node>
<node id="49899">
  <data key="d0">49899</data>
  <data key="d1">Sbf2</data>
  <data key="d2">Sbf2</data>
  <data key="d3">False</data>
  <data key="d4">Sbf2</data>
  <data key="d5">-</data>
  <data key="d6">Yes</data>
</node>
<node id="49897">
  <data key="d0">49897</data>
  <data key="d1">Mrtfa</data>
  <data key="d2">Mrtfa</data>
  <data key="d3">False</data>
  <data key="d4">Mrtfa</data>
  <data key="d5">-</data>
  <data key="d6">Yes</data>
</node>
<node id="49895">
  <data key="d0">49895</data>
  <data key="d1">Marchf8</data>
  <data key="d2">Marchf8</data>
  <data key="d3">False</data>
  <data key="d4">Marchf8</data>
  <data key="d5">-</data>
  <data key="d6">Yes</data>
</node>
<node id="49893">
  <data key="d0">49893</data>
  <data key="d1">Coro1c</data>
  <data key="d2">Coro1c</data>
  <data key="d3">False</data>
  <data key="d4">Coro1c</data>
  <data key="d5">-</data>
  <data key="d6">Yes</data>
</node>
<node id="49891">
  <data key="d0">49891</data>
  <data key="d1">Adgrb3</data>
  <data key="d2">Adgrb3</data>
  <data key="d3">False</data>
  <data key="d4">Adgrb3</data>
  <data key="d5">-</data>
  <data key="d6">Yes</data>
</node>
<node id="49889">
  <data key="d0">49889</data>
  <data key="d1">Usp6nl</data>
  <data key="d2">Usp6nl</data>
  <data key="d3">False</data>
  <data key="d4">Usp6nl</data>
  <data key="d5">-</data>
  <data key="d6">Yes</data>
</node>
<node id="49887">
  <data key="d0">49887</data>
  <data key="d1">Cfap61</data>
  <data key="d2">Cfap61</data>
  <data key="d3">False</data>
  <data key="d4">Cfap61</data>
  <data key="d5">-</data>
  <data key="d6">Yes</data>
</node>
<node id="49885">
  <data key="d0">49885</data>
  <data key="d1">Nucb2</data>
  <data key="d2">Nucb2</data>
  <data key="d3">False</data>
  <data key="d4">Nucb2</data>
  <data key="d5">-</data>
  <data key="d6">Yes</data>
</node>
<node id="49883">
  <data key="d0">49883</data>
  <data key="d1">Lrmp</data>
  <data key="d2">Lrmp</data>
  <data key="d3">False</data>
  <data key="d4">Lrmp</data>
  <data key="d5">-</data>
  <data key="d6">Yes</data>
</node>
<node id="49881">
  <data key="d0">49881</data>
  <data key="d1">Hbs1l</data>
  <data key="d2">Hbs1l</data>
  <data key="d3">False</data>
  <data key="d4">Hbs1l</data>
  <data key="d5">-</data>
  <data key="d6">Yes</data>
</node>
<node id="49879">
  <data key="d0">49879</data>
  <data key="d1">Usp2</data>
  <data key="d2">Usp2</data>
  <data key="d3">False</data>
  <data key="d4">Usp2</data>
  <data key="d5">-</data>
  <data key="d6">Yes</data>
</node>
<node id="49877">
  <data key="d0">49877</data>
  <data key="d1">Tox2</data>
  <data key="d2">Tox2</data>
  <data key="d3">False</data>
  <data key="d4">Tox2</data>
  <data key="d5">-</data>
  <data key="d6">Yes</data>
</node>
<node id="49875">
  <data key="d0">49875</data>
  <data key="d1">Tnks</data>
  <data key="d2">Tnks</data>
  <data key="d3">False</data>
  <data key="d4">Tnks</data>
  <data key="d5">-</data>
  <data key="d6">Yes</data>
</node>
<node id="49873">
  <data key="d0">49873</data>
  <data key="d1">Tada3</data>
  <data key="d2">Tada3</data>
  <data key="d3">False</data>
  <data key="d4">Tada3</data>
  <data key="d5">-</data>
  <data key="d6">Yes</data>
</node>
<node id="49871">
  <data key="d0">49871</data>
  <data key="d1">Slc2a5</data>
  <data key="d2">Slc2a5</data>
  <data key="d3">False</data>
  <data key="d4">Slc2a5</data>
  <data key="d5">-</data>
  <data key="d6">Yes</data>
</node>
<node id="49869">
  <data key="d0">49869</data>
  <data key="d1">Rasgrp3</data>
  <data key="d2">Rasgrp3</data>
  <data key="d3">False</data>
  <data key="d4">Rasgrp3</data>
  <data key="d5">-</data>
  <data key="d6">Yes</data>
</node>
<node id="49867">
  <data key="d0">49867</data>
  <data key="d1">Nup210</data>
  <data key="d2">Nup210</data>
  <data key="d3">False</data>
  <data key="d4">Nup210</data>
  <data key="d5">-</data>
  <data key="d6">Yes</data>
</node>
<node id="49865">
  <data key="d0">49865</data>
  <data key="d1">Nfx1</data>
  <data key="d2">Nfx1</data>
  <data key="d3">False</data>
  <data key="d4">Nfx1</data>
  <data key="d5">-</data>
  <data key="d6">Yes</data>
</node>
<node id="49863">
  <data key="d0">49863</data>
  <data key="d1">Hdac5</data>
  <data key="d2">Hdac5</data>
  <data key="d3">False</data>
  <data key="d4">Hdac5</data>
  <data key="d5">-</data>
  <data key="d6">Yes</data>
</node>
<node id="49861">
  <data key="d0">49861</data>
  <data key="d1">Gpatch2l</data>
  <data key="d2">Gpatch2l</data>
  <data key="d3">False</data>
  <data key="d4">Gpatch2l</data>
  <data key="d5">-</data>
  <data key="d6">Yes</data>
</node>
<node id="49859">
  <data key="d0">49859</data>
  <data key="d1">Evi2b</data>
  <data key="d2">Evi2b</data>
  <data key="d3">False</data>
  <data key="d4">Evi2b</data>
  <data key="d5">-</data>
  <data key="d6">Yes</data>
</node>
<node id="49857">
  <data key="d0">49857</data>
  <data key="d1">Evi2</data>
  <data key="d2">Evi2</data>
  <data key="d3">False</data>
  <data key="d4">Evi2</data>
  <data key="d5">-</data>
  <data key="d6">Yes</data>
</node>
<node id="49855">
  <data key="d0">49855</data>
  <data key="d1">Dgkd</data>
  <data key="d2">Dgkd</data>
  <data key="d3">False</data>
  <data key="d4">Dgkd</data>
  <data key="d5">-</data>
  <data key="d6">Yes</data>
</node>
<node id="49853">
  <data key="d0">49853</data>
  <data key="d1">Mef2b</data>
  <data key="d2">Mef2b</data>
  <data key="d3">False</data>
  <data key="d4">Mef2b</data>
  <data key="d5">-</data>
  <data key="d6">Yes</data>
</node>
<node id="49851">
  <data key="d0">49851</data>
  <data key="d1">Zfp385b</data>
  <data key="d2">Zfp385b</data>
  <data key="d3">False</data>
  <data key="d4">Zfp385b</data>
  <data key="d5">-</data>
  <data key="d6">Yes</data>
</node>
<node id="49849">
  <data key="d0">49849</data>
  <data key="d1">Uvrag</data>
  <data key="d2">Uvrag</data>
  <data key="d3">False</data>
  <data key="d4">Uvrag</data>
  <data key="d5">-</data>
  <data key="d6">Yes</data>
</node>
<node id="49847">
  <data key="d0">49847</data>
  <data key="d1">Tbl1xr1</data>
  <data key="d2">Tbl1xr1</data>
  <data key="d3">False</data>
  <data key="d4">Tbl1xr1</data>
  <data key="d5">-</data>
  <data key="d6">Yes</data>
</node>
<node id="49845">
  <data key="d0">49845</data>
  <data key="d1">Rin2</data>
  <data key="d2">Rin2</data>
  <data key="d3">False</data>
  <data key="d4">Rin2</data>
  <data key="d5">-</data>
  <data key="d6">Yes</data>
</node>
<node id="49843">
  <data key="d0">49843</data>
  <data key="d1">Phtf2</data>
  <data key="d2">Phtf2</data>
  <data key="d3">False</data>
  <data key="d4">Phtf2</data>
  <data key="d5">-</data>
  <data key="d6">Yes</data>
</node>
<node id="49841">
  <data key="d0">49841</data>
  <data key="d1">Pam</data>
  <data key="d2">Pam</data>
  <data key="d3">False</data>
  <data key="d4">Pam</data>
  <data key="d5">-</data>
  <data key="d6">Yes</data>
</node>
<node id="49839">
  <data key="d0">49839</data>
  <data key="d1">Nin</data>
  <data key="d2">Nin</data>
  <data key="d3">False</data>
  <data key="d4">Nin</data>
  <data key="d5">-</data>
  <data key="d6">Yes</data>
</node>
<node id="49837">
  <data key="d0">49837</data>
  <data key="d1">Msn</data>
  <data key="d2">Msn</data>
  <data key="d3">False</data>
  <data key="d4">Msn</data>
  <data key="d5">-</data>
  <data key="d6">Yes</data>
</node>
<node id="49835">
  <data key="d0">49835</data>
  <data key="d1">Mettl8</data>
  <data key="d2">Mettl8</data>
  <data key="d3">False</data>
  <data key="d4">Mettl8</data>
  <data key="d5">-</data>
  <data key="d6">Yes</data>
</node>
<node id="49833">
  <data key="d0">49833</data>
  <data key="d1">Ltbp1</data>
  <data key="d2">Ltbp1</data>
  <data key="d3">False</data>
  <data key="d4">Ltbp1</data>
  <data key="d5">-</data>
  <data key="d6">Yes</data>
</node>
<node id="49831">
  <data key="d0">49831</data>
  <data key="d1">Golim4</data>
  <data key="d2">Golim4</data>
  <data key="d3">False</data>
  <data key="d4">Golim4</data>
  <data key="d5">-</data>
  <data key="d6">Yes</data>
</node>
<node id="49829">
  <data key="d0">49829</data>
  <data key="d1">Fbxw11</data>
  <data key="d2">Fbxw11</data>
  <data key="d3">False</data>
  <data key="d4">Fbxw11</data>
  <data key="d5">-</data>
  <data key="d6">Yes</data>
</node>
<node id="49827">
  <data key="d0">49827</data>
  <data key="d1">Eea1</data>
  <data key="d2">Eea1</data>
  <data key="d3">False</data>
  <data key="d4">Eea1</data>
  <data key="d5">-</data>
  <data key="d6">Yes</data>
</node>
<node id="49825">
  <data key="d0">49825</data>
  <data key="d1">Crim1</data>
  <data key="d2">Crim1</data>
  <data key="d3">False</data>
  <data key="d4">Crim1</data>
  <data key="d5">-</data>
  <data key="d6">Yes</data>
</node>
<node id="49823">
  <data key="d0">49823</data>
  <data key="d1">Cdc42ep3</data>
  <data key="d2">Cdc42ep3</data>
  <data key="d3">False</data>
  <data key="d4">Cdc42ep3</data>
  <data key="d5">-</data>
  <data key="d6">Yes</data>
</node>
<node id="49821">
  <data key="d0">49821</data>
  <data key="d1">Cab39</data>
  <data key="d2">Cab39</data>
  <data key="d3">False</data>
  <data key="d4">Cab39</data>
  <data key="d5">-</data>
  <data key="d6">Yes</data>
</node>
<node id="49819">
  <data key="d0">49819</data>
  <data key="d1">Arhgef12</data>
  <data key="d2">Arhgef12</data>
  <data key="d3">False</data>
  <data key="d4">Arhgef12</data>
  <data key="d5">-</data>
  <data key="d6">Yes</data>
</node>
<node id="49817">
  <data key="d0">49817</data>
  <data key="d1">Arhgap10</data>
  <data key="d2">Arhgap10</data>
  <data key="d3">False</data>
  <data key="d4">Arhgap10</data>
  <data key="d5">-</data>
  <data key="d6">Yes</data>
</node>
<node id="49815">
  <data key="d0">49815</data>
  <data key="d1">Akap6</data>
  <data key="d2">Akap6</data>
  <data key="d3">False</data>
  <data key="d4">Akap6</data>
  <data key="d5">-</data>
  <data key="d6">Yes</data>
</node>
<node id="49813">
  <data key="d0">49813</data>
  <data key="d1">Schip1</data>
  <data key="d2">Schip1</data>
  <data key="d3">False</data>
  <data key="d4">Schip1</data>
  <data key="d5">-</data>
  <data key="d6">Yes</data>
</node>
<node id="49811">
  <data key="d0">49811</data>
  <data key="d1">Iqschfp</data>
  <data key="d2">Iqschfp</data>
  <data key="d3">False</data>
  <data key="d4">Iqschfp</data>
  <data key="d5">-</data>
  <data key="d6">Yes</data>
</node>
<node id="49809">
  <data key="d0">49809</data>
  <data key="d1">Gtdc1</data>
  <data key="d2">Gtdc1</data>
  <data key="d3">False</data>
  <data key="d4">Gtdc1</data>
  <data key="d5">-</data>
  <data key="d6">Yes</data>
</node>
<node id="49807">
  <data key="d0">49807</data>
  <data key="d1">Tyk2</data>
  <data key="d2">Tyk2</data>
  <data key="d3">False</data>
  <data key="d4">Tyk2</data>
  <data key="d5">-</data>
  <data key="d6">Yes</data>
</node>
<node id="49805">
  <data key="d0">49805</data>
  <data key="d1">Tub</data>
  <data key="d2">Tub</data>
  <data key="d3">False</data>
  <data key="d4">Tub</data>
  <data key="d5">-</data>
  <data key="d6">Yes</data>
</node>
<node id="49803">
  <data key="d0">49803</data>
  <data key="d1">Sppl2b</data>
  <data key="d2">Sppl2b</data>
  <data key="d3">False</data>
  <data key="d4">Sppl2b</data>
  <data key="d5">-</data>
  <data key="d6">Yes</data>
</node>
<node id="49801">
  <data key="d0">49801</data>
  <data key="d1">Sncb</data>
  <data key="d2">Sncb</data>
  <data key="d3">False</data>
  <data key="d4">Sncb</data>
  <data key="d5">-</data>
  <data key="d6">Yes</data>
</node>
<node id="49799">
  <data key="d0">49799</data>
  <data key="d1">Shisa6</data>
  <data key="d2">Shisa6</data>
  <data key="d3">False</data>
  <data key="d4">Shisa6</data>
  <data key="d5">-</data>
  <data key="d6">Yes</data>
</node>
<node id="49797">
  <data key="d0">49797</data>
  <data key="d1">Ppp1r3g</data>
  <data key="d2">Ppp1r3g</data>
  <data key="d3">False</data>
  <data key="d4">Ppp1r3g</data>
  <data key="d5">-</data>
  <data key="d6">Yes</data>
</node>
<node id="49795">
  <data key="d0">49795</data>
  <data key="d1">Paqr9</data>
  <data key="d2">Paqr9</data>
  <data key="d3">False</data>
  <data key="d4">Paqr9</data>
  <data key="d5">-</data>
  <data key="d6">Yes</data>
</node>
<node id="49793">
  <data key="d0">49793</data>
  <data key="d1">Oplah</data>
  <data key="d2">Oplah</data>
  <data key="d3">False</data>
  <data key="d4">Oplah</data>
  <data key="d5">-</data>
  <data key="d6">Yes</data>
</node>
<node id="49791">
  <data key="d0">49791</data>
  <data key="d1">Ldlrad4</data>
  <data key="d2">Ldlrad4</data>
  <data key="d3">False</data>
  <data key="d4">Ldlrad4</data>
  <data key="d5">-</data>
  <data key="d6">Yes</data>
</node>
<node id="49789">
  <data key="d0">49789</data>
  <data key="d1">Irx1</data>
  <data key="d2">Irx1</data>
  <data key="d3">False</data>
  <data key="d4">Irx1</data>
  <data key="d5">-</data>
  <data key="d6">Yes</data>
</node>
<node id="49787">
  <data key="d0">49787</data>
  <data key="d1">Insyn2a</data>
  <data key="d2">Insyn2a</data>
  <data key="d3">False</data>
  <data key="d4">Insyn2a</data>
  <data key="d5">-</data>
  <data key="d6">Yes</data>
</node>
<node id="49785">
  <data key="d0">49785</data>
  <data key="d1">Hus1b</data>
  <data key="d2">Hus1b</data>
  <data key="d3">False</data>
  <data key="d4">Hus1b</data>
  <data key="d5">-</data>
  <data key="d6">Yes</data>
</node>
<node id="49783">
  <data key="d0">49783</data>
  <data key="d1">Eva1b</data>
  <data key="d2">Eva1b</data>
  <data key="d3">False</data>
  <data key="d4">Eva1b</data>
  <data key="d5">-</data>
  <data key="d6">Yes</data>
</node>
<node id="49781">
  <data key="d0">49781</data>
  <data key="d1">Espn</data>
  <data key="d2">Espn</data>
  <data key="d3">False</data>
  <data key="d4">Espn</data>
  <data key="d5">-</data>
  <data key="d6">Yes</data>
</node>
<node id="49779">
  <data key="d0">49779</data>
  <data key="d1">Elavl3</data>
  <data key="d2">Elavl3</data>
  <data key="d3">False</data>
  <data key="d4">Elavl3</data>
  <data key="d5">-</data>
  <data key="d6">Yes</data>
</node>
<node id="49777">
  <data key="d0">49777</data>
  <data key="d1">Bc034090</data>
  <data key="d2">Bc034090</data>
  <data key="d3">False</data>
  <data key="d4">Bc034090</data>
  <data key="d5">-</data>
  <data key="d6">Yes</data>
</node>
<node id="49775">
  <data key="d0">49775</data>
  <data key="d1">Ajap1</data>
  <data key="d2">Ajap1</data>
  <data key="d3">False</data>
  <data key="d4">Ajap1</data>
  <data key="d5">-</data>
  <data key="d6">Yes</data>
</node>
<node id="49773">
  <data key="d0">49773</data>
  <data key="d1">Adrb1</data>
  <data key="d2">Adrb1</data>
  <data key="d3">False</data>
  <data key="d4">Adrb1</data>
  <data key="d5">-</data>
  <data key="d6">Yes</data>
</node>
<node id="49771">
  <data key="d0">49771</data>
  <data key="d1">Zzef1</data>
  <data key="d2">Zzef1</data>
  <data key="d3">False</data>
  <data key="d4">Zzef1</data>
  <data key="d5">-</data>
  <data key="d6">Yes</data>
</node>
<node id="49769">
  <data key="d0">49769</data>
  <data key="d1">Zdhhc7</data>
  <data key="d2">Zdhhc7</data>
  <data key="d3">False</data>
  <data key="d4">Zdhhc7</data>
  <data key="d5">-</data>
  <data key="d6">Yes</data>
</node>
<node id="49767">
  <data key="d0">49767</data>
  <data key="d1">Wrnip1</data>
  <data key="d2">Wrnip1</data>
  <data key="d3">False</data>
  <data key="d4">Wrnip1</data>
  <data key="d5">-</data>
  <data key="d6">Yes</data>
</node>
<node id="49765">
  <data key="d0">49765</data>
  <data key="d1">Usp4</data>
  <data key="d2">Usp4</data>
  <data key="d3">False</data>
  <data key="d4">Usp4</data>
  <data key="d5">-</data>
  <data key="d6">Yes</data>
</node>
<node id="49763">
  <data key="d0">49763</data>
  <data key="d1">Uqcc1</data>
  <data key="d2">Uqcc1</data>
  <data key="d3">False</data>
  <data key="d4">Uqcc1</data>
  <data key="d5">-</data>
  <data key="d6">Yes</data>
</node>
<node id="49761">
  <data key="d0">49761</data>
  <data key="d1">Ttll4</data>
  <data key="d2">Ttll4</data>
  <data key="d3">False</data>
  <data key="d4">Ttll4</data>
  <data key="d5">-</data>
  <data key="d6">Yes</data>
</node>
<node id="49759">
  <data key="d0">49759</data>
  <data key="d1">Trim41</data>
  <data key="d2">Trim41</data>
  <data key="d3">False</data>
  <data key="d4">Trim41</data>
  <data key="d5">-</data>
  <data key="d6">Yes</data>
</node>
<node id="49757">
  <data key="d0">49757</data>
  <data key="d1">Tcf25</data>
  <data key="d2">Tcf25</data>
  <data key="d3">False</data>
  <data key="d4">Tcf25</data>
  <data key="d5">-</data>
  <data key="d6">Yes</data>
</node>
<node id="49755">
  <data key="d0">49755</data>
  <data key="d1">Srsf7</data>
  <data key="d2">Srsf7</data>
  <data key="d3">False</data>
  <data key="d4">Srsf7</data>
  <data key="d5">-</data>
  <data key="d6">Yes</data>
</node>
<node id="49753">
  <data key="d0">49753</data>
  <data key="d1">Srcap</data>
  <data key="d2">Srcap</data>
  <data key="d3">False</data>
  <data key="d4">Srcap</data>
  <data key="d5">-</data>
  <data key="d6">Yes</data>
</node>
<node id="49751">
  <data key="d0">49751</data>
  <data key="d1">Sf3a2</data>
  <data key="d2">Sf3a2</data>
  <data key="d3">False</data>
  <data key="d4">Sf3a2</data>
  <data key="d5">-</data>
  <data key="d6">Yes</data>
</node>
<node id="49749">
  <data key="d0">49749</data>
  <data key="d1">Secisbp2</data>
  <data key="d2">Secisbp2</data>
  <data key="d3">False</data>
  <data key="d4">Secisbp2</data>
  <data key="d5">-</data>
  <data key="d6">Yes</data>
</node>
<node id="49747">
  <data key="d0">49747</data>
  <data key="d1">Rsad1</data>
  <data key="d2">Rsad1</data>
  <data key="d3">False</data>
  <data key="d4">Rsad1</data>
  <data key="d5">-</data>
  <data key="d6">Yes</data>
</node>
<node id="49745">
  <data key="d0">49745</data>
  <data key="d1">Rbm14</data>
  <data key="d2">Rbm14</data>
  <data key="d3">False</data>
  <data key="d4">Rbm14</data>
  <data key="d5">-</data>
  <data key="d6">Yes</data>
</node>
<node id="49743">
  <data key="d0">49743</data>
  <data key="d1">Psmg4</data>
  <data key="d2">Psmg4</data>
  <data key="d3">False</data>
  <data key="d4">Psmg4</data>
  <data key="d5">-</data>
  <data key="d6">Yes</data>
</node>
<node id="49741">
  <data key="d0">49741</data>
  <data key="d1">Ppp1r37</data>
  <data key="d2">Ppp1r37</data>
  <data key="d3">False</data>
  <data key="d4">Ppp1r37</data>
  <data key="d5">-</data>
  <data key="d6">Yes</data>
</node>
<node id="49739">
  <data key="d0">49739</data>
  <data key="d1">Pnpla6</data>
  <data key="d2">Pnpla6</data>
  <data key="d3">False</data>
  <data key="d4">Pnpla6</data>
  <data key="d5">-</data>
  <data key="d6">Yes</data>
</node>
<node id="49737">
  <data key="d0">49737</data>
  <data key="d1">Mc1r</data>
  <data key="d2">Mc1r</data>
  <data key="d3">False</data>
  <data key="d4">Mc1r</data>
  <data key="d5">-</data>
  <data key="d6">Yes</data>
</node>
<node id="49735">
  <data key="d0">49735</data>
  <data key="d1">Lto1</data>
  <data key="d2">Lto1</data>
  <data key="d3">False</data>
  <data key="d4">Lto1</data>
  <data key="d5">-</data>
  <data key="d6">Yes</data>
</node>
<node id="49733">
  <data key="d0">49733</data>
  <data key="d1">Kmt2b</data>
  <data key="d2">Kmt2b</data>
  <data key="d3">False</data>
  <data key="d4">Kmt2b</data>
  <data key="d5">-</data>
  <data key="d6">Yes</data>
</node>
<node id="49731">
  <data key="d0">49731</data>
  <data key="d1">Ift140</data>
  <data key="d2">Ift140</data>
  <data key="d3">False</data>
  <data key="d4">Ift140</data>
  <data key="d5">-</data>
  <data key="d6">Yes</data>
</node>
<node id="49729">
  <data key="d0">49729</data>
  <data key="d1">Hook2</data>
  <data key="d2">Hook2</data>
  <data key="d3">False</data>
  <data key="d4">Hook2</data>
  <data key="d5">-</data>
  <data key="d6">Yes</data>
</node>
<node id="49727">
  <data key="d0">49727</data>
  <data key="d1">Exoc7</data>
  <data key="d2">Exoc7</data>
  <data key="d3">False</data>
  <data key="d4">Exoc7</data>
  <data key="d5">-</data>
  <data key="d6">Yes</data>
</node>
<node id="49725">
  <data key="d0">49725</data>
  <data key="d1">Dazap1</data>
  <data key="d2">Dazap1</data>
  <data key="d3">False</data>
  <data key="d4">Dazap1</data>
  <data key="d5">-</data>
  <data key="d6">Yes</data>
</node>
<node id="49723">
  <data key="d0">49723</data>
  <data key="d1">Ubtf</data>
  <data key="d2">Ubtf</data>
  <data key="d3">False</data>
  <data key="d4">Ubtf</data>
  <data key="d5">-</data>
  <data key="d6">Yes</data>
</node>
<node id="49721">
  <data key="d0">49721</data>
  <data key="d1">Trim47</data>
  <data key="d2">Trim47</data>
  <data key="d3">False</data>
  <data key="d4">Trim47</data>
  <data key="d5">-</data>
  <data key="d6">Yes</data>
</node>
<node id="49719">
  <data key="d0">49719</data>
  <data key="d1">Syngap1</data>
  <data key="d2">Syngap1</data>
  <data key="d3">False</data>
  <data key="d4">Syngap1</data>
  <data key="d5">-</data>
  <data key="d6">Yes</data>
</node>
<node id="49717">
  <data key="d0">49717</data>
  <data key="d1">Stk32c</data>
  <data key="d2">Stk32c</data>
  <data key="d3">False</data>
  <data key="d4">Stk32c</data>
  <data key="d5">-</data>
  <data key="d6">Yes</data>
</node>
<node id="49715">
  <data key="d0">49715</data>
  <data key="d1">Ssbp4</data>
  <data key="d2">Ssbp4</data>
  <data key="d3">False</data>
  <data key="d4">Ssbp4</data>
  <data key="d5">-</data>
  <data key="d6">Yes</data>
</node>
<node id="49713">
  <data key="d0">49713</data>
  <data key="d1">Sox12</data>
  <data key="d2">Sox12</data>
  <data key="d3">False</data>
  <data key="d4">Sox12</data>
  <data key="d5">-</data>
  <data key="d6">Yes</data>
</node>
<node id="49711">
  <data key="d0">49711</data>
  <data key="d1">Ppfia3</data>
  <data key="d2">Ppfia3</data>
  <data key="d3">False</data>
  <data key="d4">Ppfia3</data>
  <data key="d5">-</data>
  <data key="d6">Yes</data>
</node>
<node id="49709">
  <data key="d0">49709</data>
  <data key="d1">Plxnb2</data>
  <data key="d2">Plxnb2</data>
  <data key="d3">False</data>
  <data key="d4">Plxnb2</data>
  <data key="d5">-</data>
  <data key="d6">Yes</data>
</node>
<node id="49707">
  <data key="d0">49707</data>
  <data key="d1">Palm</data>
  <data key="d2">Palm</data>
  <data key="d3">False</data>
  <data key="d4">Palm</data>
  <data key="d5">-</data>
  <data key="d6">Yes</data>
</node>
<node id="49705">
  <data key="d0">49705</data>
  <data key="d1">Nosip</data>
  <data key="d2">Nosip</data>
  <data key="d3">False</data>
  <data key="d4">Nosip</data>
  <data key="d5">-</data>
  <data key="d6">Yes</data>
</node>
<node id="49703">
  <data key="d0">49703</data>
  <data key="d1">Mllt1</data>
  <data key="d2">Mllt1</data>
  <data key="d3">False</data>
  <data key="d4">Mllt1</data>
  <data key="d5">-</data>
  <data key="d6">Yes</data>
</node>
<node id="49701">
  <data key="d0">49701</data>
  <data key="d1">Mfsd12</data>
  <data key="d2">Mfsd12</data>
  <data key="d3">False</data>
  <data key="d4">Mfsd12</data>
  <data key="d5">-</data>
  <data key="d6">Yes</data>
</node>
<node id="49699">
  <data key="d0">49699</data>
  <data key="d1">Med16</data>
  <data key="d2">Med16</data>
  <data key="d3">False</data>
  <data key="d4">Med16</data>
  <data key="d5">-</data>
  <data key="d6">Yes</data>
</node>
<node id="49697">
  <data key="d0">49697</data>
  <data key="d1">Lasp1</data>
  <data key="d2">Lasp1</data>
  <data key="d3">False</data>
  <data key="d4">Lasp1</data>
  <data key="d5">-</data>
  <data key="d6">Yes</data>
</node>
<node id="49695">
  <data key="d0">49695</data>
  <data key="d1">Irf2bp1</data>
  <data key="d2">Irf2bp1</data>
  <data key="d3">False</data>
  <data key="d4">Irf2bp1</data>
  <data key="d5">-</data>
  <data key="d6">Yes</data>
</node>
<node id="49693">
  <data key="d0">49693</data>
  <data key="d1">Gse1</data>
  <data key="d2">Gse1</data>
  <data key="d3">False</data>
  <data key="d4">Gse1</data>
  <data key="d5">-</data>
  <data key="d6">Yes</data>
</node>
<node id="49691">
  <data key="d0">49691</data>
  <data key="d1">Git1</data>
  <data key="d2">Git1</data>
  <data key="d3">False</data>
  <data key="d4">Git1</data>
  <data key="d5">-</data>
  <data key="d6">Yes</data>
</node>
<node id="49689">
  <data key="d0">49689</data>
  <data key="d1">Fbxl19</data>
  <data key="d2">Fbxl19</data>
  <data key="d3">False</data>
  <data key="d4">Fbxl19</data>
  <data key="d5">-</data>
  <data key="d6">Yes</data>
</node>
<node id="49687">
  <data key="d0">49687</data>
  <data key="d1">Ccdc97</data>
  <data key="d2">Ccdc97</data>
  <data key="d3">False</data>
  <data key="d4">Ccdc97</data>
  <data key="d5">-</data>
  <data key="d6">Yes</data>
</node>
<node id="49685">
  <data key="d0">49685</data>
  <data key="d1">Cacna1a</data>
  <data key="d2">Cacna1a</data>
  <data key="d3">False</data>
  <data key="d4">Cacna1a</data>
  <data key="d5">-</data>
  <data key="d6">Yes</data>
</node>
<node id="49683">
  <data key="d0">49683</data>
  <data key="d1">Arap1</data>
  <data key="d2">Arap1</data>
  <data key="d3">False</data>
  <data key="d4">Arap1</data>
  <data key="d5">-</data>
  <data key="d6">Yes</data>
</node>
<node id="49681">
  <data key="d0">49681</data>
  <data key="d1">Ahdc1</data>
  <data key="d2">Ahdc1</data>
  <data key="d3">False</data>
  <data key="d4">Ahdc1</data>
  <data key="d5">-</data>
  <data key="d6">Yes</data>
</node>
<node id="49679">
  <data key="d0">49679</data>
  <data key="d1">Rnf220</data>
  <data key="d2">Rnf220</data>
  <data key="d3">False</data>
  <data key="d4">Rnf220</data>
  <data key="d5">-</data>
  <data key="d6">Yes</data>
</node>
<node id="49677">
  <data key="d0">49677</data>
  <data key="d1">Prr12</data>
  <data key="d2">Prr12</data>
  <data key="d3">False</data>
  <data key="d4">Prr12</data>
  <data key="d5">-</data>
  <data key="d6">Yes</data>
</node>
<node id="49675">
  <data key="d0">49675</data>
  <data key="d1">Tspan18</data>
  <data key="d2">Tspan18</data>
  <data key="d3">False</data>
  <data key="d4">Tspan18</data>
  <data key="d5">-</data>
  <data key="d6">Yes</data>
</node>
<node id="49673">
  <data key="d0">49673</data>
  <data key="d1">Tbcd</data>
  <data key="d2">Tbcd</data>
  <data key="d3">False</data>
  <data key="d4">Tbcd</data>
  <data key="d5">-</data>
  <data key="d6">Yes</data>
</node>
<node id="49671">
  <data key="d0">49671</data>
  <data key="d1">Stxbp1</data>
  <data key="d2">Stxbp1</data>
  <data key="d3">False</data>
  <data key="d4">Stxbp1</data>
  <data key="d5">-</data>
  <data key="d6">Yes</data>
</node>
<node id="49669">
  <data key="d0">49669</data>
  <data key="d1">Rps6ka2</data>
  <data key="d2">Rps6ka2</data>
  <data key="d3">False</data>
  <data key="d4">Rps6ka2</data>
  <data key="d5">-</data>
  <data key="d6">Yes</data>
</node>
<node id="49667">
  <data key="d0">49667</data>
  <data key="d1">Rap1gap2</data>
  <data key="d2">Rap1gap2</data>
  <data key="d3">False</data>
  <data key="d4">Rap1gap2</data>
  <data key="d5">-</data>
  <data key="d6">Yes</data>
</node>
<node id="49665">
  <data key="d0">49665</data>
  <data key="d1">Ppp2r2c</data>
  <data key="d2">Ppp2r2c</data>
  <data key="d3">False</data>
  <data key="d4">Ppp2r2c</data>
  <data key="d5">-</data>
  <data key="d6">Yes</data>
</node>
<node id="49663">
  <data key="d0">49663</data>
  <data key="d1">Klc1</data>
  <data key="d2">Klc1</data>
  <data key="d3">False</data>
  <data key="d4">Klc1</data>
  <data key="d5">-</data>
  <data key="d6">Yes</data>
</node>
<node id="49661">
  <data key="d0">49661</data>
  <data key="d1">Dnm2</data>
  <data key="d2">Dnm2</data>
  <data key="d3">False</data>
  <data key="d4">Dnm2</data>
  <data key="d5">-</data>
  <data key="d6">Yes</data>
</node>
<node id="49659">
  <data key="d0">49659</data>
  <data key="d1">D5ertd579e</data>
  <data key="d2">D5ertd579e</data>
  <data key="d3">False</data>
  <data key="d4">D5ertd579e</data>
  <data key="d5">-</data>
  <data key="d6">Yes</data>
</node>
<node id="49657">
  <data key="d0">49657</data>
  <data key="d1">Ctbp2</data>
  <data key="d2">Ctbp2</data>
  <data key="d3">False</data>
  <data key="d4">Ctbp2</data>
  <data key="d5">-</data>
  <data key="d6">Yes</data>
</node>
<node id="49655">
  <data key="d0">49655</data>
  <data key="d1">Ankrd13b</data>
  <data key="d2">Ankrd13b</data>
  <data key="d3">False</data>
  <data key="d4">Ankrd13b</data>
  <data key="d5">-</data>
  <data key="d6">Yes</data>
</node>
<node id="49653">
  <data key="d0">49653</data>
  <data key="d1">Agpat3</data>
  <data key="d2">Agpat3</data>
  <data key="d3">False</data>
  <data key="d4">Agpat3</data>
  <data key="d5">-</data>
  <data key="d6">Yes</data>
</node>
<node id="49651">
  <data key="d0">49651</data>
  <data key="d1">Agap3</data>
  <data key="d2">Agap3</data>
  <data key="d3">False</data>
  <data key="d4">Agap3</data>
  <data key="d5">-</data>
  <data key="d6">Yes</data>
</node>
<node id="49649">
  <data key="d0">49649</data>
  <data key="d1">Ablim2</data>
  <data key="d2">Ablim2</data>
  <data key="d3">False</data>
  <data key="d4">Ablim2</data>
  <data key="d5">up</data>
  <data key="d6">Yes</data>
</node>
<node id="49647">
  <data key="d0">49647</data>
  <data key="d1">Serf2</data>
  <data key="d2">Serf2</data>
  <data key="d3">False</data>
  <data key="d4">Serf2</data>
  <data key="d5">-</data>
  <data key="d6">Yes</data>
</node>
<node id="49645">
  <data key="d0">49645</data>
  <data key="d1">Nprl3</data>
  <data key="d2">Nprl3</data>
  <data key="d3">False</data>
  <data key="d4">Nprl3</data>
  <data key="d5">-</data>
  <data key="d6">Yes</data>
</node>
<node id="49643">
  <data key="d0">49643</data>
  <data key="d1">Sik3</data>
  <data key="d2">Sik3</data>
  <data key="d3">False</data>
  <data key="d4">Sik3</data>
  <data key="d5">-</data>
  <data key="d6">Yes</data>
</node>
<node id="49641">
  <data key="d0">49641</data>
  <data key="d1">Mycbp2</data>
  <data key="d2">Mycbp2</data>
  <data key="d3">False</data>
  <data key="d4">Mycbp2</data>
  <data key="d5">-</data>
  <data key="d6">Yes</data>
</node>
<node id="49639">
  <data key="d0">49639</data>
  <data key="d1">Mtcl1</data>
  <data key="d2">Mtcl1</data>
  <data key="d3">False</data>
  <data key="d4">Mtcl1</data>
  <data key="d5">-</data>
  <data key="d6">Yes</data>
</node>
<node id="49637">
  <data key="d0">49637</data>
  <data key="d1">Ergic1</data>
  <data key="d2">Ergic1</data>
  <data key="d3">False</data>
  <data key="d4">Ergic1</data>
  <data key="d5">-</data>
  <data key="d6">Yes</data>
</node>
<node id="49635">
  <data key="d0">49635</data>
  <data key="d1">Dpp10</data>
  <data key="d2">Dpp10</data>
  <data key="d3">False</data>
  <data key="d4">Dpp10</data>
  <data key="d5">-</data>
  <data key="d6">Yes</data>
</node>
<node id="49633">
  <data key="d0">49633</data>
  <data key="d1">Dclk2</data>
  <data key="d2">Dclk2</data>
  <data key="d3">False</data>
  <data key="d4">Dclk2</data>
  <data key="d5">-</data>
  <data key="d6">Yes</data>
</node>
<node id="49631">
  <data key="d0">49631</data>
  <data key="d1">Dab2ip</data>
  <data key="d2">Dab2ip</data>
  <data key="d3">False</data>
  <data key="d4">Dab2ip</data>
  <data key="d5">-</data>
  <data key="d6">Yes</data>
</node>
<node id="49629">
  <data key="d0">49629</data>
  <data key="d1">Cpne4</data>
  <data key="d2">Cpne4</data>
  <data key="d3">False</data>
  <data key="d4">Cpne4</data>
  <data key="d5">-</data>
  <data key="d6">Yes</data>
</node>
<node id="49627">
  <data key="d0">49627</data>
  <data key="d1">Tafa2</data>
  <data key="d2">Tafa2</data>
  <data key="d3">False</data>
  <data key="d4">Tafa2</data>
  <data key="d5">-</data>
  <data key="d6">Yes</data>
</node>
<node id="49625">
  <data key="d0">49625</data>
  <data key="d1">Stau2</data>
  <data key="d2">Stau2</data>
  <data key="d3">False</data>
  <data key="d4">Stau2</data>
  <data key="d5">-</data>
  <data key="d6">Yes</data>
</node>
<node id="49623">
  <data key="d0">49623</data>
  <data key="d1">Slc44a1</data>
  <data key="d2">Slc44a1</data>
  <data key="d3">False</data>
  <data key="d4">Slc44a1</data>
  <data key="d5">-</data>
  <data key="d6">Yes</data>
</node>
<node id="49621">
  <data key="d0">49621</data>
  <data key="d1">Scin</data>
  <data key="d2">Scin</data>
  <data key="d3">False</data>
  <data key="d4">Scin</data>
  <data key="d5">-</data>
  <data key="d6">Yes</data>
</node>
<node id="49619">
  <data key="d0">49619</data>
  <data key="d1">Dchs2</data>
  <data key="d2">Dchs2</data>
  <data key="d3">False</data>
  <data key="d4">Dchs2</data>
  <data key="d5">-</data>
  <data key="d6">Yes</data>
</node>
<node id="49617">
  <data key="d0">49617</data>
  <data key="d1">Ctif</data>
  <data key="d2">Ctif</data>
  <data key="d3">False</data>
  <data key="d4">Ctif</data>
  <data key="d5">-</data>
  <data key="d6">Yes</data>
</node>
<node id="49615">
  <data key="d0">49615</data>
  <data key="d1">Cep112</data>
  <data key="d2">Cep112</data>
  <data key="d3">False</data>
  <data key="d4">Cep112</data>
  <data key="d5">-</data>
  <data key="d6">Yes</data>
</node>
<node id="49613">
  <data key="d0">49613</data>
  <data key="d1">Ablim3</data>
  <data key="d2">Ablim3</data>
  <data key="d3">False</data>
  <data key="d4">Ablim3</data>
  <data key="d5">-</data>
  <data key="d6">Yes</data>
</node>
<node id="49611">
  <data key="d0">49611</data>
  <data key="d1">Tln2</data>
  <data key="d2">Tln2</data>
  <data key="d3">False</data>
  <data key="d4">Tln2</data>
  <data key="d5">-</data>
  <data key="d6">Yes</data>
</node>
<node id="49609">
  <data key="d0">49609</data>
  <data key="d1">Pdlim5</data>
  <data key="d2">Pdlim5</data>
  <data key="d3">False</data>
  <data key="d4">Pdlim5</data>
  <data key="d5">-</data>
  <data key="d6">Yes</data>
</node>
<node id="49607">
  <data key="d0">49607</data>
  <data key="d1">Palld</data>
  <data key="d2">Palld</data>
  <data key="d3">False</data>
  <data key="d4">Palld</data>
  <data key="d5">-</data>
  <data key="d6">Yes</data>
</node>
<node id="49605">
  <data key="d0">49605</data>
  <data key="d1">Lrp1b</data>
  <data key="d2">Lrp1b</data>
  <data key="d3">False</data>
  <data key="d4">Lrp1b</data>
  <data key="d5">-</data>
  <data key="d6">Yes</data>
</node>
<node id="49603">
  <data key="d0">49603</data>
  <data key="d1">Cd55b</data>
  <data key="d2">Cd55b</data>
  <data key="d3">False</data>
  <data key="d4">Cd55b</data>
  <data key="d5">-</data>
  <data key="d6">Yes</data>
</node>
<node id="49601">
  <data key="d0">49601</data>
  <data key="d1">Ccser1</data>
  <data key="d2">Ccser1</data>
  <data key="d3">False</data>
  <data key="d4">Ccser1</data>
  <data key="d5">-</data>
  <data key="d6">Yes</data>
</node>
<node id="49599">
  <data key="d0">49599</data>
  <data key="d1">Ccdc150</data>
  <data key="d2">Ccdc150</data>
  <data key="d3">False</data>
  <data key="d4">Ccdc150</data>
  <data key="d5">-</data>
  <data key="d6">Yes</data>
</node>
<node id="49597">
  <data key="d0">49597</data>
  <data key="d1">Rapgef5</data>
  <data key="d2">Rapgef5</data>
  <data key="d3">False</data>
  <data key="d4">Rapgef5</data>
  <data key="d5">-</data>
  <data key="d6">Yes</data>
</node>
<node id="49595">
  <data key="d0">49595</data>
  <data key="d1">Maff</data>
  <data key="d2">Maff</data>
  <data key="d3">False</data>
  <data key="d4">Maff</data>
  <data key="d5">-</data>
  <data key="d6">Yes</data>
</node>
<node id="49593">
  <data key="d0">49593</data>
  <data key="d1">Zfp407</data>
  <data key="d2">Zfp407</data>
  <data key="d3">False</data>
  <data key="d4">Zfp407</data>
  <data key="d5">-</data>
  <data key="d6">Yes</data>
</node>
<node id="49591">
  <data key="d0">49591</data>
  <data key="d1">Wdfy3</data>
  <data key="d2">Wdfy3</data>
  <data key="d3">False</data>
  <data key="d4">Wdfy3</data>
  <data key="d5">-</data>
  <data key="d6">Yes</data>
</node>
<node id="49589">
  <data key="d0">49589</data>
  <data key="d1">Tjp2</data>
  <data key="d2">Tjp2</data>
  <data key="d3">False</data>
  <data key="d4">Tjp2</data>
  <data key="d5">-</data>
  <data key="d6">Yes</data>
</node>
<node id="49587">
  <data key="d0">49587</data>
  <data key="d1">Tent5b</data>
  <data key="d2">Tent5b</data>
  <data key="d3">False</data>
  <data key="d4">Tent5b</data>
  <data key="d5">-</data>
  <data key="d6">Yes</data>
</node>
<node id="49585">
  <data key="d0">49585</data>
  <data key="d1">Srpk2</data>
  <data key="d2">Srpk2</data>
  <data key="d3">False</data>
  <data key="d4">Srpk2</data>
  <data key="d5">-</data>
  <data key="d6">Yes</data>
</node>
<node id="49583">
  <data key="d0">49583</data>
  <data key="d1">Snx29</data>
  <data key="d2">Snx29</data>
  <data key="d3">False</data>
  <data key="d4">Snx29</data>
  <data key="d5">-</data>
  <data key="d6">Yes</data>
</node>
<node id="49581">
  <data key="d0">49581</data>
  <data key="d1">Rtn1</data>
  <data key="d2">Rtn1</data>
  <data key="d3">False</data>
  <data key="d4">Rtn1</data>
  <data key="d5">-</data>
  <data key="d6">Yes</data>
</node>
<node id="49579">
  <data key="d0">49579</data>
  <data key="d1">Nbas</data>
  <data key="d2">Nbas</data>
  <data key="d3">False</data>
  <data key="d4">Nbas</data>
  <data key="d5">-</data>
  <data key="d6">Yes</data>
</node>
<node id="49577">
  <data key="d0">49577</data>
  <data key="d1">Mtss1</data>
  <data key="d2">Mtss1</data>
  <data key="d3">False</data>
  <data key="d4">Mtss1</data>
  <data key="d5">-</data>
  <data key="d6">Yes</data>
</node>
<node id="49575">
  <data key="d0">49575</data>
  <data key="d1">Kcnmb2</data>
  <data key="d2">Kcnmb2</data>
  <data key="d3">False</data>
  <data key="d4">Kcnmb2</data>
  <data key="d5">-</data>
  <data key="d6">Yes</data>
</node>
<node id="49573">
  <data key="d0">49573</data>
  <data key="d1">Fmn1</data>
  <data key="d2">Fmn1</data>
  <data key="d3">False</data>
  <data key="d4">Fmn1</data>
  <data key="d5">-</data>
  <data key="d6">Yes</data>
</node>
<node id="49571">
  <data key="d0">49571</data>
  <data key="d1">Dtna</data>
  <data key="d2">Dtna</data>
  <data key="d3">False</data>
  <data key="d4">Dtna</data>
  <data key="d5">-</data>
  <data key="d6">Yes</data>
</node>
<node id="49569">
  <data key="d0">49569</data>
  <data key="d1">Cpeb4</data>
  <data key="d2">Cpeb4</data>
  <data key="d3">False</data>
  <data key="d4">Cpeb4</data>
  <data key="d5">-</data>
  <data key="d6">Yes</data>
</node>
<node id="49567">
  <data key="d0">49567</data>
  <data key="d1">Cacna2d3</data>
  <data key="d2">Cacna2d3</data>
  <data key="d3">False</data>
  <data key="d4">Cacna2d3</data>
  <data key="d5">-</data>
  <data key="d6">Yes</data>
</node>
[truncated: 6,880,552 more chars]
