# Supplementary material for: Identification of master regulator genes controlling pathogenic CD4+ T cell fate in inflammatory bowel disease through transcriptional network analysis
Source: Sci Rep. 2024 May 8;14:10553. doi: 10.1038/s41598-024-61158-4 (PMC11078927; doi:10.1038/s41598-024-61158-4)
Supplement: Supplementary file 4 — Supplementary Information 3. [file 41598_2024_61158_MOESM4_ESM.zip › Supplementary File 2_ spleen nets/spleen_ibd_full.graphml]

<?xml version='1.0' encoding='utf-8'?>
<graphml xmlns="http://graphml.graphdrawing.org/xmlns" xmlns:xsi="http://www.w3.org/2001/XMLSchema-instance" xsi:schemaLocation="http://graphml.graphdrawing.org/xmlns http://graphml.graphdrawing.org/xmlns/1.0/graphml.xsd"><key id="d15" for="edge" attr.name="Present_in_ibd" attr.type="string"/>
<key id="d14" for="edge" attr.name="found_in" attr.type="string"/>
<key id="d13" for="edge" attr.name="effect" attr.type="string"/>
<key id="d12" for="edge" attr.name="interaction" attr.type="string"/>
<key id="d11" for="edge" attr.name="selected" attr.type="boolean"/>
<key id="d10" for="edge" attr.name="name" attr.type="string"/>
<key id="d9" for="edge" attr.name="shared interaction" attr.type="string"/>
<key id="d8" for="edge" attr.name="shared name" attr.type="string"/>
<key id="d7" for="edge" attr.name="SUID" attr.type="long"/>
<key id="d6" for="node" attr.name="Present_in_ibd" attr.type="string"/>
<key id="d5" for="node" attr.name="status_in_ibd" attr.type="string"/>
<key id="d4" for="node" attr.name="label" attr.type="string"/>
<key id="d3" for="node" attr.name="selected" attr.type="boolean"/>
<key id="d2" for="node" attr.name="name" attr.type="string"/>
<key id="d1" for="node" attr.name="shared name" attr.type="string"/>
<key id="d0" for="node" attr.name="SUID" attr.type="long"/>
<graph edgedefault="directed"><node id="11303">
  <data key="d0">11303</data>
  <data key="d1">Cox5b</data>
  <data key="d2">Cox5b</data>
  <data key="d3">False</data>
  <data key="d4">Cox5b</data>
  <data key="d5">-</data>
  <data key="d6">Yes</data>
</node>
<node id="11301">
  <data key="d0">11301</data>
  <data key="d1">Rps14</data>
  <data key="d2">Rps14</data>
  <data key="d3">False</data>
  <data key="d4">Rps14</data>
  <data key="d5">-</data>
  <data key="d6">Yes</data>
</node>
<node id="11299">
  <data key="d0">11299</data>
  <data key="d1">Cfh</data>
  <data key="d2">Cfh</data>
  <data key="d3">False</data>
  <data key="d4">Cfh</data>
  <data key="d5">-</data>
  <data key="d6">Yes</data>
</node>
<node id="11297">
  <data key="d0">11297</data>
  <data key="d1">Myoc</data>
  <data key="d2">Myoc</data>
  <data key="d3">False</data>
  <data key="d4">Myoc</data>
  <data key="d5">-</data>
  <data key="d6">Yes</data>
</node>
<node id="11295">
  <data key="d0">11295</data>
  <data key="d1">Prkaca</data>
  <data key="d2">Prkaca</data>
  <data key="d3">False</data>
  <data key="d4">Prkaca</data>
  <data key="d5">-</data>
  <data key="d6">Yes</data>
</node>
<node id="11293">
  <data key="d0">11293</data>
  <data key="d1">Surf2</data>
  <data key="d2">Surf2</data>
  <data key="d3">False</data>
  <data key="d4">Surf2</data>
  <data key="d5">-</data>
  <data key="d6">Yes</data>
</node>
<node id="11291">
  <data key="d0">11291</data>
  <data key="d1">Gabbr1</data>
  <data key="d2">Gabbr1</data>
  <data key="d3">False</data>
  <data key="d4">Gabbr1</data>
  <data key="d5">-</data>
  <data key="d6">Yes</data>
</node>
<node id="11289">
  <data key="d0">11289</data>
  <data key="d1">Mmu-mir-34a-5p</data>
  <data key="d2">Mmu-mir-34a-5p</data>
  <data key="d3">False</data>
  <data key="d4">Mmu-mir-34a-5p</data>
  <data key="d5">-</data>
  <data key="d6">Yes</data>
</node>
<node id="11287">
  <data key="d0">11287</data>
  <data key="d1">Shisa5</data>
  <data key="d2">Shisa5</data>
  <data key="d3">False</data>
  <data key="d4">Shisa5</data>
  <data key="d5">-</data>
  <data key="d6">Yes</data>
</node>
<node id="11285">
  <data key="d0">11285</data>
  <data key="d1">2300009n04rik</data>
  <data key="d2">2300009n04rik</data>
  <data key="d3">False</data>
  <data key="d4">2300009n04rik</data>
  <data key="d5">-</data>
  <data key="d6">Yes</data>
</node>
<node id="11283">
  <data key="d0">11283</data>
  <data key="d1">Sesn3</data>
  <data key="d2">Sesn3</data>
  <data key="d3">False</data>
  <data key="d4">Sesn3</data>
  <data key="d5">-</data>
  <data key="d6">Yes</data>
</node>
<node id="11281">
  <data key="d0">11281</data>
  <data key="d1">Bai1</data>
  <data key="d2">Bai1</data>
  <data key="d3">False</data>
  <data key="d4">Bai1</data>
  <data key="d5">-</data>
  <data key="d6">Yes</data>
</node>
<node id="11279">
  <data key="d0">11279</data>
  <data key="d1">Cdc42</data>
  <data key="d2">Cdc42</data>
  <data key="d3">False</data>
  <data key="d4">Cdc42</data>
  <data key="d5">-</data>
  <data key="d6">Yes</data>
</node>
<node id="11277">
  <data key="d0">11277</data>
  <data key="d1">Csn3</data>
  <data key="d2">Csn3</data>
  <data key="d3">False</data>
  <data key="d4">Csn3</data>
  <data key="d5">-</data>
  <data key="d6">Yes</data>
</node>
<node id="11275">
  <data key="d0">11275</data>
  <data key="d1">Eef1a1</data>
  <data key="d2">Eef1a1</data>
  <data key="d3">False</data>
  <data key="d4">Eef1a1</data>
  <data key="d5">-</data>
  <data key="d6">Yes</data>
</node>
<node id="11273">
  <data key="d0">11273</data>
  <data key="d1">Eef1a2</data>
  <data key="d2">Eef1a2</data>
  <data key="d3">False</data>
  <data key="d4">Eef1a2</data>
  <data key="d5">-</data>
  <data key="d6">Yes</data>
</node>
<node id="11271">
  <data key="d0">11271</data>
  <data key="d1">Expi</data>
  <data key="d2">Expi</data>
  <data key="d3">False</data>
  <data key="d4">Expi</data>
  <data key="d5">-</data>
  <data key="d6">Yes</data>
</node>
<node id="11269">
  <data key="d0">11269</data>
  <data key="d1">Fdxr</data>
  <data key="d2">Fdxr</data>
  <data key="d3">False</data>
  <data key="d4">Fdxr</data>
  <data key="d5">-</data>
  <data key="d6">Yes</data>
</node>
<node id="11267">
  <data key="d0">11267</data>
  <data key="d1">Hnrnpab</data>
  <data key="d2">Hnrnpab</data>
  <data key="d3">False</data>
  <data key="d4">Hnrnpab</data>
  <data key="d5">-</data>
  <data key="d6">Yes</data>
</node>
<node id="11265">
  <data key="d0">11265</data>
  <data key="d1">Irs3</data>
  <data key="d2">Irs3</data>
  <data key="d3">False</data>
  <data key="d4">Irs3</data>
  <data key="d5">-</data>
  <data key="d6">Yes</data>
</node>
<node id="11263">
  <data key="d0">11263</data>
  <data key="d1">Ssrp1</data>
  <data key="d2">Ssrp1</data>
  <data key="d3">False</data>
  <data key="d4">Ssrp1</data>
  <data key="d5">-</data>
  <data key="d6">Yes</data>
</node>
<node id="11261">
  <data key="d0">11261</data>
  <data key="d1">Tep1</data>
  <data key="d2">Tep1</data>
  <data key="d3">False</data>
  <data key="d4">Tep1</data>
  <data key="d5">-</data>
  <data key="d6">Yes</data>
</node>
<node id="11259">
  <data key="d0">11259</data>
  <data key="d1">Terc</data>
  <data key="d2">Terc</data>
  <data key="d3">False</data>
  <data key="d4">Terc</data>
  <data key="d5">-</data>
  <data key="d6">Yes</data>
</node>
<node id="11257">
  <data key="d0">11257</data>
  <data key="d1">Aamp</data>
  <data key="d2">Aamp</data>
  <data key="d3">False</data>
  <data key="d4">Aamp</data>
  <data key="d5">-</data>
  <data key="d6">Yes</data>
</node>
<node id="11255">
  <data key="d0">11255</data>
  <data key="d1">Daglb</data>
  <data key="d2">Daglb</data>
  <data key="d3">False</data>
  <data key="d4">Daglb</data>
  <data key="d5">-</data>
  <data key="d6">Yes</data>
</node>
<node id="11253">
  <data key="d0">11253</data>
  <data key="d1">Cables2</data>
  <data key="d2">Cables2</data>
  <data key="d3">False</data>
  <data key="d4">Cables2</data>
  <data key="d5">-</data>
  <data key="d6">Yes</data>
</node>
<node id="11251">
  <data key="d0">11251</data>
  <data key="d1">Rfwd2</data>
  <data key="d2">Rfwd2</data>
  <data key="d3">False</data>
  <data key="d4">Rfwd2</data>
  <data key="d5">-</data>
  <data key="d6">Yes</data>
</node>
<node id="11249">
  <data key="d0">11249</data>
  <data key="d1">Fkbp3</data>
  <data key="d2">Fkbp3</data>
  <data key="d3">False</data>
  <data key="d4">Fkbp3</data>
  <data key="d5">-</data>
  <data key="d6">Yes</data>
</node>
<node id="11247">
  <data key="d0">11247</data>
  <data key="d1">Ramp2</data>
  <data key="d2">Ramp2</data>
  <data key="d3">False</data>
  <data key="d4">Ramp2</data>
  <data key="d5">-</data>
  <data key="d6">Yes</data>
</node>
<node id="11245">
  <data key="d0">11245</data>
  <data key="d1">Lrdd</data>
  <data key="d2">Lrdd</data>
  <data key="d3">False</data>
  <data key="d4">Lrdd</data>
  <data key="d5">-</data>
  <data key="d6">Yes</data>
</node>
<node id="11243">
  <data key="d0">11243</data>
  <data key="d1">Mmu-mir-451a</data>
  <data key="d2">Mmu-mir-451a</data>
  <data key="d3">False</data>
  <data key="d4">Mmu-mir-451a</data>
  <data key="d5">-</data>
  <data key="d6">Yes</data>
</node>
<node id="11241">
  <data key="d0">11241</data>
  <data key="d1">Mmu-mir-709</data>
  <data key="d2">Mmu-mir-709</data>
  <data key="d3">False</data>
  <data key="d4">Mmu-mir-709</data>
  <data key="d5">-</data>
  <data key="d6">Yes</data>
</node>
<node id="11239">
  <data key="d0">11239</data>
  <data key="d1">Gbp5</data>
  <data key="d2">Gbp5</data>
  <data key="d3">False</data>
  <data key="d4">Gbp5</data>
  <data key="d5">-</data>
  <data key="d6">Yes</data>
</node>
<node id="11237">
  <data key="d0">11237</data>
  <data key="d1">Krtap15</data>
  <data key="d2">Krtap15</data>
  <data key="d3">False</data>
  <data key="d4">Krtap15</data>
  <data key="d5">-</data>
  <data key="d6">Yes</data>
</node>
<node id="11235">
  <data key="d0">11235</data>
  <data key="d1">Casp4</data>
  <data key="d2">Casp4</data>
  <data key="d3">False</data>
  <data key="d4">Casp4</data>
  <data key="d5">-</data>
  <data key="d6">Yes</data>
</node>
<node id="11233">
  <data key="d0">11233</data>
  <data key="d1">Spink3</data>
  <data key="d2">Spink3</data>
  <data key="d3">False</data>
  <data key="d4">Spink3</data>
  <data key="d5">-</data>
  <data key="d6">Yes</data>
</node>
<node id="11231">
  <data key="d0">11231</data>
  <data key="d1">St6galnac2</data>
  <data key="d2">St6galnac2</data>
  <data key="d3">False</data>
  <data key="d4">St6galnac2</data>
  <data key="d5">-</data>
  <data key="d6">Yes</data>
</node>
<node id="11229">
  <data key="d0">11229</data>
  <data key="d1">Rgn</data>
  <data key="d2">Rgn</data>
  <data key="d3">False</data>
  <data key="d4">Rgn</data>
  <data key="d5">-</data>
  <data key="d6">Yes</data>
</node>
<node id="11227">
  <data key="d0">11227</data>
  <data key="d1">Prph</data>
  <data key="d2">Prph</data>
  <data key="d3">False</data>
  <data key="d4">Prph</data>
  <data key="d5">-</data>
  <data key="d6">Yes</data>
</node>
<node id="11225">
  <data key="d0">11225</data>
  <data key="d1">Myh2</data>
  <data key="d2">Myh2</data>
  <data key="d3">False</data>
  <data key="d4">Myh2</data>
  <data key="d5">-</data>
  <data key="d6">Yes</data>
</node>
<node id="11223">
  <data key="d0">11223</data>
  <data key="d1">Hras1</data>
  <data key="d2">Hras1</data>
  <data key="d3">False</data>
  <data key="d4">Hras1</data>
  <data key="d5">-</data>
  <data key="d6">Yes</data>
</node>
<node id="11221">
  <data key="d0">11221</data>
  <data key="d1">Hpn</data>
  <data key="d2">Hpn</data>
  <data key="d3">False</data>
  <data key="d4">Hpn</data>
  <data key="d5">-</data>
  <data key="d6">Yes</data>
</node>
<node id="11219">
  <data key="d0">11219</data>
  <data key="d1">Hba-a1</data>
  <data key="d2">Hba-a1</data>
  <data key="d3">False</data>
  <data key="d4">Hba-a1</data>
  <data key="d5">-</data>
  <data key="d6">Yes</data>
</node>
<node id="11217">
  <data key="d0">11217</data>
  <data key="d1">Slc26a2</data>
  <data key="d2">Slc26a2</data>
  <data key="d3">False</data>
  <data key="d4">Slc26a2</data>
  <data key="d5">-</data>
  <data key="d6">Yes</data>
</node>
<node id="11215">
  <data key="d0">11215</data>
  <data key="d1">Ckmt1</data>
  <data key="d2">Ckmt1</data>
  <data key="d3">False</data>
  <data key="d4">Ckmt1</data>
  <data key="d5">-</data>
  <data key="d6">Yes</data>
</node>
<node id="11213">
  <data key="d0">11213</data>
  <data key="d1">Cd24a</data>
  <data key="d2">Cd24a</data>
  <data key="d3">False</data>
  <data key="d4">Cd24a</data>
  <data key="d5">-</data>
  <data key="d6">Yes</data>
</node>
<node id="11211">
  <data key="d0">11211</data>
  <data key="d1">Mtch1</data>
  <data key="d2">Mtch1</data>
  <data key="d3">False</data>
  <data key="d4">Mtch1</data>
  <data key="d5">-</data>
  <data key="d6">Yes</data>
</node>
<node id="11209">
  <data key="d0">11209</data>
  <data key="d1">Sos2</data>
  <data key="d2">Sos2</data>
  <data key="d3">False</data>
  <data key="d4">Sos2</data>
  <data key="d5">-</data>
  <data key="d6">Yes</data>
</node>
<node id="11207">
  <data key="d0">11207</data>
  <data key="d1">Spry3</data>
  <data key="d2">Spry3</data>
  <data key="d3">False</data>
  <data key="d4">Spry3</data>
  <data key="d5">-</data>
  <data key="d6">Yes</data>
</node>
<node id="11205">
  <data key="d0">11205</data>
  <data key="d1">Spry4</data>
  <data key="d2">Spry4</data>
  <data key="d3">False</data>
  <data key="d4">Spry4</data>
  <data key="d5">-</data>
  <data key="d6">Yes</data>
</node>
<node id="11203">
  <data key="d0">11203</data>
  <data key="d1">Spred1</data>
  <data key="d2">Spred1</data>
  <data key="d3">False</data>
  <data key="d4">Spred1</data>
  <data key="d5">-</data>
  <data key="d6">Yes</data>
</node>
<node id="11201">
  <data key="d0">11201</data>
  <data key="d1">Spred3</data>
  <data key="d2">Spred3</data>
  <data key="d3">False</data>
  <data key="d4">Spred3</data>
  <data key="d5">-</data>
  <data key="d6">Yes</data>
</node>
<node id="11199">
  <data key="d0">11199</data>
  <data key="d1">Sf3b2</data>
  <data key="d2">Sf3b2</data>
  <data key="d3">False</data>
  <data key="d4">Sf3b2</data>
  <data key="d5">-</data>
  <data key="d6">Yes</data>
</node>
<node id="11197">
  <data key="d0">11197</data>
  <data key="d1">Erbb2ip</data>
  <data key="d2">Erbb2ip</data>
  <data key="d3">False</data>
  <data key="d4">Erbb2ip</data>
  <data key="d5">-</data>
  <data key="d6">Yes</data>
</node>
<node id="11195">
  <data key="d0">11195</data>
  <data key="d1">Acvr1b</data>
  <data key="d2">Acvr1b</data>
  <data key="d3">False</data>
  <data key="d4">Acvr1b</data>
  <data key="d5">-</data>
  <data key="d6">Yes</data>
</node>
<node id="11193">
  <data key="d0">11193</data>
  <data key="d1">Mmu-mir-7a-5p</data>
  <data key="d2">Mmu-mir-7a-5p</data>
  <data key="d3">False</data>
  <data key="d4">Mmu-mir-7a-5p</data>
  <data key="d5">-</data>
  <data key="d6">Yes</data>
</node>
<node id="11191">
  <data key="d0">11191</data>
  <data key="d1">Gpd2</data>
  <data key="d2">Gpd2</data>
  <data key="d3">False</data>
  <data key="d4">Gpd2</data>
  <data key="d5">-</data>
  <data key="d6">Yes</data>
</node>
<node id="11189">
  <data key="d0">11189</data>
  <data key="d1">G6pd2</data>
  <data key="d2">G6pd2</data>
  <data key="d3">False</data>
  <data key="d4">G6pd2</data>
  <data key="d5">-</data>
  <data key="d6">Yes</data>
</node>
<node id="11187">
  <data key="d0">11187</data>
  <data key="d1">Fgr</data>
  <data key="d2">Fgr</data>
  <data key="d3">False</data>
  <data key="d4">Fgr</data>
  <data key="d5">-</data>
  <data key="d6">Yes</data>
</node>
<node id="11185">
  <data key="d0">11185</data>
  <data key="d1">Bcmo1</data>
  <data key="d2">Bcmo1</data>
  <data key="d3">False</data>
  <data key="d4">Bcmo1</data>
  <data key="d5">-</data>
  <data key="d6">Yes</data>
</node>
<node id="11183">
  <data key="d0">11183</data>
  <data key="d1">Mmu-mir-378a-5p</data>
  <data key="d2">Mmu-mir-378a-5p</data>
  <data key="d3">False</data>
  <data key="d4">Mmu-mir-378a-5p</data>
  <data key="d5">-</data>
  <data key="d6">Yes</data>
</node>
<node id="11181">
  <data key="d0">11181</data>
  <data key="d1">Mmu-mir-148b-3p</data>
  <data key="d2">Mmu-mir-148b-3p</data>
  <data key="d3">False</data>
  <data key="d4">Mmu-mir-148b-3p</data>
  <data key="d5">-</data>
  <data key="d6">Yes</data>
</node>
<node id="11179">
  <data key="d0">11179</data>
  <data key="d1">Mmu-mir-103-3p</data>
  <data key="d2">Mmu-mir-103-3p</data>
  <data key="d3">False</data>
  <data key="d4">Mmu-mir-103-3p</data>
  <data key="d5">-</data>
  <data key="d6">Yes</data>
</node>
<node id="11177">
  <data key="d0">11177</data>
  <data key="d1">Mmu-mir-96-5p</data>
  <data key="d2">Mmu-mir-96-5p</data>
  <data key="d3">False</data>
  <data key="d4">Mmu-mir-96-5p</data>
  <data key="d5">-</data>
  <data key="d6">Yes</data>
</node>
<node id="11175">
  <data key="d0">11175</data>
  <data key="d1">Mmu-mir-205-5p</data>
  <data key="d2">Mmu-mir-205-5p</data>
  <data key="d3">False</data>
  <data key="d4">Mmu-mir-205-5p</data>
  <data key="d5">-</data>
  <data key="d6">Yes</data>
</node>
<node id="11173">
  <data key="d0">11173</data>
  <data key="d1">Mmu-mir-183-5p</data>
  <data key="d2">Mmu-mir-183-5p</data>
  <data key="d3">False</data>
  <data key="d4">Mmu-mir-183-5p</data>
  <data key="d5">-</data>
  <data key="d6">Yes</data>
</node>
<node id="11171">
  <data key="d0">11171</data>
  <data key="d1">Mmu-mir-182-5p</data>
  <data key="d2">Mmu-mir-182-5p</data>
  <data key="d3">False</data>
  <data key="d4">Mmu-mir-182-5p</data>
  <data key="d5">-</data>
  <data key="d6">Yes</data>
</node>
<node id="11169">
  <data key="d0">11169</data>
  <data key="d1">Aqp7</data>
  <data key="d2">Aqp7</data>
  <data key="d3">False</data>
  <data key="d4">Aqp7</data>
  <data key="d5">-</data>
  <data key="d6">Yes</data>
</node>
<node id="11167">
  <data key="d0">11167</data>
  <data key="d1">Gk2</data>
  <data key="d2">Gk2</data>
  <data key="d3">False</data>
  <data key="d4">Gk2</data>
  <data key="d5">-</data>
  <data key="d6">Yes</data>
</node>
<node id="11165">
  <data key="d0">11165</data>
  <data key="d1">Gyk</data>
  <data key="d2">Gyk</data>
  <data key="d3">False</data>
  <data key="d4">Gyk</data>
  <data key="d5">-</data>
  <data key="d6">Yes</data>
</node>
<node id="11163">
  <data key="d0">11163</data>
  <data key="d1">Fabp5</data>
  <data key="d2">Fabp5</data>
  <data key="d3">False</data>
  <data key="d4">Fabp5</data>
  <data key="d5">-</data>
  <data key="d6">Yes</data>
</node>
<node id="11161">
  <data key="d0">11161</data>
  <data key="d1">Scand1</data>
  <data key="d2">Scand1</data>
  <data key="d3">False</data>
  <data key="d4">Scand1</data>
  <data key="d5">-</data>
  <data key="d6">Yes</data>
</node>
<node id="11159">
  <data key="d0">11159</data>
  <data key="d1">Mmu-mir-378a-3p</data>
  <data key="d2">Mmu-mir-378a-3p</data>
  <data key="d3">False</data>
  <data key="d4">Mmu-mir-378a-3p</data>
  <data key="d5">-</data>
  <data key="d6">Yes</data>
</node>
<node id="11157">
  <data key="d0">11157</data>
  <data key="d1">Pdpk1</data>
  <data key="d2">Pdpk1</data>
  <data key="d3">False</data>
  <data key="d4">Pdpk1</data>
  <data key="d5">-</data>
  <data key="d6">Yes</data>
</node>
<node id="11155">
  <data key="d0">11155</data>
  <data key="d1">Acadl</data>
  <data key="d2">Acadl</data>
  <data key="d3">False</data>
  <data key="d4">Acadl</data>
  <data key="d5">-</data>
  <data key="d6">Yes</data>
</node>
<node id="11153">
  <data key="d0">11153</data>
  <data key="d1">Acox3</data>
  <data key="d2">Acox3</data>
  <data key="d3">False</data>
  <data key="d4">Acox3</data>
  <data key="d5">-</data>
  <data key="d6">Yes</data>
</node>
<node id="11151">
  <data key="d0">11151</data>
  <data key="d1">Cpt1c</data>
  <data key="d2">Cpt1c</data>
  <data key="d3">False</data>
  <data key="d4">Cpt1c</data>
  <data key="d5">-</data>
  <data key="d6">Yes</data>
</node>
<node id="11149">
  <data key="d0">11149</data>
  <data key="d1">Acsl3</data>
  <data key="d2">Acsl3</data>
  <data key="d3">False</data>
  <data key="d4">Acsl3</data>
  <data key="d5">-</data>
  <data key="d6">Yes</data>
</node>
<node id="11147">
  <data key="d0">11147</data>
  <data key="d1">Cyp4a30b-ps</data>
  <data key="d2">Cyp4a30b-ps</data>
  <data key="d3">False</data>
  <data key="d4">Cyp4a30b-ps</data>
  <data key="d5">-</data>
  <data key="d6">Yes</data>
</node>
<node id="11145">
  <data key="d0">11145</data>
  <data key="d1">Acsbg2</data>
  <data key="d2">Acsbg2</data>
  <data key="d3">False</data>
  <data key="d4">Acsbg2</data>
  <data key="d5">-</data>
  <data key="d6">Yes</data>
</node>
<node id="11143">
  <data key="d0">11143</data>
  <data key="d1">Scd3</data>
  <data key="d2">Scd3</data>
  <data key="d3">False</data>
  <data key="d4">Scd3</data>
  <data key="d5">-</data>
  <data key="d6">Yes</data>
</node>
<node id="11141">
  <data key="d0">11141</data>
  <data key="d1">Slc27a4</data>
  <data key="d2">Slc27a4</data>
  <data key="d3">False</data>
  <data key="d4">Slc27a4</data>
  <data key="d5">-</data>
  <data key="d6">Yes</data>
</node>
<node id="11139">
  <data key="d0">11139</data>
  <data key="d1">Acaa1b</data>
  <data key="d2">Acaa1b</data>
  <data key="d3">False</data>
  <data key="d4">Acaa1b</data>
  <data key="d5">-</data>
  <data key="d6">Yes</data>
</node>
<node id="11137">
  <data key="d0">11137</data>
  <data key="d1">Cyp4a29-ps</data>
  <data key="d2">Cyp4a29-ps</data>
  <data key="d3">False</data>
  <data key="d4">Cyp4a29-ps</data>
  <data key="d5">-</data>
  <data key="d6">Yes</data>
</node>
<node id="11135">
  <data key="d0">11135</data>
  <data key="d1">Acsl6</data>
  <data key="d2">Acsl6</data>
  <data key="d3">False</data>
  <data key="d4">Acsl6</data>
  <data key="d5">-</data>
  <data key="d6">Yes</data>
</node>
<node id="11133">
  <data key="d0">11133</data>
  <data key="d1">Cyp4a14</data>
  <data key="d2">Cyp4a14</data>
  <data key="d3">False</data>
  <data key="d4">Cyp4a14</data>
  <data key="d5">-</data>
  <data key="d6">Yes</data>
</node>
<node id="11131">
  <data key="d0">11131</data>
  <data key="d1">Acaa1a</data>
  <data key="d2">Acaa1a</data>
  <data key="d3">False</data>
  <data key="d4">Acaa1a</data>
  <data key="d5">-</data>
  <data key="d6">Yes</data>
</node>
<node id="11129">
  <data key="d0">11129</data>
  <data key="d1">Snrpb</data>
  <data key="d2">Snrpb</data>
  <data key="d3">False</data>
  <data key="d4">Snrpb</data>
  <data key="d5">-</data>
  <data key="d6">Yes</data>
</node>
<node id="11127">
  <data key="d0">11127</data>
  <data key="d1">Snrpa</data>
  <data key="d2">Snrpa</data>
  <data key="d3">False</data>
  <data key="d4">Snrpa</data>
  <data key="d5">-</data>
  <data key="d6">Yes</data>
</node>
<node id="11125">
  <data key="d0">11125</data>
  <data key="d1">Nif3l1</data>
  <data key="d2">Nif3l1</data>
  <data key="d3">False</data>
  <data key="d4">Nif3l1</data>
  <data key="d5">-</data>
  <data key="d6">Yes</data>
</node>
<node id="11123">
  <data key="d0">11123</data>
  <data key="d1">Mmu-let-7g-5p</data>
  <data key="d2">Mmu-let-7g-5p</data>
  <data key="d3">False</data>
  <data key="d4">Mmu-let-7g-5p</data>
  <data key="d5">-</data>
  <data key="d6">Yes</data>
</node>
<node id="11121">
  <data key="d0">11121</data>
  <data key="d1">Cited1</data>
  <data key="d2">Cited1</data>
  <data key="d3">False</data>
  <data key="d4">Cited1</data>
  <data key="d5">-</data>
  <data key="d6">Yes</data>
</node>
<node id="11119">
  <data key="d0">11119</data>
  <data key="d1">Loc100041504</data>
  <data key="d2">Loc100041504</data>
  <data key="d3">False</data>
  <data key="d4">Loc100041504</data>
  <data key="d5">-</data>
  <data key="d6">Yes</data>
</node>
<node id="11117">
  <data key="d0">11117</data>
  <data key="d1">Loc100041593</data>
  <data key="d2">Loc100041593</data>
  <data key="d3">False</data>
  <data key="d4">Loc100041593</data>
  <data key="d5">-</data>
  <data key="d6">Yes</data>
</node>
<node id="11115">
  <data key="d0">11115</data>
  <data key="d1">Gm10591</data>
  <data key="d2">Gm10591</data>
  <data key="d3">False</data>
  <data key="d4">Gm10591</data>
  <data key="d5">-</data>
  <data key="d6">Yes</data>
</node>
<node id="11113">
  <data key="d0">11113</data>
  <data key="d1">Gm13304</data>
  <data key="d2">Gm13304</data>
  <data key="d3">False</data>
  <data key="d4">Gm13304</data>
  <data key="d5">-</data>
  <data key="d6">Yes</data>
</node>
<node id="11111">
  <data key="d0">11111</data>
  <data key="d1">Gm1987</data>
  <data key="d2">Gm1987</data>
  <data key="d3">False</data>
  <data key="d4">Gm1987</data>
  <data key="d5">-</data>
  <data key="d6">Yes</data>
</node>
<node id="11109">
  <data key="d0">11109</data>
  <data key="d1">Loc100862177</data>
  <data key="d2">Loc100862177</data>
  <data key="d3">False</data>
  <data key="d4">Loc100862177</data>
  <data key="d5">-</data>
  <data key="d6">Yes</data>
</node>
<node id="11107">
  <data key="d0">11107</data>
  <data key="d1">Gm2023</data>
  <data key="d2">Gm2023</data>
  <data key="d3">False</data>
  <data key="d4">Gm2023</data>
  <data key="d5">-</data>
  <data key="d6">Yes</data>
</node>
<node id="11105">
  <data key="d0">11105</data>
  <data key="d1">Mmu-mir-146a-5p</data>
  <data key="d2">Mmu-mir-146a-5p</data>
  <data key="d3">False</data>
  <data key="d4">Mmu-mir-146a-5p</data>
  <data key="d5">-</data>
  <data key="d6">Yes</data>
</node>
<node id="11103">
  <data key="d0">11103</data>
  <data key="d1">Ahrr</data>
  <data key="d2">Ahrr</data>
  <data key="d3">False</data>
  <data key="d4">Ahrr</data>
  <data key="d5">-</data>
  <data key="d6">Yes</data>
</node>
<node id="11101">
  <data key="d0">11101</data>
  <data key="d1">Traf5</data>
  <data key="d2">Traf5</data>
  <data key="d3">False</data>
  <data key="d4">Traf5</data>
  <data key="d5">-</data>
  <data key="d6">Yes</data>
</node>
<node id="11099">
  <data key="d0">11099</data>
  <data key="d1">Traf6</data>
  <data key="d2">Traf6</data>
  <data key="d3">False</data>
  <data key="d4">Traf6</data>
  <data key="d5">-</data>
  <data key="d6">Yes</data>
</node>
<node id="11097">
  <data key="d0">11097</data>
  <data key="d1">Skiv2l</data>
  <data key="d2">Skiv2l</data>
  <data key="d3">False</data>
  <data key="d4">Skiv2l</data>
  <data key="d5">-</data>
  <data key="d6">Yes</data>
</node>
<node id="11095">
  <data key="d0">11095</data>
  <data key="d1">Slc2a8</data>
  <data key="d2">Slc2a8</data>
  <data key="d3">False</data>
  <data key="d4">Slc2a8</data>
  <data key="d5">-</data>
  <data key="d6">Yes</data>
</node>
<node id="11093">
  <data key="d0">11093</data>
  <data key="d1">Lcn8</data>
  <data key="d2">Lcn8</data>
  <data key="d3">False</data>
  <data key="d4">Lcn8</data>
  <data key="d5">-</data>
  <data key="d6">Yes</data>
</node>
<node id="11091">
  <data key="d0">11091</data>
  <data key="d1">Prl3d1</data>
  <data key="d2">Prl3d1</data>
  <data key="d3">False</data>
  <data key="d4">Prl3d1</data>
  <data key="d5">-</data>
  <data key="d6">Yes</data>
</node>
<node id="11089">
  <data key="d0">11089</data>
  <data key="d1">Pkd2</data>
  <data key="d2">Pkd2</data>
  <data key="d3">False</data>
  <data key="d4">Pkd2</data>
  <data key="d5">-</data>
  <data key="d6">Yes</data>
</node>
<node id="11087">
  <data key="d0">11087</data>
  <data key="d1">Nefm</data>
  <data key="d2">Nefm</data>
  <data key="d3">False</data>
  <data key="d4">Nefm</data>
  <data key="d5">-</data>
  <data key="d6">Yes</data>
</node>
<node id="11085">
  <data key="d0">11085</data>
  <data key="d1">Mdh1</data>
  <data key="d2">Mdh1</data>
  <data key="d3">False</data>
  <data key="d4">Mdh1</data>
  <data key="d5">-</data>
  <data key="d6">Yes</data>
</node>
<node id="11083">
  <data key="d0">11083</data>
  <data key="d1">Mdh2</data>
  <data key="d2">Mdh2</data>
  <data key="d3">False</data>
  <data key="d4">Mdh2</data>
  <data key="d5">-</data>
  <data key="d6">Yes</data>
</node>
<node id="11081">
  <data key="d0">11081</data>
  <data key="d1">Ldhc</data>
  <data key="d2">Ldhc</data>
  <data key="d3">False</data>
  <data key="d4">Ldhc</data>
  <data key="d5">-</data>
  <data key="d6">Yes</data>
</node>
<node id="11079">
  <data key="d0">11079</data>
  <data key="d1">Htr3a</data>
  <data key="d2">Htr3a</data>
  <data key="d3">False</data>
  <data key="d4">Htr3a</data>
  <data key="d5">-</data>
  <data key="d6">Yes</data>
</node>
<node id="11077">
  <data key="d0">11077</data>
  <data key="d1">Crygc</data>
  <data key="d2">Crygc</data>
  <data key="d3">False</data>
  <data key="d4">Crygc</data>
  <data key="d5">-</data>
  <data key="d6">Yes</data>
</node>
<node id="11075">
  <data key="d0">11075</data>
  <data key="d1">Mmu-mir-141-3p</data>
  <data key="d2">Mmu-mir-141-3p</data>
  <data key="d3">False</data>
  <data key="d4">Mmu-mir-141-3p</data>
  <data key="d5">-</data>
  <data key="d6">Yes</data>
</node>
<node id="11073">
  <data key="d0">11073</data>
  <data key="d1">Mmu-mir-200b-3p</data>
  <data key="d2">Mmu-mir-200b-3p</data>
  <data key="d3">False</data>
  <data key="d4">Mmu-mir-200b-3p</data>
  <data key="d5">-</data>
  <data key="d6">Yes</data>
</node>
<node id="11071">
  <data key="d0">11071</data>
  <data key="d1">Mmu-mir-200a-3p</data>
  <data key="d2">Mmu-mir-200a-3p</data>
  <data key="d3">False</data>
  <data key="d4">Mmu-mir-200a-3p</data>
  <data key="d5">-</data>
  <data key="d6">Yes</data>
</node>
<node id="11069">
  <data key="d0">11069</data>
  <data key="d1">Mmu-mir-200c-3p</data>
  <data key="d2">Mmu-mir-200c-3p</data>
  <data key="d3">False</data>
  <data key="d4">Mmu-mir-200c-3p</data>
  <data key="d5">-</data>
  <data key="d6">Yes</data>
</node>
<node id="11067">
  <data key="d0">11067</data>
  <data key="d1">Mmu-mir-429-3p</data>
  <data key="d2">Mmu-mir-429-3p</data>
  <data key="d3">False</data>
  <data key="d4">Mmu-mir-429-3p</data>
  <data key="d5">-</data>
  <data key="d6">Yes</data>
</node>
<node id="11065">
  <data key="d0">11065</data>
  <data key="d1">Npm1</data>
  <data key="d2">Npm1</data>
  <data key="d3">False</data>
  <data key="d4">Npm1</data>
  <data key="d5">-</data>
  <data key="d6">Yes</data>
</node>
<node id="11063">
  <data key="d0">11063</data>
  <data key="d1">Emp1</data>
  <data key="d2">Emp1</data>
  <data key="d3">False</data>
  <data key="d4">Emp1</data>
  <data key="d5">-</data>
  <data key="d6">Yes</data>
</node>
<node id="11061">
  <data key="d0">11061</data>
  <data key="d1">Eif2s1</data>
  <data key="d2">Eif2s1</data>
  <data key="d3">False</data>
  <data key="d4">Eif2s1</data>
  <data key="d5">-</data>
  <data key="d6">Yes</data>
</node>
<node id="11059">
  <data key="d0">11059</data>
  <data key="d1">Dffb</data>
  <data key="d2">Dffb</data>
  <data key="d3">False</data>
  <data key="d4">Dffb</data>
  <data key="d5">-</data>
  <data key="d6">Yes</data>
</node>
<node id="11057">
  <data key="d0">11057</data>
  <data key="d1">Myct1</data>
  <data key="d2">Myct1</data>
  <data key="d3">False</data>
  <data key="d4">Myct1</data>
  <data key="d5">-</data>
  <data key="d6">Yes</data>
</node>
<node id="11055">
  <data key="d0">11055</data>
  <data key="d1">Uchl1</data>
  <data key="d2">Uchl1</data>
  <data key="d3">False</data>
  <data key="d4">Uchl1</data>
  <data key="d5">-</data>
  <data key="d6">Yes</data>
</node>
<node id="11053">
  <data key="d0">11053</data>
  <data key="d1">St6galnac1</data>
  <data key="d2">St6galnac1</data>
  <data key="d3">False</data>
  <data key="d4">St6galnac1</data>
  <data key="d5">-</data>
  <data key="d6">Yes</data>
</node>
<node id="11051">
  <data key="d0">11051</data>
  <data key="d1">Hdc</data>
  <data key="d2">Hdc</data>
  <data key="d3">False</data>
  <data key="d4">Hdc</data>
  <data key="d5">-</data>
  <data key="d6">Yes</data>
</node>
<node id="11049">
  <data key="d0">11049</data>
  <data key="d1">Emr1</data>
  <data key="d2">Emr1</data>
  <data key="d3">False</data>
  <data key="d4">Emr1</data>
  <data key="d5">-</data>
  <data key="d6">Yes</data>
</node>
<node id="11047">
  <data key="d0">11047</data>
  <data key="d1">Pdcd4</data>
  <data key="d2">Pdcd4</data>
  <data key="d3">False</data>
  <data key="d4">Pdcd4</data>
  <data key="d5">-</data>
  <data key="d6">Yes</data>
</node>
<node id="11045">
  <data key="d0">11045</data>
  <data key="d1">Mapk12</data>
  <data key="d2">Mapk12</data>
  <data key="d3">False</data>
  <data key="d4">Mapk12</data>
  <data key="d5">-</data>
  <data key="d6">Yes</data>
</node>
<node id="11043">
  <data key="d0">11043</data>
  <data key="d1">Mapk11</data>
  <data key="d2">Mapk11</data>
  <data key="d3">False</data>
  <data key="d4">Mapk11</data>
  <data key="d5">-</data>
  <data key="d6">Yes</data>
</node>
<node id="11041">
  <data key="d0">11041</data>
  <data key="d1">Aanat</data>
  <data key="d2">Aanat</data>
  <data key="d3">False</data>
  <data key="d4">Aanat</data>
  <data key="d5">-</data>
  <data key="d6">Yes</data>
</node>
<node id="11039">
  <data key="d0">11039</data>
  <data key="d1">Rdh1</data>
  <data key="d2">Rdh1</data>
  <data key="d3">False</data>
  <data key="d4">Rdh1</data>
  <data key="d5">-</data>
  <data key="d6">Yes</data>
</node>
<node id="11037">
  <data key="d0">11037</data>
  <data key="d1">Emilin1</data>
  <data key="d2">Emilin1</data>
  <data key="d3">False</data>
  <data key="d4">Emilin1</data>
  <data key="d5">-</data>
  <data key="d6">Yes</data>
</node>
<node id="11035">
  <data key="d0">11035</data>
  <data key="d1">Prh1</data>
  <data key="d2">Prh1</data>
  <data key="d3">False</data>
  <data key="d4">Prh1</data>
  <data key="d5">-</data>
  <data key="d6">Yes</data>
</node>
<node id="11033">
  <data key="d0">11033</data>
  <data key="d1">Sdc4</data>
  <data key="d2">Sdc4</data>
  <data key="d3">False</data>
  <data key="d4">Sdc4</data>
  <data key="d5">-</data>
  <data key="d6">Yes</data>
</node>
<node id="11031">
  <data key="d0">11031</data>
  <data key="d1">Ly9</data>
  <data key="d2">Ly9</data>
  <data key="d3">False</data>
  <data key="d4">Ly9</data>
  <data key="d5">-</data>
  <data key="d6">Yes</data>
</node>
<node id="11029">
  <data key="d0">11029</data>
  <data key="d1">H2-l</data>
  <data key="d2">H2-l</data>
  <data key="d3">False</data>
  <data key="d4">H2-l</data>
  <data key="d5">-</data>
  <data key="d6">Yes</data>
</node>
<node id="11027">
  <data key="d0">11027</data>
  <data key="d1">Ncan</data>
  <data key="d2">Ncan</data>
  <data key="d3">False</data>
  <data key="d4">Ncan</data>
  <data key="d5">-</data>
  <data key="d6">Yes</data>
</node>
<node id="11025">
  <data key="d0">11025</data>
  <data key="d1">Col7a1</data>
  <data key="d2">Col7a1</data>
  <data key="d3">False</data>
  <data key="d4">Col7a1</data>
  <data key="d5">-</data>
  <data key="d6">Yes</data>
</node>
<node id="11023">
  <data key="d0">11023</data>
  <data key="d1">Atp10a</data>
  <data key="d2">Atp10a</data>
  <data key="d3">False</data>
  <data key="d4">Atp10a</data>
  <data key="d5">-</data>
  <data key="d6">Yes</data>
</node>
<node id="11021">
  <data key="d0">11021</data>
  <data key="d1">Gm12597</data>
  <data key="d2">Gm12597</data>
  <data key="d3">False</data>
  <data key="d4">Gm12597</data>
  <data key="d5">-</data>
  <data key="d6">Yes</data>
</node>
<node id="11019">
  <data key="d0">11019</data>
  <data key="d1">Ido2</data>
  <data key="d2">Ido2</data>
  <data key="d3">False</data>
  <data key="d4">Ido2</data>
  <data key="d5">-</data>
  <data key="d6">Yes</data>
</node>
<node id="11017">
  <data key="d0">11017</data>
  <data key="d1">Hspa2</data>
  <data key="d2">Hspa2</data>
  <data key="d3">False</data>
  <data key="d4">Hspa2</data>
  <data key="d5">-</data>
  <data key="d6">Yes</data>
</node>
<node id="11015">
  <data key="d0">11015</data>
  <data key="d1">Hspa1l</data>
  <data key="d2">Hspa1l</data>
  <data key="d3">False</data>
  <data key="d4">Hspa1l</data>
  <data key="d5">-</data>
  <data key="d6">Yes</data>
</node>
<node id="11013">
  <data key="d0">11013</data>
  <data key="d1">Plod2</data>
  <data key="d2">Plod2</data>
  <data key="d3">False</data>
  <data key="d4">Plod2</data>
  <data key="d5">-</data>
  <data key="d6">Yes</data>
</node>
<node id="11011">
  <data key="d0">11011</data>
  <data key="d1">Map2k4</data>
  <data key="d2">Map2k4</data>
  <data key="d3">False</data>
  <data key="d4">Map2k4</data>
  <data key="d5">-</data>
  <data key="d6">Yes</data>
</node>
<node id="11009">
  <data key="d0">11009</data>
  <data key="d1">P4hb</data>
  <data key="d2">P4hb</data>
  <data key="d3">False</data>
  <data key="d4">P4hb</data>
  <data key="d5">-</data>
  <data key="d6">Yes</data>
</node>
<node id="11007">
  <data key="d0">11007</data>
  <data key="d1">Mmu-mir-322-5p</data>
  <data key="d2">Mmu-mir-322-5p</data>
  <data key="d3">False</data>
  <data key="d4">Mmu-mir-322-5p</data>
  <data key="d5">-</data>
  <data key="d6">Yes</data>
</node>
<node id="11005">
  <data key="d0">11005</data>
  <data key="d1">Mmu-mir-322-3p</data>
  <data key="d2">Mmu-mir-322-3p</data>
  <data key="d3">False</data>
  <data key="d4">Mmu-mir-322-3p</data>
  <data key="d5">-</data>
  <data key="d6">Yes</data>
</node>
<node id="11003">
  <data key="d0">11003</data>
  <data key="d1">Mmu-mir-132-3p</data>
  <data key="d2">Mmu-mir-132-3p</data>
  <data key="d3">False</data>
  <data key="d4">Mmu-mir-132-3p</data>
  <data key="d5">-</data>
  <data key="d6">Yes</data>
</node>
<node id="11001">
  <data key="d0">11001</data>
  <data key="d1">Mmu-mir-212-3p</data>
  <data key="d2">Mmu-mir-212-3p</data>
  <data key="d3">False</data>
  <data key="d4">Mmu-mir-212-3p</data>
  <data key="d5">-</data>
  <data key="d6">Yes</data>
</node>
<node id="10999">
  <data key="d0">10999</data>
  <data key="d1">Mmu-mir-196b-5p</data>
  <data key="d2">Mmu-mir-196b-5p</data>
  <data key="d3">False</data>
  <data key="d4">Mmu-mir-196b-5p</data>
  <data key="d5">-</data>
  <data key="d6">Yes</data>
</node>
<node id="10997">
  <data key="d0">10997</data>
  <data key="d1">Loc640611</data>
  <data key="d2">Loc640611</data>
  <data key="d3">False</data>
  <data key="d4">Loc640611</data>
  <data key="d5">-</data>
  <data key="d6">Yes</data>
</node>
<node id="10995">
  <data key="d0">10995</data>
  <data key="d1">Slc26a1</data>
  <data key="d2">Slc26a1</data>
  <data key="d3">False</data>
  <data key="d4">Slc26a1</data>
  <data key="d5">-</data>
  <data key="d6">Yes</data>
</node>
<node id="10993">
  <data key="d0">10993</data>
  <data key="d1">Igbp1</data>
  <data key="d2">Igbp1</data>
  <data key="d3">False</data>
  <data key="d4">Igbp1</data>
  <data key="d5">-</data>
  <data key="d6">Yes</data>
</node>
<node id="10991">
  <data key="d0">10991</data>
  <data key="d1">Tie1</data>
  <data key="d2">Tie1</data>
  <data key="d3">False</data>
  <data key="d4">Tie1</data>
  <data key="d5">-</data>
  <data key="d6">Yes</data>
</node>
<node id="10989">
  <data key="d0">10989</data>
  <data key="d1">Ncdn</data>
  <data key="d2">Ncdn</data>
  <data key="d3">False</data>
  <data key="d4">Ncdn</data>
  <data key="d5">-</data>
  <data key="d6">Yes</data>
</node>
<node id="10987">
  <data key="d0">10987</data>
  <data key="d1">Zfp354c</data>
  <data key="d2">Zfp354c</data>
  <data key="d3">False</data>
  <data key="d4">Zfp354c</data>
  <data key="d5">-</data>
  <data key="d6">Yes</data>
</node>
<node id="10985">
  <data key="d0">10985</data>
  <data key="d1">Rdh7</data>
  <data key="d2">Rdh7</data>
  <data key="d3">False</data>
  <data key="d4">Rdh7</data>
  <data key="d5">-</data>
  <data key="d6">Yes</data>
</node>
<node id="10983">
  <data key="d0">10983</data>
  <data key="d1">B3galt4</data>
  <data key="d2">B3galt4</data>
  <data key="d3">False</data>
  <data key="d4">B3galt4</data>
  <data key="d5">-</data>
  <data key="d6">Yes</data>
</node>
<node id="10981">
  <data key="d0">10981</data>
  <data key="d1">Ggh</data>
  <data key="d2">Ggh</data>
  <data key="d3">False</data>
  <data key="d4">Ggh</data>
  <data key="d5">-</data>
  <data key="d6">Yes</data>
</node>
<node id="10979">
  <data key="d0">10979</data>
  <data key="d1">Il3ra</data>
  <data key="d2">Il3ra</data>
  <data key="d3">False</data>
  <data key="d4">Il3ra</data>
  <data key="d5">-</data>
  <data key="d6">Yes</data>
</node>
<node id="10977">
  <data key="d0">10977</data>
  <data key="d1">Itga3</data>
  <data key="d2">Itga3</data>
  <data key="d3">False</data>
  <data key="d4">Itga3</data>
  <data key="d5">-</data>
  <data key="d6">Yes</data>
</node>
<node id="10975">
  <data key="d0">10975</data>
  <data key="d1">Mogs</data>
  <data key="d2">Mogs</data>
  <data key="d3">False</data>
  <data key="d4">Mogs</data>
  <data key="d5">-</data>
  <data key="d6">Yes</data>
</node>
<node id="10973">
  <data key="d0">10973</data>
  <data key="d1">Ddx20</data>
  <data key="d2">Ddx20</data>
  <data key="d3">False</data>
  <data key="d4">Ddx20</data>
  <data key="d5">-</data>
  <data key="d6">Yes</data>
</node>
<node id="10971">
  <data key="d0">10971</data>
  <data key="d1">Tubb4b</data>
  <data key="d2">Tubb4b</data>
  <data key="d3">False</data>
  <data key="d4">Tubb4b</data>
  <data key="d5">-</data>
  <data key="d6">Yes</data>
</node>
<node id="10969">
  <data key="d0">10969</data>
  <data key="d1">Spint1</data>
  <data key="d2">Spint1</data>
  <data key="d3">False</data>
  <data key="d4">Spint1</data>
  <data key="d5">-</data>
  <data key="d6">Yes</data>
</node>
<node id="10967">
  <data key="d0">10967</data>
  <data key="d1">Olfr54</data>
  <data key="d2">Olfr54</data>
  <data key="d3">False</data>
  <data key="d4">Olfr54</data>
  <data key="d5">-</data>
  <data key="d6">Yes</data>
</node>
<node id="10965">
  <data key="d0">10965</data>
  <data key="d1">Ifngr2</data>
  <data key="d2">Ifngr2</data>
  <data key="d3">False</data>
  <data key="d4">Ifngr2</data>
  <data key="d5">-</data>
  <data key="d6">Yes</data>
</node>
<node id="10963">
  <data key="d0">10963</data>
  <data key="d1">Galk1</data>
  <data key="d2">Galk1</data>
  <data key="d3">False</data>
  <data key="d4">Galk1</data>
  <data key="d5">-</data>
  <data key="d6">Yes</data>
</node>
<node id="10961">
  <data key="d0">10961</data>
  <data key="d1">2010106c02rik</data>
  <data key="d2">2010106c02rik</data>
  <data key="d3">False</data>
  <data key="d4">2010106c02rik</data>
  <data key="d5">-</data>
  <data key="d6">Yes</data>
</node>
<node id="10959">
  <data key="d0">10959</data>
  <data key="d1">Arl14</data>
  <data key="d2">Arl14</data>
  <data key="d3">False</data>
  <data key="d4">Arl14</data>
  <data key="d5">-</data>
  <data key="d6">Yes</data>
</node>
<node id="10957">
  <data key="d0">10957</data>
  <data key="d1">Cldn9</data>
  <data key="d2">Cldn9</data>
  <data key="d3">False</data>
  <data key="d4">Cldn9</data>
  <data key="d5">-</data>
  <data key="d6">Yes</data>
</node>
<node id="10955">
  <data key="d0">10955</data>
  <data key="d1">Slc25a48</data>
  <data key="d2">Slc25a48</data>
  <data key="d3">False</data>
  <data key="d4">Slc25a48</data>
  <data key="d5">-</data>
  <data key="d6">Yes</data>
</node>
<node id="10953">
  <data key="d0">10953</data>
  <data key="d1">Slc39a1</data>
  <data key="d2">Slc39a1</data>
  <data key="d3">False</data>
  <data key="d4">Slc39a1</data>
  <data key="d5">-</data>
  <data key="d6">Yes</data>
</node>
<node id="10951">
  <data key="d0">10951</data>
  <data key="d1">Lsm2</data>
  <data key="d2">Lsm2</data>
  <data key="d3">False</data>
  <data key="d4">Lsm2</data>
  <data key="d5">-</data>
  <data key="d6">Yes</data>
</node>
<node id="10949">
  <data key="d0">10949</data>
  <data key="d1">Olfr808</data>
  <data key="d2">Olfr808</data>
  <data key="d3">False</data>
  <data key="d4">Olfr808</data>
  <data key="d5">-</data>
  <data key="d6">Yes</data>
</node>
<node id="10947">
  <data key="d0">10947</data>
  <data key="d1">Olfr1378</data>
  <data key="d2">Olfr1378</data>
  <data key="d3">False</data>
  <data key="d4">Olfr1378</data>
  <data key="d5">-</data>
  <data key="d6">Yes</data>
</node>
<node id="10945">
  <data key="d0">10945</data>
  <data key="d1">Olfr1104</data>
  <data key="d2">Olfr1104</data>
  <data key="d3">False</data>
  <data key="d4">Olfr1104</data>
  <data key="d5">-</data>
  <data key="d6">Yes</data>
</node>
<node id="10943">
  <data key="d0">10943</data>
  <data key="d1">Dync1li2</data>
  <data key="d2">Dync1li2</data>
  <data key="d3">False</data>
  <data key="d4">Dync1li2</data>
  <data key="d5">-</data>
  <data key="d6">Yes</data>
</node>
<node id="10941">
  <data key="d0">10941</data>
  <data key="d1">Tkt</data>
  <data key="d2">Tkt</data>
  <data key="d3">False</data>
  <data key="d4">Tkt</data>
  <data key="d5">-</data>
  <data key="d6">Yes</data>
</node>
<node id="10939">
  <data key="d0">10939</data>
  <data key="d1">Tk</data>
  <data key="d2">Tk</data>
  <data key="d3">False</data>
  <data key="d4">Tk</data>
  <data key="d5">-</data>
  <data key="d6">Yes</data>
</node>
<node id="10937">
  <data key="d0">10937</data>
  <data key="d1">Fbxl21</data>
  <data key="d2">Fbxl21</data>
  <data key="d3">False</data>
  <data key="d4">Fbxl21</data>
  <data key="d5">-</data>
  <data key="d6">Yes</data>
</node>
<node id="10935">
  <data key="d0">10935</data>
  <data key="d1">Lactb2</data>
  <data key="d2">Lactb2</data>
  <data key="d3">False</data>
  <data key="d4">Lactb2</data>
  <data key="d5">-</data>
  <data key="d6">Yes</data>
</node>
<node id="10933">
  <data key="d0">10933</data>
  <data key="d1">Lrrc25</data>
  <data key="d2">Lrrc25</data>
  <data key="d3">False</data>
  <data key="d4">Lrrc25</data>
  <data key="d5">-</data>
  <data key="d6">Yes</data>
</node>
<node id="10931">
  <data key="d0">10931</data>
  <data key="d1">Nkx1-2</data>
  <data key="d2">Nkx1-2</data>
  <data key="d3">False</data>
  <data key="d4">Nkx1-2</data>
  <data key="d5">-</data>
  <data key="d6">Yes</data>
</node>
<node id="10929">
  <data key="d0">10929</data>
  <data key="d1">Rps7</data>
  <data key="d2">Rps7</data>
  <data key="d3">False</data>
  <data key="d4">Rps7</data>
  <data key="d5">-</data>
  <data key="d6">Yes</data>
</node>
<node id="10927">
  <data key="d0">10927</data>
  <data key="d1">Polr2a</data>
  <data key="d2">Polr2a</data>
  <data key="d3">False</data>
  <data key="d4">Polr2a</data>
  <data key="d5">-</data>
  <data key="d6">Yes</data>
</node>
<node id="10925">
  <data key="d0">10925</data>
  <data key="d1">Rpl30</data>
  <data key="d2">Rpl30</data>
  <data key="d3">False</data>
  <data key="d4">Rpl30</data>
  <data key="d5">-</data>
  <data key="d6">Yes</data>
</node>
<node id="10923">
  <data key="d0">10923</data>
  <data key="d1">Ranbp1</data>
  <data key="d2">Ranbp1</data>
  <data key="d3">False</data>
  <data key="d4">Ranbp1</data>
  <data key="d5">-</data>
  <data key="d6">Yes</data>
</node>
<node id="10921">
  <data key="d0">10921</data>
  <data key="d1">Rabggtb</data>
  <data key="d2">Rabggtb</data>
  <data key="d3">False</data>
  <data key="d4">Rabggtb</data>
  <data key="d5">-</data>
  <data key="d6">Yes</data>
</node>
<node id="10919">
  <data key="d0">10919</data>
  <data key="d1">Nsdhl</data>
  <data key="d2">Nsdhl</data>
  <data key="d3">False</data>
  <data key="d4">Nsdhl</data>
  <data key="d5">-</data>
  <data key="d6">Yes</data>
</node>
<node id="10917">
  <data key="d0">10917</data>
  <data key="d1">Nppc</data>
  <data key="d2">Nppc</data>
  <data key="d3">False</data>
  <data key="d4">Nppc</data>
  <data key="d5">-</data>
  <data key="d6">Yes</data>
</node>
<node id="10915">
  <data key="d0">10915</data>
  <data key="d1">Vmn1r227</data>
  <data key="d2">Vmn1r227</data>
  <data key="d3">False</data>
  <data key="d4">Vmn1r227</data>
  <data key="d5">-</data>
  <data key="d6">Yes</data>
</node>
<node id="10913">
  <data key="d0">10913</data>
  <data key="d1">Vmn1r229</data>
  <data key="d2">Vmn1r229</data>
  <data key="d3">False</data>
  <data key="d4">Vmn1r229</data>
  <data key="d5">-</data>
  <data key="d6">Yes</data>
</node>
<node id="10911">
  <data key="d0">10911</data>
  <data key="d1">Igh-vj558</data>
  <data key="d2">Igh-vj558</data>
  <data key="d3">False</data>
  <data key="d4">Igh-vj558</data>
  <data key="d5">-</data>
  <data key="d6">Yes</data>
</node>
<node id="10909">
  <data key="d0">10909</data>
  <data key="d1">Trmt2a</data>
  <data key="d2">Trmt2a</data>
  <data key="d3">False</data>
  <data key="d4">Trmt2a</data>
  <data key="d5">-</data>
  <data key="d6">Yes</data>
</node>
<node id="10907">
  <data key="d0">10907</data>
  <data key="d1">Hist2h3c1</data>
  <data key="d2">Hist2h3c1</data>
  <data key="d3">False</data>
  <data key="d4">Hist2h3c1</data>
  <data key="d5">-</data>
  <data key="d6">Yes</data>
</node>
<node id="10905">
  <data key="d0">10905</data>
  <data key="d1">Gas1</data>
  <data key="d2">Gas1</data>
  <data key="d3">False</data>
  <data key="d4">Gas1</data>
  <data key="d5">-</data>
  <data key="d6">Yes</data>
</node>
<node id="10903">
  <data key="d0">10903</data>
  <data key="d1">Fzd1</data>
  <data key="d2">Fzd1</data>
  <data key="d3">False</data>
  <data key="d4">Fzd1</data>
  <data key="d5">-</data>
  <data key="d6">Yes</data>
</node>
<node id="10901">
  <data key="d0">10901</data>
  <data key="d1">Ckb</data>
  <data key="d2">Ckb</data>
  <data key="d3">False</data>
  <data key="d4">Ckb</data>
  <data key="d5">-</data>
  <data key="d6">Yes</data>
</node>
<node id="10899">
  <data key="d0">10899</data>
  <data key="d1">Arl4a</data>
  <data key="d2">Arl4a</data>
  <data key="d3">False</data>
  <data key="d4">Arl4a</data>
  <data key="d5">-</data>
  <data key="d6">Yes</data>
</node>
<node id="10897">
  <data key="d0">10897</data>
  <data key="d1">Adh7</data>
  <data key="d2">Adh7</data>
  <data key="d3">False</data>
  <data key="d4">Adh7</data>
  <data key="d5">-</data>
  <data key="d6">Yes</data>
</node>
<node id="10895">
  <data key="d0">10895</data>
  <data key="d1">Vmn1r40</data>
  <data key="d2">Vmn1r40</data>
  <data key="d3">False</data>
  <data key="d4">Vmn1r40</data>
  <data key="d5">-</data>
  <data key="d6">Yes</data>
</node>
<node id="10893">
  <data key="d0">10893</data>
  <data key="d1">Vmn1r53</data>
  <data key="d2">Vmn1r53</data>
  <data key="d3">False</data>
  <data key="d4">Vmn1r53</data>
  <data key="d5">-</data>
  <data key="d6">Yes</data>
</node>
<node id="10891">
  <data key="d0">10891</data>
  <data key="d1">Vmn1r42</data>
  <data key="d2">Vmn1r42</data>
  <data key="d3">False</data>
  <data key="d4">Vmn1r42</data>
  <data key="d5">-</data>
  <data key="d6">Yes</data>
</node>
<node id="10889">
  <data key="d0">10889</data>
  <data key="d1">Chmp7</data>
  <data key="d2">Chmp7</data>
  <data key="d3">False</data>
  <data key="d4">Chmp7</data>
  <data key="d5">-</data>
  <data key="d6">Yes</data>
</node>
<node id="10887">
  <data key="d0">10887</data>
  <data key="d1">Vmn1r239-ps</data>
  <data key="d2">Vmn1r239-ps</data>
  <data key="d3">False</data>
  <data key="d4">Vmn1r239-ps</data>
  <data key="d5">-</data>
  <data key="d6">Yes</data>
</node>
<node id="10885">
  <data key="d0">10885</data>
  <data key="d1">A930017k11rik</data>
  <data key="d2">A930017k11rik</data>
  <data key="d3">False</data>
  <data key="d4">A930017k11rik</data>
  <data key="d5">-</data>
  <data key="d6">Yes</data>
</node>
<node id="10883">
  <data key="d0">10883</data>
  <data key="d1">Mmu-mir-708-5p</data>
  <data key="d2">Mmu-mir-708-5p</data>
  <data key="d3">False</data>
  <data key="d4">Mmu-mir-708-5p</data>
  <data key="d5">-</data>
  <data key="d6">Yes</data>
</node>
<node id="10881">
  <data key="d0">10881</data>
  <data key="d1">Mmu-mir-708-3p</data>
  <data key="d2">Mmu-mir-708-3p</data>
  <data key="d3">False</data>
  <data key="d4">Mmu-mir-708-3p</data>
  <data key="d5">-</data>
  <data key="d6">Yes</data>
</node>
<node id="10879">
  <data key="d0">10879</data>
  <data key="d1">Nrn1</data>
  <data key="d2">Nrn1</data>
  <data key="d3">False</data>
  <data key="d4">Nrn1</data>
  <data key="d5">-</data>
  <data key="d6">Yes</data>
</node>
<node id="10877">
  <data key="d0">10877</data>
  <data key="d1">Slc29a1</data>
  <data key="d2">Slc29a1</data>
  <data key="d3">False</data>
  <data key="d4">Slc29a1</data>
  <data key="d5">-</data>
  <data key="d6">Yes</data>
</node>
<node id="10875">
  <data key="d0">10875</data>
  <data key="d1">Clic4</data>
  <data key="d2">Clic4</data>
  <data key="d3">False</data>
  <data key="d4">Clic4</data>
  <data key="d5">-</data>
  <data key="d6">Yes</data>
</node>
<node id="10873">
  <data key="d0">10873</data>
  <data key="d1">Gyg</data>
  <data key="d2">Gyg</data>
  <data key="d3">False</data>
  <data key="d4">Gyg</data>
  <data key="d5">-</data>
  <data key="d6">Yes</data>
</node>
<node id="10871">
  <data key="d0">10871</data>
  <data key="d1">Scg2</data>
  <data key="d2">Scg2</data>
  <data key="d3">False</data>
  <data key="d4">Scg2</data>
  <data key="d5">-</data>
  <data key="d6">Yes</data>
</node>
<node id="10869">
  <data key="d0">10869</data>
  <data key="d1">Rdh16</data>
  <data key="d2">Rdh16</data>
  <data key="d3">False</data>
  <data key="d4">Rdh16</data>
  <data key="d5">-</data>
  <data key="d6">Yes</data>
</node>
<node id="10867">
  <data key="d0">10867</data>
  <data key="d1">Ntsr2</data>
  <data key="d2">Ntsr2</data>
  <data key="d3">False</data>
  <data key="d4">Ntsr2</data>
  <data key="d5">-</data>
  <data key="d6">Yes</data>
</node>
<node id="10865">
  <data key="d0">10865</data>
  <data key="d1">Mt3</data>
  <data key="d2">Mt3</data>
  <data key="d3">False</data>
  <data key="d4">Mt3</data>
  <data key="d5">-</data>
  <data key="d6">Yes</data>
</node>
<node id="10863">
  <data key="d0">10863</data>
  <data key="d1">Kcnc1</data>
  <data key="d2">Kcnc1</data>
  <data key="d3">False</data>
  <data key="d4">Kcnc1</data>
  <data key="d5">-</data>
  <data key="d6">Yes</data>
</node>
<node id="10861">
  <data key="d0">10861</data>
  <data key="d1">Galr1</data>
  <data key="d2">Galr1</data>
  <data key="d3">False</data>
  <data key="d4">Galr1</data>
  <data key="d5">-</data>
  <data key="d6">Yes</data>
</node>
<node id="10859">
  <data key="d0">10859</data>
  <data key="d1">Chgb</data>
  <data key="d2">Chgb</data>
  <data key="d3">False</data>
  <data key="d4">Chgb</data>
  <data key="d5">-</data>
  <data key="d6">Yes</data>
</node>
<node id="10857">
  <data key="d0">10857</data>
  <data key="d1">Cacna1s</data>
  <data key="d2">Cacna1s</data>
  <data key="d3">False</data>
  <data key="d4">Cacna1s</data>
  <data key="d5">-</data>
  <data key="d6">Yes</data>
</node>
<node id="10855">
  <data key="d0">10855</data>
  <data key="d1">Adcy8</data>
  <data key="d2">Adcy8</data>
  <data key="d3">False</data>
  <data key="d4">Adcy8</data>
  <data key="d5">-</data>
  <data key="d6">Yes</data>
</node>
<node id="10853">
  <data key="d0">10853</data>
  <data key="d1">Sfpi1</data>
  <data key="d2">Sfpi1</data>
  <data key="d3">False</data>
  <data key="d4">Sfpi1</data>
  <data key="d5">-</data>
  <data key="d6">Yes</data>
</node>
<node id="10851">
  <data key="d0">10851</data>
  <data key="d1">Ighg1</data>
  <data key="d2">Ighg1</data>
  <data key="d3">False</data>
  <data key="d4">Ighg1</data>
  <data key="d5">-</data>
  <data key="d6">Yes</data>
</node>
<node id="10849">
  <data key="d0">10849</data>
  <data key="d1">Dmbt1</data>
  <data key="d2">Dmbt1</data>
  <data key="d3">False</data>
  <data key="d4">Dmbt1</data>
  <data key="d5">-</data>
  <data key="d6">Yes</data>
</node>
<node id="10847">
  <data key="d0">10847</data>
  <data key="d1">Trp53-ps</data>
  <data key="d2">Trp53-ps</data>
  <data key="d3">False</data>
  <data key="d4">Trp53-ps</data>
  <data key="d5">-</data>
  <data key="d6">Yes</data>
</node>
<node id="10845">
  <data key="d0">10845</data>
  <data key="d1">Otc</data>
  <data key="d2">Otc</data>
  <data key="d3">False</data>
  <data key="d4">Otc</data>
  <data key="d5">-</data>
  <data key="d6">Yes</data>
</node>
<node id="10843">
  <data key="d0">10843</data>
  <data key="d1">Saa3</data>
  <data key="d2">Saa3</data>
  <data key="d3">False</data>
  <data key="d4">Saa3</data>
  <data key="d5">-</data>
  <data key="d6">Yes</data>
</node>
<node id="10841">
  <data key="d0">10841</data>
  <data key="d1">Neurl1a</data>
  <data key="d2">Neurl1a</data>
  <data key="d3">False</data>
  <data key="d4">Neurl1a</data>
  <data key="d5">-</data>
  <data key="d6">Yes</data>
</node>
<node id="10839">
  <data key="d0">10839</data>
  <data key="d1">Neu1</data>
  <data key="d2">Neu1</data>
  <data key="d3">False</data>
  <data key="d4">Neu1</data>
  <data key="d5">-</data>
  <data key="d6">Yes</data>
</node>
<node id="10837">
  <data key="d0">10837</data>
  <data key="d1">Krt10</data>
  <data key="d2">Krt10</data>
  <data key="d3">False</data>
  <data key="d4">Krt10</data>
  <data key="d5">-</data>
  <data key="d6">Yes</data>
</node>
<node id="10835">
  <data key="d0">10835</data>
  <data key="d1">H2afx</data>
  <data key="d2">H2afx</data>
  <data key="d3">False</data>
  <data key="d4">H2afx</data>
  <data key="d5">-</data>
  <data key="d6">Yes</data>
</node>
<node id="10833">
  <data key="d0">10833</data>
  <data key="d1">Gba</data>
  <data key="d2">Gba</data>
  <data key="d3">False</data>
  <data key="d4">Gba</data>
  <data key="d5">-</data>
  <data key="d6">Yes</data>
</node>
<node id="10831">
  <data key="d0">10831</data>
  <data key="d1">Atf6b</data>
  <data key="d2">Atf6b</data>
  <data key="d3">False</data>
  <data key="d4">Atf6b</data>
  <data key="d5">-</data>
  <data key="d6">Yes</data>
</node>
<node id="10829">
  <data key="d0">10829</data>
  <data key="d1">Arc</data>
  <data key="d2">Arc</data>
  <data key="d3">False</data>
  <data key="d4">Arc</data>
  <data key="d5">-</data>
  <data key="d6">Yes</data>
</node>
<node id="10827">
  <data key="d0">10827</data>
  <data key="d1">Osgep</data>
  <data key="d2">Osgep</data>
  <data key="d3">False</data>
  <data key="d4">Osgep</data>
  <data key="d5">-</data>
  <data key="d6">Yes</data>
</node>
<node id="10825">
  <data key="d0">10825</data>
  <data key="d1">Sfrp4</data>
  <data key="d2">Sfrp4</data>
  <data key="d3">False</data>
  <data key="d4">Sfrp4</data>
  <data key="d5">-</data>
  <data key="d6">Yes</data>
</node>
<node id="10823">
  <data key="d0">10823</data>
  <data key="d1">Pdha2</data>
  <data key="d2">Pdha2</data>
  <data key="d3">False</data>
  <data key="d4">Pdha2</data>
  <data key="d5">-</data>
  <data key="d6">Yes</data>
</node>
<node id="10821">
  <data key="d0">10821</data>
  <data key="d1">Rorb</data>
  <data key="d2">Rorb</data>
  <data key="d3">False</data>
  <data key="d4">Rorb</data>
  <data key="d5">-</data>
  <data key="d6">Yes</data>
</node>
<node id="10819">
  <data key="d0">10819</data>
  <data key="d1">Angpt4</data>
  <data key="d2">Angpt4</data>
  <data key="d3">False</data>
  <data key="d4">Angpt4</data>
  <data key="d5">-</data>
  <data key="d6">Yes</data>
</node>
<node id="10817">
  <data key="d0">10817</data>
  <data key="d1">Loc100048117</data>
  <data key="d2">Loc100048117</data>
  <data key="d3">False</data>
  <data key="d4">Loc100048117</data>
  <data key="d5">-</data>
  <data key="d6">Yes</data>
</node>
<node id="10815">
  <data key="d0">10815</data>
  <data key="d1">Loc100042025</data>
  <data key="d2">Loc100042025</data>
  <data key="d3">False</data>
  <data key="d4">Loc100042025</data>
  <data key="d5">-</data>
  <data key="d6">Yes</data>
</node>
<node id="10813">
  <data key="d0">10813</data>
  <data key="d1">Pfkfb2</data>
  <data key="d2">Pfkfb2</data>
  <data key="d3">False</data>
  <data key="d4">Pfkfb2</data>
  <data key="d5">-</data>
  <data key="d6">Yes</data>
</node>
<node id="10811">
  <data key="d0">10811</data>
  <data key="d1">Pfkfb1</data>
  <data key="d2">Pfkfb1</data>
  <data key="d3">False</data>
  <data key="d4">Pfkfb1</data>
  <data key="d5">-</data>
  <data key="d6">Yes</data>
</node>
<node id="10809">
  <data key="d0">10809</data>
  <data key="d1">Hk3</data>
  <data key="d2">Hk3</data>
  <data key="d3">False</data>
  <data key="d4">Hk3</data>
  <data key="d5">-</data>
  <data key="d6">Yes</data>
</node>
<node id="10807">
  <data key="d0">10807</data>
  <data key="d1">Hkdc1</data>
  <data key="d2">Hkdc1</data>
  <data key="d3">False</data>
  <data key="d4">Hkdc1</data>
  <data key="d5">-</data>
  <data key="d6">Yes</data>
</node>
<node id="10805">
  <data key="d0">10805</data>
  <data key="d1">Senp2</data>
  <data key="d2">Senp2</data>
  <data key="d3">False</data>
  <data key="d4">Senp2</data>
  <data key="d5">-</data>
  <data key="d6">Yes</data>
</node>
<node id="10803">
  <data key="d0">10803</data>
  <data key="d1">Sumo1</data>
  <data key="d2">Sumo1</data>
  <data key="d3">False</data>
  <data key="d4">Sumo1</data>
  <data key="d5">-</data>
  <data key="d6">Yes</data>
</node>
<node id="10801">
  <data key="d0">10801</data>
  <data key="d1">Gapdh</data>
  <data key="d2">Gapdh</data>
  <data key="d3">False</data>
  <data key="d4">Gapdh</data>
  <data key="d5">-</data>
  <data key="d6">Yes</data>
</node>
<node id="10799">
  <data key="d0">10799</data>
  <data key="d1">Figf</data>
  <data key="d2">Figf</data>
  <data key="d3">False</data>
  <data key="d4">Figf</data>
  <data key="d5">-</data>
  <data key="d6">Yes</data>
</node>
<node id="10797">
  <data key="d0">10797</data>
  <data key="d1">Eno3</data>
  <data key="d2">Eno3</data>
  <data key="d3">False</data>
  <data key="d4">Eno3</data>
  <data key="d5">-</data>
  <data key="d6">Yes</data>
</node>
<node id="10795">
  <data key="d0">10795</data>
  <data key="d1">Gm5506</data>
  <data key="d2">Gm5506</data>
  <data key="d3">False</data>
  <data key="d4">Gm5506</data>
  <data key="d5">-</data>
  <data key="d6">Yes</data>
</node>
<node id="10793">
  <data key="d0">10793</data>
  <data key="d1">Hsd11b1</data>
  <data key="d2">Hsd11b1</data>
  <data key="d3">False</data>
  <data key="d4">Hsd11b1</data>
  <data key="d5">-</data>
  <data key="d6">Yes</data>
</node>
<node id="10791">
  <data key="d0">10791</data>
  <data key="d1">Car5a</data>
  <data key="d2">Car5a</data>
  <data key="d3">False</data>
  <data key="d4">Car5a</data>
  <data key="d5">-</data>
  <data key="d6">Yes</data>
</node>
<node id="10789">
  <data key="d0">10789</data>
  <data key="d1">C4b</data>
  <data key="d2">C4b</data>
  <data key="d3">False</data>
  <data key="d4">C4b</data>
  <data key="d5">-</data>
  <data key="d6">Yes</data>
</node>
<node id="10787">
  <data key="d0">10787</data>
  <data key="d1">Aip</data>
  <data key="d2">Aip</data>
  <data key="d3">False</data>
  <data key="d4">Aip</data>
  <data key="d5">-</data>
  <data key="d6">Yes</data>
</node>
<node id="10785">
  <data key="d0">10785</data>
  <data key="d1">Crisp1</data>
  <data key="d2">Crisp1</data>
  <data key="d3">False</data>
  <data key="d4">Crisp1</data>
  <data key="d5">-</data>
  <data key="d6">Yes</data>
</node>
<node id="10783">
  <data key="d0">10783</data>
  <data key="d1">Aurkaip1</data>
  <data key="d2">Aurkaip1</data>
  <data key="d3">False</data>
  <data key="d4">Aurkaip1</data>
  <data key="d5">-</data>
  <data key="d6">Yes</data>
</node>
<node id="10781">
  <data key="d0">10781</data>
  <data key="d1">C4a</data>
  <data key="d2">C4a</data>
  <data key="d3">False</data>
  <data key="d4">C4a</data>
  <data key="d5">-</data>
  <data key="d6">Yes</data>
</node>
<node id="10779">
  <data key="d0">10779</data>
  <data key="d1">Rqcd1</data>
  <data key="d2">Rqcd1</data>
  <data key="d3">False</data>
  <data key="d4">Rqcd1</data>
  <data key="d5">-</data>
  <data key="d6">Yes</data>
</node>
<node id="10777">
  <data key="d0">10777</data>
  <data key="d1">Lgals12</data>
  <data key="d2">Lgals12</data>
  <data key="d3">False</data>
  <data key="d4">Lgals12</data>
  <data key="d5">-</data>
  <data key="d6">Yes</data>
</node>
<node id="10775">
  <data key="d0">10775</data>
  <data key="d1">Pbsn</data>
  <data key="d2">Pbsn</data>
  <data key="d3">False</data>
  <data key="d4">Pbsn</data>
  <data key="d5">-</data>
  <data key="d6">Yes</data>
</node>
<node id="10773">
  <data key="d0">10773</data>
  <data key="d1">Dhrs4</data>
  <data key="d2">Dhrs4</data>
  <data key="d3">False</data>
  <data key="d4">Dhrs4</data>
  <data key="d5">-</data>
  <data key="d6">Yes</data>
</node>
<node id="10771">
  <data key="d0">10771</data>
  <data key="d1">Sh2d3c</data>
  <data key="d2">Sh2d3c</data>
  <data key="d3">False</data>
  <data key="d4">Sh2d3c</data>
  <data key="d5">-</data>
  <data key="d6">Yes</data>
</node>
<node id="10769">
  <data key="d0">10769</data>
  <data key="d1">Mecr</data>
  <data key="d2">Mecr</data>
  <data key="d3">False</data>
  <data key="d4">Mecr</data>
  <data key="d5">-</data>
  <data key="d6">Yes</data>
</node>
<node id="10767">
  <data key="d0">10767</data>
  <data key="d1">Tat</data>
  <data key="d2">Tat</data>
  <data key="d3">False</data>
  <data key="d4">Tat</data>
  <data key="d5">-</data>
  <data key="d6">Yes</data>
</node>
<node id="10765">
  <data key="d0">10765</data>
  <data key="d1">Svs6</data>
  <data key="d2">Svs6</data>
  <data key="d3">False</data>
  <data key="d4">Svs6</data>
  <data key="d5">-</data>
  <data key="d6">Yes</data>
</node>
<node id="10763">
  <data key="d0">10763</data>
  <data key="d1">Slc18a3</data>
  <data key="d2">Slc18a3</data>
  <data key="d3">False</data>
  <data key="d4">Slc18a3</data>
  <data key="d5">-</data>
  <data key="d6">Yes</data>
</node>
<node id="10761">
  <data key="d0">10761</data>
  <data key="d1">Rbp2</data>
  <data key="d2">Rbp2</data>
  <data key="d3">False</data>
  <data key="d4">Rbp2</data>
  <data key="d5">-</data>
  <data key="d6">Yes</data>
</node>
<node id="10759">
  <data key="d0">10759</data>
  <data key="d1">Psmc5</data>
  <data key="d2">Psmc5</data>
  <data key="d3">False</data>
  <data key="d4">Psmc5</data>
  <data key="d5">-</data>
  <data key="d6">Yes</data>
</node>
<node id="10757">
  <data key="d0">10757</data>
  <data key="d1">H1f0</data>
  <data key="d2">H1f0</data>
  <data key="d3">False</data>
  <data key="d4">H1f0</data>
  <data key="d5">-</data>
  <data key="d6">Yes</data>
</node>
<node id="10755">
  <data key="d0">10755</data>
  <data key="d1">Mmu-mir-21a-5p</data>
  <data key="d2">Mmu-mir-21a-5p</data>
  <data key="d3">False</data>
  <data key="d4">Mmu-mir-21a-5p</data>
  <data key="d5">-</data>
  <data key="d6">Yes</data>
</node>
<node id="10753">
  <data key="d0">10753</data>
  <data key="d1">Whrn</data>
  <data key="d2">Whrn</data>
  <data key="d3">False</data>
  <data key="d4">Whrn</data>
  <data key="d5">-</data>
  <data key="d6">Yes</data>
</node>
<node id="10751">
  <data key="d0">10751</data>
  <data key="d1">Ttc7b</data>
  <data key="d2">Ttc7b</data>
  <data key="d3">False</data>
  <data key="d4">Ttc7b</data>
  <data key="d5">-</data>
  <data key="d6">Yes</data>
</node>
<node id="10749">
  <data key="d0">10749</data>
  <data key="d1">Ticam1</data>
  <data key="d2">Ticam1</data>
  <data key="d3">False</data>
  <data key="d4">Ticam1</data>
  <data key="d5">-</data>
  <data key="d6">Yes</data>
</node>
<node id="10747">
  <data key="d0">10747</data>
  <data key="d1">Rhod</data>
  <data key="d2">Rhod</data>
  <data key="d3">False</data>
  <data key="d4">Rhod</data>
  <data key="d5">-</data>
  <data key="d6">Yes</data>
</node>
<node id="10745">
  <data key="d0">10745</data>
  <data key="d1">Rab11fip5</data>
  <data key="d2">Rab11fip5</data>
  <data key="d3">False</data>
  <data key="d4">Rab11fip5</data>
  <data key="d5">-</data>
  <data key="d6">Yes</data>
</node>
<node id="10743">
  <data key="d0">10743</data>
  <data key="d1">Pip5kl1</data>
  <data key="d2">Pip5kl1</data>
  <data key="d3">False</data>
  <data key="d4">Pip5kl1</data>
  <data key="d5">-</data>
  <data key="d6">Yes</data>
</node>
<node id="10741">
  <data key="d0">10741</data>
  <data key="d1">Iqcg</data>
  <data key="d2">Iqcg</data>
  <data key="d3">False</data>
  <data key="d4">Iqcg</data>
  <data key="d5">-</data>
  <data key="d6">Yes</data>
</node>
<node id="10739">
  <data key="d0">10739</data>
  <data key="d1">Gas2l1</data>
  <data key="d2">Gas2l1</data>
  <data key="d3">False</data>
  <data key="d4">Gas2l1</data>
  <data key="d5">-</data>
  <data key="d6">Yes</data>
</node>
<node id="10737">
  <data key="d0">10737</data>
  <data key="d1">Epop</data>
  <data key="d2">Epop</data>
  <data key="d3">False</data>
  <data key="d4">Epop</data>
  <data key="d5">-</data>
  <data key="d6">Yes</data>
</node>
<node id="10735">
  <data key="d0">10735</data>
  <data key="d1">Elavl1</data>
  <data key="d2">Elavl1</data>
  <data key="d3">False</data>
  <data key="d4">Elavl1</data>
  <data key="d5">-</data>
  <data key="d6">Yes</data>
</node>
<node id="10733">
  <data key="d0">10733</data>
  <data key="d1">Capzb</data>
  <data key="d2">Capzb</data>
  <data key="d3">False</data>
  <data key="d4">Capzb</data>
  <data key="d5">-</data>
  <data key="d6">Yes</data>
</node>
<node id="10731">
  <data key="d0">10731</data>
  <data key="d1">Bicra</data>
  <data key="d2">Bicra</data>
  <data key="d3">False</data>
  <data key="d4">Bicra</data>
  <data key="d5">-</data>
  <data key="d6">Yes</data>
</node>
<node id="10729">
  <data key="d0">10729</data>
  <data key="d1">Aldh3b1</data>
  <data key="d2">Aldh3b1</data>
  <data key="d3">False</data>
  <data key="d4">Aldh3b1</data>
  <data key="d5">-</data>
  <data key="d6">Yes</data>
</node>
<node id="10727">
  <data key="d0">10727</data>
  <data key="d1">Zkscan1</data>
  <data key="d2">Zkscan1</data>
  <data key="d3">False</data>
  <data key="d4">Zkscan1</data>
  <data key="d5">-</data>
  <data key="d6">Yes</data>
</node>
<node id="10725">
  <data key="d0">10725</data>
  <data key="d1">Ubxn2a</data>
  <data key="d2">Ubxn2a</data>
  <data key="d3">False</data>
  <data key="d4">Ubxn2a</data>
  <data key="d5">-</data>
  <data key="d6">Yes</data>
</node>
<node id="10723">
  <data key="d0">10723</data>
  <data key="d1">Tead3</data>
  <data key="d2">Tead3</data>
  <data key="d3">False</data>
  <data key="d4">Tead3</data>
  <data key="d5">-</data>
  <data key="d6">Yes</data>
</node>
<node id="10721">
  <data key="d0">10721</data>
  <data key="d1">Smchd1</data>
  <data key="d2">Smchd1</data>
  <data key="d3">False</data>
  <data key="d4">Smchd1</data>
  <data key="d5">-</data>
  <data key="d6">Yes</data>
</node>
<node id="10719">
  <data key="d0">10719</data>
  <data key="d1">Rnf4</data>
  <data key="d2">Rnf4</data>
  <data key="d3">False</data>
  <data key="d4">Rnf4</data>
  <data key="d5">-</data>
  <data key="d6">Yes</data>
</node>
<node id="10717">
  <data key="d0">10717</data>
  <data key="d1">Rbm33</data>
  <data key="d2">Rbm33</data>
  <data key="d3">False</data>
  <data key="d4">Rbm33</data>
  <data key="d5">-</data>
  <data key="d6">Yes</data>
</node>
<node id="10715">
  <data key="d0">10715</data>
  <data key="d1">Qrich1</data>
  <data key="d2">Qrich1</data>
  <data key="d3">False</data>
  <data key="d4">Qrich1</data>
  <data key="d5">-</data>
  <data key="d6">Yes</data>
</node>
<node id="10713">
  <data key="d0">10713</data>
  <data key="d1">Pum2</data>
  <data key="d2">Pum2</data>
  <data key="d3">False</data>
  <data key="d4">Pum2</data>
  <data key="d5">-</data>
  <data key="d6">Yes</data>
</node>
<node id="10711">
  <data key="d0">10711</data>
  <data key="d1">Pogk</data>
  <data key="d2">Pogk</data>
  <data key="d3">False</data>
  <data key="d4">Pogk</data>
  <data key="d5">-</data>
  <data key="d6">Yes</data>
</node>
<node id="10709">
  <data key="d0">10709</data>
  <data key="d1">Naa38</data>
  <data key="d2">Naa38</data>
  <data key="d3">False</data>
  <data key="d4">Naa38</data>
  <data key="d5">-</data>
  <data key="d6">Yes</data>
</node>
<node id="10707">
  <data key="d0">10707</data>
  <data key="d1">Ddx6</data>
  <data key="d2">Ddx6</data>
  <data key="d3">False</data>
  <data key="d4">Ddx6</data>
  <data key="d5">-</data>
  <data key="d6">Yes</data>
</node>
<node id="10705">
  <data key="d0">10705</data>
  <data key="d1">Ash2l</data>
  <data key="d2">Ash2l</data>
  <data key="d3">False</data>
  <data key="d4">Ash2l</data>
  <data key="d5">-</data>
  <data key="d6">Yes</data>
</node>
<node id="10703">
  <data key="d0">10703</data>
  <data key="d1">Anp32b</data>
  <data key="d2">Anp32b</data>
  <data key="d3">False</data>
  <data key="d4">Anp32b</data>
  <data key="d5">-</data>
  <data key="d6">Yes</data>
</node>
<node id="10701">
  <data key="d0">10701</data>
  <data key="d1">Zfp91</data>
  <data key="d2">Zfp91</data>
  <data key="d3">False</data>
  <data key="d4">Zfp91</data>
  <data key="d5">-</data>
  <data key="d6">Yes</data>
</node>
<node id="10699">
  <data key="d0">10699</data>
  <data key="d1">Zfp687</data>
  <data key="d2">Zfp687</data>
  <data key="d3">False</data>
  <data key="d4">Zfp687</data>
  <data key="d5">-</data>
  <data key="d6">Yes</data>
</node>
<node id="10697">
  <data key="d0">10697</data>
  <data key="d1">Zfp512b</data>
  <data key="d2">Zfp512b</data>
  <data key="d3">False</data>
  <data key="d4">Zfp512b</data>
  <data key="d5">-</data>
  <data key="d6">Yes</data>
</node>
<node id="10695">
  <data key="d0">10695</data>
  <data key="d1">Taok1</data>
  <data key="d2">Taok1</data>
  <data key="d3">False</data>
  <data key="d4">Taok1</data>
  <data key="d5">-</data>
  <data key="d6">Yes</data>
</node>
<node id="10693">
  <data key="d0">10693</data>
  <data key="d1">Hmx3</data>
  <data key="d2">Hmx3</data>
  <data key="d3">False</data>
  <data key="d4">Hmx3</data>
  <data key="d5">-</data>
  <data key="d6">Yes</data>
</node>
<node id="10691">
  <data key="d0">10691</data>
  <data key="d1">Adnp</data>
  <data key="d2">Adnp</data>
  <data key="d3">False</data>
  <data key="d4">Adnp</data>
  <data key="d5">-</data>
  <data key="d6">Yes</data>
</node>
<node id="10689">
  <data key="d0">10689</data>
  <data key="d1">Setd1b</data>
  <data key="d2">Setd1b</data>
  <data key="d3">False</data>
  <data key="d4">Setd1b</data>
  <data key="d5">-</data>
  <data key="d6">Yes</data>
</node>
<node id="10687">
  <data key="d0">10687</data>
  <data key="d1">Mbd6</data>
  <data key="d2">Mbd6</data>
  <data key="d3">False</data>
  <data key="d4">Mbd6</data>
  <data key="d5">-</data>
  <data key="d6">Yes</data>
</node>
<node id="10685">
  <data key="d0">10685</data>
  <data key="d1">Zfp740</data>
  <data key="d2">Zfp740</data>
  <data key="d3">False</data>
  <data key="d4">Zfp740</data>
  <data key="d5">-</data>
  <data key="d6">Yes</data>
</node>
<node id="10683">
  <data key="d0">10683</data>
  <data key="d1">Zc3h7a</data>
  <data key="d2">Zc3h7a</data>
  <data key="d3">False</data>
  <data key="d4">Zc3h7a</data>
  <data key="d5">-</data>
  <data key="d6">Yes</data>
</node>
<node id="10681">
  <data key="d0">10681</data>
  <data key="d1">Uri1</data>
  <data key="d2">Uri1</data>
  <data key="d3">False</data>
  <data key="d4">Uri1</data>
  <data key="d5">-</data>
  <data key="d6">Yes</data>
</node>
<node id="10679">
  <data key="d0">10679</data>
  <data key="d1">Ube3a</data>
  <data key="d2">Ube3a</data>
  <data key="d3">False</data>
  <data key="d4">Ube3a</data>
  <data key="d5">-</data>
  <data key="d6">Yes</data>
</node>
<node id="10677">
  <data key="d0">10677</data>
  <data key="d1">Slc30a5</data>
  <data key="d2">Slc30a5</data>
  <data key="d3">False</data>
  <data key="d4">Slc30a5</data>
  <data key="d5">-</data>
  <data key="d6">Yes</data>
</node>
<node id="10675">
  <data key="d0">10675</data>
  <data key="d1">Septin2</data>
  <data key="d2">Septin2</data>
  <data key="d3">False</data>
  <data key="d4">Septin2</data>
  <data key="d5">-</data>
  <data key="d6">Yes</data>
</node>
<node id="10673">
  <data key="d0">10673</data>
  <data key="d1">Samd8</data>
  <data key="d2">Samd8</data>
  <data key="d3">False</data>
  <data key="d4">Samd8</data>
  <data key="d5">-</data>
  <data key="d6">Yes</data>
</node>
<node id="10671">
  <data key="d0">10671</data>
  <data key="d1">Rheb</data>
  <data key="d2">Rheb</data>
  <data key="d3">False</data>
  <data key="d4">Rheb</data>
  <data key="d5">-</data>
  <data key="d6">Yes</data>
</node>
<node id="10669">
  <data key="d0">10669</data>
  <data key="d1">Ptpn11</data>
  <data key="d2">Ptpn11</data>
  <data key="d3">False</data>
  <data key="d4">Ptpn11</data>
  <data key="d5">-</data>
  <data key="d6">Yes</data>
</node>
<node id="10667">
  <data key="d0">10667</data>
  <data key="d1">Ppp4r3a</data>
  <data key="d2">Ppp4r3a</data>
  <data key="d3">False</data>
  <data key="d4">Ppp4r3a</data>
  <data key="d5">-</data>
  <data key="d6">Yes</data>
</node>
<node id="10665">
  <data key="d0">10665</data>
  <data key="d1">Phf10</data>
  <data key="d2">Phf10</data>
  <data key="d3">False</data>
  <data key="d4">Phf10</data>
  <data key="d5">-</data>
  <data key="d6">Yes</data>
</node>
<node id="10663">
  <data key="d0">10663</data>
  <data key="d1">Pds5b</data>
  <data key="d2">Pds5b</data>
  <data key="d3">False</data>
  <data key="d4">Pds5b</data>
  <data key="d5">-</data>
  <data key="d6">Yes</data>
</node>
<node id="10661">
  <data key="d0">10661</data>
  <data key="d1">Mapk9</data>
  <data key="d2">Mapk9</data>
  <data key="d3">False</data>
  <data key="d4">Mapk9</data>
  <data key="d5">-</data>
  <data key="d6">Yes</data>
</node>
<node id="10659">
  <data key="d0">10659</data>
  <data key="d1">Hipk3</data>
  <data key="d2">Hipk3</data>
  <data key="d3">False</data>
  <data key="d4">Hipk3</data>
  <data key="d5">-</data>
  <data key="d6">Yes</data>
</node>
<node id="10657">
  <data key="d0">10657</data>
  <data key="d1">Epm2a</data>
  <data key="d2">Epm2a</data>
  <data key="d3">False</data>
  <data key="d4">Epm2a</data>
  <data key="d5">-</data>
  <data key="d6">Yes</data>
</node>
<node id="10655">
  <data key="d0">10655</data>
  <data key="d1">Ahctf1</data>
  <data key="d2">Ahctf1</data>
  <data key="d3">False</data>
  <data key="d4">Ahctf1</data>
  <data key="d5">-</data>
  <data key="d6">Yes</data>
</node>
<node id="10653">
  <data key="d0">10653</data>
  <data key="d1">Zfp639</data>
  <data key="d2">Zfp639</data>
  <data key="d3">False</data>
  <data key="d4">Zfp639</data>
  <data key="d5">-</data>
  <data key="d6">Yes</data>
</node>
<node id="10651">
  <data key="d0">10651</data>
  <data key="d1">Zfp646</data>
  <data key="d2">Zfp646</data>
  <data key="d3">False</data>
  <data key="d4">Zfp646</data>
  <data key="d5">-</data>
  <data key="d6">Yes</data>
</node>
<node id="10649">
  <data key="d0">10649</data>
  <data key="d1">Vps26c</data>
  <data key="d2">Vps26c</data>
  <data key="d3">False</data>
  <data key="d4">Vps26c</data>
  <data key="d5">-</data>
  <data key="d6">Yes</data>
</node>
<node id="10647">
  <data key="d0">10647</data>
  <data key="d1">Strip1</data>
  <data key="d2">Strip1</data>
  <data key="d3">False</data>
  <data key="d4">Strip1</data>
  <data key="d5">-</data>
  <data key="d6">Yes</data>
</node>
<node id="10645">
  <data key="d0">10645</data>
  <data key="d1">Sart3</data>
  <data key="d2">Sart3</data>
  <data key="d3">False</data>
  <data key="d4">Sart3</data>
  <data key="d5">-</data>
  <data key="d6">Yes</data>
</node>
<node id="10643">
  <data key="d0">10643</data>
  <data key="d1">Phf8</data>
  <data key="d2">Phf8</data>
  <data key="d3">False</data>
  <data key="d4">Phf8</data>
  <data key="d5">-</data>
  <data key="d6">Yes</data>
</node>
<node id="10641">
  <data key="d0">10641</data>
  <data key="d1">Lrrc41</data>
  <data key="d2">Lrrc41</data>
  <data key="d3">False</data>
  <data key="d4">Lrrc41</data>
  <data key="d5">-</data>
  <data key="d6">Yes</data>
</node>
<node id="10639">
  <data key="d0">10639</data>
  <data key="d1">Ftsj3</data>
  <data key="d2">Ftsj3</data>
  <data key="d3">False</data>
  <data key="d4">Ftsj3</data>
  <data key="d5">-</data>
  <data key="d6">Yes</data>
</node>
<node id="10637">
  <data key="d0">10637</data>
  <data key="d1">Fbxl18</data>
  <data key="d2">Fbxl18</data>
  <data key="d3">False</data>
  <data key="d4">Fbxl18</data>
  <data key="d5">-</data>
  <data key="d6">Yes</data>
</node>
<node id="10635">
  <data key="d0">10635</data>
  <data key="d1">Zfp592</data>
  <data key="d2">Zfp592</data>
  <data key="d3">False</data>
  <data key="d4">Zfp592</data>
  <data key="d5">-</data>
  <data key="d6">Yes</data>
</node>
<node id="10633">
  <data key="d0">10633</data>
  <data key="d1">Taok3</data>
  <data key="d2">Taok3</data>
  <data key="d3">False</data>
  <data key="d4">Taok3</data>
  <data key="d5">-</data>
  <data key="d6">Yes</data>
</node>
<node id="10631">
  <data key="d0">10631</data>
  <data key="d1">Phactr4</data>
  <data key="d2">Phactr4</data>
  <data key="d3">False</data>
  <data key="d4">Phactr4</data>
  <data key="d5">-</data>
  <data key="d6">Yes</data>
</node>
<node id="10629">
  <data key="d0">10629</data>
  <data key="d1">Nde1</data>
  <data key="d2">Nde1</data>
  <data key="d3">False</data>
  <data key="d4">Nde1</data>
  <data key="d5">-</data>
  <data key="d6">Yes</data>
</node>
<node id="10627">
  <data key="d0">10627</data>
  <data key="d1">Marf1</data>
  <data key="d2">Marf1</data>
  <data key="d3">False</data>
  <data key="d4">Marf1</data>
  <data key="d5">-</data>
  <data key="d6">Yes</data>
</node>
<node id="10625">
  <data key="d0">10625</data>
  <data key="d1">Gon4l</data>
  <data key="d2">Gon4l</data>
  <data key="d3">False</data>
  <data key="d4">Gon4l</data>
  <data key="d5">-</data>
  <data key="d6">Yes</data>
</node>
<node id="10623">
  <data key="d0">10623</data>
  <data key="d1">Etfbkmt</data>
  <data key="d2">Etfbkmt</data>
  <data key="d3">False</data>
  <data key="d4">Etfbkmt</data>
  <data key="d5">-</data>
  <data key="d6">Yes</data>
</node>
<node id="10621">
  <data key="d0">10621</data>
  <data key="d1">Dennd5a</data>
  <data key="d2">Dennd5a</data>
  <data key="d3">False</data>
  <data key="d4">Dennd5a</data>
  <data key="d5">-</data>
  <data key="d6">Yes</data>
</node>
<node id="10619">
  <data key="d0">10619</data>
  <data key="d1">Pank2</data>
  <data key="d2">Pank2</data>
  <data key="d3">False</data>
  <data key="d4">Pank2</data>
  <data key="d5">-</data>
  <data key="d6">Yes</data>
</node>
<node id="10617">
  <data key="d0">10617</data>
  <data key="d1">Zfp369</data>
  <data key="d2">Zfp369</data>
  <data key="d3">False</data>
  <data key="d4">Zfp369</data>
  <data key="d5">-</data>
  <data key="d6">Yes</data>
</node>
<node id="10615">
  <data key="d0">10615</data>
  <data key="d1">Zc3h18</data>
  <data key="d2">Zc3h18</data>
  <data key="d3">False</data>
  <data key="d4">Zc3h18</data>
  <data key="d5">-</data>
  <data key="d6">Yes</data>
</node>
<node id="10613">
  <data key="d0">10613</data>
  <data key="d1">Yeats2</data>
  <data key="d2">Yeats2</data>
  <data key="d3">False</data>
  <data key="d4">Yeats2</data>
  <data key="d5">-</data>
  <data key="d6">Yes</data>
</node>
<node id="10611">
  <data key="d0">10611</data>
  <data key="d1">Wdr86</data>
  <data key="d2">Wdr86</data>
  <data key="d3">False</data>
  <data key="d4">Wdr86</data>
  <data key="d5">-</data>
  <data key="d6">Yes</data>
</node>
<node id="10609">
  <data key="d0">10609</data>
  <data key="d1">Top3b</data>
  <data key="d2">Top3b</data>
  <data key="d3">False</data>
  <data key="d4">Top3b</data>
  <data key="d5">-</data>
  <data key="d6">Yes</data>
</node>
<node id="10607">
  <data key="d0">10607</data>
  <data key="d1">Tmem201</data>
  <data key="d2">Tmem201</data>
  <data key="d3">False</data>
  <data key="d4">Tmem201</data>
  <data key="d5">-</data>
  <data key="d6">Yes</data>
</node>
<node id="10605">
  <data key="d0">10605</data>
  <data key="d1">Tmem132b</data>
  <data key="d2">Tmem132b</data>
  <data key="d3">False</data>
  <data key="d4">Tmem132b</data>
  <data key="d5">-</data>
  <data key="d6">Yes</data>
</node>
<node id="10603">
  <data key="d0">10603</data>
  <data key="d1">Tfeb</data>
  <data key="d2">Tfeb</data>
  <data key="d3">False</data>
  <data key="d4">Tfeb</data>
  <data key="d5">-</data>
  <data key="d6">Yes</data>
</node>
<node id="10601">
  <data key="d0">10601</data>
  <data key="d1">Tescl</data>
  <data key="d2">Tescl</data>
  <data key="d3">False</data>
  <data key="d4">Tescl</data>
  <data key="d5">-</data>
  <data key="d6">Yes</data>
</node>
<node id="10599">
  <data key="d0">10599</data>
  <data key="d1">Tcerg1l</data>
  <data key="d2">Tcerg1l</data>
  <data key="d3">False</data>
  <data key="d4">Tcerg1l</data>
  <data key="d5">-</data>
  <data key="d6">Yes</data>
</node>
<node id="10597">
  <data key="d0">10597</data>
  <data key="d1">Spsb1</data>
  <data key="d2">Spsb1</data>
  <data key="d3">False</data>
  <data key="d4">Spsb1</data>
  <data key="d5">-</data>
  <data key="d6">Yes</data>
</node>
<node id="10595">
  <data key="d0">10595</data>
  <data key="d1">Soga1</data>
  <data key="d2">Soga1</data>
  <data key="d3">False</data>
  <data key="d4">Soga1</data>
  <data key="d5">-</data>
  <data key="d6">Yes</data>
</node>
<node id="10593">
  <data key="d0">10593</data>
  <data key="d1">Slc6a18</data>
  <data key="d2">Slc6a18</data>
  <data key="d3">False</data>
  <data key="d4">Slc6a18</data>
  <data key="d5">-</data>
  <data key="d6">Yes</data>
</node>
<node id="10591">
  <data key="d0">10591</data>
  <data key="d1">Slc38a10</data>
  <data key="d2">Slc38a10</data>
  <data key="d3">False</data>
  <data key="d4">Slc38a10</data>
  <data key="d5">-</data>
  <data key="d6">Yes</data>
</node>
<node id="10589">
  <data key="d0">10589</data>
  <data key="d1">Slc12a7</data>
  <data key="d2">Slc12a7</data>
  <data key="d3">False</data>
  <data key="d4">Slc12a7</data>
  <data key="d5">-</data>
  <data key="d6">Yes</data>
</node>
<node id="10587">
  <data key="d0">10587</data>
  <data key="d1">Sdc3</data>
  <data key="d2">Sdc3</data>
  <data key="d3">False</data>
  <data key="d4">Sdc3</data>
  <data key="d5">-</data>
  <data key="d6">Yes</data>
</node>
<node id="10585">
  <data key="d0">10585</data>
  <data key="d1">Sardh</data>
  <data key="d2">Sardh</data>
  <data key="d3">False</data>
  <data key="d4">Sardh</data>
  <data key="d5">-</data>
  <data key="d6">Yes</data>
</node>
<node id="10583">
  <data key="d0">10583</data>
  <data key="d1">Rtn4r</data>
  <data key="d2">Rtn4r</data>
  <data key="d3">False</data>
  <data key="d4">Rtn4r</data>
  <data key="d5">-</data>
  <data key="d6">Yes</data>
</node>
<node id="10581">
  <data key="d0">10581</data>
  <data key="d1">Rph3al</data>
  <data key="d2">Rph3al</data>
  <data key="d3">False</data>
  <data key="d4">Rph3al</data>
  <data key="d5">-</data>
  <data key="d6">Yes</data>
</node>
<node id="10579">
  <data key="d0">10579</data>
  <data key="d1">Rbm19</data>
  <data key="d2">Rbm19</data>
  <data key="d3">False</data>
  <data key="d4">Rbm19</data>
  <data key="d5">-</data>
  <data key="d6">Yes</data>
</node>
<node id="10577">
  <data key="d0">10577</data>
  <data key="d1">Ralgps1</data>
  <data key="d2">Ralgps1</data>
  <data key="d3">False</data>
  <data key="d4">Ralgps1</data>
  <data key="d5">-</data>
  <data key="d6">Yes</data>
</node>
<node id="10575">
  <data key="d0">10575</data>
  <data key="d1">Rab11fip3</data>
  <data key="d2">Rab11fip3</data>
  <data key="d3">False</data>
  <data key="d4">Rab11fip3</data>
  <data key="d5">-</data>
  <data key="d6">Yes</data>
</node>
<node id="10573">
  <data key="d0">10573</data>
  <data key="d1">Ptk7</data>
  <data key="d2">Ptk7</data>
  <data key="d3">False</data>
  <data key="d4">Ptk7</data>
  <data key="d5">-</data>
  <data key="d6">Yes</data>
</node>
<node id="10571">
  <data key="d0">10571</data>
  <data key="d1">Pqlc2</data>
  <data key="d2">Pqlc2</data>
  <data key="d3">False</data>
  <data key="d4">Pqlc2</data>
  <data key="d5">-</data>
  <data key="d6">Yes</data>
</node>
<node id="10569">
  <data key="d0">10569</data>
  <data key="d1">Ppil2</data>
  <data key="d2">Ppil2</data>
  <data key="d3">False</data>
  <data key="d4">Ppil2</data>
  <data key="d5">-</data>
  <data key="d6">Yes</data>
</node>
<node id="10567">
  <data key="d0">10567</data>
  <data key="d1">Pole</data>
  <data key="d2">Pole</data>
  <data key="d3">False</data>
  <data key="d4">Pole</data>
  <data key="d5">-</data>
  <data key="d6">Yes</data>
</node>
<node id="10565">
  <data key="d0">10565</data>
  <data key="d1">Pnpla7</data>
  <data key="d2">Pnpla7</data>
  <data key="d3">False</data>
  <data key="d4">Pnpla7</data>
  <data key="d5">-</data>
  <data key="d6">Yes</data>
</node>
<node id="10563">
  <data key="d0">10563</data>
  <data key="d1">Plch2</data>
  <data key="d2">Plch2</data>
  <data key="d3">False</data>
  <data key="d4">Plch2</data>
  <data key="d5">-</data>
  <data key="d6">Yes</data>
</node>
<node id="10561">
  <data key="d0">10561</data>
  <data key="d1">Pitpnm3</data>
  <data key="d2">Pitpnm3</data>
  <data key="d3">False</data>
  <data key="d4">Pitpnm3</data>
  <data key="d5">-</data>
  <data key="d6">Yes</data>
</node>
<node id="10559">
  <data key="d0">10559</data>
  <data key="d1">Pitpnm2</data>
  <data key="d2">Pitpnm2</data>
  <data key="d3">False</data>
  <data key="d4">Pitpnm2</data>
  <data key="d5">-</data>
  <data key="d6">Yes</data>
</node>
<node id="10557">
  <data key="d0">10557</data>
  <data key="d1">Pip5k1c</data>
  <data key="d2">Pip5k1c</data>
  <data key="d3">False</data>
  <data key="d4">Pip5k1c</data>
  <data key="d5">-</data>
  <data key="d6">Yes</data>
</node>
<node id="10555">
  <data key="d0">10555</data>
  <data key="d1">Pgbd5</data>
  <data key="d2">Pgbd5</data>
  <data key="d3">False</data>
  <data key="d4">Pgbd5</data>
  <data key="d5">-</data>
  <data key="d6">Yes</data>
</node>
<node id="10553">
  <data key="d0">10553</data>
  <data key="d1">Pde2a</data>
  <data key="d2">Pde2a</data>
  <data key="d3">False</data>
  <data key="d4">Pde2a</data>
  <data key="d5">-</data>
  <data key="d6">Yes</data>
</node>
<node id="10551">
  <data key="d0">10551</data>
  <data key="d1">Pacsin1</data>
  <data key="d2">Pacsin1</data>
  <data key="d3">False</data>
  <data key="d4">Pacsin1</data>
  <data key="d5">-</data>
  <data key="d6">Yes</data>
</node>
<node id="10549">
  <data key="d0">10549</data>
  <data key="d1">Myo15b</data>
  <data key="d2">Myo15b</data>
  <data key="d3">False</data>
  <data key="d4">Myo15b</data>
  <data key="d5">-</data>
  <data key="d6">Yes</data>
</node>
<node id="10547">
  <data key="d0">10547</data>
  <data key="d1">Mgat3</data>
  <data key="d2">Mgat3</data>
  <data key="d3">False</data>
  <data key="d4">Mgat3</data>
  <data key="d5">-</data>
  <data key="d6">Yes</data>
</node>
<node id="10545">
  <data key="d0">10545</data>
  <data key="d1">Megf11</data>
  <data key="d2">Megf11</data>
  <data key="d3">False</data>
  <data key="d4">Megf11</data>
  <data key="d5">-</data>
  <data key="d6">Yes</data>
</node>
<node id="10543">
  <data key="d0">10543</data>
  <data key="d1">Map2k2</data>
  <data key="d2">Map2k2</data>
  <data key="d3">False</data>
  <data key="d4">Map2k2</data>
  <data key="d5">-</data>
  <data key="d6">Yes</data>
</node>
<node id="10541">
  <data key="d0">10541</data>
  <data key="d1">Ldlrap1</data>
  <data key="d2">Ldlrap1</data>
  <data key="d3">False</data>
  <data key="d4">Ldlrap1</data>
  <data key="d5">-</data>
  <data key="d6">Yes</data>
</node>
<node id="10539">
  <data key="d0">10539</data>
  <data key="d1">Lamc3</data>
  <data key="d2">Lamc3</data>
  <data key="d3">False</data>
  <data key="d4">Lamc3</data>
  <data key="d5">-</data>
  <data key="d6">Yes</data>
</node>
<node id="10537">
  <data key="d0">10537</data>
  <data key="d1">Klhl29</data>
  <data key="d2">Klhl29</data>
  <data key="d3">False</data>
  <data key="d4">Klhl29</data>
  <data key="d5">-</data>
  <data key="d6">Yes</data>
</node>
<node id="10535">
  <data key="d0">10535</data>
  <data key="d1">Kcp</data>
  <data key="d2">Kcp</data>
  <data key="d3">False</data>
  <data key="d4">Kcp</data>
  <data key="d5">-</data>
  <data key="d6">Yes</data>
</node>
<node id="10533">
  <data key="d0">10533</data>
  <data key="d1">Kcnq1</data>
  <data key="d2">Kcnq1</data>
  <data key="d3">False</data>
  <data key="d4">Kcnq1</data>
  <data key="d5">-</data>
  <data key="d6">Yes</data>
</node>
<node id="10531">
  <data key="d0">10531</data>
  <data key="d1">Iqsec2</data>
  <data key="d2">Iqsec2</data>
  <data key="d3">False</data>
  <data key="d4">Iqsec2</data>
  <data key="d5">-</data>
  <data key="d6">Yes</data>
</node>
<node id="10529">
  <data key="d0">10529</data>
  <data key="d1">Igsf21</data>
  <data key="d2">Igsf21</data>
  <data key="d3">False</data>
  <data key="d4">Igsf21</data>
  <data key="d5">-</data>
  <data key="d6">Yes</data>
</node>
<node id="10527">
  <data key="d0">10527</data>
  <data key="d1">Grip2</data>
  <data key="d2">Grip2</data>
  <data key="d3">False</data>
  <data key="d4">Grip2</data>
  <data key="d5">-</data>
  <data key="d6">Yes</data>
</node>
<node id="10525">
  <data key="d0">10525</data>
  <data key="d1">Gnaz</data>
  <data key="d2">Gnaz</data>
  <data key="d3">False</data>
  <data key="d4">Gnaz</data>
  <data key="d5">-</data>
  <data key="d6">Yes</data>
</node>
<node id="10523">
  <data key="d0">10523</data>
  <data key="d1">Gnao1</data>
  <data key="d2">Gnao1</data>
  <data key="d3">False</data>
  <data key="d4">Gnao1</data>
  <data key="d5">-</data>
  <data key="d6">Yes</data>
</node>
<node id="10521">
  <data key="d0">10521</data>
  <data key="d1">Ftcd</data>
  <data key="d2">Ftcd</data>
  <data key="d3">False</data>
  <data key="d4">Ftcd</data>
  <data key="d5">-</data>
  <data key="d6">Yes</data>
</node>
<node id="10519">
  <data key="d0">10519</data>
  <data key="d1">Flnc</data>
  <data key="d2">Flnc</data>
  <data key="d3">False</data>
  <data key="d4">Flnc</data>
  <data key="d5">-</data>
  <data key="d6">Yes</data>
</node>
<node id="10517">
  <data key="d0">10517</data>
  <data key="d1">Dlg5</data>
  <data key="d2">Dlg5</data>
  <data key="d3">False</data>
  <data key="d4">Dlg5</data>
  <data key="d5">-</data>
  <data key="d6">Yes</data>
</node>
<node id="10515">
  <data key="d0">10515</data>
  <data key="d1">Disp3</data>
  <data key="d2">Disp3</data>
  <data key="d3">False</data>
  <data key="d4">Disp3</data>
  <data key="d5">-</data>
  <data key="d6">Yes</data>
</node>
<node id="10513">
  <data key="d0">10513</data>
  <data key="d1">Cxxc5</data>
  <data key="d2">Cxxc5</data>
  <data key="d3">False</data>
  <data key="d4">Cxxc5</data>
  <data key="d5">-</data>
  <data key="d6">Yes</data>
</node>
<node id="10511">
  <data key="d0">10511</data>
  <data key="d1">Col26a1</data>
  <data key="d2">Col26a1</data>
  <data key="d3">False</data>
  <data key="d4">Col26a1</data>
  <data key="d5">-</data>
  <data key="d6">Yes</data>
</node>
<node id="10509">
  <data key="d0">10509</data>
  <data key="d1">Col16a1</data>
  <data key="d2">Col16a1</data>
  <data key="d3">False</data>
  <data key="d4">Col16a1</data>
  <data key="d5">-</data>
  <data key="d6">Yes</data>
</node>
<node id="10507">
  <data key="d0">10507</data>
  <data key="d1">Chst8</data>
  <data key="d2">Chst8</data>
  <data key="d3">False</data>
  <data key="d4">Chst8</data>
  <data key="d5">-</data>
  <data key="d6">Yes</data>
</node>
<node id="10505">
  <data key="d0">10505</data>
  <data key="d1">Cfap46</data>
  <data key="d2">Cfap46</data>
  <data key="d3">False</data>
  <data key="d4">Cfap46</data>
  <data key="d5">-</data>
  <data key="d6">Yes</data>
</node>
<node id="10503">
  <data key="d0">10503</data>
  <data key="d1">Camk2b</data>
  <data key="d2">Camk2b</data>
  <data key="d3">False</data>
  <data key="d4">Camk2b</data>
  <data key="d5">-</data>
  <data key="d6">Yes</data>
</node>
<node id="10501">
  <data key="d0">10501</data>
  <data key="d1">Cacna1i</data>
  <data key="d2">Cacna1i</data>
  <data key="d3">False</data>
  <data key="d4">Cacna1i</data>
  <data key="d5">-</data>
  <data key="d6">Yes</data>
</node>
<node id="10499">
  <data key="d0">10499</data>
  <data key="d1">C2cd2</data>
  <data key="d2">C2cd2</data>
  <data key="d3">False</data>
  <data key="d4">C2cd2</data>
  <data key="d5">-</data>
  <data key="d6">Yes</data>
</node>
<node id="10497">
  <data key="d0">10497</data>
  <data key="d1">Baiap2</data>
  <data key="d2">Baiap2</data>
  <data key="d3">False</data>
  <data key="d4">Baiap2</data>
  <data key="d5">-</data>
  <data key="d6">Yes</data>
</node>
<node id="10495">
  <data key="d0">10495</data>
  <data key="d1">Apba2</data>
  <data key="d2">Apba2</data>
  <data key="d3">False</data>
  <data key="d4">Apba2</data>
  <data key="d5">-</data>
  <data key="d6">Yes</data>
</node>
<node id="10493">
  <data key="d0">10493</data>
  <data key="d1">Ap2a2</data>
  <data key="d2">Ap2a2</data>
  <data key="d3">False</data>
  <data key="d4">Ap2a2</data>
  <data key="d5">-</data>
  <data key="d6">Yes</data>
</node>
<node id="10491">
  <data key="d0">10491</data>
  <data key="d1">Ano7</data>
  <data key="d2">Ano7</data>
  <data key="d3">False</data>
  <data key="d4">Ano7</data>
  <data key="d5">-</data>
  <data key="d6">Yes</data>
</node>
<node id="10489">
  <data key="d0">10489</data>
  <data key="d1">Agpat2</data>
  <data key="d2">Agpat2</data>
  <data key="d3">False</data>
  <data key="d4">Agpat2</data>
  <data key="d5">-</data>
  <data key="d6">Yes</data>
</node>
<node id="10487">
  <data key="d0">10487</data>
  <data key="d1">Adgrd1</data>
  <data key="d2">Adgrd1</data>
  <data key="d3">False</data>
  <data key="d4">Adgrd1</data>
  <data key="d5">-</data>
  <data key="d6">Yes</data>
</node>
<node id="10485">
  <data key="d0">10485</data>
  <data key="d1">Adcy3</data>
  <data key="d2">Adcy3</data>
  <data key="d3">False</data>
  <data key="d4">Adcy3</data>
  <data key="d5">-</data>
  <data key="d6">Yes</data>
</node>
<node id="10483">
  <data key="d0">10483</data>
  <data key="d1">Actrt2</data>
  <data key="d2">Actrt2</data>
  <data key="d3">False</data>
  <data key="d4">Actrt2</data>
  <data key="d5">-</data>
  <data key="d6">Yes</data>
</node>
<node id="10481">
  <data key="d0">10481</data>
  <data key="d1">Acsf3</data>
  <data key="d2">Acsf3</data>
  <data key="d3">False</data>
  <data key="d4">Acsf3</data>
  <data key="d5">-</data>
  <data key="d6">Yes</data>
</node>
<node id="10479">
  <data key="d0">10479</data>
  <data key="d1">Abca7</data>
  <data key="d2">Abca7</data>
  <data key="d3">False</data>
  <data key="d4">Abca7</data>
  <data key="d5">-</data>
  <data key="d6">Yes</data>
</node>
<node id="10477">
  <data key="d0">10477</data>
  <data key="d1">Usp31</data>
  <data key="d2">Usp31</data>
  <data key="d3">False</data>
  <data key="d4">Usp31</data>
  <data key="d5">-</data>
  <data key="d6">Yes</data>
</node>
<node id="10475">
  <data key="d0">10475</data>
  <data key="d1">Trpv4</data>
  <data key="d2">Trpv4</data>
  <data key="d3">False</data>
  <data key="d4">Trpv4</data>
  <data key="d5">-</data>
  <data key="d6">Yes</data>
</node>
<node id="10473">
  <data key="d0">10473</data>
  <data key="d1">Otud3</data>
  <data key="d2">Otud3</data>
  <data key="d3">False</data>
  <data key="d4">Otud3</data>
  <data key="d5">-</data>
  <data key="d6">Yes</data>
</node>
<node id="10471">
  <data key="d0">10471</data>
  <data key="d1">Akap9</data>
  <data key="d2">Akap9</data>
  <data key="d3">False</data>
  <data key="d4">Akap9</data>
  <data key="d5">-</data>
  <data key="d6">Yes</data>
</node>
<node id="10469">
  <data key="d0">10469</data>
  <data key="d1">Zfp24</data>
  <data key="d2">Zfp24</data>
  <data key="d3">False</data>
  <data key="d4">Zfp24</data>
  <data key="d5">-</data>
  <data key="d6">Yes</data>
</node>
<node id="10467">
  <data key="d0">10467</data>
  <data key="d1">Usp32</data>
  <data key="d2">Usp32</data>
  <data key="d3">False</data>
  <data key="d4">Usp32</data>
  <data key="d5">-</data>
  <data key="d6">Yes</data>
</node>
<node id="10465">
  <data key="d0">10465</data>
  <data key="d1">Serinc5</data>
  <data key="d2">Serinc5</data>
  <data key="d3">False</data>
  <data key="d4">Serinc5</data>
  <data key="d5">-</data>
  <data key="d6">Yes</data>
</node>
<node id="10463">
  <data key="d0">10463</data>
  <data key="d1">Osbpl8</data>
  <data key="d2">Osbpl8</data>
  <data key="d3">False</data>
  <data key="d4">Osbpl8</data>
  <data key="d5">-</data>
  <data key="d6">Yes</data>
</node>
<node id="10461">
  <data key="d0">10461</data>
  <data key="d1">Iqgap1</data>
  <data key="d2">Iqgap1</data>
  <data key="d3">False</data>
  <data key="d4">Iqgap1</data>
  <data key="d5">-</data>
  <data key="d6">Yes</data>
</node>
<node id="10459">
  <data key="d0">10459</data>
  <data key="d1">Vamp7</data>
  <data key="d2">Vamp7</data>
  <data key="d3">False</data>
  <data key="d4">Vamp7</data>
  <data key="d5">-</data>
  <data key="d6">Yes</data>
</node>
<node id="10457">
  <data key="d0">10457</data>
  <data key="d1">Tpd52l1</data>
  <data key="d2">Tpd52l1</data>
  <data key="d3">False</data>
  <data key="d4">Tpd52l1</data>
  <data key="d5">-</data>
  <data key="d6">Yes</data>
</node>
<node id="10455">
  <data key="d0">10455</data>
  <data key="d1">Tarbp1</data>
  <data key="d2">Tarbp1</data>
  <data key="d3">False</data>
  <data key="d4">Tarbp1</data>
  <data key="d5">-</data>
  <data key="d6">Yes</data>
</node>
<node id="10453">
  <data key="d0">10453</data>
  <data key="d1">Taldo1</data>
  <data key="d2">Taldo1</data>
  <data key="d3">False</data>
  <data key="d4">Taldo1</data>
  <data key="d5">-</data>
  <data key="d6">Yes</data>
</node>
<node id="10451">
  <data key="d0">10451</data>
  <data key="d1">Prkn</data>
  <data key="d2">Prkn</data>
  <data key="d3">False</data>
  <data key="d4">Prkn</data>
  <data key="d5">-</data>
  <data key="d6">Yes</data>
</node>
<node id="10449">
  <data key="d0">10449</data>
  <data key="d1">Pacrg</data>
  <data key="d2">Pacrg</data>
  <data key="d3">False</data>
  <data key="d4">Pacrg</data>
  <data key="d5">-</data>
  <data key="d6">Yes</data>
</node>
<node id="10447">
  <data key="d0">10447</data>
  <data key="d1">Nucb1</data>
  <data key="d2">Nucb1</data>
  <data key="d3">False</data>
  <data key="d4">Nucb1</data>
  <data key="d5">-</data>
  <data key="d6">Yes</data>
</node>
<node id="10445">
  <data key="d0">10445</data>
  <data key="d1">Mrps22</data>
  <data key="d2">Mrps22</data>
  <data key="d3">False</data>
  <data key="d4">Mrps22</data>
  <data key="d5">-</data>
  <data key="d6">Yes</data>
</node>
<node id="10443">
  <data key="d0">10443</data>
  <data key="d1">Frmd4a</data>
  <data key="d2">Frmd4a</data>
  <data key="d3">False</data>
  <data key="d4">Frmd4a</data>
  <data key="d5">-</data>
  <data key="d6">Yes</data>
</node>
<node id="10441">
  <data key="d0">10441</data>
  <data key="d1">Dlg4</data>
  <data key="d2">Dlg4</data>
  <data key="d3">False</data>
  <data key="d4">Dlg4</data>
  <data key="d5">-</data>
  <data key="d6">Yes</data>
</node>
<node id="10439">
  <data key="d0">10439</data>
  <data key="d1">Cep162</data>
  <data key="d2">Cep162</data>
  <data key="d3">False</data>
  <data key="d4">Cep162</data>
  <data key="d5">-</data>
  <data key="d6">Yes</data>
</node>
<node id="10437">
  <data key="d0">10437</data>
  <data key="d1">Esco2</data>
  <data key="d2">Esco2</data>
  <data key="d3">False</data>
  <data key="d4">Esco2</data>
  <data key="d5">-</data>
  <data key="d6">Yes</data>
</node>
<node id="10435">
  <data key="d0">10435</data>
  <data key="d1">Zscan18</data>
  <data key="d2">Zscan18</data>
  <data key="d3">False</data>
  <data key="d4">Zscan18</data>
  <data key="d5">-</data>
  <data key="d6">Yes</data>
</node>
<node id="10433">
  <data key="d0">10433</data>
  <data key="d1">Zfp560</data>
  <data key="d2">Zfp560</data>
  <data key="d3">False</data>
  <data key="d4">Zfp560</data>
  <data key="d5">-</data>
  <data key="d6">Yes</data>
</node>
<node id="10431">
  <data key="d0">10431</data>
  <data key="d1">Zfp397</data>
  <data key="d2">Zfp397</data>
  <data key="d3">False</data>
  <data key="d4">Zfp397</data>
  <data key="d5">-</data>
  <data key="d6">Yes</data>
</node>
<node id="10429">
  <data key="d0">10429</data>
  <data key="d1">Zfp317</data>
  <data key="d2">Zfp317</data>
  <data key="d3">False</data>
  <data key="d4">Zfp317</data>
  <data key="d5">-</data>
  <data key="d6">Yes</data>
</node>
<node id="10427">
  <data key="d0">10427</data>
  <data key="d1">Zfp110</data>
  <data key="d2">Zfp110</data>
  <data key="d3">False</data>
  <data key="d4">Zfp110</data>
  <data key="d5">-</data>
  <data key="d6">Yes</data>
</node>
<node id="10425">
  <data key="d0">10425</data>
  <data key="d1">Scn9a</data>
  <data key="d2">Scn9a</data>
  <data key="d3">False</data>
  <data key="d4">Scn9a</data>
  <data key="d5">-</data>
  <data key="d6">Yes</data>
</node>
<node id="10423">
  <data key="d0">10423</data>
  <data key="d1">Rab8b</data>
  <data key="d2">Rab8b</data>
  <data key="d3">False</data>
  <data key="d4">Rab8b</data>
  <data key="d5">-</data>
  <data key="d6">Yes</data>
</node>
<node id="10421">
  <data key="d0">10421</data>
  <data key="d1">Qk</data>
  <data key="d2">Qk</data>
  <data key="d3">False</data>
  <data key="d4">Qk</data>
  <data key="d5">-</data>
  <data key="d6">Yes</data>
</node>
<node id="10419">
  <data key="d0">10419</data>
  <data key="d1">Nsmaf</data>
  <data key="d2">Nsmaf</data>
  <data key="d3">False</data>
  <data key="d4">Nsmaf</data>
  <data key="d5">-</data>
  <data key="d6">Yes</data>
</node>
<node id="10417">
  <data key="d0">10417</data>
  <data key="d1">Gab2</data>
  <data key="d2">Gab2</data>
  <data key="d3">False</data>
  <data key="d4">Gab2</data>
  <data key="d5">-</data>
  <data key="d6">Yes</data>
</node>
<node id="10415">
  <data key="d0">10415</data>
  <data key="d1">Dmxl2</data>
  <data key="d2">Dmxl2</data>
  <data key="d3">False</data>
  <data key="d4">Dmxl2</data>
  <data key="d5">-</data>
  <data key="d6">Yes</data>
</node>
<node id="10413">
  <data key="d0">10413</data>
  <data key="d1">Anxa4</data>
  <data key="d2">Anxa4</data>
  <data key="d3">False</data>
  <data key="d4">Anxa4</data>
  <data key="d5">-</data>
  <data key="d6">Yes</data>
</node>
<node id="10411">
  <data key="d0">10411</data>
  <data key="d1">Acvr1</data>
  <data key="d2">Acvr1</data>
  <data key="d3">False</data>
  <data key="d4">Acvr1</data>
  <data key="d5">-</data>
  <data key="d6">Yes</data>
</node>
<node id="10409">
  <data key="d0">10409</data>
  <data key="d1">Trim8</data>
  <data key="d2">Trim8</data>
  <data key="d3">False</data>
  <data key="d4">Trim8</data>
  <data key="d5">-</data>
  <data key="d6">Yes</data>
</node>
<node id="10407">
  <data key="d0">10407</data>
  <data key="d1">Pwwp2b</data>
  <data key="d2">Pwwp2b</data>
  <data key="d3">False</data>
  <data key="d4">Pwwp2b</data>
  <data key="d5">-</data>
  <data key="d6">Yes</data>
</node>
<node id="10405">
  <data key="d0">10405</data>
  <data key="d1">Ptbp1</data>
  <data key="d2">Ptbp1</data>
  <data key="d3">False</data>
  <data key="d4">Ptbp1</data>
  <data key="d5">-</data>
  <data key="d6">Yes</data>
</node>
<node id="10403">
  <data key="d0">10403</data>
  <data key="d1">Obsl1</data>
  <data key="d2">Obsl1</data>
  <data key="d3">False</data>
  <data key="d4">Obsl1</data>
  <data key="d5">-</data>
  <data key="d6">Yes</data>
</node>
<node id="10401">
  <data key="d0">10401</data>
  <data key="d1">Ndrg2</data>
  <data key="d2">Ndrg2</data>
  <data key="d3">False</data>
  <data key="d4">Ndrg2</data>
  <data key="d5">-</data>
  <data key="d6">Yes</data>
</node>
<node id="10399">
  <data key="d0">10399</data>
  <data key="d1">Mxra8</data>
  <data key="d2">Mxra8</data>
  <data key="d3">False</data>
  <data key="d4">Mxra8</data>
  <data key="d5">-</data>
  <data key="d6">Yes</data>
</node>
<node id="10397">
  <data key="d0">10397</data>
  <data key="d1">Mark4</data>
  <data key="d2">Mark4</data>
  <data key="d3">False</data>
  <data key="d4">Mark4</data>
  <data key="d5">-</data>
  <data key="d6">Yes</data>
</node>
<node id="10395">
  <data key="d0">10395</data>
  <data key="d1">Lama5</data>
  <data key="d2">Lama5</data>
  <data key="d3">False</data>
  <data key="d4">Lama5</data>
  <data key="d5">-</data>
  <data key="d6">Yes</data>
</node>
<node id="10393">
  <data key="d0">10393</data>
  <data key="d1">Khsrp</data>
  <data key="d2">Khsrp</data>
  <data key="d3">False</data>
  <data key="d4">Khsrp</data>
  <data key="d5">-</data>
  <data key="d6">Yes</data>
</node>
<node id="10391">
  <data key="d0">10391</data>
  <data key="d1">Igf2bp1</data>
  <data key="d2">Igf2bp1</data>
  <data key="d3">False</data>
  <data key="d4">Igf2bp1</data>
  <data key="d5">-</data>
  <data key="d6">Yes</data>
</node>
<node id="10389">
  <data key="d0">10389</data>
  <data key="d1">Hs6st1</data>
  <data key="d2">Hs6st1</data>
  <data key="d3">False</data>
  <data key="d4">Hs6st1</data>
  <data key="d5">-</data>
  <data key="d6">Yes</data>
</node>
<node id="10387">
  <data key="d0">10387</data>
  <data key="d1">Fmnl1</data>
  <data key="d2">Fmnl1</data>
  <data key="d3">False</data>
  <data key="d4">Fmnl1</data>
  <data key="d5">-</data>
  <data key="d6">Yes</data>
</node>
<node id="10385">
  <data key="d0">10385</data>
  <data key="d1">Fbxl16</data>
  <data key="d2">Fbxl16</data>
  <data key="d3">False</data>
  <data key="d4">Fbxl16</data>
  <data key="d5">-</data>
  <data key="d6">Yes</data>
</node>
<node id="10383">
  <data key="d0">10383</data>
  <data key="d1">Efna2</data>
  <data key="d2">Efna2</data>
  <data key="d3">False</data>
  <data key="d4">Efna2</data>
  <data key="d5">-</data>
  <data key="d6">Yes</data>
</node>
<node id="10381">
  <data key="d0">10381</data>
  <data key="d1">Zzz3</data>
  <data key="d2">Zzz3</data>
  <data key="d3">False</data>
  <data key="d4">Zzz3</data>
  <data key="d5">-</data>
  <data key="d6">Yes</data>
</node>
<node id="10379">
  <data key="d0">10379</data>
  <data key="d1">Yod1</data>
  <data key="d2">Yod1</data>
  <data key="d3">False</data>
  <data key="d4">Yod1</data>
  <data key="d5">-</data>
  <data key="d6">Yes</data>
</node>
<node id="10377">
  <data key="d0">10377</data>
  <data key="d1">Slc39a9</data>
  <data key="d2">Slc39a9</data>
  <data key="d3">False</data>
  <data key="d4">Slc39a9</data>
  <data key="d5">-</data>
  <data key="d6">Yes</data>
</node>
<node id="10375">
  <data key="d0">10375</data>
  <data key="d1">Rbm15</data>
  <data key="d2">Rbm15</data>
  <data key="d3">False</data>
  <data key="d4">Rbm15</data>
  <data key="d5">-</data>
  <data key="d6">Yes</data>
</node>
<node id="10373">
  <data key="d0">10373</data>
  <data key="d1">Nanp</data>
  <data key="d2">Nanp</data>
  <data key="d3">False</data>
  <data key="d4">Nanp</data>
  <data key="d5">-</data>
  <data key="d6">Yes</data>
</node>
<node id="10371">
  <data key="d0">10371</data>
  <data key="d1">Lsm14a</data>
  <data key="d2">Lsm14a</data>
  <data key="d3">False</data>
  <data key="d4">Lsm14a</data>
  <data key="d5">-</data>
  <data key="d6">Yes</data>
</node>
<node id="10369">
  <data key="d0">10369</data>
  <data key="d1">Ireb2</data>
  <data key="d2">Ireb2</data>
  <data key="d3">False</data>
  <data key="d4">Ireb2</data>
  <data key="d5">-</data>
  <data key="d6">Yes</data>
</node>
<node id="10367">
  <data key="d0">10367</data>
  <data key="d1">Cul3</data>
  <data key="d2">Cul3</data>
  <data key="d3">False</data>
  <data key="d4">Cul3</data>
  <data key="d5">-</data>
  <data key="d6">Yes</data>
</node>
<node id="10365">
  <data key="d0">10365</data>
  <data key="d1">Vcpip1</data>
  <data key="d2">Vcpip1</data>
  <data key="d3">False</data>
  <data key="d4">Vcpip1</data>
  <data key="d5">-</data>
  <data key="d6">Yes</data>
</node>
<node id="10363">
  <data key="d0">10363</data>
  <data key="d1">Uspl1</data>
  <data key="d2">Uspl1</data>
  <data key="d3">False</data>
  <data key="d4">Uspl1</data>
  <data key="d5">-</data>
  <data key="d6">Yes</data>
</node>
<node id="10361">
  <data key="d0">10361</data>
  <data key="d1">Uchl5</data>
  <data key="d2">Uchl5</data>
  <data key="d3">False</data>
  <data key="d4">Uchl5</data>
  <data key="d5">-</data>
  <data key="d6">Yes</data>
</node>
<node id="10359">
  <data key="d0">10359</data>
  <data key="d1">Sec22b</data>
  <data key="d2">Sec22b</data>
  <data key="d3">False</data>
  <data key="d4">Sec22b</data>
  <data key="d5">-</data>
  <data key="d6">Yes</data>
</node>
<node id="10357">
  <data key="d0">10357</data>
  <data key="d1">Ro60</data>
  <data key="d2">Ro60</data>
  <data key="d3">False</data>
  <data key="d4">Ro60</data>
  <data key="d5">-</data>
  <data key="d6">Yes</data>
</node>
<node id="10355">
  <data key="d0">10355</data>
  <data key="d1">Ppp1r15b</data>
  <data key="d2">Ppp1r15b</data>
  <data key="d3">False</data>
  <data key="d4">Ppp1r15b</data>
  <data key="d5">-</data>
  <data key="d6">Yes</data>
</node>
<node id="10353">
  <data key="d0">10353</data>
  <data key="d1">Gtf3c3</data>
  <data key="d2">Gtf3c3</data>
  <data key="d3">False</data>
  <data key="d4">Gtf3c3</data>
  <data key="d5">-</data>
  <data key="d6">Yes</data>
</node>
<node id="10351">
  <data key="d0">10351</data>
  <data key="d1">Fbxo28</data>
  <data key="d2">Fbxo28</data>
  <data key="d3">False</data>
  <data key="d4">Fbxo28</data>
  <data key="d5">-</data>
  <data key="d6">Yes</data>
</node>
<node id="10349">
  <data key="d0">10349</data>
  <data key="d1">Erbin</data>
  <data key="d2">Erbin</data>
  <data key="d3">False</data>
  <data key="d4">Erbin</data>
  <data key="d5">-</data>
  <data key="d6">Yes</data>
</node>
<node id="10347">
  <data key="d0">10347</data>
  <data key="d1">Cept1</data>
  <data key="d2">Cept1</data>
  <data key="d3">False</data>
  <data key="d4">Cept1</data>
  <data key="d5">-</data>
  <data key="d6">Yes</data>
</node>
<node id="10345">
  <data key="d0">10345</data>
  <data key="d1">Azin1</data>
  <data key="d2">Azin1</data>
  <data key="d3">False</data>
  <data key="d4">Azin1</data>
  <data key="d5">-</data>
  <data key="d6">Yes</data>
</node>
<node id="10343">
  <data key="d0">10343</data>
  <data key="d1">Ap1ar</data>
  <data key="d2">Ap1ar</data>
  <data key="d3">False</data>
  <data key="d4">Ap1ar</data>
  <data key="d5">-</data>
  <data key="d6">Yes</data>
</node>
<node id="10341">
  <data key="d0">10341</data>
  <data key="d1">Zbtb11</data>
  <data key="d2">Zbtb11</data>
  <data key="d3">False</data>
  <data key="d4">Zbtb11</data>
  <data key="d5">-</data>
  <data key="d6">Yes</data>
</node>
<node id="10339">
  <data key="d0">10339</data>
  <data key="d1">Wdr82</data>
  <data key="d2">Wdr82</data>
  <data key="d3">False</data>
  <data key="d4">Wdr82</data>
  <data key="d5">-</data>
  <data key="d6">Yes</data>
</node>
<node id="10337">
  <data key="d0">10337</data>
  <data key="d1">Ttc17</data>
  <data key="d2">Ttc17</data>
  <data key="d3">False</data>
  <data key="d4">Ttc17</data>
  <data key="d5">-</data>
  <data key="d6">Yes</data>
</node>
<node id="10335">
  <data key="d0">10335</data>
  <data key="d1">Srp68</data>
  <data key="d2">Srp68</data>
  <data key="d3">False</data>
  <data key="d4">Srp68</data>
  <data key="d5">-</data>
  <data key="d6">Yes</data>
</node>
<node id="10333">
  <data key="d0">10333</data>
  <data key="d1">Spns1</data>
  <data key="d2">Spns1</data>
  <data key="d3">False</data>
  <data key="d4">Spns1</data>
  <data key="d5">-</data>
  <data key="d6">Yes</data>
</node>
<node id="10331">
  <data key="d0">10331</data>
  <data key="d1">Rprd2</data>
  <data key="d2">Rprd2</data>
  <data key="d3">False</data>
  <data key="d4">Rprd2</data>
  <data key="d5">-</data>
  <data key="d6">Yes</data>
</node>
<node id="10329">
  <data key="d0">10329</data>
  <data key="d1">Rnf40</data>
  <data key="d2">Rnf40</data>
  <data key="d3">False</data>
  <data key="d4">Rnf40</data>
  <data key="d5">-</data>
  <data key="d6">Yes</data>
</node>
<node id="10327">
  <data key="d0">10327</data>
  <data key="d1">Rnf26</data>
  <data key="d2">Rnf26</data>
  <data key="d3">False</data>
  <data key="d4">Rnf26</data>
  <data key="d5">-</data>
  <data key="d6">Yes</data>
</node>
<node id="10325">
  <data key="d0">10325</data>
  <data key="d1">Raver1</data>
  <data key="d2">Raver1</data>
  <data key="d3">False</data>
  <data key="d4">Raver1</data>
  <data key="d5">-</data>
  <data key="d6">Yes</data>
</node>
<node id="10323">
  <data key="d0">10323</data>
  <data key="d1">Ranbp10</data>
  <data key="d2">Ranbp10</data>
  <data key="d3">False</data>
  <data key="d4">Ranbp10</data>
  <data key="d5">-</data>
  <data key="d6">Yes</data>
</node>
<node id="10321">
  <data key="d0">10321</data>
  <data key="d1">Rab3gap1</data>
  <data key="d2">Rab3gap1</data>
  <data key="d3">False</data>
  <data key="d4">Rab3gap1</data>
  <data key="d5">-</data>
  <data key="d6">Yes</data>
</node>
<node id="10319">
  <data key="d0">10319</data>
  <data key="d1">Psmd8</data>
  <data key="d2">Psmd8</data>
  <data key="d3">False</data>
  <data key="d4">Psmd8</data>
  <data key="d5">-</data>
  <data key="d6">Yes</data>
</node>
<node id="10317">
  <data key="d0">10317</data>
  <data key="d1">Ppp2r1a</data>
  <data key="d2">Ppp2r1a</data>
  <data key="d3">False</data>
  <data key="d4">Ppp2r1a</data>
  <data key="d5">-</data>
  <data key="d6">Yes</data>
</node>
<node id="10315">
  <data key="d0">10315</data>
  <data key="d1">Pbdc1</data>
  <data key="d2">Pbdc1</data>
  <data key="d3">False</data>
  <data key="d4">Pbdc1</data>
  <data key="d5">-</data>
  <data key="d6">Yes</data>
</node>
<node id="10313">
  <data key="d0">10313</data>
  <data key="d1">Nars</data>
  <data key="d2">Nars</data>
  <data key="d3">False</data>
  <data key="d4">Nars</data>
  <data key="d5">-</data>
  <data key="d6">Yes</data>
</node>
<node id="10311">
  <data key="d0">10311</data>
  <data key="d1">Mrps24</data>
  <data key="d2">Mrps24</data>
  <data key="d3">False</data>
  <data key="d4">Mrps24</data>
  <data key="d5">-</data>
  <data key="d6">Yes</data>
</node>
<node id="10309">
  <data key="d0">10309</data>
  <data key="d1">Mrps18b</data>
  <data key="d2">Mrps18b</data>
  <data key="d3">False</data>
  <data key="d4">Mrps18b</data>
  <data key="d5">-</data>
  <data key="d6">Yes</data>
</node>
<node id="10307">
  <data key="d0">10307</data>
  <data key="d1">Mrps10</data>
  <data key="d2">Mrps10</data>
  <data key="d3">False</data>
  <data key="d4">Mrps10</data>
  <data key="d5">-</data>
  <data key="d6">Yes</data>
</node>
<node id="10305">
  <data key="d0">10305</data>
  <data key="d1">Mrpl46</data>
  <data key="d2">Mrpl46</data>
  <data key="d3">False</data>
  <data key="d4">Mrpl46</data>
  <data key="d5">-</data>
  <data key="d6">Yes</data>
</node>
<node id="10303">
  <data key="d0">10303</data>
  <data key="d1">Mkln1</data>
  <data key="d2">Mkln1</data>
  <data key="d3">False</data>
  <data key="d4">Mkln1</data>
  <data key="d5">-</data>
  <data key="d6">Yes</data>
</node>
<node id="10301">
  <data key="d0">10301</data>
  <data key="d1">Micu2</data>
  <data key="d2">Micu2</data>
  <data key="d3">False</data>
  <data key="d4">Micu2</data>
  <data key="d5">-</data>
  <data key="d6">Yes</data>
</node>
<node id="10299">
  <data key="d0">10299</data>
  <data key="d1">Manf</data>
  <data key="d2">Manf</data>
  <data key="d3">False</data>
  <data key="d4">Manf</data>
  <data key="d5">-</data>
  <data key="d6">Yes</data>
</node>
<node id="10297">
  <data key="d0">10297</data>
  <data key="d1">Kat6a</data>
  <data key="d2">Kat6a</data>
  <data key="d3">False</data>
  <data key="d4">Kat6a</data>
  <data key="d5">-</data>
  <data key="d6">Yes</data>
</node>
<node id="10295">
  <data key="d0">10295</data>
  <data key="d1">Hacd2</data>
  <data key="d2">Hacd2</data>
  <data key="d3">False</data>
  <data key="d4">Hacd2</data>
  <data key="d5">-</data>
  <data key="d6">Yes</data>
</node>
<node id="10293">
  <data key="d0">10293</data>
  <data key="d1">Fgfr1op</data>
  <data key="d2">Fgfr1op</data>
  <data key="d3">False</data>
  <data key="d4">Fgfr1op</data>
  <data key="d5">-</data>
  <data key="d6">Yes</data>
</node>
<node id="10291">
  <data key="d0">10291</data>
  <data key="d1">Dnajb4</data>
  <data key="d2">Dnajb4</data>
  <data key="d3">False</data>
  <data key="d4">Dnajb4</data>
  <data key="d5">-</data>
  <data key="d6">Yes</data>
</node>
<node id="10289">
  <data key="d0">10289</data>
  <data key="d1">Dnaja3</data>
  <data key="d2">Dnaja3</data>
  <data key="d3">False</data>
  <data key="d4">Dnaja3</data>
  <data key="d5">-</data>
  <data key="d6">Yes</data>
</node>
<node id="10287">
  <data key="d0">10287</data>
  <data key="d1">Dek</data>
  <data key="d2">Dek</data>
  <data key="d3">False</data>
  <data key="d4">Dek</data>
  <data key="d5">-</data>
  <data key="d6">Yes</data>
</node>
<node id="10285">
  <data key="d0">10285</data>
  <data key="d1">Cpsf2</data>
  <data key="d2">Cpsf2</data>
  <data key="d3">False</data>
  <data key="d4">Cpsf2</data>
  <data key="d5">-</data>
  <data key="d6">Yes</data>
</node>
<node id="10283">
  <data key="d0">10283</data>
  <data key="d1">Coq9</data>
  <data key="d2">Coq9</data>
  <data key="d3">False</data>
  <data key="d4">Coq9</data>
  <data key="d5">-</data>
  <data key="d6">Yes</data>
</node>
<node id="10281">
  <data key="d0">10281</data>
  <data key="d1">Coq5</data>
  <data key="d2">Coq5</data>
  <data key="d3">False</data>
  <data key="d4">Coq5</data>
  <data key="d5">-</data>
  <data key="d6">Yes</data>
</node>
<node id="10279">
  <data key="d0">10279</data>
  <data key="d1">Cdk5rap2</data>
  <data key="d2">Cdk5rap2</data>
  <data key="d3">False</data>
  <data key="d4">Cdk5rap2</data>
  <data key="d5">-</data>
  <data key="d6">Yes</data>
</node>
<node id="10277">
  <data key="d0">10277</data>
  <data key="d1">Ccdc43</data>
  <data key="d2">Ccdc43</data>
  <data key="d3">False</data>
  <data key="d4">Ccdc43</data>
  <data key="d5">-</data>
  <data key="d6">Yes</data>
</node>
<node id="10275">
  <data key="d0">10275</data>
  <data key="d1">Atp13a1</data>
  <data key="d2">Atp13a1</data>
  <data key="d3">False</data>
  <data key="d4">Atp13a1</data>
  <data key="d5">-</data>
  <data key="d6">Yes</data>
</node>
<node id="10273">
  <data key="d0">10273</data>
  <data key="d1">Dock1</data>
  <data key="d2">Dock1</data>
  <data key="d3">False</data>
  <data key="d4">Dock1</data>
  <data key="d5">-</data>
  <data key="d6">Yes</data>
</node>
<node id="10271">
  <data key="d0">10271</data>
  <data key="d1">Cacnb2</data>
  <data key="d2">Cacnb2</data>
  <data key="d3">False</data>
  <data key="d4">Cacnb2</data>
  <data key="d5">-</data>
  <data key="d6">Yes</data>
</node>
<node id="10269">
  <data key="d0">10269</data>
  <data key="d1">Atp5a1</data>
  <data key="d2">Atp5a1</data>
  <data key="d3">False</data>
  <data key="d4">Atp5a1</data>
  <data key="d5">-</data>
  <data key="d6">Yes</data>
</node>
<node id="10267">
  <data key="d0">10267</data>
  <data key="d1">Slc22a2</data>
  <data key="d2">Slc22a2</data>
  <data key="d3">False</data>
  <data key="d4">Slc22a2</data>
  <data key="d5">-</data>
  <data key="d6">Yes</data>
</node>
<node id="10265">
  <data key="d0">10265</data>
  <data key="d1">Serbp1</data>
  <data key="d2">Serbp1</data>
  <data key="d3">False</data>
  <data key="d4">Serbp1</data>
  <data key="d5">-</data>
  <data key="d6">Yes</data>
</node>
<node id="10263">
  <data key="d0">10263</data>
  <data key="d1">P4ha1</data>
  <data key="d2">P4ha1</data>
  <data key="d3">False</data>
  <data key="d4">P4ha1</data>
  <data key="d5">-</data>
  <data key="d6">Yes</data>
</node>
<node id="10261">
  <data key="d0">10261</data>
  <data key="d1">Nup188</data>
  <data key="d2">Nup188</data>
  <data key="d3">False</data>
  <data key="d4">Nup188</data>
  <data key="d5">-</data>
  <data key="d6">Yes</data>
</node>
<node id="10259">
  <data key="d0">10259</data>
  <data key="d1">Cd2</data>
  <data key="d2">Cd2</data>
  <data key="d3">False</data>
  <data key="d4">Cd2</data>
  <data key="d5">-</data>
  <data key="d6">Yes</data>
</node>
<node id="10257">
  <data key="d0">10257</data>
  <data key="d1">Vac14</data>
  <data key="d2">Vac14</data>
  <data key="d3">False</data>
  <data key="d4">Vac14</data>
  <data key="d5">-</data>
  <data key="d6">Yes</data>
</node>
<node id="10255">
  <data key="d0">10255</data>
  <data key="d1">Ubash3b</data>
  <data key="d2">Ubash3b</data>
  <data key="d3">False</data>
  <data key="d4">Ubash3b</data>
  <data key="d5">-</data>
  <data key="d6">Yes</data>
</node>
<node id="10253">
  <data key="d0">10253</data>
  <data key="d1">Mvb12b</data>
  <data key="d2">Mvb12b</data>
  <data key="d3">False</data>
  <data key="d4">Mvb12b</data>
  <data key="d5">-</data>
  <data key="d6">Yes</data>
</node>
<node id="10251">
  <data key="d0">10251</data>
  <data key="d1">Fhod3</data>
  <data key="d2">Fhod3</data>
  <data key="d3">False</data>
  <data key="d4">Fhod3</data>
  <data key="d5">-</data>
  <data key="d6">Yes</data>
</node>
<node id="10249">
  <data key="d0">10249</data>
  <data key="d1">Cep68</data>
  <data key="d2">Cep68</data>
  <data key="d3">False</data>
  <data key="d4">Cep68</data>
  <data key="d5">-</data>
  <data key="d6">Yes</data>
</node>
<node id="10247">
  <data key="d0">10247</data>
  <data key="d1">Abca13</data>
  <data key="d2">Abca13</data>
  <data key="d3">False</data>
  <data key="d4">Abca13</data>
  <data key="d5">-</data>
  <data key="d6">Yes</data>
</node>
<node id="10245">
  <data key="d0">10245</data>
  <data key="d1">Zmat3</data>
  <data key="d2">Zmat3</data>
  <data key="d3">False</data>
  <data key="d4">Zmat3</data>
  <data key="d5">-</data>
  <data key="d6">Yes</data>
</node>
<node id="10243">
  <data key="d0">10243</data>
  <data key="d1">Vcan</data>
  <data key="d2">Vcan</data>
  <data key="d3">False</data>
  <data key="d4">Vcan</data>
  <data key="d5">-</data>
  <data key="d6">Yes</data>
</node>
<node id="10241">
  <data key="d0">10241</data>
  <data key="d1">Ube2l3</data>
  <data key="d2">Ube2l3</data>
  <data key="d3">False</data>
  <data key="d4">Ube2l3</data>
  <data key="d5">-</data>
  <data key="d6">Yes</data>
</node>
<node id="10239">
  <data key="d0">10239</data>
  <data key="d1">Trp53tg5</data>
  <data key="d2">Trp53tg5</data>
  <data key="d3">False</data>
  <data key="d4">Trp53tg5</data>
  <data key="d5">-</data>
  <data key="d6">Yes</data>
</node>
<node id="10237">
  <data key="d0">10237</data>
  <data key="d1">Trim75</data>
  <data key="d2">Trim75</data>
  <data key="d3">False</data>
  <data key="d4">Trim75</data>
  <data key="d5">-</data>
  <data key="d6">Yes</data>
</node>
<node id="10235">
  <data key="d0">10235</data>
  <data key="d1">Triap1</data>
  <data key="d2">Triap1</data>
  <data key="d3">False</data>
  <data key="d4">Triap1</data>
  <data key="d5">-</data>
  <data key="d6">Yes</data>
</node>
<node id="10233">
  <data key="d0">10233</data>
  <data key="d1">Tent4a</data>
  <data key="d2">Tent4a</data>
  <data key="d3">False</data>
  <data key="d4">Tent4a</data>
  <data key="d5">-</data>
  <data key="d6">Yes</data>
</node>
<node id="10231">
  <data key="d0">10231</data>
  <data key="d1">Syk</data>
  <data key="d2">Syk</data>
  <data key="d3">False</data>
  <data key="d4">Syk</data>
  <data key="d5">-</data>
  <data key="d6">Yes</data>
</node>
<node id="10229">
  <data key="d0">10229</data>
  <data key="d1">Sfn</data>
  <data key="d2">Sfn</data>
  <data key="d3">False</data>
  <data key="d4">Sfn</data>
  <data key="d5">-</data>
  <data key="d6">Yes</data>
</node>
<node id="10227">
  <data key="d0">10227</data>
  <data key="d1">Sesn2</data>
  <data key="d2">Sesn2</data>
  <data key="d3">False</data>
  <data key="d4">Sesn2</data>
  <data key="d5">-</data>
  <data key="d6">Yes</data>
</node>
<node id="10225">
  <data key="d0">10225</data>
  <data key="d1">Scn3b</data>
  <data key="d2">Scn3b</data>
  <data key="d3">False</data>
  <data key="d4">Scn3b</data>
  <data key="d5">-</data>
  <data key="d6">Yes</data>
</node>
<node id="10223">
  <data key="d0">10223</data>
  <data key="d1">S100a2</data>
  <data key="d2">S100a2</data>
  <data key="d3">False</data>
  <data key="d4">S100a2</data>
  <data key="d5">-</data>
  <data key="d6">Yes</data>
</node>
<node id="10221">
  <data key="d0">10221</data>
  <data key="d1">Rnf144b</data>
  <data key="d2">Rnf144b</data>
  <data key="d3">False</data>
  <data key="d4">Rnf144b</data>
  <data key="d5">-</data>
  <data key="d6">Yes</data>
</node>
<node id="10219">
  <data key="d0">10219</data>
  <data key="d1">Rassf1</data>
  <data key="d2">Rassf1</data>
  <data key="d3">False</data>
  <data key="d4">Rassf1</data>
  <data key="d5">-</data>
  <data key="d6">Yes</data>
</node>
<node id="10217">
  <data key="d0">10217</data>
  <data key="d1">Rabggta</data>
  <data key="d2">Rabggta</data>
  <data key="d3">False</data>
  <data key="d4">Rabggta</data>
  <data key="d5">-</data>
  <data key="d6">Yes</data>
</node>
<node id="10215">
  <data key="d0">10215</data>
  <data key="d1">Pycard</data>
  <data key="d2">Pycard</data>
  <data key="d3">False</data>
  <data key="d4">Pycard</data>
  <data key="d5">-</data>
  <data key="d6">Yes</data>
</node>
<node id="10213">
  <data key="d0">10213</data>
  <data key="d1">Prkab1</data>
  <data key="d2">Prkab1</data>
  <data key="d3">False</data>
  <data key="d4">Prkab1</data>
  <data key="d5">-</data>
  <data key="d6">Yes</data>
</node>
<node id="10211">
  <data key="d0">10211</data>
  <data key="d1">Prg3</data>
  <data key="d2">Prg3</data>
  <data key="d3">False</data>
  <data key="d4">Prg3</data>
  <data key="d5">-</data>
  <data key="d6">Yes</data>
</node>
<node id="10209">
  <data key="d0">10209</data>
  <data key="d1">Ppm1j</data>
  <data key="d2">Ppm1j</data>
  <data key="d3">False</data>
  <data key="d4">Ppm1j</data>
  <data key="d5">-</data>
  <data key="d6">Yes</data>
</node>
<node id="10207">
  <data key="d0">10207</data>
  <data key="d1">Pcbp4</data>
  <data key="d2">Pcbp4</data>
  <data key="d3">False</data>
  <data key="d4">Pcbp4</data>
  <data key="d5">-</data>
  <data key="d6">Yes</data>
</node>
<node id="10205">
  <data key="d0">10205</data>
  <data key="d1">P2rx6</data>
  <data key="d2">P2rx6</data>
  <data key="d3">False</data>
  <data key="d4">P2rx6</data>
  <data key="d5">-</data>
  <data key="d6">Yes</data>
</node>
<node id="10203">
  <data key="d0">10203</data>
  <data key="d1">Nlrc4</data>
  <data key="d2">Nlrc4</data>
  <data key="d3">False</data>
  <data key="d4">Nlrc4</data>
  <data key="d5">-</data>
  <data key="d6">Yes</data>
</node>
<node id="10201">
  <data key="d0">10201</data>
  <data key="d1">Ninj1</data>
  <data key="d2">Ninj1</data>
  <data key="d3">False</data>
  <data key="d4">Ninj1</data>
  <data key="d5">-</data>
  <data key="d6">Yes</data>
</node>
<node id="10199">
  <data key="d0">10199</data>
  <data key="d1">Mrpl27</data>
  <data key="d2">Mrpl27</data>
  <data key="d3">False</data>
  <data key="d4">Mrpl27</data>
  <data key="d5">-</data>
  <data key="d6">Yes</data>
</node>
<node id="10197">
  <data key="d0">10197</data>
  <data key="d1">Lig1</data>
  <data key="d2">Lig1</data>
  <data key="d3">False</data>
  <data key="d4">Lig1</data>
  <data key="d5">-</data>
  <data key="d6">Yes</data>
</node>
<node id="10195">
  <data key="d0">10195</data>
  <data key="d1">Ints7</data>
  <data key="d2">Ints7</data>
  <data key="d3">False</data>
  <data key="d4">Ints7</data>
  <data key="d5">-</data>
  <data key="d6">Yes</data>
</node>
<node id="10193">
  <data key="d0">10193</data>
  <data key="d1">Hsp90ab1</data>
  <data key="d2">Hsp90ab1</data>
  <data key="d3">False</data>
  <data key="d4">Hsp90ab1</data>
  <data key="d5">-</data>
  <data key="d6">Yes</data>
</node>
<node id="10191">
  <data key="d0">10191</data>
  <data key="d1">Gpx1</data>
  <data key="d2">Gpx1</data>
  <data key="d3">False</data>
  <data key="d4">Gpx1</data>
  <data key="d5">-</data>
  <data key="d6">Yes</data>
</node>
<node id="10189">
  <data key="d0">10189</data>
  <data key="d1">Frmd5</data>
  <data key="d2">Frmd5</data>
  <data key="d3">False</data>
  <data key="d4">Frmd5</data>
  <data key="d5">-</data>
  <data key="d6">Yes</data>
</node>
<node id="10187">
  <data key="d0">10187</data>
  <data key="d1">Edn2</data>
  <data key="d2">Edn2</data>
  <data key="d3">False</data>
  <data key="d4">Edn2</data>
  <data key="d5">-</data>
  <data key="d6">Yes</data>
</node>
<node id="10185">
  <data key="d0">10185</data>
  <data key="d1">Dusp11</data>
  <data key="d2">Dusp11</data>
  <data key="d3">False</data>
  <data key="d4">Dusp11</data>
  <data key="d5">-</data>
  <data key="d6">Yes</data>
</node>
<node id="10183">
  <data key="d0">10183</data>
  <data key="d1">Ddr1</data>
  <data key="d2">Ddr1</data>
  <data key="d3">False</data>
  <data key="d4">Ddr1</data>
  <data key="d5">-</data>
  <data key="d6">Yes</data>
</node>
<node id="10181">
  <data key="d0">10181</data>
  <data key="d1">Ddb1</data>
  <data key="d2">Ddb1</data>
  <data key="d3">False</data>
  <data key="d4">Ddb1</data>
  <data key="d5">-</data>
  <data key="d6">Yes</data>
</node>
<node id="10179">
  <data key="d0">10179</data>
  <data key="d1">Chmp4c</data>
  <data key="d2">Chmp4c</data>
  <data key="d3">False</data>
  <data key="d4">Chmp4c</data>
  <data key="d5">-</data>
  <data key="d6">Yes</data>
</node>
<node id="10177">
  <data key="d0">10177</data>
  <data key="d1">Ccnk</data>
  <data key="d2">Ccnk</data>
  <data key="d3">False</data>
  <data key="d4">Ccnk</data>
  <data key="d5">-</data>
  <data key="d6">Yes</data>
</node>
<node id="10175">
  <data key="d0">10175</data>
  <data key="d1">Ccng1</data>
  <data key="d2">Ccng1</data>
  <data key="d3">False</data>
  <data key="d4">Ccng1</data>
  <data key="d5">-</data>
  <data key="d6">Yes</data>
</node>
<node id="10173">
  <data key="d0">10173</data>
  <data key="d1">Btg3</data>
  <data key="d2">Btg3</data>
  <data key="d3">False</data>
  <data key="d4">Btg3</data>
  <data key="d5">-</data>
  <data key="d6">Yes</data>
</node>
<node id="10171">
  <data key="d0">10171</data>
  <data key="d1">Btg1</data>
  <data key="d2">Btg1</data>
  <data key="d3">False</data>
  <data key="d4">Btg1</data>
  <data key="d5">-</data>
  <data key="d6">Yes</data>
</node>
<node id="10169">
  <data key="d0">10169</data>
  <data key="d1">Bdkrb2</data>
  <data key="d2">Bdkrb2</data>
  <data key="d3">False</data>
  <data key="d4">Bdkrb2</data>
  <data key="d5">-</data>
  <data key="d6">Yes</data>
</node>
<node id="10167">
  <data key="d0">10167</data>
  <data key="d1">Ascc3</data>
  <data key="d2">Ascc3</data>
  <data key="d3">False</data>
  <data key="d4">Ascc3</data>
  <data key="d5">-</data>
  <data key="d6">Yes</data>
</node>
<node id="10165">
  <data key="d0">10165</data>
  <data key="d1">Apcs</data>
  <data key="d2">Apcs</data>
  <data key="d3">False</data>
  <data key="d4">Apcs</data>
  <data key="d5">-</data>
  <data key="d6">Yes</data>
</node>
<node id="10163">
  <data key="d0">10163</data>
  <data key="d1">Antxr1</data>
  <data key="d2">Antxr1</data>
  <data key="d3">False</data>
  <data key="d4">Antxr1</data>
  <data key="d5">-</data>
  <data key="d6">Yes</data>
</node>
<node id="10161">
  <data key="d0">10161</data>
  <data key="d1">Aifm2</data>
  <data key="d2">Aifm2</data>
  <data key="d3">False</data>
  <data key="d4">Aifm2</data>
  <data key="d5">-</data>
  <data key="d6">Yes</data>
</node>
<node id="10159">
  <data key="d0">10159</data>
  <data key="d1">Zscan22</data>
  <data key="d2">Zscan22</data>
  <data key="d3">False</data>
  <data key="d4">Zscan22</data>
  <data key="d5">-</data>
  <data key="d6">Yes</data>
</node>
<node id="10157">
  <data key="d0">10157</data>
  <data key="d1">Zfp605</data>
  <data key="d2">Zfp605</data>
  <data key="d3">False</data>
  <data key="d4">Zfp605</data>
  <data key="d5">-</data>
  <data key="d6">Yes</data>
</node>
<node id="10155">
  <data key="d0">10155</data>
  <data key="d1">Zfp444</data>
  <data key="d2">Zfp444</data>
  <data key="d3">False</data>
  <data key="d4">Zfp444</data>
  <data key="d5">-</data>
  <data key="d6">Yes</data>
</node>
<node id="10153">
  <data key="d0">10153</data>
  <data key="d1">Zcchc8</data>
  <data key="d2">Zcchc8</data>
  <data key="d3">False</data>
  <data key="d4">Zcchc8</data>
  <data key="d5">-</data>
  <data key="d6">Yes</data>
</node>
<node id="10151">
  <data key="d0">10151</data>
  <data key="d1">Wbp2</data>
  <data key="d2">Wbp2</data>
  <data key="d3">False</data>
  <data key="d4">Wbp2</data>
  <data key="d5">-</data>
  <data key="d6">Yes</data>
</node>
<node id="10149">
  <data key="d0">10149</data>
  <data key="d1">Vps50</data>
  <data key="d2">Vps50</data>
  <data key="d3">False</data>
  <data key="d4">Vps50</data>
  <data key="d5">-</data>
  <data key="d6">Yes</data>
</node>
<node id="10147">
  <data key="d0">10147</data>
  <data key="d1">Vps41</data>
  <data key="d2">Vps41</data>
  <data key="d3">False</data>
  <data key="d4">Vps41</data>
  <data key="d5">-</data>
  <data key="d6">Yes</data>
</node>
<node id="10145">
  <data key="d0">10145</data>
  <data key="d1">Uba1</data>
  <data key="d2">Uba1</data>
  <data key="d3">False</data>
  <data key="d4">Uba1</data>
  <data key="d5">-</data>
  <data key="d6">Yes</data>
</node>
<node id="10143">
  <data key="d0">10143</data>
  <data key="d1">Trmt1l</data>
  <data key="d2">Trmt1l</data>
  <data key="d3">False</data>
  <data key="d4">Trmt1l</data>
  <data key="d5">-</data>
  <data key="d6">Yes</data>
</node>
<node id="10141">
  <data key="d0">10141</data>
  <data key="d1">Tmem208</data>
  <data key="d2">Tmem208</data>
  <data key="d3">False</data>
  <data key="d4">Tmem208</data>
  <data key="d5">-</data>
  <data key="d6">Yes</data>
</node>
<node id="10139">
  <data key="d0">10139</data>
  <data key="d1">Tmem109</data>
  <data key="d2">Tmem109</data>
  <data key="d3">False</data>
  <data key="d4">Tmem109</data>
  <data key="d5">-</data>
  <data key="d6">Yes</data>
</node>
<node id="10137">
  <data key="d0">10137</data>
  <data key="d1">Swt1</data>
  <data key="d2">Swt1</data>
  <data key="d3">False</data>
  <data key="d4">Swt1</data>
  <data key="d5">-</data>
  <data key="d6">Yes</data>
</node>
<node id="10135">
  <data key="d0">10135</data>
  <data key="d1">Snx27</data>
  <data key="d2">Snx27</data>
  <data key="d3">False</data>
  <data key="d4">Snx27</data>
  <data key="d5">-</data>
  <data key="d6">Yes</data>
</node>
<node id="10133">
  <data key="d0">10133</data>
  <data key="d1">Snx16</data>
  <data key="d2">Snx16</data>
  <data key="d3">False</data>
  <data key="d4">Snx16</data>
  <data key="d5">-</data>
  <data key="d6">Yes</data>
</node>
<node id="10131">
  <data key="d0">10131</data>
  <data key="d1">Smim13</data>
  <data key="d2">Smim13</data>
  <data key="d3">False</data>
  <data key="d4">Smim13</data>
  <data key="d5">-</data>
  <data key="d6">Yes</data>
</node>
<node id="10129">
  <data key="d0">10129</data>
  <data key="d1">Smarcal1</data>
  <data key="d2">Smarcal1</data>
  <data key="d3">False</data>
  <data key="d4">Smarcal1</data>
  <data key="d5">-</data>
  <data key="d6">Yes</data>
</node>
<node id="10127">
  <data key="d0">10127</data>
  <data key="d1">Slc35b4</data>
  <data key="d2">Slc35b4</data>
  <data key="d3">False</data>
  <data key="d4">Slc35b4</data>
  <data key="d5">-</data>
  <data key="d6">Yes</data>
</node>
<node id="10125">
  <data key="d0">10125</data>
  <data key="d1">Slc25a19</data>
  <data key="d2">Slc25a19</data>
  <data key="d3">False</data>
  <data key="d4">Slc25a19</data>
  <data key="d5">-</data>
  <data key="d6">Yes</data>
</node>
<node id="10123">
  <data key="d0">10123</data>
  <data key="d1">Sirt2</data>
  <data key="d2">Sirt2</data>
  <data key="d3">False</data>
  <data key="d4">Sirt2</data>
  <data key="d5">-</data>
  <data key="d6">Yes</data>
</node>
<node id="10121">
  <data key="d0">10121</data>
  <data key="d1">Rpgrip1l</data>
  <data key="d2">Rpgrip1l</data>
  <data key="d3">False</data>
  <data key="d4">Rpgrip1l</data>
  <data key="d5">-</data>
  <data key="d6">Yes</data>
</node>
<node id="10119">
  <data key="d0">10119</data>
  <data key="d1">Rangap1</data>
  <data key="d2">Rangap1</data>
  <data key="d3">False</data>
  <data key="d4">Rangap1</data>
  <data key="d5">-</data>
  <data key="d6">Yes</data>
</node>
<node id="10117">
  <data key="d0">10117</data>
  <data key="d1">Prcc</data>
  <data key="d2">Prcc</data>
  <data key="d3">False</data>
  <data key="d4">Prcc</data>
  <data key="d5">-</data>
  <data key="d6">Yes</data>
</node>
<node id="10115">
  <data key="d0">10115</data>
  <data key="d1">Ppp2r5b</data>
  <data key="d2">Ppp2r5b</data>
  <data key="d3">False</data>
  <data key="d4">Ppp2r5b</data>
  <data key="d5">-</data>
  <data key="d6">Yes</data>
</node>
<node id="10113">
  <data key="d0">10113</data>
  <data key="d1">Ppp1r12b</data>
  <data key="d2">Ppp1r12b</data>
  <data key="d3">False</data>
  <data key="d4">Ppp1r12b</data>
  <data key="d5">-</data>
  <data key="d6">Yes</data>
</node>
<node id="10111">
  <data key="d0">10111</data>
  <data key="d1">Ppcdc</data>
  <data key="d2">Ppcdc</data>
  <data key="d3">False</data>
  <data key="d4">Ppcdc</data>
  <data key="d5">-</data>
  <data key="d6">Yes</data>
</node>
<node id="10109">
  <data key="d0">10109</data>
  <data key="d1">Pop1</data>
  <data key="d2">Pop1</data>
  <data key="d3">False</data>
  <data key="d4">Pop1</data>
  <data key="d5">-</data>
  <data key="d6">Yes</data>
</node>
<node id="10107">
  <data key="d0">10107</data>
  <data key="d1">Phf23</data>
  <data key="d2">Phf23</data>
  <data key="d3">False</data>
  <data key="d4">Phf23</data>
  <data key="d5">-</data>
  <data key="d6">Yes</data>
</node>
<node id="10105">
  <data key="d0">10105</data>
  <data key="d1">Pdcd10</data>
  <data key="d2">Pdcd10</data>
  <data key="d3">False</data>
  <data key="d4">Pdcd10</data>
  <data key="d5">-</data>
  <data key="d6">Yes</data>
</node>
<node id="10103">
  <data key="d0">10103</data>
  <data key="d1">Nutf2-ps1</data>
  <data key="d2">Nutf2-ps1</data>
  <data key="d3">False</data>
  <data key="d4">Nutf2-ps1</data>
  <data key="d5">-</data>
  <data key="d6">Yes</data>
</node>
<node id="10101">
  <data key="d0">10101</data>
  <data key="d1">Nutf2</data>
  <data key="d2">Nutf2</data>
  <data key="d3">False</data>
  <data key="d4">Nutf2</data>
  <data key="d5">-</data>
  <data key="d6">Yes</data>
</node>
<node id="10099">
  <data key="d0">10099</data>
  <data key="d1">Nup153</data>
  <data key="d2">Nup153</data>
  <data key="d3">False</data>
  <data key="d4">Nup153</data>
  <data key="d5">-</data>
  <data key="d6">Yes</data>
</node>
<node id="10097">
  <data key="d0">10097</data>
  <data key="d1">Nudcd1</data>
  <data key="d2">Nudcd1</data>
  <data key="d3">False</data>
  <data key="d4">Nudcd1</data>
  <data key="d5">-</data>
  <data key="d6">Yes</data>
</node>
<node id="10095">
  <data key="d0">10095</data>
  <data key="d1">Nop14</data>
  <data key="d2">Nop14</data>
  <data key="d3">False</data>
  <data key="d4">Nop14</data>
  <data key="d5">-</data>
  <data key="d6">Yes</data>
</node>
<node id="10093">
  <data key="d0">10093</data>
  <data key="d1">Nmt1</data>
  <data key="d2">Nmt1</data>
  <data key="d3">False</data>
  <data key="d4">Nmt1</data>
  <data key="d5">-</data>
  <data key="d6">Yes</data>
</node>
<node id="10091">
  <data key="d0">10091</data>
  <data key="d1">Mtr</data>
  <data key="d2">Mtr</data>
  <data key="d3">False</data>
  <data key="d4">Mtr</data>
  <data key="d5">-</data>
  <data key="d6">Yes</data>
</node>
<node id="10089">
  <data key="d0">10089</data>
  <data key="d1">Mrpl50</data>
  <data key="d2">Mrpl50</data>
  <data key="d3">False</data>
  <data key="d4">Mrpl50</data>
  <data key="d5">-</data>
  <data key="d6">Yes</data>
</node>
<node id="10087">
  <data key="d0">10087</data>
  <data key="d1">Mrpl42</data>
  <data key="d2">Mrpl42</data>
  <data key="d3">False</data>
  <data key="d4">Mrpl42</data>
  <data key="d5">-</data>
  <data key="d6">Yes</data>
</node>
<node id="10085">
  <data key="d0">10085</data>
  <data key="d1">Mrpl24</data>
  <data key="d2">Mrpl24</data>
  <data key="d3">False</data>
  <data key="d4">Mrpl24</data>
  <data key="d5">-</data>
  <data key="d6">Yes</data>
</node>
<node id="10083">
  <data key="d0">10083</data>
  <data key="d1">Med11</data>
  <data key="d2">Med11</data>
  <data key="d3">False</data>
  <data key="d4">Med11</data>
  <data key="d5">-</data>
  <data key="d6">Yes</data>
</node>
<node id="10081">
  <data key="d0">10081</data>
  <data key="d1">Lysmd1</data>
  <data key="d2">Lysmd1</data>
  <data key="d3">False</data>
  <data key="d4">Lysmd1</data>
  <data key="d5">-</data>
  <data key="d6">Yes</data>
</node>
<node id="10079">
  <data key="d0">10079</data>
  <data key="d1">Lrrc29</data>
  <data key="d2">Lrrc29</data>
  <data key="d3">False</data>
  <data key="d4">Lrrc29</data>
  <data key="d5">-</data>
  <data key="d6">Yes</data>
</node>
<node id="10077">
  <data key="d0">10077</data>
  <data key="d1">Lmbrd2</data>
  <data key="d2">Lmbrd2</data>
  <data key="d3">False</data>
  <data key="d4">Lmbrd2</data>
  <data key="d5">-</data>
  <data key="d6">Yes</data>
</node>
<node id="10075">
  <data key="d0">10075</data>
  <data key="d1">Izumo1</data>
  <data key="d2">Izumo1</data>
  <data key="d3">False</data>
  <data key="d4">Izumo1</data>
  <data key="d5">-</data>
  <data key="d6">Yes</data>
</node>
<node id="10073">
  <data key="d0">10073</data>
  <data key="d1">Invs</data>
  <data key="d2">Invs</data>
  <data key="d3">False</data>
  <data key="d4">Invs</data>
  <data key="d5">-</data>
  <data key="d6">Yes</data>
</node>
<node id="10071">
  <data key="d0">10071</data>
  <data key="d1">Hexim2</data>
  <data key="d2">Hexim2</data>
  <data key="d3">False</data>
  <data key="d4">Hexim2</data>
  <data key="d5">-</data>
  <data key="d6">Yes</data>
</node>
<node id="10069">
  <data key="d0">10069</data>
  <data key="d1">Hcfc1r1</data>
  <data key="d2">Hcfc1r1</data>
  <data key="d3">False</data>
  <data key="d4">Hcfc1r1</data>
  <data key="d5">-</data>
  <data key="d6">Yes</data>
</node>
<node id="10067">
  <data key="d0">10067</data>
  <data key="d1">Gpkow</data>
  <data key="d2">Gpkow</data>
  <data key="d3">False</data>
  <data key="d4">Gpkow</data>
  <data key="d5">-</data>
  <data key="d6">Yes</data>
</node>
<node id="10065">
  <data key="d0">10065</data>
  <data key="d1">Fyco1</data>
  <data key="d2">Fyco1</data>
  <data key="d3">False</data>
  <data key="d4">Fyco1</data>
  <data key="d5">-</data>
  <data key="d6">Yes</data>
</node>
<node id="10063">
  <data key="d0">10063</data>
  <data key="d1">Erp44</data>
  <data key="d2">Erp44</data>
  <data key="d3">False</data>
  <data key="d4">Erp44</data>
  <data key="d5">-</data>
  <data key="d6">Yes</data>
</node>
<node id="10061">
  <data key="d0">10061</data>
  <data key="d1">Eny2</data>
  <data key="d2">Eny2</data>
  <data key="d3">False</data>
  <data key="d4">Eny2</data>
  <data key="d5">-</data>
  <data key="d6">Yes</data>
</node>
<node id="10059">
  <data key="d0">10059</data>
  <data key="d1">Eif2s2</data>
  <data key="d2">Eif2s2</data>
  <data key="d3">False</data>
  <data key="d4">Eif2s2</data>
  <data key="d5">-</data>
  <data key="d6">Yes</data>
</node>
<node id="10057">
  <data key="d0">10057</data>
  <data key="d1">Eif2b4</data>
  <data key="d2">Eif2b4</data>
  <data key="d3">False</data>
  <data key="d4">Eif2b4</data>
  <data key="d5">-</data>
  <data key="d6">Yes</data>
</node>
<node id="10055">
  <data key="d0">10055</data>
  <data key="d1">Eif1b</data>
  <data key="d2">Eif1b</data>
  <data key="d3">False</data>
  <data key="d4">Eif1b</data>
  <data key="d5">-</data>
  <data key="d6">Yes</data>
</node>
<node id="10053">
  <data key="d0">10053</data>
  <data key="d1">Dpm3</data>
  <data key="d2">Dpm3</data>
  <data key="d3">False</data>
  <data key="d4">Dpm3</data>
  <data key="d5">-</data>
  <data key="d6">Yes</data>
</node>
<node id="10051">
  <data key="d0">10051</data>
  <data key="d1">Dnm1l</data>
  <data key="d2">Dnm1l</data>
  <data key="d3">False</data>
  <data key="d4">Dnm1l</data>
  <data key="d5">-</data>
  <data key="d6">Yes</data>
</node>
<node id="10049">
  <data key="d0">10049</data>
  <data key="d1">Dnajc18</data>
  <data key="d2">Dnajc18</data>
  <data key="d3">False</data>
  <data key="d4">Dnajc18</data>
  <data key="d5">-</data>
  <data key="d6">Yes</data>
</node>
<node id="10047">
  <data key="d0">10047</data>
  <data key="d1">Dnajc17</data>
  <data key="d2">Dnajc17</data>
  <data key="d3">False</data>
  <data key="d4">Dnajc17</data>
  <data key="d5">-</data>
  <data key="d6">Yes</data>
</node>
<node id="10045">
  <data key="d0">10045</data>
  <data key="d1">Desi2</data>
  <data key="d2">Desi2</data>
  <data key="d3">False</data>
  <data key="d4">Desi2</data>
  <data key="d5">-</data>
  <data key="d6">Yes</data>
</node>
<node id="10043">
  <data key="d0">10043</data>
  <data key="d1">Dcakd</data>
  <data key="d2">Dcakd</data>
  <data key="d3">False</data>
  <data key="d4">Dcakd</data>
  <data key="d5">-</data>
  <data key="d6">Yes</data>
</node>
<node id="10041">
  <data key="d0">10041</data>
  <data key="d1">Cops7b</data>
  <data key="d2">Cops7b</data>
  <data key="d3">False</data>
  <data key="d4">Cops7b</data>
  <data key="d5">-</data>
  <data key="d6">Yes</data>
</node>
<node id="10039">
  <data key="d0">10039</data>
  <data key="d1">Cnpy2</data>
  <data key="d2">Cnpy2</data>
  <data key="d3">False</data>
  <data key="d4">Cnpy2</data>
  <data key="d5">-</data>
  <data key="d6">Yes</data>
</node>
<node id="10037">
  <data key="d0">10037</data>
  <data key="d1">Cldn12</data>
  <data key="d2">Cldn12</data>
  <data key="d3">False</data>
  <data key="d4">Cldn12</data>
  <data key="d5">-</data>
  <data key="d6">Yes</data>
</node>
<node id="10035">
  <data key="d0">10035</data>
  <data key="d1">Chchd4</data>
  <data key="d2">Chchd4</data>
  <data key="d3">False</data>
  <data key="d4">Chchd4</data>
  <data key="d5">-</data>
  <data key="d6">Yes</data>
</node>
<node id="10033">
  <data key="d0">10033</data>
  <data key="d1">Chchd3</data>
  <data key="d2">Chchd3</data>
  <data key="d3">False</data>
  <data key="d4">Chchd3</data>
  <data key="d5">-</data>
  <data key="d6">Yes</data>
</node>
<node id="10031">
  <data key="d0">10031</data>
  <data key="d1">Ccdc90b</data>
  <data key="d2">Ccdc90b</data>
  <data key="d3">False</data>
  <data key="d4">Ccdc90b</data>
  <data key="d5">-</data>
  <data key="d6">Yes</data>
</node>
<node id="10029">
  <data key="d0">10029</data>
  <data key="d1">Ccdc191</data>
  <data key="d2">Ccdc191</data>
  <data key="d3">False</data>
  <data key="d4">Ccdc191</data>
  <data key="d5">-</data>
  <data key="d6">Yes</data>
</node>
<node id="10027">
  <data key="d0">10027</data>
  <data key="d1">Calcoco1</data>
  <data key="d2">Calcoco1</data>
  <data key="d3">False</data>
  <data key="d4">Calcoco1</data>
  <data key="d5">-</data>
  <data key="d6">Yes</data>
</node>
<node id="10025">
  <data key="d0">10025</data>
  <data key="d1">Bub1b</data>
  <data key="d2">Bub1b</data>
  <data key="d3">False</data>
  <data key="d4">Bub1b</data>
  <data key="d5">-</data>
  <data key="d6">Yes</data>
</node>
<node id="10023">
  <data key="d0">10023</data>
  <data key="d1">Babam1</data>
  <data key="d2">Babam1</data>
  <data key="d3">False</data>
  <data key="d4">Babam1</data>
  <data key="d5">-</data>
  <data key="d6">Yes</data>
</node>
<node id="10021">
  <data key="d0">10021</data>
  <data key="d1">Au015836</data>
  <data key="d2">Au015836</data>
  <data key="d3">False</data>
  <data key="d4">Au015836</data>
  <data key="d5">-</data>
  <data key="d6">Yes</data>
</node>
<node id="10019">
  <data key="d0">10019</data>
  <data key="d1">Atl3</data>
  <data key="d2">Atl3</data>
  <data key="d3">False</data>
  <data key="d4">Atl3</data>
  <data key="d5">-</data>
  <data key="d6">Yes</data>
</node>
<node id="10017">
  <data key="d0">10017</data>
  <data key="d1">Ap2s1</data>
  <data key="d2">Ap2s1</data>
  <data key="d3">False</data>
  <data key="d4">Ap2s1</data>
  <data key="d5">-</data>
  <data key="d6">Yes</data>
</node>
<node id="10015">
  <data key="d0">10015</data>
  <data key="d1">Afg1l</data>
  <data key="d2">Afg1l</data>
  <data key="d3">False</data>
  <data key="d4">Afg1l</data>
  <data key="d5">-</data>
  <data key="d6">Yes</data>
</node>
<node id="10013">
  <data key="d0">10013</data>
  <data key="d1">Tmem115</data>
  <data key="d2">Tmem115</data>
  <data key="d3">False</data>
  <data key="d4">Tmem115</data>
  <data key="d5">-</data>
  <data key="d6">Yes</data>
</node>
<node id="10011">
  <data key="d0">10011</data>
  <data key="d1">Snx17</data>
  <data key="d2">Snx17</data>
  <data key="d3">False</data>
  <data key="d4">Snx17</data>
  <data key="d5">-</data>
  <data key="d6">Yes</data>
</node>
<node id="10009">
  <data key="d0">10009</data>
  <data key="d1">Trabd</data>
  <data key="d2">Trabd</data>
  <data key="d3">False</data>
  <data key="d4">Trabd</data>
  <data key="d5">-</data>
  <data key="d6">Yes</data>
</node>
<node id="10007">
  <data key="d0">10007</data>
  <data key="d1">Rasgef1a</data>
  <data key="d2">Rasgef1a</data>
  <data key="d3">False</data>
  <data key="d4">Rasgef1a</data>
  <data key="d5">-</data>
  <data key="d6">Yes</data>
</node>
<node id="10005">
  <data key="d0">10005</data>
  <data key="d1">Ppp6r1</data>
  <data key="d2">Ppp6r1</data>
  <data key="d3">False</data>
  <data key="d4">Ppp6r1</data>
  <data key="d5">-</data>
  <data key="d6">Yes</data>
</node>
<node id="10003">
  <data key="d0">10003</data>
  <data key="d1">Pidd1</data>
  <data key="d2">Pidd1</data>
  <data key="d3">False</data>
  <data key="d4">Pidd1</data>
  <data key="d5">-</data>
  <data key="d6">Yes</data>
</node>
<node id="10001">
  <data key="d0">10001</data>
  <data key="d1">Metrnl</data>
  <data key="d2">Metrnl</data>
  <data key="d3">False</data>
  <data key="d4">Metrnl</data>
  <data key="d5">-</data>
  <data key="d6">Yes</data>
</node>
<node id="9999">
  <data key="d0">9999</data>
  <data key="d1">Mast3</data>
  <data key="d2">Mast3</data>
  <data key="d3">False</data>
  <data key="d4">Mast3</data>
  <data key="d5">-</data>
  <data key="d6">Yes</data>
</node>
<node id="9997">
  <data key="d0">9997</data>
  <data key="d1">Lysmd2</data>
  <data key="d2">Lysmd2</data>
  <data key="d3">False</data>
  <data key="d4">Lysmd2</data>
  <data key="d5">-</data>
  <data key="d6">Yes</data>
</node>
<node id="9995">
  <data key="d0">9995</data>
  <data key="d1">Gnb1</data>
  <data key="d2">Gnb1</data>
  <data key="d3">False</data>
  <data key="d4">Gnb1</data>
  <data key="d5">-</data>
  <data key="d6">Yes</data>
</node>
<node id="9993">
  <data key="d0">9993</data>
  <data key="d1">Gale</data>
  <data key="d2">Gale</data>
  <data key="d3">False</data>
  <data key="d4">Gale</data>
  <data key="d5">-</data>
  <data key="d6">Yes</data>
</node>
<node id="9991">
  <data key="d0">9991</data>
  <data key="d1">Gak</data>
  <data key="d2">Gak</data>
  <data key="d3">False</data>
  <data key="d4">Gak</data>
  <data key="d5">-</data>
  <data key="d6">Yes</data>
</node>
<node id="9989">
  <data key="d0">9989</data>
  <data key="d1">Fndc10</data>
  <data key="d2">Fndc10</data>
  <data key="d3">False</data>
  <data key="d4">Fndc10</data>
  <data key="d5">-</data>
  <data key="d6">Yes</data>
</node>
<node id="9987">
  <data key="d0">9987</data>
  <data key="d1">Fgfrl1</data>
  <data key="d2">Fgfrl1</data>
  <data key="d3">False</data>
  <data key="d4">Fgfrl1</data>
  <data key="d5">-</data>
  <data key="d6">Yes</data>
</node>
<node id="9985">
  <data key="d0">9985</data>
  <data key="d1">Faap100</data>
  <data key="d2">Faap100</data>
  <data key="d3">False</data>
  <data key="d4">Faap100</data>
  <data key="d5">-</data>
  <data key="d6">Yes</data>
</node>
<node id="9983">
  <data key="d0">9983</data>
  <data key="d1">Dock6</data>
  <data key="d2">Dock6</data>
  <data key="d3">False</data>
  <data key="d4">Dock6</data>
  <data key="d5">-</data>
  <data key="d6">Yes</data>
</node>
<node id="9981">
  <data key="d0">9981</data>
  <data key="d1">Cyfip1</data>
  <data key="d2">Cyfip1</data>
  <data key="d3">False</data>
  <data key="d4">Cyfip1</data>
  <data key="d5">-</data>
  <data key="d6">Yes</data>
</node>
<node id="9979">
  <data key="d0">9979</data>
  <data key="d1">Coro2a</data>
  <data key="d2">Coro2a</data>
  <data key="d3">False</data>
  <data key="d4">Coro2a</data>
  <data key="d5">-</data>
  <data key="d6">Yes</data>
</node>
<node id="9977">
  <data key="d0">9977</data>
  <data key="d1">Fam20b</data>
  <data key="d2">Fam20b</data>
  <data key="d3">False</data>
  <data key="d4">Fam20b</data>
  <data key="d5">-</data>
  <data key="d6">Yes</data>
</node>
<node id="9975">
  <data key="d0">9975</data>
  <data key="d1">Thap1</data>
  <data key="d2">Thap1</data>
  <data key="d3">False</data>
  <data key="d4">Thap1</data>
  <data key="d5">-</data>
  <data key="d6">Yes</data>
</node>
<node id="9973">
  <data key="d0">9973</data>
  <data key="d1">Zscan2</data>
  <data key="d2">Zscan2</data>
  <data key="d3">False</data>
  <data key="d4">Zscan2</data>
  <data key="d5">-</data>
  <data key="d6">Yes</data>
</node>
<node id="9971">
  <data key="d0">9971</data>
  <data key="d1">Prr3</data>
  <data key="d2">Prr3</data>
  <data key="d3">False</data>
  <data key="d4">Prr3</data>
  <data key="d5">-</data>
  <data key="d6">Yes</data>
</node>
<node id="9969">
  <data key="d0">9969</data>
  <data key="d1">Ist1</data>
  <data key="d2">Ist1</data>
  <data key="d3">False</data>
  <data key="d4">Ist1</data>
  <data key="d5">-</data>
  <data key="d6">Yes</data>
</node>
<node id="9967">
  <data key="d0">9967</data>
  <data key="d1">Hmgxb3</data>
  <data key="d2">Hmgxb3</data>
  <data key="d3">False</data>
  <data key="d4">Hmgxb3</data>
  <data key="d5">-</data>
  <data key="d6">Yes</data>
</node>
<node id="9965">
  <data key="d0">9965</data>
  <data key="d1">Tgif2</data>
  <data key="d2">Tgif2</data>
  <data key="d3">False</data>
  <data key="d4">Tgif2</data>
  <data key="d5">-</data>
  <data key="d6">Yes</data>
</node>
<node id="9963">
  <data key="d0">9963</data>
  <data key="d1">Ckap2l</data>
  <data key="d2">Ckap2l</data>
  <data key="d3">False</data>
  <data key="d4">Ckap2l</data>
  <data key="d5">-</data>
  <data key="d6">Yes</data>
</node>
<node id="9961">
  <data key="d0">9961</data>
  <data key="d1">Srgap3</data>
  <data key="d2">Srgap3</data>
  <data key="d3">False</data>
  <data key="d4">Srgap3</data>
  <data key="d5">-</data>
  <data key="d6">Yes</data>
</node>
<node id="9959">
  <data key="d0">9959</data>
  <data key="d1">Abtb2</data>
  <data key="d2">Abtb2</data>
  <data key="d3">False</data>
  <data key="d4">Abtb2</data>
  <data key="d5">-</data>
  <data key="d6">Yes</data>
</node>
<node id="9957">
  <data key="d0">9957</data>
  <data key="d1">5330417c22rik</data>
  <data key="d2">5330417c22rik</data>
  <data key="d3">False</data>
  <data key="d4">5330417c22rik</data>
  <data key="d5">-</data>
  <data key="d6">Yes</data>
</node>
<node id="9955">
  <data key="d0">9955</data>
  <data key="d1">S100b</data>
  <data key="d2">S100b</data>
  <data key="d3">False</data>
  <data key="d4">S100b</data>
  <data key="d5">-</data>
  <data key="d6">Yes</data>
</node>
<node id="9953">
  <data key="d0">9953</data>
  <data key="d1">Tgfbi</data>
  <data key="d2">Tgfbi</data>
  <data key="d3">False</data>
  <data key="d4">Tgfbi</data>
  <data key="d5">-</data>
  <data key="d6">Yes</data>
</node>
<node id="9951">
  <data key="d0">9951</data>
  <data key="d1">Hspg2</data>
  <data key="d2">Hspg2</data>
  <data key="d3">False</data>
  <data key="d4">Hspg2</data>
  <data key="d5">-</data>
  <data key="d6">Yes</data>
</node>
<node id="9949">
  <data key="d0">9949</data>
  <data key="d1">Traf4</data>
  <data key="d2">Traf4</data>
  <data key="d3">False</data>
  <data key="d4">Traf4</data>
  <data key="d5">-</data>
  <data key="d6">Yes</data>
</node>
<node id="9947">
  <data key="d0">9947</data>
  <data key="d1">Lsm10</data>
  <data key="d2">Lsm10</data>
  <data key="d3">False</data>
  <data key="d4">Lsm10</data>
  <data key="d5">-</data>
  <data key="d6">Yes</data>
</node>
<node id="9945">
  <data key="d0">9945</data>
  <data key="d1">Sorcs2</data>
  <data key="d2">Sorcs2</data>
  <data key="d3">False</data>
  <data key="d4">Sorcs2</data>
  <data key="d5">-</data>
  <data key="d6">Yes</data>
</node>
<node id="9943">
  <data key="d0">9943</data>
  <data key="d1">Lamc2</data>
  <data key="d2">Lamc2</data>
  <data key="d3">False</data>
  <data key="d4">Lamc2</data>
  <data key="d5">-</data>
  <data key="d6">Yes</data>
</node>
<node id="9941">
  <data key="d0">9941</data>
  <data key="d1">Frmd6</data>
  <data key="d2">Frmd6</data>
  <data key="d3">False</data>
  <data key="d4">Frmd6</data>
  <data key="d5">-</data>
  <data key="d6">Yes</data>
</node>
<node id="9939">
  <data key="d0">9939</data>
  <data key="d1">Cnot1</data>
  <data key="d2">Cnot1</data>
  <data key="d3">False</data>
  <data key="d4">Cnot1</data>
  <data key="d5">-</data>
  <data key="d6">Yes</data>
</node>
<node id="9937">
  <data key="d0">9937</data>
  <data key="d1">Msln</data>
  <data key="d2">Msln</data>
  <data key="d3">False</data>
  <data key="d4">Msln</data>
  <data key="d5">-</data>
  <data key="d6">Yes</data>
</node>
<node id="9935">
  <data key="d0">9935</data>
  <data key="d1">Tnfrsf19</data>
  <data key="d2">Tnfrsf19</data>
  <data key="d3">False</data>
  <data key="d4">Tnfrsf19</data>
  <data key="d5">-</data>
  <data key="d6">Yes</data>
</node>
<node id="9933">
  <data key="d0">9933</data>
  <data key="d1">Skap1</data>
  <data key="d2">Skap1</data>
  <data key="d3">False</data>
  <data key="d4">Skap1</data>
  <data key="d5">-</data>
  <data key="d6">Yes</data>
</node>
<node id="9931">
  <data key="d0">9931</data>
  <data key="d1">Qpct</data>
  <data key="d2">Qpct</data>
  <data key="d3">False</data>
  <data key="d4">Qpct</data>
  <data key="d5">-</data>
  <data key="d6">Yes</data>
</node>
<node id="9929">
  <data key="d0">9929</data>
  <data key="d1">Phactr1</data>
  <data key="d2">Phactr1</data>
  <data key="d3">False</data>
  <data key="d4">Phactr1</data>
  <data key="d5">-</data>
  <data key="d6">Yes</data>
</node>
<node id="9927">
  <data key="d0">9927</data>
  <data key="d1">Mmp20</data>
  <data key="d2">Mmp20</data>
  <data key="d3">False</data>
  <data key="d4">Mmp20</data>
  <data key="d5">-</data>
  <data key="d6">Yes</data>
</node>
<node id="9925">
  <data key="d0">9925</data>
  <data key="d1">Map3k1</data>
  <data key="d2">Map3k1</data>
  <data key="d3">False</data>
  <data key="d4">Map3k1</data>
  <data key="d5">-</data>
  <data key="d6">Yes</data>
</node>
<node id="9923">
  <data key="d0">9923</data>
  <data key="d1">Gtf2f2</data>
  <data key="d2">Gtf2f2</data>
  <data key="d3">False</data>
  <data key="d4">Gtf2f2</data>
  <data key="d5">-</data>
  <data key="d6">Yes</data>
</node>
<node id="9921">
  <data key="d0">9921</data>
  <data key="d1">Cpped1</data>
  <data key="d2">Cpped1</data>
  <data key="d3">False</data>
  <data key="d4">Cpped1</data>
  <data key="d5">-</data>
  <data key="d6">Yes</data>
</node>
<node id="9919">
  <data key="d0">9919</data>
  <data key="d1">Trpc6</data>
  <data key="d2">Trpc6</data>
  <data key="d3">False</data>
  <data key="d4">Trpc6</data>
  <data key="d5">-</data>
  <data key="d6">Yes</data>
</node>
<node id="9917">
  <data key="d0">9917</data>
  <data key="d1">Plekhg1</data>
  <data key="d2">Plekhg1</data>
  <data key="d3">False</data>
  <data key="d4">Plekhg1</data>
  <data key="d5">-</data>
  <data key="d6">Yes</data>
</node>
<node id="9915">
  <data key="d0">9915</data>
  <data key="d1">Pcdh1</data>
  <data key="d2">Pcdh1</data>
  <data key="d3">False</data>
  <data key="d4">Pcdh1</data>
  <data key="d5">-</data>
  <data key="d6">Yes</data>
</node>
<node id="9913">
  <data key="d0">9913</data>
  <data key="d1">Maml2</data>
  <data key="d2">Maml2</data>
  <data key="d3">False</data>
  <data key="d4">Maml2</data>
  <data key="d5">-</data>
  <data key="d6">Yes</data>
</node>
<node id="9911">
  <data key="d0">9911</data>
  <data key="d1">Eri3</data>
  <data key="d2">Eri3</data>
  <data key="d3">False</data>
  <data key="d4">Eri3</data>
  <data key="d5">-</data>
  <data key="d6">Yes</data>
</node>
<node id="9909">
  <data key="d0">9909</data>
  <data key="d1">Epha6</data>
  <data key="d2">Epha6</data>
  <data key="d3">False</data>
  <data key="d4">Epha6</data>
  <data key="d5">-</data>
  <data key="d6">Yes</data>
</node>
<node id="9907">
  <data key="d0">9907</data>
  <data key="d1">Ehbp1</data>
  <data key="d2">Ehbp1</data>
  <data key="d3">False</data>
  <data key="d4">Ehbp1</data>
  <data key="d5">-</data>
  <data key="d6">Yes</data>
</node>
<node id="9905">
  <data key="d0">9905</data>
  <data key="d1">Anp32a</data>
  <data key="d2">Anp32a</data>
  <data key="d3">False</data>
  <data key="d4">Anp32a</data>
  <data key="d5">-</data>
  <data key="d6">Yes</data>
</node>
<node id="9903">
  <data key="d0">9903</data>
  <data key="d1">Sertad2</data>
  <data key="d2">Sertad2</data>
  <data key="d3">False</data>
  <data key="d4">Sertad2</data>
  <data key="d5">-</data>
  <data key="d6">Yes</data>
</node>
<node id="9901">
  <data key="d0">9901</data>
  <data key="d1">Ptprk</data>
  <data key="d2">Ptprk</data>
  <data key="d3">False</data>
  <data key="d4">Ptprk</data>
  <data key="d5">-</data>
  <data key="d6">Yes</data>
</node>
<node id="9899">
  <data key="d0">9899</data>
  <data key="d1">Cnih3</data>
  <data key="d2">Cnih3</data>
  <data key="d3">False</data>
  <data key="d4">Cnih3</data>
  <data key="d5">-</data>
  <data key="d6">Yes</data>
</node>
<node id="9897">
  <data key="d0">9897</data>
  <data key="d1">Arhgap23</data>
  <data key="d2">Arhgap23</data>
  <data key="d3">False</data>
  <data key="d4">Arhgap23</data>
  <data key="d5">-</data>
  <data key="d6">Yes</data>
</node>
<node id="9895">
  <data key="d0">9895</data>
  <data key="d1">Tmem131</data>
  <data key="d2">Tmem131</data>
  <data key="d3">False</data>
  <data key="d4">Tmem131</data>
  <data key="d5">-</data>
  <data key="d6">Yes</data>
</node>
<node id="9893">
  <data key="d0">9893</data>
  <data key="d1">Prlr</data>
  <data key="d2">Prlr</data>
  <data key="d3">False</data>
  <data key="d4">Prlr</data>
  <data key="d5">-</data>
  <data key="d6">Yes</data>
</node>
<node id="9891">
  <data key="d0">9891</data>
  <data key="d1">Plac8</data>
  <data key="d2">Plac8</data>
  <data key="d3">False</data>
  <data key="d4">Plac8</data>
  <data key="d5">-</data>
  <data key="d6">Yes</data>
</node>
<node id="9889">
  <data key="d0">9889</data>
  <data key="d1">Pah</data>
  <data key="d2">Pah</data>
  <data key="d3">False</data>
  <data key="d4">Pah</data>
  <data key="d5">-</data>
  <data key="d6">Yes</data>
</node>
<node id="9887">
  <data key="d0">9887</data>
  <data key="d1">Itk</data>
  <data key="d2">Itk</data>
  <data key="d3">False</data>
  <data key="d4">Itk</data>
  <data key="d5">-</data>
  <data key="d6">Yes</data>
</node>
<node id="9885">
  <data key="d0">9885</data>
  <data key="d1">Crtam</data>
  <data key="d2">Crtam</data>
  <data key="d3">False</data>
  <data key="d4">Crtam</data>
  <data key="d5">-</data>
  <data key="d6">Yes</data>
</node>
<node id="9883">
  <data key="d0">9883</data>
  <data key="d1">Cxcr3</data>
  <data key="d2">Cxcr3</data>
  <data key="d3">False</data>
  <data key="d4">Cxcr3</data>
  <data key="d5">-</data>
  <data key="d6">Yes</data>
</node>
<node id="9881">
  <data key="d0">9881</data>
  <data key="d1">Usp45</data>
  <data key="d2">Usp45</data>
  <data key="d3">False</data>
  <data key="d4">Usp45</data>
  <data key="d5">-</data>
  <data key="d6">Yes</data>
</node>
<node id="9879">
  <data key="d0">9879</data>
  <data key="d1">Thumpd3</data>
  <data key="d2">Thumpd3</data>
  <data key="d3">False</data>
  <data key="d4">Thumpd3</data>
  <data key="d5">-</data>
  <data key="d6">Yes</data>
</node>
<node id="9877">
  <data key="d0">9877</data>
  <data key="d1">Smtn</data>
  <data key="d2">Smtn</data>
  <data key="d3">False</data>
  <data key="d4">Smtn</data>
  <data key="d5">-</data>
  <data key="d6">Yes</data>
</node>
<node id="9875">
  <data key="d0">9875</data>
  <data key="d1">Lima1</data>
  <data key="d2">Lima1</data>
  <data key="d3">False</data>
  <data key="d4">Lima1</data>
  <data key="d5">-</data>
  <data key="d6">Yes</data>
</node>
<node id="9873">
  <data key="d0">9873</data>
  <data key="d1">Pmf1</data>
  <data key="d2">Pmf1</data>
  <data key="d3">False</data>
  <data key="d4">Pmf1</data>
  <data key="d5">-</data>
  <data key="d6">Yes</data>
</node>
<node id="9871">
  <data key="d0">9871</data>
  <data key="d1">Lin28b</data>
  <data key="d2">Lin28b</data>
  <data key="d3">False</data>
  <data key="d4">Lin28b</data>
  <data key="d5">-</data>
  <data key="d6">Yes</data>
</node>
<node id="9869">
  <data key="d0">9869</data>
  <data key="d1">Usp34</data>
  <data key="d2">Usp34</data>
  <data key="d3">False</data>
  <data key="d4">Usp34</data>
  <data key="d5">-</data>
  <data key="d6">Yes</data>
</node>
<node id="9867">
  <data key="d0">9867</data>
  <data key="d1">Ppp3ca</data>
  <data key="d2">Ppp3ca</data>
  <data key="d3">False</data>
  <data key="d4">Ppp3ca</data>
  <data key="d5">-</data>
  <data key="d6">Yes</data>
</node>
<node id="9865">
  <data key="d0">9865</data>
  <data key="d1">Slc26a4</data>
  <data key="d2">Slc26a4</data>
  <data key="d3">False</data>
  <data key="d4">Slc26a4</data>
  <data key="d5">-</data>
  <data key="d6">Yes</data>
</node>
<node id="9863">
  <data key="d0">9863</data>
  <data key="d1">Ccl17</data>
  <data key="d2">Ccl17</data>
  <data key="d3">False</data>
  <data key="d4">Ccl17</data>
  <data key="d5">-</data>
  <data key="d6">Yes</data>
</node>
<node id="9861">
  <data key="d0">9861</data>
  <data key="d1">Alox15</data>
  <data key="d2">Alox15</data>
  <data key="d3">False</data>
  <data key="d4">Alox15</data>
  <data key="d5">-</data>
  <data key="d6">Yes</data>
</node>
<node id="9859">
  <data key="d0">9859</data>
  <data key="d1">Cel</data>
  <data key="d2">Cel</data>
  <data key="d3">False</data>
  <data key="d4">Cel</data>
  <data key="d5">-</data>
  <data key="d6">Yes</data>
</node>
<node id="9857">
  <data key="d0">9857</data>
  <data key="d1">S100a4</data>
  <data key="d2">S100a4</data>
  <data key="d3">False</data>
  <data key="d4">S100a4</data>
  <data key="d5">-</data>
  <data key="d6">Yes</data>
</node>
<node id="9855">
  <data key="d0">9855</data>
  <data key="d1">Usp7</data>
  <data key="d2">Usp7</data>
  <data key="d3">False</data>
  <data key="d4">Usp7</data>
  <data key="d5">-</data>
  <data key="d6">Yes</data>
</node>
<node id="9853">
  <data key="d0">9853</data>
  <data key="d1">S100a11</data>
  <data key="d2">S100a11</data>
  <data key="d3">False</data>
  <data key="d4">S100a11</data>
  <data key="d5">-</data>
  <data key="d6">Yes</data>
</node>
<node id="9851">
  <data key="d0">9851</data>
  <data key="d1">Ror1</data>
  <data key="d2">Ror1</data>
  <data key="d3">False</data>
  <data key="d4">Ror1</data>
  <data key="d5">-</data>
  <data key="d6">Yes</data>
</node>
<node id="9849">
  <data key="d0">9849</data>
  <data key="d1">Reg2</data>
  <data key="d2">Reg2</data>
  <data key="d3">False</data>
  <data key="d4">Reg2</data>
  <data key="d5">-</data>
  <data key="d6">Yes</data>
</node>
<node id="9847">
  <data key="d0">9847</data>
  <data key="d1">Reg1</data>
  <data key="d2">Reg1</data>
  <data key="d3">False</data>
  <data key="d4">Reg1</data>
  <data key="d5">-</data>
  <data key="d6">Yes</data>
</node>
<node id="9845">
  <data key="d0">9845</data>
  <data key="d1">Nnmt</data>
  <data key="d2">Nnmt</data>
  <data key="d3">False</data>
  <data key="d4">Nnmt</data>
  <data key="d5">-</data>
  <data key="d6">Yes</data>
</node>
<node id="9843">
  <data key="d0">9843</data>
  <data key="d1">Ifnar1</data>
  <data key="d2">Ifnar1</data>
  <data key="d3">False</data>
  <data key="d4">Ifnar1</data>
  <data key="d5">-</data>
  <data key="d6">Yes</data>
</node>
<node id="9841">
  <data key="d0">9841</data>
  <data key="d1">Chil1</data>
  <data key="d2">Chil1</data>
  <data key="d3">False</data>
  <data key="d4">Chil1</data>
  <data key="d5">-</data>
  <data key="d6">Yes</data>
</node>
<node id="9839">
  <data key="d0">9839</data>
  <data key="d1">Zfy2</data>
  <data key="d2">Zfy2</data>
  <data key="d3">False</data>
  <data key="d4">Zfy2</data>
  <data key="d5">-</data>
  <data key="d6">Yes</data>
</node>
<node id="9837">
  <data key="d0">9837</data>
  <data key="d1">Zfy1</data>
  <data key="d2">Zfy1</data>
  <data key="d3">False</data>
  <data key="d4">Zfy1</data>
  <data key="d5">-</data>
  <data key="d6">Yes</data>
</node>
<node id="9835">
  <data key="d0">9835</data>
  <data key="d1">Zfp961</data>
  <data key="d2">Zfp961</data>
  <data key="d3">False</data>
  <data key="d4">Zfp961</data>
  <data key="d5">-</data>
  <data key="d6">Yes</data>
</node>
<node id="9833">
  <data key="d0">9833</data>
  <data key="d1">Zfp9</data>
  <data key="d2">Zfp9</data>
  <data key="d3">False</data>
  <data key="d4">Zfp9</data>
  <data key="d5">-</data>
  <data key="d6">Yes</data>
</node>
<node id="9831">
  <data key="d0">9831</data>
  <data key="d1">Zfp879</data>
  <data key="d2">Zfp879</data>
  <data key="d3">False</data>
  <data key="d4">Zfp879</data>
  <data key="d5">-</data>
  <data key="d6">Yes</data>
</node>
<node id="9829">
  <data key="d0">9829</data>
  <data key="d1">Zfp786</data>
  <data key="d2">Zfp786</data>
  <data key="d3">False</data>
  <data key="d4">Zfp786</data>
  <data key="d5">-</data>
  <data key="d6">Yes</data>
</node>
<node id="9827">
  <data key="d0">9827</data>
  <data key="d1">Zfp777</data>
  <data key="d2">Zfp777</data>
  <data key="d3">False</data>
  <data key="d4">Zfp777</data>
  <data key="d5">-</data>
  <data key="d6">Yes</data>
</node>
<node id="9825">
  <data key="d0">9825</data>
  <data key="d1">Zfp746</data>
  <data key="d2">Zfp746</data>
  <data key="d3">False</data>
  <data key="d4">Zfp746</data>
  <data key="d5">-</data>
  <data key="d6">Yes</data>
</node>
<node id="9823">
  <data key="d0">9823</data>
  <data key="d1">Zfp689</data>
  <data key="d2">Zfp689</data>
  <data key="d3">False</data>
  <data key="d4">Zfp689</data>
  <data key="d5">-</data>
  <data key="d6">Yes</data>
</node>
<node id="9821">
  <data key="d0">9821</data>
  <data key="d1">Zfp655</data>
  <data key="d2">Zfp655</data>
  <data key="d3">False</data>
  <data key="d4">Zfp655</data>
  <data key="d5">-</data>
  <data key="d6">Yes</data>
</node>
<node id="9819">
  <data key="d0">9819</data>
  <data key="d1">Zfp612</data>
  <data key="d2">Zfp612</data>
  <data key="d3">False</data>
  <data key="d4">Zfp612</data>
  <data key="d5">-</data>
  <data key="d6">Yes</data>
</node>
<node id="9817">
  <data key="d0">9817</data>
  <data key="d1">Zfp61</data>
  <data key="d2">Zfp61</data>
  <data key="d3">False</data>
  <data key="d4">Zfp61</data>
  <data key="d5">-</data>
  <data key="d6">Yes</data>
</node>
<node id="9815">
  <data key="d0">9815</data>
  <data key="d1">Zfp354a</data>
  <data key="d2">Zfp354a</data>
  <data key="d3">False</data>
  <data key="d4">Zfp354a</data>
  <data key="d5">-</data>
  <data key="d6">Yes</data>
</node>
<node id="9813">
  <data key="d0">9813</data>
  <data key="d1">Zfp30</data>
  <data key="d2">Zfp30</data>
  <data key="d3">False</data>
  <data key="d4">Zfp30</data>
  <data key="d5">-</data>
  <data key="d6">Yes</data>
</node>
<node id="9811">
  <data key="d0">9811</data>
  <data key="d1">Zfp282</data>
  <data key="d2">Zfp282</data>
  <data key="d3">False</data>
  <data key="d4">Zfp282</data>
  <data key="d5">-</data>
  <data key="d6">Yes</data>
</node>
<node id="9809">
  <data key="d0">9809</data>
  <data key="d1">Zfp251</data>
  <data key="d2">Zfp251</data>
  <data key="d3">False</data>
  <data key="d4">Zfp251</data>
  <data key="d5">-</data>
  <data key="d6">Yes</data>
</node>
<node id="9807">
  <data key="d0">9807</data>
  <data key="d1">Zfp169</data>
  <data key="d2">Zfp169</data>
  <data key="d3">False</data>
  <data key="d4">Zfp169</data>
  <data key="d5">-</data>
  <data key="d6">Yes</data>
</node>
<node id="9805">
  <data key="d0">9805</data>
  <data key="d1">Zfp128</data>
  <data key="d2">Zfp128</data>
  <data key="d3">False</data>
  <data key="d4">Zfp128</data>
  <data key="d5">-</data>
  <data key="d6">Yes</data>
</node>
<node id="9803">
  <data key="d0">9803</data>
  <data key="d1">Zfp12</data>
  <data key="d2">Zfp12</data>
  <data key="d3">False</data>
  <data key="d4">Zfp12</data>
  <data key="d5">-</data>
  <data key="d6">Yes</data>
</node>
<node id="9801">
  <data key="d0">9801</data>
  <data key="d1">Zfp112</data>
  <data key="d2">Zfp112</data>
  <data key="d3">False</data>
  <data key="d4">Zfp112</data>
  <data key="d5">-</data>
  <data key="d6">Yes</data>
</node>
<node id="9799">
  <data key="d0">9799</data>
  <data key="d1">Zfp1</data>
  <data key="d2">Zfp1</data>
  <data key="d3">False</data>
  <data key="d4">Zfp1</data>
  <data key="d5">-</data>
  <data key="d6">Yes</data>
</node>
<node id="9797">
  <data key="d0">9797</data>
  <data key="d1">Wars</data>
  <data key="d2">Wars</data>
  <data key="d3">False</data>
  <data key="d4">Wars</data>
  <data key="d5">-</data>
  <data key="d6">Yes</data>
</node>
<node id="9795">
  <data key="d0">9795</data>
  <data key="d1">Vps33b</data>
  <data key="d2">Vps33b</data>
  <data key="d3">False</data>
  <data key="d4">Vps33b</data>
  <data key="d5">-</data>
  <data key="d6">Yes</data>
</node>
<node id="9793">
  <data key="d0">9793</data>
  <data key="d1">Ubr1</data>
  <data key="d2">Ubr1</data>
  <data key="d3">False</data>
  <data key="d4">Ubr1</data>
  <data key="d5">-</data>
  <data key="d6">Yes</data>
</node>
<node id="9791">
  <data key="d0">9791</data>
  <data key="d1">Trim25</data>
  <data key="d2">Trim25</data>
  <data key="d3">False</data>
  <data key="d4">Trim25</data>
  <data key="d5">-</data>
  <data key="d6">Yes</data>
</node>
<node id="9789">
  <data key="d0">9789</data>
  <data key="d1">Socs7</data>
  <data key="d2">Socs7</data>
  <data key="d3">False</data>
  <data key="d4">Socs7</data>
  <data key="d5">-</data>
  <data key="d6">Yes</data>
</node>
<node id="9787">
  <data key="d0">9787</data>
  <data key="d1">Socs6</data>
  <data key="d2">Socs6</data>
  <data key="d3">False</data>
  <data key="d4">Socs6</data>
  <data key="d5">-</data>
  <data key="d6">Yes</data>
</node>
<node id="9785">
  <data key="d0">9785</data>
  <data key="d1">Socs5</data>
  <data key="d2">Socs5</data>
  <data key="d3">False</data>
  <data key="d4">Socs5</data>
  <data key="d5">-</data>
  <data key="d6">Yes</data>
</node>
<node id="9783">
  <data key="d0">9783</data>
  <data key="d1">Socs4</data>
  <data key="d2">Socs4</data>
  <data key="d3">False</data>
  <data key="d4">Socs4</data>
  <data key="d5">-</data>
  <data key="d6">Yes</data>
</node>
<node id="9781">
  <data key="d0">9781</data>
  <data key="d1">Snrnp27</data>
  <data key="d2">Snrnp27</data>
  <data key="d3">False</data>
  <data key="d4">Snrnp27</data>
  <data key="d5">-</data>
  <data key="d6">Yes</data>
</node>
<node id="9779">
  <data key="d0">9779</data>
  <data key="d1">S100a10</data>
  <data key="d2">S100a10</data>
  <data key="d3">False</data>
  <data key="d4">S100a10</data>
  <data key="d5">-</data>
  <data key="d6">Yes</data>
</node>
<node id="9777">
  <data key="d0">9777</data>
  <data key="d1">Ripk1</data>
  <data key="d2">Ripk1</data>
  <data key="d3">False</data>
  <data key="d4">Ripk1</data>
  <data key="d5">-</data>
  <data key="d6">Yes</data>
</node>
<node id="9775">
  <data key="d0">9775</data>
  <data key="d1">Rbak</data>
  <data key="d2">Rbak</data>
  <data key="d3">False</data>
  <data key="d4">Rbak</data>
  <data key="d5">-</data>
  <data key="d6">Yes</data>
</node>
<node id="9773">
  <data key="d0">9773</data>
  <data key="d1">Pwp2</data>
  <data key="d2">Pwp2</data>
  <data key="d3">False</data>
  <data key="d4">Pwp2</data>
  <data key="d5">-</data>
  <data key="d6">Yes</data>
</node>
<node id="9771">
  <data key="d0">9771</data>
  <data key="d1">Ptgfr</data>
  <data key="d2">Ptgfr</data>
  <data key="d3">False</data>
  <data key="d4">Ptgfr</data>
  <data key="d5">-</data>
  <data key="d6">Yes</data>
</node>
<node id="9769">
  <data key="d0">9769</data>
  <data key="d1">Ppip5k2</data>
  <data key="d2">Ppip5k2</data>
  <data key="d3">False</data>
  <data key="d4">Ppip5k2</data>
  <data key="d5">-</data>
  <data key="d6">Yes</data>
</node>
<node id="9767">
  <data key="d0">9767</data>
  <data key="d1">Oasl1</data>
  <data key="d2">Oasl1</data>
  <data key="d3">False</data>
  <data key="d4">Oasl1</data>
  <data key="d5">-</data>
  <data key="d6">Yes</data>
</node>
<node id="9765">
  <data key="d0">9765</data>
  <data key="d1">Oas1h</data>
  <data key="d2">Oas1h</data>
  <data key="d3">False</data>
  <data key="d4">Oas1h</data>
  <data key="d5">-</data>
  <data key="d6">Yes</data>
</node>
<node id="9763">
  <data key="d0">9763</data>
  <data key="d1">Oas1f</data>
  <data key="d2">Oas1f</data>
  <data key="d3">False</data>
  <data key="d4">Oas1f</data>
  <data key="d5">-</data>
  <data key="d6">Yes</data>
</node>
<node id="9761">
  <data key="d0">9761</data>
  <data key="d1">Oas1e</data>
  <data key="d2">Oas1e</data>
  <data key="d3">False</data>
  <data key="d4">Oas1e</data>
  <data key="d5">-</data>
  <data key="d6">Yes</data>
</node>
<node id="9759">
  <data key="d0">9759</data>
  <data key="d1">Oas1d</data>
  <data key="d2">Oas1d</data>
  <data key="d3">False</data>
  <data key="d4">Oas1d</data>
  <data key="d5">-</data>
  <data key="d6">Yes</data>
</node>
<node id="9757">
  <data key="d0">9757</data>
  <data key="d1">Oas1c</data>
  <data key="d2">Oas1c</data>
  <data key="d3">False</data>
  <data key="d4">Oas1c</data>
  <data key="d5">-</data>
  <data key="d6">Yes</data>
</node>
<node id="9755">
  <data key="d0">9755</data>
  <data key="d1">Oas1b</data>
  <data key="d2">Oas1b</data>
  <data key="d3">False</data>
  <data key="d4">Oas1b</data>
  <data key="d5">-</data>
  <data key="d6">Yes</data>
</node>
<node id="9753">
  <data key="d0">9753</data>
  <data key="d1">Oas1a</data>
  <data key="d2">Oas1a</data>
  <data key="d3">False</data>
  <data key="d4">Oas1a</data>
  <data key="d5">-</data>
  <data key="d6">Yes</data>
</node>
<node id="9751">
  <data key="d0">9751</data>
  <data key="d1">Naa35</data>
  <data key="d2">Naa35</data>
  <data key="d3">False</data>
  <data key="d4">Naa35</data>
  <data key="d5">-</data>
  <data key="d6">Yes</data>
</node>
<node id="9749">
  <data key="d0">9749</data>
  <data key="d1">Mvp</data>
  <data key="d2">Mvp</data>
  <data key="d3">False</data>
  <data key="d4">Mvp</data>
  <data key="d5">-</data>
  <data key="d6">Yes</data>
</node>
<node id="9747">
  <data key="d0">9747</data>
  <data key="d1">Mtmr9</data>
  <data key="d2">Mtmr9</data>
  <data key="d3">False</data>
  <data key="d4">Mtmr9</data>
  <data key="d5">-</data>
  <data key="d6">Yes</data>
</node>
<node id="9745">
  <data key="d0">9745</data>
  <data key="d1">Man1a</data>
  <data key="d2">Man1a</data>
  <data key="d3">False</data>
  <data key="d4">Man1a</data>
  <data key="d5">-</data>
  <data key="d6">Yes</data>
</node>
<node id="9743">
  <data key="d0">9743</data>
  <data key="d1">Lap3</data>
  <data key="d2">Lap3</data>
  <data key="d3">False</data>
  <data key="d4">Lap3</data>
  <data key="d5">-</data>
  <data key="d6">Yes</data>
</node>
<node id="9741">
  <data key="d0">9741</data>
  <data key="d1">Krt17</data>
  <data key="d2">Krt17</data>
  <data key="d3">False</data>
  <data key="d4">Krt17</data>
  <data key="d5">-</data>
  <data key="d6">Yes</data>
</node>
<node id="9739">
  <data key="d0">9739</data>
  <data key="d1">Ino80</data>
  <data key="d2">Ino80</data>
  <data key="d3">False</data>
  <data key="d4">Ino80</data>
  <data key="d5">-</data>
  <data key="d6">Yes</data>
</node>
<node id="9737">
  <data key="d0">9737</data>
  <data key="d1">Il18bp</data>
  <data key="d2">Il18bp</data>
  <data key="d3">False</data>
  <data key="d4">Il18bp</data>
  <data key="d5">-</data>
  <data key="d6">Yes</data>
</node>
<node id="9735">
  <data key="d0">9735</data>
  <data key="d1">Il17d</data>
  <data key="d2">Il17d</data>
  <data key="d3">False</data>
  <data key="d4">Il17d</data>
  <data key="d5">-</data>
  <data key="d6">Yes</data>
</node>
<node id="9733">
  <data key="d0">9733</data>
  <data key="d1">Igflr1</data>
  <data key="d2">Igflr1</data>
  <data key="d3">False</data>
  <data key="d4">Igflr1</data>
  <data key="d5">-</data>
  <data key="d6">Yes</data>
</node>
<node id="9731">
  <data key="d0">9731</data>
  <data key="d1">Ifnlr1</data>
  <data key="d2">Ifnlr1</data>
  <data key="d3">False</data>
  <data key="d4">Ifnlr1</data>
  <data key="d5">-</data>
  <data key="d6">Yes</data>
</node>
<node id="9729">
  <data key="d0">9729</data>
  <data key="d1">Ido1</data>
  <data key="d2">Ido1</data>
  <data key="d3">False</data>
  <data key="d4">Ido1</data>
  <data key="d5">-</data>
  <data key="d6">Yes</data>
</node>
<node id="9727">
  <data key="d0">9727</data>
  <data key="d1">Hsp90aa1</data>
  <data key="d2">Hsp90aa1</data>
  <data key="d3">False</data>
  <data key="d4">Hsp90aa1</data>
  <data key="d5">-</data>
  <data key="d6">Yes</data>
</node>
<node id="9725">
  <data key="d0">9725</data>
  <data key="d1">Gls</data>
  <data key="d2">Gls</data>
  <data key="d3">False</data>
  <data key="d4">Gls</data>
  <data key="d5">-</data>
  <data key="d6">Yes</data>
</node>
<node id="9723">
  <data key="d0">9723</data>
  <data key="d1">Fcgr4</data>
  <data key="d2">Fcgr4</data>
  <data key="d3">False</data>
  <data key="d4">Fcgr4</data>
  <data key="d5">-</data>
  <data key="d6">Yes</data>
</node>
<node id="9721">
  <data key="d0">9721</data>
  <data key="d1">Eif2ak1</data>
  <data key="d2">Eif2ak1</data>
  <data key="d3">False</data>
  <data key="d4">Eif2ak1</data>
  <data key="d5">-</data>
  <data key="d6">Yes</data>
</node>
<node id="9719">
  <data key="d0">9719</data>
  <data key="d1">Edem2</data>
  <data key="d2">Edem2</data>
  <data key="d3">False</data>
  <data key="d4">Edem2</data>
  <data key="d5">-</data>
  <data key="d6">Yes</data>
</node>
<node id="9717">
  <data key="d0">9717</data>
  <data key="d1">Ears2</data>
  <data key="d2">Ears2</data>
  <data key="d3">False</data>
  <data key="d4">Ears2</data>
  <data key="d5">-</data>
  <data key="d6">Yes</data>
</node>
<node id="9715">
  <data key="d0">9715</data>
  <data key="d1">Dimt1</data>
  <data key="d2">Dimt1</data>
  <data key="d3">False</data>
  <data key="d4">Dimt1</data>
  <data key="d5">-</data>
  <data key="d6">Yes</data>
</node>
<node id="9713">
  <data key="d0">9713</data>
  <data key="d1">Ddx50</data>
  <data key="d2">Ddx50</data>
  <data key="d3">False</data>
  <data key="d4">Ddx50</data>
  <data key="d5">-</data>
  <data key="d6">Yes</data>
</node>
<node id="9711">
  <data key="d0">9711</data>
  <data key="d1">Cx3cl1</data>
  <data key="d2">Cx3cl1</data>
  <data key="d3">False</data>
  <data key="d4">Cx3cl1</data>
  <data key="d5">-</data>
  <data key="d6">Yes</data>
</node>
<node id="9709">
  <data key="d0">9709</data>
  <data key="d1">Cdc7</data>
  <data key="d2">Cdc7</data>
  <data key="d3">False</data>
  <data key="d4">Cdc7</data>
  <data key="d5">-</data>
  <data key="d6">Yes</data>
</node>
<node id="9707">
  <data key="d0">9707</data>
  <data key="d1">Cd274</data>
  <data key="d2">Cd274</data>
  <data key="d3">False</data>
  <data key="d4">Cd274</data>
  <data key="d5">-</data>
  <data key="d6">Yes</data>
</node>
<node id="9705">
  <data key="d0">9705</data>
  <data key="d1">Ccr1l1</data>
  <data key="d2">Ccr1l1</data>
  <data key="d3">False</data>
  <data key="d4">Ccr1l1</data>
  <data key="d5">-</data>
  <data key="d6">Yes</data>
</node>
<node id="9703">
  <data key="d0">9703</data>
  <data key="d1">Ccr1</data>
  <data key="d2">Ccr1</data>
  <data key="d3">False</data>
  <data key="d4">Ccr1</data>
  <data key="d5">-</data>
  <data key="d6">Yes</data>
</node>
<node id="9701">
  <data key="d0">9701</data>
  <data key="d1">Bst2</data>
  <data key="d2">Bst2</data>
  <data key="d3">False</data>
  <data key="d4">Bst2</data>
  <data key="d5">-</data>
  <data key="d6">Yes</data>
</node>
<node id="9699">
  <data key="d0">9699</data>
  <data key="d1">Brd8dc</data>
  <data key="d2">Brd8dc</data>
  <data key="d3">False</data>
  <data key="d4">Brd8dc</data>
  <data key="d5">-</data>
  <data key="d6">Yes</data>
</node>
<node id="9697">
  <data key="d0">9697</data>
  <data key="d1">Brd8</data>
  <data key="d2">Brd8</data>
  <data key="d3">False</data>
  <data key="d4">Brd8</data>
  <data key="d5">-</data>
  <data key="d6">Yes</data>
</node>
<node id="9695">
  <data key="d0">9695</data>
  <data key="d1">Atg4c</data>
  <data key="d2">Atg4c</data>
  <data key="d3">False</data>
  <data key="d4">Atg4c</data>
  <data key="d5">-</data>
  <data key="d6">Yes</data>
</node>
<node id="9693">
  <data key="d0">9693</data>
  <data key="d1">Aox1</data>
  <data key="d2">Aox1</data>
  <data key="d3">False</data>
  <data key="d4">Aox1</data>
  <data key="d5">-</data>
  <data key="d6">Yes</data>
</node>
<node id="9691">
  <data key="d0">9691</data>
  <data key="d1">Aim2</data>
  <data key="d2">Aim2</data>
  <data key="d3">False</data>
  <data key="d4">Aim2</data>
  <data key="d5">-</data>
  <data key="d6">Yes</data>
</node>
<node id="9689">
  <data key="d0">9689</data>
  <data key="d1">Agfg2</data>
  <data key="d2">Agfg2</data>
  <data key="d3">False</data>
  <data key="d4">Agfg2</data>
  <data key="d5">-</data>
  <data key="d6">Yes</data>
</node>
<node id="9687">
  <data key="d0">9687</data>
  <data key="d1">Stard4</data>
  <data key="d2">Stard4</data>
  <data key="d3">False</data>
  <data key="d4">Stard4</data>
  <data key="d5">-</data>
  <data key="d6">Yes</data>
</node>
<node id="9685">
  <data key="d0">9685</data>
  <data key="d1">Pon1</data>
  <data key="d2">Pon1</data>
  <data key="d3">False</data>
  <data key="d4">Pon1</data>
  <data key="d5">-</data>
  <data key="d6">Yes</data>
</node>
<node id="9683">
  <data key="d0">9683</data>
  <data key="d1">Pik3r3</data>
  <data key="d2">Pik3r3</data>
  <data key="d3">False</data>
  <data key="d4">Pik3r3</data>
  <data key="d5">-</data>
  <data key="d6">Yes</data>
</node>
<node id="9681">
  <data key="d0">9681</data>
  <data key="d1">Pcyt2</data>
  <data key="d2">Pcyt2</data>
  <data key="d3">False</data>
  <data key="d4">Pcyt2</data>
  <data key="d5">-</data>
  <data key="d6">Yes</data>
</node>
<node id="9679">
  <data key="d0">9679</data>
  <data key="d1">Wnk1</data>
  <data key="d2">Wnk1</data>
  <data key="d3">False</data>
  <data key="d4">Wnk1</data>
  <data key="d5">-</data>
  <data key="d6">Yes</data>
</node>
<node id="9677">
  <data key="d0">9677</data>
  <data key="d1">Camk4</data>
  <data key="d2">Camk4</data>
  <data key="d3">False</data>
  <data key="d4">Camk4</data>
  <data key="d5">-</data>
  <data key="d6">Yes</data>
</node>
<node id="9675">
  <data key="d0">9675</data>
  <data key="d1">Scarb2</data>
  <data key="d2">Scarb2</data>
  <data key="d3">False</data>
  <data key="d4">Scarb2</data>
  <data key="d5">-</data>
  <data key="d6">Yes</data>
</node>
<node id="9673">
  <data key="d0">9673</data>
  <data key="d1">Ppbp</data>
  <data key="d2">Ppbp</data>
  <data key="d3">False</data>
  <data key="d4">Ppbp</data>
  <data key="d5">-</data>
  <data key="d6">Yes</data>
</node>
<node id="9671">
  <data key="d0">9671</data>
  <data key="d1">Ncf2</data>
  <data key="d2">Ncf2</data>
  <data key="d3">False</data>
  <data key="d4">Ncf2</data>
  <data key="d5">-</data>
  <data key="d6">Yes</data>
</node>
<node id="9669">
  <data key="d0">9669</data>
  <data key="d1">Mcm3ap</data>
  <data key="d2">Mcm3ap</data>
  <data key="d3">False</data>
  <data key="d4">Mcm3ap</data>
  <data key="d5">-</data>
  <data key="d6">Yes</data>
</node>
<node id="9667">
  <data key="d0">9667</data>
  <data key="d1">Jchain</data>
  <data key="d2">Jchain</data>
  <data key="d3">False</data>
  <data key="d4">Jchain</data>
  <data key="d5">-</data>
  <data key="d6">Yes</data>
</node>
<node id="9665">
  <data key="d0">9665</data>
  <data key="d1">Hck</data>
  <data key="d2">Hck</data>
  <data key="d3">False</data>
  <data key="d4">Hck</data>
  <data key="d5">-</data>
  <data key="d6">Yes</data>
</node>
<node id="9663">
  <data key="d0">9663</data>
  <data key="d1">Flii</data>
  <data key="d2">Flii</data>
  <data key="d3">False</data>
  <data key="d4">Flii</data>
  <data key="d5">-</data>
  <data key="d6">Yes</data>
</node>
<node id="9661">
  <data key="d0">9661</data>
  <data key="d1">Cxcr1</data>
  <data key="d2">Cxcr1</data>
  <data key="d3">False</data>
  <data key="d4">Cxcr1</data>
  <data key="d5">-</data>
  <data key="d6">Yes</data>
</node>
<node id="9659">
  <data key="d0">9659</data>
  <data key="d1">Ctss</data>
  <data key="d2">Ctss</data>
  <data key="d3">False</data>
  <data key="d4">Ctss</data>
  <data key="d5">-</data>
  <data key="d6">Yes</data>
</node>
<node id="9657">
  <data key="d0">9657</data>
  <data key="d1">Csf2ra</data>
  <data key="d2">Csf2ra</data>
  <data key="d3">False</data>
  <data key="d4">Csf2ra</data>
  <data key="d5">-</data>
  <data key="d6">Yes</data>
</node>
<node id="9655">
  <data key="d0">9655</data>
  <data key="d1">Clec4g</data>
  <data key="d2">Clec4g</data>
  <data key="d3">False</data>
  <data key="d4">Clec4g</data>
  <data key="d5">-</data>
  <data key="d6">Yes</data>
</node>
<node id="9653">
  <data key="d0">9653</data>
  <data key="d1">Trpm7</data>
  <data key="d2">Trpm7</data>
  <data key="d3">False</data>
  <data key="d4">Trpm7</data>
  <data key="d5">-</data>
  <data key="d6">Yes</data>
</node>
<node id="9651">
  <data key="d0">9651</data>
  <data key="d1">Tmem18</data>
  <data key="d2">Tmem18</data>
  <data key="d3">False</data>
  <data key="d4">Tmem18</data>
  <data key="d5">-</data>
  <data key="d6">Yes</data>
</node>
<node id="9649">
  <data key="d0">9649</data>
  <data key="d1">Syde2</data>
  <data key="d2">Syde2</data>
  <data key="d3">False</data>
  <data key="d4">Syde2</data>
  <data key="d5">-</data>
  <data key="d6">Yes</data>
</node>
<node id="9647">
  <data key="d0">9647</data>
  <data key="d1">Rtbdn</data>
  <data key="d2">Rtbdn</data>
  <data key="d3">False</data>
  <data key="d4">Rtbdn</data>
  <data key="d5">-</data>
  <data key="d6">Yes</data>
</node>
<node id="9645">
  <data key="d0">9645</data>
  <data key="d1">Rabep2</data>
  <data key="d2">Rabep2</data>
  <data key="d3">False</data>
  <data key="d4">Rabep2</data>
  <data key="d5">-</data>
  <data key="d6">Yes</data>
</node>
<node id="9643">
  <data key="d0">9643</data>
  <data key="d1">Psip1</data>
  <data key="d2">Psip1</data>
  <data key="d3">False</data>
  <data key="d4">Psip1</data>
  <data key="d5">-</data>
  <data key="d6">Yes</data>
</node>
<node id="9641">
  <data key="d0">9641</data>
  <data key="d1">Pcm1</data>
  <data key="d2">Pcm1</data>
  <data key="d3">False</data>
  <data key="d4">Pcm1</data>
  <data key="d5">-</data>
  <data key="d6">Yes</data>
</node>
<node id="9639">
  <data key="d0">9639</data>
  <data key="d1">Nmt2</data>
  <data key="d2">Nmt2</data>
  <data key="d3">False</data>
  <data key="d4">Nmt2</data>
  <data key="d5">-</data>
  <data key="d6">Yes</data>
</node>
<node id="9637">
  <data key="d0">9637</data>
  <data key="d1">Mus81</data>
  <data key="d2">Mus81</data>
  <data key="d3">False</data>
  <data key="d4">Mus81</data>
  <data key="d5">-</data>
  <data key="d6">Yes</data>
</node>
<node id="9635">
  <data key="d0">9635</data>
  <data key="d1">Man2a1</data>
  <data key="d2">Man2a1</data>
  <data key="d3">False</data>
  <data key="d4">Man2a1</data>
  <data key="d5">-</data>
  <data key="d6">Yes</data>
</node>
<node id="9633">
  <data key="d0">9633</data>
  <data key="d1">Mad2l2</data>
  <data key="d2">Mad2l2</data>
  <data key="d3">False</data>
  <data key="d4">Mad2l2</data>
  <data key="d5">-</data>
  <data key="d6">Yes</data>
</node>
<node id="9631">
  <data key="d0">9631</data>
  <data key="d1">Kcnc3</data>
  <data key="d2">Kcnc3</data>
  <data key="d3">False</data>
  <data key="d4">Kcnc3</data>
  <data key="d5">-</data>
  <data key="d6">Yes</data>
</node>
<node id="9629">
  <data key="d0">9629</data>
  <data key="d1">Hyou1</data>
  <data key="d2">Hyou1</data>
  <data key="d3">False</data>
  <data key="d4">Hyou1</data>
  <data key="d5">-</data>
  <data key="d6">Yes</data>
</node>
<node id="9627">
  <data key="d0">9627</data>
  <data key="d1">Cfl1</data>
  <data key="d2">Cfl1</data>
  <data key="d3">False</data>
  <data key="d4">Cfl1</data>
  <data key="d5">-</data>
  <data key="d6">Yes</data>
</node>
<node id="9625">
  <data key="d0">9625</data>
  <data key="d1">Ccdc114</data>
  <data key="d2">Ccdc114</data>
  <data key="d3">False</data>
  <data key="d4">Ccdc114</data>
  <data key="d5">-</data>
  <data key="d6">Yes</data>
</node>
<node id="9623">
  <data key="d0">9623</data>
  <data key="d1">Baz2b</data>
  <data key="d2">Baz2b</data>
  <data key="d3">False</data>
  <data key="d4">Baz2b</data>
  <data key="d5">-</data>
  <data key="d6">Yes</data>
</node>
<node id="9621">
  <data key="d0">9621</data>
  <data key="d1">Atp8b3</data>
  <data key="d2">Atp8b3</data>
  <data key="d3">False</data>
  <data key="d4">Atp8b3</data>
  <data key="d5">-</data>
  <data key="d6">Yes</data>
</node>
<node id="9619">
  <data key="d0">9619</data>
  <data key="d1">Slc1a3</data>
  <data key="d2">Slc1a3</data>
  <data key="d3">False</data>
  <data key="d4">Slc1a3</data>
  <data key="d5">-</data>
  <data key="d6">Yes</data>
</node>
<node id="9617">
  <data key="d0">9617</data>
  <data key="d1">Scgb2a2</data>
  <data key="d2">Scgb2a2</data>
  <data key="d3">False</data>
  <data key="d4">Scgb2a2</data>
  <data key="d5">-</data>
  <data key="d6">Yes</data>
</node>
<node id="9615">
  <data key="d0">9615</data>
  <data key="d1">Msh6</data>
  <data key="d2">Msh6</data>
  <data key="d3">False</data>
  <data key="d4">Msh6</data>
  <data key="d5">-</data>
  <data key="d6">Yes</data>
</node>
<node id="9613">
  <data key="d0">9613</data>
  <data key="d1">Etf1</data>
  <data key="d2">Etf1</data>
  <data key="d3">False</data>
  <data key="d4">Etf1</data>
  <data key="d5">-</data>
  <data key="d6">Yes</data>
</node>
<node id="9611">
  <data key="d0">9611</data>
  <data key="d1">Cnmd</data>
  <data key="d2">Cnmd</data>
  <data key="d3">False</data>
  <data key="d4">Cnmd</data>
  <data key="d5">-</data>
  <data key="d6">Yes</data>
</node>
<node id="9609">
  <data key="d0">9609</data>
  <data key="d1">Bpi</data>
  <data key="d2">Bpi</data>
  <data key="d3">False</data>
  <data key="d4">Bpi</data>
  <data key="d5">-</data>
  <data key="d6">Yes</data>
</node>
<node id="9607">
  <data key="d0">9607</data>
  <data key="d1">Zscan25</data>
  <data key="d2">Zscan25</data>
  <data key="d3">False</data>
  <data key="d4">Zscan25</data>
  <data key="d5">-</data>
  <data key="d6">Yes</data>
</node>
<node id="9605">
  <data key="d0">9605</data>
  <data key="d1">Zfp768</data>
  <data key="d2">Zfp768</data>
  <data key="d3">False</data>
  <data key="d4">Zfp768</data>
  <data key="d5">-</data>
  <data key="d6">Yes</data>
</node>
<node id="9603">
  <data key="d0">9603</data>
  <data key="d1">Usp16</data>
  <data key="d2">Usp16</data>
  <data key="d3">False</data>
  <data key="d4">Usp16</data>
  <data key="d5">-</data>
  <data key="d6">Yes</data>
</node>
<node id="9601">
  <data key="d0">9601</data>
  <data key="d1">Scaf8</data>
  <data key="d2">Scaf8</data>
  <data key="d3">False</data>
  <data key="d4">Scaf8</data>
  <data key="d5">-</data>
  <data key="d6">Yes</data>
</node>
<node id="9599">
  <data key="d0">9599</data>
  <data key="d1">Sap130</data>
  <data key="d2">Sap130</data>
  <data key="d3">False</data>
  <data key="d4">Sap130</data>
  <data key="d5">-</data>
  <data key="d6">Yes</data>
</node>
<node id="9597">
  <data key="d0">9597</data>
  <data key="d1">Rfwd3</data>
  <data key="d2">Rfwd3</data>
  <data key="d3">False</data>
  <data key="d4">Rfwd3</data>
  <data key="d5">-</data>
  <data key="d6">Yes</data>
</node>
<node id="9595">
  <data key="d0">9595</data>
  <data key="d1">Mon1b</data>
  <data key="d2">Mon1b</data>
  <data key="d3">False</data>
  <data key="d4">Mon1b</data>
  <data key="d5">-</data>
  <data key="d6">Yes</data>
</node>
<node id="9593">
  <data key="d0">9593</data>
  <data key="d1">Hnrnpul1</data>
  <data key="d2">Hnrnpul1</data>
  <data key="d3">False</data>
  <data key="d4">Hnrnpul1</data>
  <data key="d5">-</data>
  <data key="d6">Yes</data>
</node>
<node id="9591">
  <data key="d0">9591</data>
  <data key="d1">Zfp213</data>
  <data key="d2">Zfp213</data>
  <data key="d3">False</data>
  <data key="d4">Zfp213</data>
  <data key="d5">-</data>
  <data key="d6">Yes</data>
</node>
<node id="9589">
  <data key="d0">9589</data>
  <data key="d1">Dnmt3c</data>
  <data key="d2">Dnmt3c</data>
  <data key="d3">False</data>
  <data key="d4">Dnmt3c</data>
  <data key="d5">-</data>
  <data key="d6">Yes</data>
</node>
<node id="9587">
  <data key="d0">9587</data>
  <data key="d1">Ugt1a5</data>
  <data key="d2">Ugt1a5</data>
  <data key="d3">False</data>
  <data key="d4">Ugt1a5</data>
  <data key="d5">-</data>
  <data key="d6">Yes</data>
</node>
<node id="9585">
  <data key="d0">9585</data>
  <data key="d1">Ugt1a2</data>
  <data key="d2">Ugt1a2</data>
  <data key="d3">False</data>
  <data key="d4">Ugt1a2</data>
  <data key="d5">-</data>
  <data key="d6">Yes</data>
</node>
<node id="9583">
  <data key="d0">9583</data>
  <data key="d1">Ugdh</data>
  <data key="d2">Ugdh</data>
  <data key="d3">False</data>
  <data key="d4">Ugdh</data>
  <data key="d5">-</data>
  <data key="d6">Yes</data>
</node>
<node id="9581">
  <data key="d0">9581</data>
  <data key="d1">Tpmt</data>
  <data key="d2">Tpmt</data>
  <data key="d3">False</data>
  <data key="d4">Tpmt</data>
  <data key="d5">-</data>
  <data key="d6">Yes</data>
</node>
<node id="9579">
  <data key="d0">9579</data>
  <data key="d1">Tinf2</data>
  <data key="d2">Tinf2</data>
  <data key="d3">False</data>
  <data key="d4">Tinf2</data>
  <data key="d5">-</data>
  <data key="d6">Yes</data>
</node>
<node id="9577">
  <data key="d0">9577</data>
  <data key="d1">Tgm4</data>
  <data key="d2">Tgm4</data>
  <data key="d3">False</data>
  <data key="d4">Tgm4</data>
  <data key="d5">-</data>
  <data key="d6">Yes</data>
</node>
<node id="9575">
  <data key="d0">9575</data>
  <data key="d1">Tcn2</data>
  <data key="d2">Tcn2</data>
  <data key="d3">False</data>
  <data key="d4">Tcn2</data>
  <data key="d5">-</data>
  <data key="d6">Yes</data>
</node>
<node id="9573">
  <data key="d0">9573</data>
  <data key="d1">Taf7</data>
  <data key="d2">Taf7</data>
  <data key="d3">False</data>
  <data key="d4">Taf7</data>
  <data key="d5">-</data>
  <data key="d6">Yes</data>
</node>
<node id="9571">
  <data key="d0">9571</data>
  <data key="d1">Stard3</data>
  <data key="d2">Stard3</data>
  <data key="d3">False</data>
  <data key="d4">Stard3</data>
  <data key="d5">-</data>
  <data key="d6">Yes</data>
</node>
<node id="9569">
  <data key="d0">9569</data>
  <data key="d1">Spn</data>
  <data key="d2">Spn</data>
  <data key="d3">False</data>
  <data key="d4">Spn</data>
  <data key="d5">-</data>
  <data key="d6">Yes</data>
</node>
<node id="9567">
  <data key="d0">9567</data>
  <data key="d1">Smpd1</data>
  <data key="d2">Smpd1</data>
  <data key="d3">False</data>
  <data key="d4">Smpd1</data>
  <data key="d5">-</data>
  <data key="d6">Yes</data>
</node>
<node id="9565">
  <data key="d0">9565</data>
  <data key="d1">Slc25a5</data>
  <data key="d2">Slc25a5</data>
  <data key="d3">False</data>
  <data key="d4">Slc25a5</data>
  <data key="d5">-</data>
  <data key="d6">Yes</data>
</node>
<node id="9563">
  <data key="d0">9563</data>
  <data key="d1">Slc19a3</data>
  <data key="d2">Slc19a3</data>
  <data key="d3">False</data>
  <data key="d4">Slc19a3</data>
  <data key="d5">-</data>
  <data key="d6">Yes</data>
</node>
<node id="9561">
  <data key="d0">9561</data>
  <data key="d1">Sigirr</data>
  <data key="d2">Sigirr</data>
  <data key="d3">False</data>
  <data key="d4">Sigirr</data>
  <data key="d5">-</data>
  <data key="d6">Yes</data>
</node>
<node id="9559">
  <data key="d0">9559</data>
  <data key="d1">Sctr</data>
  <data key="d2">Sctr</data>
  <data key="d3">False</data>
  <data key="d4">Sctr</data>
  <data key="d5">-</data>
  <data key="d6">Yes</data>
</node>
<node id="9557">
  <data key="d0">9557</data>
  <data key="d1">Prss50</data>
  <data key="d2">Prss50</data>
  <data key="d3">False</data>
  <data key="d4">Prss50</data>
  <data key="d5">-</data>
  <data key="d6">Yes</data>
</node>
<node id="9555">
  <data key="d0">9555</data>
  <data key="d1">Pnoc</data>
  <data key="d2">Pnoc</data>
  <data key="d3">False</data>
  <data key="d4">Pnoc</data>
  <data key="d5">-</data>
  <data key="d6">Yes</data>
</node>
<node id="9553">
  <data key="d0">9553</data>
  <data key="d1">Padi3</data>
  <data key="d2">Padi3</data>
  <data key="d3">False</data>
  <data key="d4">Padi3</data>
  <data key="d5">-</data>
  <data key="d6">Yes</data>
</node>
<node id="9551">
  <data key="d0">9551</data>
  <data key="d1">Padi1</data>
  <data key="d2">Padi1</data>
  <data key="d3">False</data>
  <data key="d4">Padi1</data>
  <data key="d5">-</data>
  <data key="d6">Yes</data>
</node>
<node id="9549">
  <data key="d0">9549</data>
  <data key="d1">Mpg</data>
  <data key="d2">Mpg</data>
  <data key="d3">False</data>
  <data key="d4">Mpg</data>
  <data key="d5">-</data>
  <data key="d6">Yes</data>
</node>
<node id="9547">
  <data key="d0">9547</data>
  <data key="d1">Mndal</data>
  <data key="d2">Mndal</data>
  <data key="d3">False</data>
  <data key="d4">Mndal</data>
  <data key="d5">-</data>
  <data key="d6">Yes</data>
</node>
<node id="9545">
  <data key="d0">9545</data>
  <data key="d1">Lcat</data>
  <data key="d2">Lcat</data>
  <data key="d3">False</data>
  <data key="d4">Lcat</data>
  <data key="d5">-</data>
  <data key="d6">Yes</data>
</node>
<node id="9543">
  <data key="d0">9543</data>
  <data key="d1">Itgad</data>
  <data key="d2">Itgad</data>
  <data key="d3">False</data>
  <data key="d4">Itgad</data>
  <data key="d5">-</data>
  <data key="d6">Yes</data>
</node>
<node id="9541">
  <data key="d0">9541</data>
  <data key="d1">Irs2</data>
  <data key="d2">Irs2</data>
  <data key="d3">False</data>
  <data key="d4">Irs2</data>
  <data key="d5">-</data>
  <data key="d6">Yes</data>
</node>
<node id="9539">
  <data key="d0">9539</data>
  <data key="d1">Ifi211</data>
  <data key="d2">Ifi211</data>
  <data key="d3">False</data>
  <data key="d4">Ifi211</data>
  <data key="d5">-</data>
  <data key="d6">Yes</data>
</node>
<node id="9537">
  <data key="d0">9537</data>
  <data key="d1">Ifi205</data>
  <data key="d2">Ifi205</data>
  <data key="d3">False</data>
  <data key="d4">Ifi205</data>
  <data key="d5">-</data>
  <data key="d6">Yes</data>
</node>
<node id="9535">
  <data key="d0">9535</data>
  <data key="d1">Htt</data>
  <data key="d2">Htt</data>
  <data key="d3">False</data>
  <data key="d4">Htt</data>
  <data key="d5">-</data>
  <data key="d6">Yes</data>
</node>
<node id="9533">
  <data key="d0">9533</data>
  <data key="d1">Hsd17b1</data>
  <data key="d2">Hsd17b1</data>
  <data key="d3">False</data>
  <data key="d4">Hsd17b1</data>
  <data key="d5">-</data>
  <data key="d6">Yes</data>
</node>
<node id="9531">
  <data key="d0">9531</data>
  <data key="d1">Hoxb7</data>
  <data key="d2">Hoxb7</data>
  <data key="d3">False</data>
  <data key="d4">Hoxb7</data>
  <data key="d5">-</data>
  <data key="d6">Yes</data>
</node>
<node id="9529">
  <data key="d0">9529</data>
  <data key="d1">Hcn2</data>
  <data key="d2">Hcn2</data>
  <data key="d3">False</data>
  <data key="d4">Hcn2</data>
  <data key="d5">-</data>
  <data key="d6">Yes</data>
</node>
<node id="9527">
  <data key="d0">9527</data>
  <data key="d1">F2r</data>
  <data key="d2">F2r</data>
  <data key="d3">False</data>
  <data key="d4">F2r</data>
  <data key="d5">-</data>
  <data key="d6">Yes</data>
</node>
<node id="9525">
  <data key="d0">9525</data>
  <data key="d1">Drg2</data>
  <data key="d2">Drg2</data>
  <data key="d3">False</data>
  <data key="d4">Drg2</data>
  <data key="d5">-</data>
  <data key="d6">Yes</data>
</node>
<node id="9523">
  <data key="d0">9523</data>
  <data key="d1">Cyp2f2</data>
  <data key="d2">Cyp2f2</data>
  <data key="d3">False</data>
  <data key="d4">Cyp2f2</data>
  <data key="d5">-</data>
  <data key="d6">Yes</data>
</node>
<node id="9521">
  <data key="d0">9521</data>
  <data key="d1">Cers2</data>
  <data key="d2">Cers2</data>
  <data key="d3">False</data>
  <data key="d4">Cers2</data>
  <data key="d5">-</data>
  <data key="d6">Yes</data>
</node>
<node id="9519">
  <data key="d0">9519</data>
  <data key="d1">Cenpw</data>
  <data key="d2">Cenpw</data>
  <data key="d3">False</data>
  <data key="d4">Cenpw</data>
  <data key="d5">-</data>
  <data key="d6">Yes</data>
</node>
<node id="9517">
  <data key="d0">9517</data>
  <data key="d1">Cdh3</data>
  <data key="d2">Cdh3</data>
  <data key="d3">False</data>
  <data key="d4">Cdh3</data>
  <data key="d5">-</data>
  <data key="d6">Yes</data>
</node>
<node id="9515">
  <data key="d0">9515</data>
  <data key="d1">Cd151</data>
  <data key="d2">Cd151</data>
  <data key="d3">False</data>
  <data key="d4">Cd151</data>
  <data key="d5">-</data>
  <data key="d6">Yes</data>
</node>
<node id="9513">
  <data key="d0">9513</data>
  <data key="d1">Blmh</data>
  <data key="d2">Blmh</data>
  <data key="d3">False</data>
  <data key="d4">Blmh</data>
  <data key="d5">-</data>
  <data key="d6">Yes</data>
</node>
<node id="9511">
  <data key="d0">9511</data>
  <data key="d1">Atp1a3</data>
  <data key="d2">Atp1a3</data>
  <data key="d3">False</data>
  <data key="d4">Atp1a3</data>
  <data key="d5">-</data>
  <data key="d6">Yes</data>
</node>
<node id="9509">
  <data key="d0">9509</data>
  <data key="d1">Alox12</data>
  <data key="d2">Alox12</data>
  <data key="d3">False</data>
  <data key="d4">Alox12</data>
  <data key="d5">-</data>
  <data key="d6">Yes</data>
</node>
<node id="9507">
  <data key="d0">9507</data>
  <data key="d1">Adrb3</data>
  <data key="d2">Adrb3</data>
  <data key="d3">False</data>
  <data key="d4">Adrb3</data>
  <data key="d5">-</data>
  <data key="d6">Yes</data>
</node>
<node id="9505">
  <data key="d0">9505</data>
  <data key="d1">Adgre5</data>
  <data key="d2">Adgre5</data>
  <data key="d3">False</data>
  <data key="d4">Adgre5</data>
  <data key="d5">-</data>
  <data key="d6">Yes</data>
</node>
<node id="9503">
  <data key="d0">9503</data>
  <data key="d1">Adam10</data>
  <data key="d2">Adam10</data>
  <data key="d3">False</data>
  <data key="d4">Adam10</data>
  <data key="d5">-</data>
  <data key="d6">Yes</data>
</node>
<node id="9501">
  <data key="d0">9501</data>
  <data key="d1">Acan</data>
  <data key="d2">Acan</data>
  <data key="d3">False</data>
  <data key="d4">Acan</data>
  <data key="d5">-</data>
  <data key="d6">Yes</data>
</node>
<node id="9499">
  <data key="d0">9499</data>
  <data key="d1">Pard3b</data>
  <data key="d2">Pard3b</data>
  <data key="d3">False</data>
  <data key="d4">Pard3b</data>
  <data key="d5">-</data>
  <data key="d6">Yes</data>
</node>
<node id="9497">
  <data key="d0">9497</data>
  <data key="d1">Dnajc6</data>
  <data key="d2">Dnajc6</data>
  <data key="d3">False</data>
  <data key="d4">Dnajc6</data>
  <data key="d5">-</data>
  <data key="d6">Yes</data>
</node>
<node id="9495">
  <data key="d0">9495</data>
  <data key="d1">Syn3</data>
  <data key="d2">Syn3</data>
  <data key="d3">False</data>
  <data key="d4">Syn3</data>
  <data key="d5">-</data>
  <data key="d6">Yes</data>
</node>
<node id="9493">
  <data key="d0">9493</data>
  <data key="d1">Nkd1</data>
  <data key="d2">Nkd1</data>
  <data key="d3">False</data>
  <data key="d4">Nkd1</data>
  <data key="d5">-</data>
  <data key="d6">Yes</data>
</node>
<node id="9491">
  <data key="d0">9491</data>
  <data key="d1">Cbx2</data>
  <data key="d2">Cbx2</data>
  <data key="d3">False</data>
  <data key="d4">Cbx2</data>
  <data key="d5">-</data>
  <data key="d6">Yes</data>
</node>
<node id="9489">
  <data key="d0">9489</data>
  <data key="d1">Zbtb48</data>
  <data key="d2">Zbtb48</data>
  <data key="d3">False</data>
  <data key="d4">Zbtb48</data>
  <data key="d5">-</data>
  <data key="d6">Yes</data>
</node>
<node id="9487">
  <data key="d0">9487</data>
  <data key="d1">Wdr59</data>
  <data key="d2">Wdr59</data>
  <data key="d3">False</data>
  <data key="d4">Wdr59</data>
  <data key="d5">-</data>
  <data key="d6">Yes</data>
</node>
<node id="9485">
  <data key="d0">9485</data>
  <data key="d1">Tmem259</data>
  <data key="d2">Tmem259</data>
  <data key="d3">False</data>
  <data key="d4">Tmem259</data>
  <data key="d5">-</data>
  <data key="d6">Yes</data>
</node>
<node id="9483">
  <data key="d0">9483</data>
  <data key="d1">Tecpr1</data>
  <data key="d2">Tecpr1</data>
  <data key="d3">False</data>
  <data key="d4">Tecpr1</data>
  <data key="d5">-</data>
  <data key="d6">Yes</data>
</node>
<node id="9481">
  <data key="d0">9481</data>
  <data key="d1">Tab1</data>
  <data key="d2">Tab1</data>
  <data key="d3">False</data>
  <data key="d4">Tab1</data>
  <data key="d5">-</data>
  <data key="d6">Yes</data>
</node>
<node id="9479">
  <data key="d0">9479</data>
  <data key="d1">Spg7</data>
  <data key="d2">Spg7</data>
  <data key="d3">False</data>
  <data key="d4">Spg7</data>
  <data key="d5">-</data>
  <data key="d6">Yes</data>
</node>
<node id="9477">
  <data key="d0">9477</data>
  <data key="d1">Rint1</data>
  <data key="d2">Rint1</data>
  <data key="d3">False</data>
  <data key="d4">Rint1</data>
  <data key="d5">-</data>
  <data key="d6">Yes</data>
</node>
<node id="9475">
  <data key="d0">9475</data>
  <data key="d1">Qtrt1</data>
  <data key="d2">Qtrt1</data>
  <data key="d3">False</data>
  <data key="d4">Qtrt1</data>
  <data key="d5">-</data>
  <data key="d6">Yes</data>
</node>
<node id="9473">
  <data key="d0">9473</data>
  <data key="d1">Prr19</data>
  <data key="d2">Prr19</data>
  <data key="d3">False</data>
  <data key="d4">Prr19</data>
  <data key="d5">-</data>
  <data key="d6">Yes</data>
</node>
<node id="9471">
  <data key="d0">9471</data>
  <data key="d1">Parp2</data>
  <data key="d2">Parp2</data>
  <data key="d3">False</data>
  <data key="d4">Parp2</data>
  <data key="d5">-</data>
  <data key="d6">Yes</data>
</node>
<node id="9469">
  <data key="d0">9469</data>
  <data key="d1">Nup85</data>
  <data key="d2">Nup85</data>
  <data key="d3">False</data>
  <data key="d4">Nup85</data>
  <data key="d5">-</data>
  <data key="d6">Yes</data>
</node>
<node id="9467">
  <data key="d0">9467</data>
  <data key="d1">Lrsam1</data>
  <data key="d2">Lrsam1</data>
  <data key="d3">False</data>
  <data key="d4">Lrsam1</data>
  <data key="d5">-</data>
  <data key="d6">Yes</data>
</node>
<node id="9465">
  <data key="d0">9465</data>
  <data key="d1">Elac2</data>
  <data key="d2">Elac2</data>
  <data key="d3">False</data>
  <data key="d4">Elac2</data>
  <data key="d5">-</data>
  <data key="d6">Yes</data>
</node>
<node id="9463">
  <data key="d0">9463</data>
  <data key="d1">Dlk2</data>
  <data key="d2">Dlk2</data>
  <data key="d3">False</data>
  <data key="d4">Dlk2</data>
  <data key="d5">-</data>
  <data key="d6">Yes</data>
</node>
<node id="9461">
  <data key="d0">9461</data>
  <data key="d1">Cactin</data>
  <data key="d2">Cactin</data>
  <data key="d3">False</data>
  <data key="d4">Cactin</data>
  <data key="d5">-</data>
  <data key="d6">Yes</data>
</node>
<node id="9459">
  <data key="d0">9459</data>
  <data key="d1">Anapc7</data>
  <data key="d2">Anapc7</data>
  <data key="d3">False</data>
  <data key="d4">Anapc7</data>
  <data key="d5">-</data>
  <data key="d6">Yes</data>
</node>
<node id="9457">
  <data key="d0">9457</data>
  <data key="d1">Snapc4</data>
  <data key="d2">Snapc4</data>
  <data key="d3">False</data>
  <data key="d4">Snapc4</data>
  <data key="d5">-</data>
  <data key="d6">Yes</data>
</node>
<node id="9455">
  <data key="d0">9455</data>
  <data key="d1">Slc25a10</data>
  <data key="d2">Slc25a10</data>
  <data key="d3">False</data>
  <data key="d4">Slc25a10</data>
  <data key="d5">-</data>
  <data key="d6">Yes</data>
</node>
<node id="9453">
  <data key="d0">9453</data>
  <data key="d1">Nsd2</data>
  <data key="d2">Nsd2</data>
  <data key="d3">False</data>
  <data key="d4">Nsd2</data>
  <data key="d5">-</data>
  <data key="d6">Yes</data>
</node>
<node id="9451">
  <data key="d0">9451</data>
  <data key="d1">Eps8l2</data>
  <data key="d2">Eps8l2</data>
  <data key="d3">False</data>
  <data key="d4">Eps8l2</data>
  <data key="d5">-</data>
  <data key="d6">Yes</data>
</node>
<node id="9449">
  <data key="d0">9449</data>
  <data key="d1">Rev1</data>
  <data key="d2">Rev1</data>
  <data key="d3">False</data>
  <data key="d4">Rev1</data>
  <data key="d5">-</data>
  <data key="d6">Yes</data>
</node>
<node id="9447">
  <data key="d0">9447</data>
  <data key="d1">Hnrnpa3</data>
  <data key="d2">Hnrnpa3</data>
  <data key="d3">False</data>
  <data key="d4">Hnrnpa3</data>
  <data key="d5">-</data>
  <data key="d6">Yes</data>
</node>
<node id="9445">
  <data key="d0">9445</data>
  <data key="d1">4932411n23rik</data>
  <data key="d2">4932411n23rik</data>
  <data key="d3">False</data>
  <data key="d4">4932411n23rik</data>
  <data key="d5">-</data>
  <data key="d6">Yes</data>
</node>
<node id="9443">
  <data key="d0">9443</data>
  <data key="d1">Ccn1</data>
  <data key="d2">Ccn1</data>
  <data key="d3">False</data>
  <data key="d4">Ccn1</data>
  <data key="d5">-</data>
  <data key="d6">Yes</data>
</node>
<node id="9441">
  <data key="d0">9441</data>
  <data key="d1">Btrc</data>
  <data key="d2">Btrc</data>
  <data key="d3">False</data>
  <data key="d4">Btrc</data>
  <data key="d5">-</data>
  <data key="d6">Yes</data>
</node>
<node id="9439">
  <data key="d0">9439</data>
  <data key="d1">Fstl3</data>
  <data key="d2">Fstl3</data>
  <data key="d3">False</data>
  <data key="d4">Fstl3</data>
  <data key="d5">-</data>
  <data key="d6">Yes</data>
</node>
<node id="9437">
  <data key="d0">9437</data>
  <data key="d1">Col6a3</data>
  <data key="d2">Col6a3</data>
  <data key="d3">False</data>
  <data key="d4">Col6a3</data>
  <data key="d5">-</data>
  <data key="d6">Yes</data>
</node>
<node id="9435">
  <data key="d0">9435</data>
  <data key="d1">Bambi</data>
  <data key="d2">Bambi</data>
  <data key="d3">False</data>
  <data key="d4">Bambi</data>
  <data key="d5">-</data>
  <data key="d6">Yes</data>
</node>
<node id="9433">
  <data key="d0">9433</data>
  <data key="d1">Tanc1</data>
  <data key="d2">Tanc1</data>
  <data key="d3">False</data>
  <data key="d4">Tanc1</data>
  <data key="d5">-</data>
  <data key="d6">Yes</data>
</node>
<node id="9431">
  <data key="d0">9431</data>
  <data key="d1">Stk32b</data>
  <data key="d2">Stk32b</data>
  <data key="d3">False</data>
  <data key="d4">Stk32b</data>
  <data key="d5">-</data>
  <data key="d6">Yes</data>
</node>
<node id="9429">
  <data key="d0">9429</data>
  <data key="d1">Zfp524</data>
  <data key="d2">Zfp524</data>
  <data key="d3">False</data>
  <data key="d4">Zfp524</data>
  <data key="d5">-</data>
  <data key="d6">Yes</data>
</node>
<node id="9427">
  <data key="d0">9427</data>
  <data key="d1">Zfp219</data>
  <data key="d2">Zfp219</data>
  <data key="d3">False</data>
  <data key="d4">Zfp219</data>
  <data key="d5">-</data>
  <data key="d6">Yes</data>
</node>
<node id="9425">
  <data key="d0">9425</data>
  <data key="d1">Thap11</data>
  <data key="d2">Thap11</data>
  <data key="d3">False</data>
  <data key="d4">Thap11</data>
  <data key="d5">-</data>
  <data key="d6">Yes</data>
</node>
<node id="9423">
  <data key="d0">9423</data>
  <data key="d1">Tbc1d17</data>
  <data key="d2">Tbc1d17</data>
  <data key="d3">False</data>
  <data key="d4">Tbc1d17</data>
  <data key="d5">-</data>
  <data key="d6">Yes</data>
</node>
<node id="9421">
  <data key="d0">9421</data>
  <data key="d1">Sh2b1</data>
  <data key="d2">Sh2b1</data>
  <data key="d3">False</data>
  <data key="d4">Sh2b1</data>
  <data key="d5">-</data>
  <data key="d6">Yes</data>
</node>
<node id="9419">
  <data key="d0">9419</data>
  <data key="d1">Scrib</data>
  <data key="d2">Scrib</data>
  <data key="d3">False</data>
  <data key="d4">Scrib</data>
  <data key="d5">-</data>
  <data key="d6">Yes</data>
</node>
<node id="9417">
  <data key="d0">9417</data>
  <data key="d1">Nme4</data>
  <data key="d2">Nme4</data>
  <data key="d3">False</data>
  <data key="d4">Nme4</data>
  <data key="d5">-</data>
  <data key="d6">Yes</data>
</node>
<node id="9415">
  <data key="d0">9415</data>
  <data key="d1">Med25</data>
  <data key="d2">Med25</data>
  <data key="d3">False</data>
  <data key="d4">Med25</data>
  <data key="d5">-</data>
  <data key="d6">Yes</data>
</node>
<node id="9413">
  <data key="d0">9413</data>
  <data key="d1">Mamstr</data>
  <data key="d2">Mamstr</data>
  <data key="d3">False</data>
  <data key="d4">Mamstr</data>
  <data key="d5">-</data>
  <data key="d6">Yes</data>
</node>
<node id="9411">
  <data key="d0">9411</data>
  <data key="d1">Maf1</data>
  <data key="d2">Maf1</data>
  <data key="d3">False</data>
  <data key="d4">Maf1</data>
  <data key="d5">-</data>
  <data key="d6">Yes</data>
</node>
<node id="9409">
  <data key="d0">9409</data>
  <data key="d1">Fuz</data>
  <data key="d2">Fuz</data>
  <data key="d3">False</data>
  <data key="d4">Fuz</data>
  <data key="d5">-</data>
  <data key="d6">Yes</data>
</node>
<node id="9407">
  <data key="d0">9407</data>
  <data key="d1">Fam168a</data>
  <data key="d2">Fam168a</data>
  <data key="d3">False</data>
  <data key="d4">Fam168a</data>
  <data key="d5">-</data>
  <data key="d6">Yes</data>
</node>
<node id="9405">
  <data key="d0">9405</data>
  <data key="d1">Bola1</data>
  <data key="d2">Bola1</data>
  <data key="d3">False</data>
  <data key="d4">Bola1</data>
  <data key="d5">-</data>
  <data key="d6">Yes</data>
</node>
<node id="9403">
  <data key="d0">9403</data>
  <data key="d1">Bcat2</data>
  <data key="d2">Bcat2</data>
  <data key="d3">False</data>
  <data key="d4">Bcat2</data>
  <data key="d5">-</data>
  <data key="d6">Yes</data>
</node>
<node id="9401">
  <data key="d0">9401</data>
  <data key="d1">Apba3</data>
  <data key="d2">Apba3</data>
  <data key="d3">False</data>
  <data key="d4">Apba3</data>
  <data key="d5">-</data>
  <data key="d6">Yes</data>
</node>
<node id="9399">
  <data key="d0">9399</data>
  <data key="d1">Tspan5</data>
  <data key="d2">Tspan5</data>
  <data key="d3">False</data>
  <data key="d4">Tspan5</data>
  <data key="d5">-</data>
  <data key="d6">Yes</data>
</node>
<node id="9397">
  <data key="d0">9397</data>
  <data key="d1">Sema5a</data>
  <data key="d2">Sema5a</data>
  <data key="d3">False</data>
  <data key="d4">Sema5a</data>
  <data key="d5">-</data>
  <data key="d6">Yes</data>
</node>
<node id="9395">
  <data key="d0">9395</data>
  <data key="d1">Nrg1</data>
  <data key="d2">Nrg1</data>
  <data key="d3">False</data>
  <data key="d4">Nrg1</data>
  <data key="d5">-</data>
  <data key="d6">Yes</data>
</node>
<node id="9393">
  <data key="d0">9393</data>
  <data key="d1">Myof</data>
  <data key="d2">Myof</data>
  <data key="d3">False</data>
  <data key="d4">Myof</data>
  <data key="d5">-</data>
  <data key="d6">Yes</data>
</node>
<node id="9391">
  <data key="d0">9391</data>
  <data key="d1">Dpyd</data>
  <data key="d2">Dpyd</data>
  <data key="d3">False</data>
  <data key="d4">Dpyd</data>
  <data key="d5">-</data>
  <data key="d6">Yes</data>
</node>
<node id="9389">
  <data key="d0">9389</data>
  <data key="d1">Csgalnact1</data>
  <data key="d2">Csgalnact1</data>
  <data key="d3">False</data>
  <data key="d4">Csgalnact1</data>
  <data key="d5">-</data>
  <data key="d6">Yes</data>
</node>
<node id="9387">
  <data key="d0">9387</data>
  <data key="d1">Aff3</data>
  <data key="d2">Aff3</data>
  <data key="d3">False</data>
  <data key="d4">Aff3</data>
  <data key="d5">-</data>
  <data key="d6">Yes</data>
</node>
<node id="9385">
  <data key="d0">9385</data>
  <data key="d1">Itgbl1</data>
  <data key="d2">Itgbl1</data>
  <data key="d3">False</data>
  <data key="d4">Itgbl1</data>
  <data key="d5">-</data>
  <data key="d6">Yes</data>
</node>
<node id="9383">
  <data key="d0">9383</data>
  <data key="d1">Prkcq</data>
  <data key="d2">Prkcq</data>
  <data key="d3">False</data>
  <data key="d4">Prkcq</data>
  <data key="d5">-</data>
  <data key="d6">Yes</data>
</node>
<node id="9381">
  <data key="d0">9381</data>
  <data key="d1">Lcp2</data>
  <data key="d2">Lcp2</data>
  <data key="d3">False</data>
  <data key="d4">Lcp2</data>
  <data key="d5">-</data>
  <data key="d6">Yes</data>
</node>
<node id="9379">
  <data key="d0">9379</data>
  <data key="d1">Tspan3</data>
  <data key="d2">Tspan3</data>
  <data key="d3">False</data>
  <data key="d4">Tspan3</data>
  <data key="d5">-</data>
  <data key="d6">Yes</data>
</node>
<node id="9377">
  <data key="d0">9377</data>
  <data key="d1">Psmb8</data>
  <data key="d2">Psmb8</data>
  <data key="d3">False</data>
  <data key="d4">Psmb8</data>
  <data key="d5">-</data>
  <data key="d6">Yes</data>
</node>
<node id="9375">
  <data key="d0">9375</data>
  <data key="d1">Mr1</data>
  <data key="d2">Mr1</data>
  <data key="d3">False</data>
  <data key="d4">Mr1</data>
  <data key="d5">-</data>
  <data key="d6">Yes</data>
</node>
<node id="9373">
  <data key="d0">9373</data>
  <data key="d1">Btn2a2</data>
  <data key="d2">Btn2a2</data>
  <data key="d3">False</data>
  <data key="d4">Btn2a2</data>
  <data key="d5">-</data>
  <data key="d6">Yes</data>
</node>
<node id="9371">
  <data key="d0">9371</data>
  <data key="d1">H2-eb2</data>
  <data key="d2">H2-eb2</data>
  <data key="d3">False</data>
  <data key="d4">H2-eb2</data>
  <data key="d5">-</data>
  <data key="d6">Yes</data>
</node>
<node id="9369">
  <data key="d0">9369</data>
  <data key="d1">H2-dmb2</data>
  <data key="d2">H2-dmb2</data>
  <data key="d3">False</data>
  <data key="d4">H2-dmb2</data>
  <data key="d5">-</data>
  <data key="d6">Yes</data>
</node>
<node id="9367">
  <data key="d0">9367</data>
  <data key="d1">Txndc17</data>
  <data key="d2">Txndc17</data>
  <data key="d3">False</data>
  <data key="d4">Txndc17</data>
  <data key="d5">-</data>
  <data key="d6">Yes</data>
</node>
<node id="9365">
  <data key="d0">9365</data>
  <data key="d1">Ttc23l</data>
  <data key="d2">Ttc23l</data>
  <data key="d3">False</data>
  <data key="d4">Ttc23l</data>
  <data key="d5">-</data>
  <data key="d6">Yes</data>
</node>
<node id="9363">
  <data key="d0">9363</data>
  <data key="d1">Tbcel</data>
  <data key="d2">Tbcel</data>
  <data key="d3">False</data>
  <data key="d4">Tbcel</data>
  <data key="d5">-</data>
  <data key="d6">Yes</data>
</node>
<node id="9361">
  <data key="d0">9361</data>
  <data key="d1">Strn4</data>
  <data key="d2">Strn4</data>
  <data key="d3">False</data>
  <data key="d4">Strn4</data>
  <data key="d5">-</data>
  <data key="d6">Yes</data>
</node>
<node id="9359">
  <data key="d0">9359</data>
  <data key="d1">Prkcg</data>
  <data key="d2">Prkcg</data>
  <data key="d3">False</data>
  <data key="d4">Prkcg</data>
  <data key="d5">-</data>
  <data key="d6">Yes</data>
</node>
<node id="9357">
  <data key="d0">9357</data>
  <data key="d1">Polrmt</data>
  <data key="d2">Polrmt</data>
  <data key="d3">False</data>
  <data key="d4">Polrmt</data>
  <data key="d5">-</data>
  <data key="d6">Yes</data>
</node>
<node id="9355">
  <data key="d0">9355</data>
  <data key="d1">Poll</data>
  <data key="d2">Poll</data>
  <data key="d3">False</data>
  <data key="d4">Poll</data>
  <data key="d5">-</data>
  <data key="d6">Yes</data>
</node>
<node id="9353">
  <data key="d0">9353</data>
  <data key="d1">Pick1</data>
  <data key="d2">Pick1</data>
  <data key="d3">False</data>
  <data key="d4">Pick1</data>
  <data key="d5">-</data>
  <data key="d6">Yes</data>
</node>
<node id="9351">
  <data key="d0">9351</data>
  <data key="d1">Mapre3</data>
  <data key="d2">Mapre3</data>
  <data key="d3">False</data>
  <data key="d4">Mapre3</data>
  <data key="d5">-</data>
  <data key="d6">Yes</data>
</node>
<node id="9349">
  <data key="d0">9349</data>
  <data key="d1">Mapk10</data>
  <data key="d2">Mapk10</data>
  <data key="d3">False</data>
  <data key="d4">Mapk10</data>
  <data key="d5">-</data>
  <data key="d6">Yes</data>
</node>
<node id="9347">
  <data key="d0">9347</data>
  <data key="d1">Enkur</data>
  <data key="d2">Enkur</data>
  <data key="d3">False</data>
  <data key="d4">Enkur</data>
  <data key="d5">-</data>
  <data key="d6">Yes</data>
</node>
<node id="9345">
  <data key="d0">9345</data>
  <data key="d1">Endov</data>
  <data key="d2">Endov</data>
  <data key="d3">False</data>
  <data key="d4">Endov</data>
  <data key="d5">-</data>
  <data key="d6">Yes</data>
</node>
<node id="9343">
  <data key="d0">9343</data>
  <data key="d1">5730480h06rik</data>
  <data key="d2">5730480h06rik</data>
  <data key="d3">False</data>
  <data key="d4">5730480h06rik</data>
  <data key="d5">-</data>
  <data key="d6">Yes</data>
</node>
<node id="9341">
  <data key="d0">9341</data>
  <data key="d1">4933427d14rik</data>
  <data key="d2">4933427d14rik</data>
  <data key="d3">False</data>
  <data key="d4">4933427d14rik</data>
  <data key="d5">-</data>
  <data key="d6">Yes</data>
</node>
<node id="9339">
  <data key="d0">9339</data>
  <data key="d1">Zdhhc1</data>
  <data key="d2">Zdhhc1</data>
  <data key="d3">False</data>
  <data key="d4">Zdhhc1</data>
  <data key="d5">-</data>
  <data key="d6">Yes</data>
</node>
<node id="9337">
  <data key="d0">9337</data>
  <data key="d1">Swsap1</data>
  <data key="d2">Swsap1</data>
  <data key="d3">False</data>
  <data key="d4">Swsap1</data>
  <data key="d5">-</data>
  <data key="d6">Yes</data>
</node>
<node id="9335">
  <data key="d0">9335</data>
  <data key="d1">Riiad1</data>
  <data key="d2">Riiad1</data>
  <data key="d3">False</data>
  <data key="d4">Riiad1</data>
  <data key="d5">-</data>
  <data key="d6">Yes</data>
</node>
<node id="9333">
  <data key="d0">9333</data>
  <data key="d1">Psmb7</data>
  <data key="d2">Psmb7</data>
  <data key="d3">False</data>
  <data key="d4">Psmb7</data>
  <data key="d5">-</data>
  <data key="d6">Yes</data>
</node>
<node id="9331">
  <data key="d0">9331</data>
  <data key="d1">Ly6g5c</data>
  <data key="d2">Ly6g5c</data>
  <data key="d3">False</data>
  <data key="d4">Ly6g5c</data>
  <data key="d5">-</data>
  <data key="d6">Yes</data>
</node>
<node id="9329">
  <data key="d0">9329</data>
  <data key="d1">Itfg2</data>
  <data key="d2">Itfg2</data>
  <data key="d3">False</data>
  <data key="d4">Itfg2</data>
  <data key="d5">-</data>
  <data key="d6">Yes</data>
</node>
<node id="9327">
  <data key="d0">9327</data>
  <data key="d1">Iqch</data>
  <data key="d2">Iqch</data>
  <data key="d3">False</data>
  <data key="d4">Iqch</data>
  <data key="d5">-</data>
  <data key="d6">Yes</data>
</node>
<node id="9325">
  <data key="d0">9325</data>
  <data key="d1">Ip6k2</data>
  <data key="d2">Ip6k2</data>
  <data key="d3">False</data>
  <data key="d4">Ip6k2</data>
  <data key="d5">-</data>
  <data key="d6">Yes</data>
</node>
<node id="9323">
  <data key="d0">9323</data>
  <data key="d1">Camk2a</data>
  <data key="d2">Camk2a</data>
  <data key="d3">False</data>
  <data key="d4">Camk2a</data>
  <data key="d5">-</data>
  <data key="d6">Yes</data>
</node>
<node id="9321">
  <data key="d0">9321</data>
  <data key="d1">Baiap3</data>
  <data key="d2">Baiap3</data>
  <data key="d3">False</data>
  <data key="d4">Baiap3</data>
  <data key="d5">-</data>
  <data key="d6">Yes</data>
</node>
<node id="9319">
  <data key="d0">9319</data>
  <data key="d1">Armc9</data>
  <data key="d2">Armc9</data>
  <data key="d3">False</data>
  <data key="d4">Armc9</data>
  <data key="d5">-</data>
  <data key="d6">Yes</data>
</node>
<node id="9317">
  <data key="d0">9317</data>
  <data key="d1">Vrk3</data>
  <data key="d2">Vrk3</data>
  <data key="d3">False</data>
  <data key="d4">Vrk3</data>
  <data key="d5">-</data>
  <data key="d6">Yes</data>
</node>
<node id="9315">
  <data key="d0">9315</data>
  <data key="d1">Fbrs</data>
  <data key="d2">Fbrs</data>
  <data key="d3">False</data>
  <data key="d4">Fbrs</data>
  <data key="d5">-</data>
  <data key="d6">Yes</data>
</node>
<node id="9313">
  <data key="d0">9313</data>
  <data key="d1">Vgf</data>
  <data key="d2">Vgf</data>
  <data key="d3">False</data>
  <data key="d4">Vgf</data>
  <data key="d5">-</data>
  <data key="d6">Yes</data>
</node>
<node id="9311">
  <data key="d0">9311</data>
  <data key="d1">Kcnq2</data>
  <data key="d2">Kcnq2</data>
  <data key="d3">False</data>
  <data key="d4">Kcnq2</data>
  <data key="d5">-</data>
  <data key="d6">Yes</data>
</node>
<node id="9309">
  <data key="d0">9309</data>
  <data key="d1">Glra1</data>
  <data key="d2">Glra1</data>
  <data key="d3">False</data>
  <data key="d4">Glra1</data>
  <data key="d5">-</data>
  <data key="d6">Yes</data>
</node>
<node id="9307">
  <data key="d0">9307</data>
  <data key="d1">Cartpt</data>
  <data key="d2">Cartpt</data>
  <data key="d3">False</data>
  <data key="d4">Cartpt</data>
  <data key="d5">-</data>
  <data key="d6">Yes</data>
</node>
<node id="9305">
  <data key="d0">9305</data>
  <data key="d1">Slc25a27</data>
  <data key="d2">Slc25a27</data>
  <data key="d3">False</data>
  <data key="d4">Slc25a27</data>
  <data key="d5">-</data>
  <data key="d6">Yes</data>
</node>
<node id="9303">
  <data key="d0">9303</data>
  <data key="d1">S100a6</data>
  <data key="d2">S100a6</data>
  <data key="d3">False</data>
  <data key="d4">S100a6</data>
  <data key="d5">-</data>
  <data key="d6">Yes</data>
</node>
<node id="9301">
  <data key="d0">9301</data>
  <data key="d1">Optn</data>
  <data key="d2">Optn</data>
  <data key="d3">False</data>
  <data key="d4">Optn</data>
  <data key="d5">-</data>
  <data key="d6">Yes</data>
</node>
<node id="9299">
  <data key="d0">9299</data>
  <data key="d1">Crhr1</data>
  <data key="d2">Crhr1</data>
  <data key="d3">False</data>
  <data key="d4">Crhr1</data>
  <data key="d5">-</data>
  <data key="d6">Yes</data>
</node>
<node id="9297">
  <data key="d0">9297</data>
  <data key="d1">Ccr5</data>
  <data key="d2">Ccr5</data>
  <data key="d3">False</data>
  <data key="d4">Ccr5</data>
  <data key="d5">-</data>
  <data key="d6">Yes</data>
</node>
<node id="9295">
  <data key="d0">9295</data>
  <data key="d1">Pex5l</data>
  <data key="d2">Pex5l</data>
  <data key="d3">False</data>
  <data key="d4">Pex5l</data>
  <data key="d5">-</data>
  <data key="d6">Yes</data>
</node>
<node id="9293">
  <data key="d0">9293</data>
  <data key="d1">Nsmce2</data>
  <data key="d2">Nsmce2</data>
  <data key="d3">False</data>
  <data key="d4">Nsmce2</data>
  <data key="d5">-</data>
  <data key="d6">Yes</data>
</node>
<node id="9291">
  <data key="d0">9291</data>
  <data key="d1">Marchf1</data>
  <data key="d2">Marchf1</data>
  <data key="d3">False</data>
  <data key="d4">Marchf1</data>
  <data key="d5">-</data>
  <data key="d6">Yes</data>
</node>
<node id="9289">
  <data key="d0">9289</data>
  <data key="d1">Lyst</data>
  <data key="d2">Lyst</data>
  <data key="d3">False</data>
  <data key="d4">Lyst</data>
  <data key="d5">-</data>
  <data key="d6">Yes</data>
</node>
<node id="9287">
  <data key="d0">9287</data>
  <data key="d1">Fmnl2</data>
  <data key="d2">Fmnl2</data>
  <data key="d3">False</data>
  <data key="d4">Fmnl2</data>
  <data key="d5">-</data>
  <data key="d6">Yes</data>
</node>
<node id="9285">
  <data key="d0">9285</data>
  <data key="d1">Fam167a</data>
  <data key="d2">Fam167a</data>
  <data key="d3">False</data>
  <data key="d4">Fam167a</data>
  <data key="d5">-</data>
  <data key="d6">Yes</data>
</node>
<node id="9283">
  <data key="d0">9283</data>
  <data key="d1">Cep85l</data>
  <data key="d2">Cep85l</data>
  <data key="d3">False</data>
  <data key="d4">Cep85l</data>
  <data key="d5">-</data>
  <data key="d6">Yes</data>
</node>
<node id="9281">
  <data key="d0">9281</data>
  <data key="d1">Wipf1</data>
  <data key="d2">Wipf1</data>
  <data key="d3">False</data>
  <data key="d4">Wipf1</data>
  <data key="d5">-</data>
  <data key="d6">Yes</data>
</node>
<node id="9279">
  <data key="d0">9279</data>
  <data key="d1">Maob</data>
  <data key="d2">Maob</data>
  <data key="d3">False</data>
  <data key="d4">Maob</data>
  <data key="d5">-</data>
  <data key="d6">Yes</data>
</node>
<node id="9277">
  <data key="d0">9277</data>
  <data key="d1">Hsd17b2</data>
  <data key="d2">Hsd17b2</data>
  <data key="d3">False</data>
  <data key="d4">Hsd17b2</data>
  <data key="d5">-</data>
  <data key="d6">Yes</data>
</node>
<node id="9275">
  <data key="d0">9275</data>
  <data key="d1">Unc5a</data>
  <data key="d2">Unc5a</data>
  <data key="d3">False</data>
  <data key="d4">Unc5a</data>
  <data key="d5">-</data>
  <data key="d6">Yes</data>
</node>
<node id="9273">
  <data key="d0">9273</data>
  <data key="d1">Tspan9</data>
  <data key="d2">Tspan9</data>
  <data key="d3">False</data>
  <data key="d4">Tspan9</data>
  <data key="d5">-</data>
  <data key="d6">Yes</data>
</node>
<node id="9271">
  <data key="d0">9271</data>
  <data key="d1">Megf6</data>
  <data key="d2">Megf6</data>
  <data key="d3">False</data>
  <data key="d4">Megf6</data>
  <data key="d5">-</data>
  <data key="d6">Yes</data>
</node>
<node id="9269">
  <data key="d0">9269</data>
  <data key="d1">Mcf2l</data>
  <data key="d2">Mcf2l</data>
  <data key="d3">False</data>
  <data key="d4">Mcf2l</data>
  <data key="d5">-</data>
  <data key="d6">Yes</data>
</node>
<node id="9267">
  <data key="d0">9267</data>
  <data key="d1">Itga11</data>
  <data key="d2">Itga11</data>
  <data key="d3">False</data>
  <data key="d4">Itga11</data>
  <data key="d5">-</data>
  <data key="d6">Yes</data>
</node>
<node id="9265">
  <data key="d0">9265</data>
  <data key="d1">Gramd1b</data>
  <data key="d2">Gramd1b</data>
  <data key="d3">False</data>
  <data key="d4">Gramd1b</data>
  <data key="d5">-</data>
  <data key="d6">Yes</data>
</node>
<node id="9263">
  <data key="d0">9263</data>
  <data key="d1">Dpysl5</data>
  <data key="d2">Dpysl5</data>
  <data key="d3">False</data>
  <data key="d4">Dpysl5</data>
  <data key="d5">-</data>
  <data key="d6">Yes</data>
</node>
<node id="9261">
  <data key="d0">9261</data>
  <data key="d1">Csmd2</data>
  <data key="d2">Csmd2</data>
  <data key="d3">False</data>
  <data key="d4">Csmd2</data>
  <data key="d5">-</data>
  <data key="d6">Yes</data>
</node>
<node id="9259">
  <data key="d0">9259</data>
  <data key="d1">Cdc42bpg</data>
  <data key="d2">Cdc42bpg</data>
  <data key="d3">False</data>
  <data key="d4">Cdc42bpg</data>
  <data key="d5">-</data>
  <data key="d6">Yes</data>
</node>
<node id="9257">
  <data key="d0">9257</data>
  <data key="d1">Agap1</data>
  <data key="d2">Agap1</data>
  <data key="d3">False</data>
  <data key="d4">Agap1</data>
  <data key="d5">-</data>
  <data key="d6">Yes</data>
</node>
<node id="9255">
  <data key="d0">9255</data>
  <data key="d1">Tnfsf8</data>
  <data key="d2">Tnfsf8</data>
  <data key="d3">False</data>
  <data key="d4">Tnfsf8</data>
  <data key="d5">-</data>
  <data key="d6">Yes</data>
</node>
<node id="9253">
  <data key="d0">9253</data>
  <data key="d1">Paqr5</data>
  <data key="d2">Paqr5</data>
  <data key="d3">False</data>
  <data key="d4">Paqr5</data>
  <data key="d5">-</data>
  <data key="d6">Yes</data>
</node>
<node id="9251">
  <data key="d0">9251</data>
  <data key="d1">Olr1</data>
  <data key="d2">Olr1</data>
  <data key="d3">False</data>
  <data key="d4">Olr1</data>
  <data key="d5">-</data>
  <data key="d6">Yes</data>
</node>
<node id="9249">
  <data key="d0">9249</data>
  <data key="d1">Mbnl3</data>
  <data key="d2">Mbnl3</data>
  <data key="d3">False</data>
  <data key="d4">Mbnl3</data>
  <data key="d5">-</data>
  <data key="d6">Yes</data>
</node>
<node id="9247">
  <data key="d0">9247</data>
  <data key="d1">Lgr4</data>
  <data key="d2">Lgr4</data>
  <data key="d3">False</data>
  <data key="d4">Lgr4</data>
  <data key="d5">-</data>
  <data key="d6">Yes</data>
</node>
<node id="9245">
  <data key="d0">9245</data>
  <data key="d1">Ifit2</data>
  <data key="d2">Ifit2</data>
  <data key="d3">False</data>
  <data key="d4">Ifit2</data>
  <data key="d5">-</data>
  <data key="d6">Yes</data>
</node>
<node id="9243">
  <data key="d0">9243</data>
  <data key="d1">Fstl5</data>
  <data key="d2">Fstl5</data>
  <data key="d3">False</data>
  <data key="d4">Fstl5</data>
  <data key="d5">-</data>
  <data key="d6">Yes</data>
</node>
<node id="9241">
  <data key="d0">9241</data>
  <data key="d1">Evi5l</data>
  <data key="d2">Evi5l</data>
  <data key="d3">False</data>
  <data key="d4">Evi5l</data>
  <data key="d5">-</data>
  <data key="d6">Yes</data>
</node>
<node id="9239">
  <data key="d0">9239</data>
  <data key="d1">Crybg1</data>
  <data key="d2">Crybg1</data>
  <data key="d3">False</data>
  <data key="d4">Crybg1</data>
  <data key="d5">-</data>
  <data key="d6">Yes</data>
</node>
<node id="9237">
  <data key="d0">9237</data>
  <data key="d1">Crispld1</data>
  <data key="d2">Crispld1</data>
  <data key="d3">False</data>
  <data key="d4">Crispld1</data>
  <data key="d5">-</data>
  <data key="d6">Yes</data>
</node>
<node id="9235">
  <data key="d0">9235</data>
  <data key="d1">Aoah</data>
  <data key="d2">Aoah</data>
  <data key="d3">False</data>
  <data key="d4">Aoah</data>
  <data key="d5">-</data>
  <data key="d6">Yes</data>
</node>
<node id="9233">
  <data key="d0">9233</data>
  <data key="d1">Sat1</data>
  <data key="d2">Sat1</data>
  <data key="d3">False</data>
  <data key="d4">Sat1</data>
  <data key="d5">-</data>
  <data key="d6">Yes</data>
</node>
<node id="9231">
  <data key="d0">9231</data>
  <data key="d1">Gk</data>
  <data key="d2">Gk</data>
  <data key="d3">False</data>
  <data key="d4">Gk</data>
  <data key="d5">-</data>
  <data key="d6">Yes</data>
</node>
<node id="9229">
  <data key="d0">9229</data>
  <data key="d1">Fabp3</data>
  <data key="d2">Fabp3</data>
  <data key="d3">False</data>
  <data key="d4">Fabp3</data>
  <data key="d5">-</data>
  <data key="d6">Yes</data>
</node>
<node id="9227">
  <data key="d0">9227</data>
  <data key="d1">Cyp4a32</data>
  <data key="d2">Cyp4a32</data>
  <data key="d3">False</data>
  <data key="d4">Cyp4a32</data>
  <data key="d5">-</data>
  <data key="d6">Yes</data>
</node>
<node id="9225">
  <data key="d0">9225</data>
  <data key="d1">Cyp4a31</data>
  <data key="d2">Cyp4a31</data>
  <data key="d3">False</data>
  <data key="d4">Cyp4a31</data>
  <data key="d5">-</data>
  <data key="d6">Yes</data>
</node>
<node id="9223">
  <data key="d0">9223</data>
  <data key="d1">Cyp4a10</data>
  <data key="d2">Cyp4a10</data>
  <data key="d3">False</data>
  <data key="d4">Cyp4a10</data>
  <data key="d5">-</data>
  <data key="d6">Yes</data>
</node>
<node id="9221">
  <data key="d0">9221</data>
  <data key="d1">Apobr</data>
  <data key="d2">Apobr</data>
  <data key="d3">False</data>
  <data key="d4">Apobr</data>
  <data key="d5">-</data>
  <data key="d6">Yes</data>
</node>
<node id="9219">
  <data key="d0">9219</data>
  <data key="d1">Acox2</data>
  <data key="d2">Acox2</data>
  <data key="d3">False</data>
  <data key="d4">Acox2</data>
  <data key="d5">-</data>
  <data key="d6">Yes</data>
</node>
<node id="9217">
  <data key="d0">9217</data>
  <data key="d1">Zfp532</data>
  <data key="d2">Zfp532</data>
  <data key="d3">False</data>
  <data key="d4">Zfp532</data>
  <data key="d5">-</data>
  <data key="d6">Yes</data>
</node>
<node id="9215">
  <data key="d0">9215</data>
  <data key="d1">Vwa3b</data>
  <data key="d2">Vwa3b</data>
  <data key="d3">False</data>
  <data key="d4">Vwa3b</data>
  <data key="d5">-</data>
  <data key="d6">Yes</data>
</node>
<node id="9213">
  <data key="d0">9213</data>
  <data key="d1">Traf3</data>
  <data key="d2">Traf3</data>
  <data key="d3">False</data>
  <data key="d4">Traf3</data>
  <data key="d5">-</data>
  <data key="d6">Yes</data>
</node>
<node id="9211">
  <data key="d0">9211</data>
  <data key="d1">Tnfrsf13b</data>
  <data key="d2">Tnfrsf13b</data>
  <data key="d3">False</data>
  <data key="d4">Tnfrsf13b</data>
  <data key="d5">-</data>
  <data key="d6">Yes</data>
</node>
<node id="9209">
  <data key="d0">9209</data>
  <data key="d1">Scaper</data>
  <data key="d2">Scaper</data>
  <data key="d3">False</data>
  <data key="d4">Scaper</data>
  <data key="d5">-</data>
  <data key="d6">Yes</data>
</node>
<node id="9207">
  <data key="d0">9207</data>
  <data key="d1">Plek</data>
  <data key="d2">Plek</data>
  <data key="d3">False</data>
  <data key="d4">Plek</data>
  <data key="d5">-</data>
  <data key="d6">Yes</data>
</node>
<node id="9205">
  <data key="d0">9205</data>
  <data key="d1">Pik3r6</data>
  <data key="d2">Pik3r6</data>
  <data key="d3">False</data>
  <data key="d4">Pik3r6</data>
  <data key="d5">-</data>
  <data key="d6">Yes</data>
</node>
<node id="9203">
  <data key="d0">9203</data>
  <data key="d1">Pdzd2</data>
  <data key="d2">Pdzd2</data>
  <data key="d3">False</data>
  <data key="d4">Pdzd2</data>
  <data key="d5">-</data>
  <data key="d6">Yes</data>
</node>
<node id="9201">
  <data key="d0">9201</data>
  <data key="d1">Lat2</data>
  <data key="d2">Lat2</data>
  <data key="d3">False</data>
  <data key="d4">Lat2</data>
  <data key="d5">-</data>
  <data key="d6">Yes</data>
</node>
<node id="9199">
  <data key="d0">9199</data>
  <data key="d1">Il21r</data>
  <data key="d2">Il21r</data>
  <data key="d3">False</data>
  <data key="d4">Il21r</data>
  <data key="d5">-</data>
  <data key="d6">Yes</data>
</node>
<node id="9197">
  <data key="d0">9197</data>
  <data key="d1">H2bc14</data>
  <data key="d2">H2bc14</data>
  <data key="d3">False</data>
  <data key="d4">H2bc14</data>
  <data key="d5">-</data>
  <data key="d6">Yes</data>
</node>
<node id="9195">
  <data key="d0">9195</data>
  <data key="d1">Cotl1</data>
  <data key="d2">Cotl1</data>
  <data key="d3">False</data>
  <data key="d4">Cotl1</data>
  <data key="d5">-</data>
  <data key="d6">Yes</data>
</node>
<node id="9193">
  <data key="d0">9193</data>
  <data key="d1">Anks1b</data>
  <data key="d2">Anks1b</data>
  <data key="d3">False</data>
  <data key="d4">Anks1b</data>
  <data key="d5">-</data>
  <data key="d6">Yes</data>
</node>
<node id="9191">
  <data key="d0">9191</data>
  <data key="d1">Lrrk1</data>
  <data key="d2">Lrrk1</data>
  <data key="d3">False</data>
  <data key="d4">Lrrk1</data>
  <data key="d5">-</data>
  <data key="d6">Yes</data>
</node>
<node id="9189">
  <data key="d0">9189</data>
  <data key="d1">Snapc1l</data>
  <data key="d2">Snapc1l</data>
  <data key="d3">False</data>
  <data key="d4">Snapc1l</data>
  <data key="d5">-</data>
  <data key="d6">Yes</data>
</node>
<node id="9187">
  <data key="d0">9187</data>
  <data key="d1">Snapc1</data>
  <data key="d2">Snapc1</data>
  <data key="d3">False</data>
  <data key="d4">Snapc1</data>
  <data key="d5">-</data>
  <data key="d6">Yes</data>
</node>
<node id="9185">
  <data key="d0">9185</data>
  <data key="d1">Rptor</data>
  <data key="d2">Rptor</data>
  <data key="d3">False</data>
  <data key="d4">Rptor</data>
  <data key="d5">-</data>
  <data key="d6">Yes</data>
</node>
<node id="9183">
  <data key="d0">9183</data>
  <data key="d1">Ptgir</data>
  <data key="d2">Ptgir</data>
  <data key="d3">False</data>
  <data key="d4">Ptgir</data>
  <data key="d5">-</data>
  <data key="d6">Yes</data>
</node>
<node id="9181">
  <data key="d0">9181</data>
  <data key="d1">Hpgds</data>
  <data key="d2">Hpgds</data>
  <data key="d3">False</data>
  <data key="d4">Hpgds</data>
  <data key="d5">-</data>
  <data key="d6">Yes</data>
</node>
<node id="9179">
  <data key="d0">9179</data>
  <data key="d1">Wscd2</data>
  <data key="d2">Wscd2</data>
  <data key="d3">False</data>
  <data key="d4">Wscd2</data>
  <data key="d5">-</data>
  <data key="d6">Yes</data>
</node>
<node id="9177">
  <data key="d0">9177</data>
  <data key="d1">Wnt3</data>
  <data key="d2">Wnt3</data>
  <data key="d3">False</data>
  <data key="d4">Wnt3</data>
  <data key="d5">-</data>
  <data key="d6">Yes</data>
</node>
<node id="9175">
  <data key="d0">9175</data>
  <data key="d1">Tusc3</data>
  <data key="d2">Tusc3</data>
  <data key="d3">False</data>
  <data key="d4">Tusc3</data>
  <data key="d5">-</data>
  <data key="d6">Yes</data>
</node>
<node id="9173">
  <data key="d0">9173</data>
  <data key="d1">Sil1</data>
  <data key="d2">Sil1</data>
  <data key="d3">False</data>
  <data key="d4">Sil1</data>
  <data key="d5">-</data>
  <data key="d6">Yes</data>
</node>
<node id="9171">
  <data key="d0">9171</data>
  <data key="d1">Lyrm9</data>
  <data key="d2">Lyrm9</data>
  <data key="d3">False</data>
  <data key="d4">Lyrm9</data>
  <data key="d5">-</data>
  <data key="d6">Yes</data>
</node>
<node id="9169">
  <data key="d0">9169</data>
  <data key="d1">Fgd6</data>
  <data key="d2">Fgd6</data>
  <data key="d3">False</data>
  <data key="d4">Fgd6</data>
  <data key="d5">-</data>
  <data key="d6">Yes</data>
</node>
<node id="9167">
  <data key="d0">9167</data>
  <data key="d1">Ap4s1</data>
  <data key="d2">Ap4s1</data>
  <data key="d3">False</data>
  <data key="d4">Ap4s1</data>
  <data key="d5">-</data>
  <data key="d6">Yes</data>
</node>
<node id="9165">
  <data key="d0">9165</data>
  <data key="d1">Myt1l</data>
  <data key="d2">Myt1l</data>
  <data key="d3">False</data>
  <data key="d4">Myt1l</data>
  <data key="d5">-</data>
  <data key="d6">Yes</data>
</node>
<node id="9163">
  <data key="d0">9163</data>
  <data key="d1">Itpr2</data>
  <data key="d2">Itpr2</data>
  <data key="d3">False</data>
  <data key="d4">Itpr2</data>
  <data key="d5">-</data>
  <data key="d6">Yes</data>
</node>
<node id="9161">
  <data key="d0">9161</data>
  <data key="d1">Carmil1</data>
  <data key="d2">Carmil1</data>
  <data key="d3">False</data>
  <data key="d4">Carmil1</data>
  <data key="d5">-</data>
  <data key="d6">Yes</data>
</node>
<node id="9159">
  <data key="d0">9159</data>
  <data key="d1">Spats2l</data>
  <data key="d2">Spats2l</data>
  <data key="d3">False</data>
  <data key="d4">Spats2l</data>
  <data key="d5">-</data>
  <data key="d6">Yes</data>
</node>
<node id="9157">
  <data key="d0">9157</data>
  <data key="d1">Rnf150</data>
  <data key="d2">Rnf150</data>
  <data key="d3">False</data>
  <data key="d4">Rnf150</data>
  <data key="d5">-</data>
  <data key="d6">Yes</data>
</node>
<node id="9155">
  <data key="d0">9155</data>
  <data key="d1">Prickle2</data>
  <data key="d2">Prickle2</data>
  <data key="d3">False</data>
  <data key="d4">Prickle2</data>
  <data key="d5">-</data>
  <data key="d6">Yes</data>
</node>
<node id="9153">
  <data key="d0">9153</data>
  <data key="d1">Macrod2</data>
  <data key="d2">Macrod2</data>
  <data key="d3">False</data>
  <data key="d4">Macrod2</data>
  <data key="d5">-</data>
  <data key="d6">Yes</data>
</node>
<node id="9151">
  <data key="d0">9151</data>
  <data key="d1">Flna</data>
  <data key="d2">Flna</data>
  <data key="d3">False</data>
  <data key="d4">Flna</data>
  <data key="d5">-</data>
  <data key="d6">Yes</data>
</node>
<node id="9149">
  <data key="d0">9149</data>
  <data key="d1">Fam110b</data>
  <data key="d2">Fam110b</data>
  <data key="d3">False</data>
  <data key="d4">Fam110b</data>
  <data key="d5">-</data>
  <data key="d6">Yes</data>
</node>
<node id="9147">
  <data key="d0">9147</data>
  <data key="d1">Chn1</data>
  <data key="d2">Chn1</data>
  <data key="d3">False</data>
  <data key="d4">Chn1</data>
  <data key="d5">-</data>
  <data key="d6">Yes</data>
</node>
<node id="9145">
  <data key="d0">9145</data>
  <data key="d1">Cd226</data>
  <data key="d2">Cd226</data>
  <data key="d3">False</data>
  <data key="d4">Cd226</data>
  <data key="d5">-</data>
  <data key="d6">Yes</data>
</node>
<node id="9143">
  <data key="d0">9143</data>
  <data key="d1">Atxn1</data>
  <data key="d2">Atxn1</data>
  <data key="d3">False</data>
  <data key="d4">Atxn1</data>
  <data key="d5">-</data>
  <data key="d6">Yes</data>
</node>
<node id="9141">
  <data key="d0">9141</data>
  <data key="d1">Pbx3</data>
  <data key="d2">Pbx3</data>
  <data key="d3">False</data>
  <data key="d4">Pbx3</data>
  <data key="d5">-</data>
  <data key="d6">Yes</data>
</node>
<node id="9139">
  <data key="d0">9139</data>
  <data key="d1">Nfasc</data>
  <data key="d2">Nfasc</data>
  <data key="d3">False</data>
  <data key="d4">Nfasc</data>
  <data key="d5">-</data>
  <data key="d6">Yes</data>
</node>
<node id="9137">
  <data key="d0">9137</data>
  <data key="d1">Hip1</data>
  <data key="d2">Hip1</data>
  <data key="d3">False</data>
  <data key="d4">Hip1</data>
  <data key="d5">-</data>
  <data key="d6">Yes</data>
</node>
<node id="9135">
  <data key="d0">9135</data>
  <data key="d1">Garnl3</data>
  <data key="d2">Garnl3</data>
  <data key="d3">False</data>
  <data key="d4">Garnl3</data>
  <data key="d5">-</data>
  <data key="d6">Yes</data>
</node>
<node id="9133">
  <data key="d0">9133</data>
  <data key="d1">6430548m08rik</data>
  <data key="d2">6430548m08rik</data>
  <data key="d3">False</data>
  <data key="d4">6430548m08rik</data>
  <data key="d5">-</data>
  <data key="d6">Yes</data>
</node>
<node id="9131">
  <data key="d0">9131</data>
  <data key="d1">Tshr</data>
  <data key="d2">Tshr</data>
  <data key="d3">False</data>
  <data key="d4">Tshr</data>
  <data key="d5">-</data>
  <data key="d6">Yes</data>
</node>
<node id="9129">
  <data key="d0">9129</data>
  <data key="d1">Krt12</data>
  <data key="d2">Krt12</data>
  <data key="d3">False</data>
  <data key="d4">Krt12</data>
  <data key="d5">-</data>
  <data key="d6">Yes</data>
</node>
<node id="9127">
  <data key="d0">9127</data>
  <data key="d1">Rad51b</data>
  <data key="d2">Rad51b</data>
  <data key="d3">False</data>
  <data key="d4">Rad51b</data>
  <data key="d5">-</data>
  <data key="d6">Yes</data>
</node>
<node id="9125">
  <data key="d0">9125</data>
  <data key="d1">Lonp1</data>
  <data key="d2">Lonp1</data>
  <data key="d3">False</data>
  <data key="d4">Lonp1</data>
  <data key="d5">-</data>
  <data key="d6">Yes</data>
</node>
<node id="9123">
  <data key="d0">9123</data>
  <data key="d1">Cd22</data>
  <data key="d2">Cd22</data>
  <data key="d3">False</data>
  <data key="d4">Cd22</data>
  <data key="d5">-</data>
  <data key="d6">Yes</data>
</node>
<node id="9121">
  <data key="d0">9121</data>
  <data key="d1">Akna</data>
  <data key="d2">Akna</data>
  <data key="d3">False</data>
  <data key="d4">Akna</data>
  <data key="d5">-</data>
  <data key="d6">Yes</data>
</node>
<node id="9119">
  <data key="d0">9119</data>
  <data key="d1">Myo1e</data>
  <data key="d2">Myo1e</data>
  <data key="d3">False</data>
  <data key="d4">Myo1e</data>
  <data key="d5">-</data>
  <data key="d6">Yes</data>
</node>
<node id="9117">
  <data key="d0">9117</data>
  <data key="d1">Mbnl2</data>
  <data key="d2">Mbnl2</data>
  <data key="d3">False</data>
  <data key="d4">Mbnl2</data>
  <data key="d5">-</data>
  <data key="d6">Yes</data>
</node>
<node id="9115">
  <data key="d0">9115</data>
  <data key="d1">Rapgef4</data>
  <data key="d2">Rapgef4</data>
  <data key="d3">False</data>
  <data key="d4">Rapgef4</data>
  <data key="d5">-</data>
  <data key="d6">Yes</data>
</node>
<node id="9113">
  <data key="d0">9113</data>
  <data key="d1">Cped1</data>
  <data key="d2">Cped1</data>
  <data key="d3">False</data>
  <data key="d4">Cped1</data>
  <data key="d5">-</data>
  <data key="d6">Yes</data>
</node>
<node id="9111">
  <data key="d0">9111</data>
  <data key="d1">Cacna2d1</data>
  <data key="d2">Cacna2d1</data>
  <data key="d3">False</data>
  <data key="d4">Cacna2d1</data>
  <data key="d5">-</data>
  <data key="d6">Yes</data>
</node>
<node id="9109">
  <data key="d0">9109</data>
  <data key="d1">Arap2</data>
  <data key="d2">Arap2</data>
  <data key="d3">False</data>
  <data key="d4">Arap2</data>
  <data key="d5">-</data>
  <data key="d6">Yes</data>
</node>
<node id="9107">
  <data key="d0">9107</data>
  <data key="d1">Zcwpw1</data>
  <data key="d2">Zcwpw1</data>
  <data key="d3">False</data>
  <data key="d4">Zcwpw1</data>
  <data key="d5">-</data>
  <data key="d6">Yes</data>
</node>
<node id="9105">
  <data key="d0">9105</data>
  <data key="d1">Wdr12</data>
  <data key="d2">Wdr12</data>
  <data key="d3">False</data>
  <data key="d4">Wdr12</data>
  <data key="d5">-</data>
  <data key="d6">Yes</data>
</node>
<node id="9103">
  <data key="d0">9103</data>
  <data key="d1">Uimc1</data>
  <data key="d2">Uimc1</data>
  <data key="d3">False</data>
  <data key="d4">Uimc1</data>
  <data key="d5">-</data>
  <data key="d6">Yes</data>
</node>
<node id="9101">
  <data key="d0">9101</data>
  <data key="d1">U2af2</data>
  <data key="d2">U2af2</data>
  <data key="d3">False</data>
  <data key="d4">U2af2</data>
  <data key="d5">-</data>
  <data key="d6">Yes</data>
</node>
<node id="9099">
  <data key="d0">9099</data>
  <data key="d1">Trappc3</data>
  <data key="d2">Trappc3</data>
  <data key="d3">False</data>
  <data key="d4">Trappc3</data>
  <data key="d5">-</data>
  <data key="d6">Yes</data>
</node>
<node id="9097">
  <data key="d0">9097</data>
  <data key="d1">Tob2</data>
  <data key="d2">Tob2</data>
  <data key="d3">False</data>
  <data key="d4">Tob2</data>
  <data key="d5">-</data>
  <data key="d6">Yes</data>
</node>
<node id="9095">
  <data key="d0">9095</data>
  <data key="d1">Tmem104</data>
  <data key="d2">Tmem104</data>
  <data key="d3">False</data>
  <data key="d4">Tmem104</data>
  <data key="d5">-</data>
  <data key="d6">Yes</data>
</node>
<node id="9093">
  <data key="d0">9093</data>
  <data key="d1">Tcaim</data>
  <data key="d2">Tcaim</data>
  <data key="d3">False</data>
  <data key="d4">Tcaim</data>
  <data key="d5">-</data>
  <data key="d6">Yes</data>
</node>
<node id="9091">
  <data key="d0">9091</data>
  <data key="d1">Tbcb</data>
  <data key="d2">Tbcb</data>
  <data key="d3">False</data>
  <data key="d4">Tbcb</data>
  <data key="d5">-</data>
  <data key="d6">Yes</data>
</node>
<node id="9089">
  <data key="d0">9089</data>
  <data key="d1">Sugp2</data>
  <data key="d2">Sugp2</data>
  <data key="d3">False</data>
  <data key="d4">Sugp2</data>
  <data key="d5">-</data>
  <data key="d6">Yes</data>
</node>
<node id="9087">
  <data key="d0">9087</data>
  <data key="d1">Ssh2</data>
  <data key="d2">Ssh2</data>
  <data key="d3">False</data>
  <data key="d4">Ssh2</data>
  <data key="d5">-</data>
  <data key="d6">Yes</data>
</node>
<node id="9085">
  <data key="d0">9085</data>
  <data key="d1">Serp1</data>
  <data key="d2">Serp1</data>
  <data key="d3">False</data>
  <data key="d4">Serp1</data>
  <data key="d5">-</data>
  <data key="d6">Yes</data>
</node>
<node id="9083">
  <data key="d0">9083</data>
  <data key="d1">Rubcn</data>
  <data key="d2">Rubcn</data>
  <data key="d3">False</data>
  <data key="d4">Rubcn</data>
  <data key="d5">-</data>
  <data key="d6">Yes</data>
</node>
<node id="9081">
  <data key="d0">9081</data>
  <data key="d1">Rsrp1</data>
  <data key="d2">Rsrp1</data>
  <data key="d3">False</data>
  <data key="d4">Rsrp1</data>
  <data key="d5">-</data>
  <data key="d6">Yes</data>
</node>
<node id="9079">
  <data key="d0">9079</data>
  <data key="d1">Rsph14</data>
  <data key="d2">Rsph14</data>
  <data key="d3">False</data>
  <data key="d4">Rsph14</data>
  <data key="d5">-</data>
  <data key="d6">Yes</data>
</node>
<node id="9077">
  <data key="d0">9077</data>
  <data key="d1">Pudp</data>
  <data key="d2">Pudp</data>
  <data key="d3">False</data>
  <data key="d4">Pudp</data>
  <data key="d5">-</data>
  <data key="d6">Yes</data>
</node>
<node id="9075">
  <data key="d0">9075</data>
  <data key="d1">Psd</data>
  <data key="d2">Psd</data>
  <data key="d3">False</data>
  <data key="d4">Psd</data>
  <data key="d5">-</data>
  <data key="d6">Yes</data>
</node>
<node id="9073">
  <data key="d0">9073</data>
  <data key="d1">Polr2b</data>
  <data key="d2">Polr2b</data>
  <data key="d3">False</data>
  <data key="d4">Polr2b</data>
  <data key="d5">-</data>
  <data key="d6">Yes</data>
</node>
<node id="9071">
  <data key="d0">9071</data>
  <data key="d1">Pkmyt1</data>
  <data key="d2">Pkmyt1</data>
  <data key="d3">False</data>
  <data key="d4">Pkmyt1</data>
  <data key="d5">-</data>
  <data key="d6">Yes</data>
</node>
<node id="9069">
  <data key="d0">9069</data>
  <data key="d1">Pcif1</data>
  <data key="d2">Pcif1</data>
  <data key="d3">False</data>
  <data key="d4">Pcif1</data>
  <data key="d5">-</data>
  <data key="d6">Yes</data>
</node>
<node id="9067">
  <data key="d0">9067</data>
  <data key="d1">Pacs2</data>
  <data key="d2">Pacs2</data>
  <data key="d3">False</data>
  <data key="d4">Pacs2</data>
  <data key="d5">-</data>
  <data key="d6">Yes</data>
</node>
<node id="9065">
  <data key="d0">9065</data>
  <data key="d1">Narf</data>
  <data key="d2">Narf</data>
  <data key="d3">False</data>
  <data key="d4">Narf</data>
  <data key="d5">-</data>
  <data key="d6">Yes</data>
</node>
<node id="9063">
  <data key="d0">9063</data>
  <data key="d1">Mrpl36</data>
  <data key="d2">Mrpl36</data>
  <data key="d3">False</data>
  <data key="d4">Mrpl36</data>
  <data key="d5">-</data>
  <data key="d6">Yes</data>
</node>
<node id="9061">
  <data key="d0">9061</data>
  <data key="d1">Mepce</data>
  <data key="d2">Mepce</data>
  <data key="d3">False</data>
  <data key="d4">Mepce</data>
  <data key="d5">-</data>
  <data key="d6">Yes</data>
</node>
<node id="9059">
  <data key="d0">9059</data>
  <data key="d1">Luc7l2</data>
  <data key="d2">Luc7l2</data>
  <data key="d3">False</data>
  <data key="d4">Luc7l2</data>
  <data key="d5">-</data>
  <data key="d6">Yes</data>
</node>
<node id="9057">
  <data key="d0">9057</data>
  <data key="d1">Get1</data>
  <data key="d2">Get1</data>
  <data key="d3">False</data>
  <data key="d4">Get1</data>
  <data key="d5">-</data>
  <data key="d6">Yes</data>
</node>
<node id="9055">
  <data key="d0">9055</data>
  <data key="d1">Fbxl15</data>
  <data key="d2">Fbxl15</data>
  <data key="d3">False</data>
  <data key="d4">Fbxl15</data>
  <data key="d5">-</data>
  <data key="d6">Yes</data>
</node>
<node id="9053">
  <data key="d0">9053</data>
  <data key="d1">Fam222b</data>
  <data key="d2">Fam222b</data>
  <data key="d3">False</data>
  <data key="d4">Fam222b</data>
  <data key="d5">-</data>
  <data key="d6">Yes</data>
</node>
<node id="9051">
  <data key="d0">9051</data>
  <data key="d1">Fads2</data>
  <data key="d2">Fads2</data>
  <data key="d3">False</data>
  <data key="d4">Fads2</data>
  <data key="d5">-</data>
  <data key="d6">Yes</data>
</node>
<node id="9049">
  <data key="d0">9049</data>
  <data key="d1">Eif4enif1</data>
  <data key="d2">Eif4enif1</data>
  <data key="d3">False</data>
  <data key="d4">Eif4enif1</data>
  <data key="d5">-</data>
  <data key="d6">Yes</data>
</node>
<node id="9047">
  <data key="d0">9047</data>
  <data key="d1">Dedd2</data>
  <data key="d2">Dedd2</data>
  <data key="d3">False</data>
  <data key="d4">Dedd2</data>
  <data key="d5">-</data>
  <data key="d6">Yes</data>
</node>
<node id="9045">
  <data key="d0">9045</data>
  <data key="d1">Clasp1</data>
  <data key="d2">Clasp1</data>
  <data key="d3">False</data>
  <data key="d4">Clasp1</data>
  <data key="d5">-</data>
  <data key="d6">Yes</data>
</node>
<node id="9043">
  <data key="d0">9043</data>
  <data key="d1">Cic</data>
  <data key="d2">Cic</data>
  <data key="d3">False</data>
  <data key="d4">Cic</data>
  <data key="d5">-</data>
  <data key="d6">Yes</data>
</node>
<node id="9041">
  <data key="d0">9041</data>
  <data key="d1">B9d1</data>
  <data key="d2">B9d1</data>
  <data key="d3">False</data>
  <data key="d4">B9d1</data>
  <data key="d5">-</data>
  <data key="d6">Yes</data>
</node>
<node id="9039">
  <data key="d0">9039</data>
  <data key="d1">Arrdc3</data>
  <data key="d2">Arrdc3</data>
  <data key="d3">False</data>
  <data key="d4">Arrdc3</data>
  <data key="d5">-</data>
  <data key="d6">Yes</data>
</node>
<node id="9037">
  <data key="d0">9037</data>
  <data key="d1">Armc6</data>
  <data key="d2">Armc6</data>
  <data key="d3">False</data>
  <data key="d4">Armc6</data>
  <data key="d5">-</data>
  <data key="d6">Yes</data>
</node>
<node id="9035">
  <data key="d0">9035</data>
  <data key="d1">9930021j03rik</data>
  <data key="d2">9930021j03rik</data>
  <data key="d3">False</data>
  <data key="d4">9930021j03rik</data>
  <data key="d5">-</data>
  <data key="d6">Yes</data>
</node>
<node id="9033">
  <data key="d0">9033</data>
  <data key="d1">Prdx5</data>
  <data key="d2">Prdx5</data>
  <data key="d3">False</data>
  <data key="d4">Prdx5</data>
  <data key="d5">-</data>
  <data key="d6">Yes</data>
</node>
<node id="9031">
  <data key="d0">9031</data>
  <data key="d1">Capns1</data>
  <data key="d2">Capns1</data>
  <data key="d3">False</data>
  <data key="d4">Capns1</data>
  <data key="d5">-</data>
  <data key="d6">Yes</data>
</node>
<node id="9029">
  <data key="d0">9029</data>
  <data key="d1">Wbp1l</data>
  <data key="d2">Wbp1l</data>
  <data key="d3">False</data>
  <data key="d4">Wbp1l</data>
  <data key="d5">-</data>
  <data key="d6">Yes</data>
</node>
<node id="9027">
  <data key="d0">9027</data>
  <data key="d1">Lpar1</data>
  <data key="d2">Lpar1</data>
  <data key="d3">False</data>
  <data key="d4">Lpar1</data>
  <data key="d5">-</data>
  <data key="d6">Yes</data>
</node>
<node id="9025">
  <data key="d0">9025</data>
  <data key="d1">Ccdc6</data>
  <data key="d2">Ccdc6</data>
  <data key="d3">False</data>
  <data key="d4">Ccdc6</data>
  <data key="d5">-</data>
  <data key="d6">Yes</data>
</node>
<node id="9023">
  <data key="d0">9023</data>
  <data key="d1">Rln1</data>
  <data key="d2">Rln1</data>
  <data key="d3">False</data>
  <data key="d4">Rln1</data>
  <data key="d5">-</data>
  <data key="d6">Yes</data>
</node>
<node id="9021">
  <data key="d0">9021</data>
  <data key="d1">Vps54</data>
  <data key="d2">Vps54</data>
  <data key="d3">False</data>
  <data key="d4">Vps54</data>
  <data key="d5">-</data>
  <data key="d6">Yes</data>
</node>
<node id="9019">
  <data key="d0">9019</data>
  <data key="d1">Trnp1</data>
  <data key="d2">Trnp1</data>
  <data key="d3">False</data>
  <data key="d4">Trnp1</data>
  <data key="d5">-</data>
  <data key="d6">Yes</data>
</node>
<node id="9017">
  <data key="d0">9017</data>
  <data key="d1">Slc1a7</data>
  <data key="d2">Slc1a7</data>
  <data key="d3">False</data>
  <data key="d4">Slc1a7</data>
  <data key="d5">-</data>
  <data key="d6">Yes</data>
</node>
<node id="9015">
  <data key="d0">9015</data>
  <data key="d1">Sfxn5</data>
  <data key="d2">Sfxn5</data>
  <data key="d3">False</data>
  <data key="d4">Sfxn5</data>
  <data key="d5">-</data>
  <data key="d6">Yes</data>
</node>
<node id="9013">
  <data key="d0">9013</data>
  <data key="d1">Rab31</data>
  <data key="d2">Rab31</data>
  <data key="d3">False</data>
  <data key="d4">Rab31</data>
  <data key="d5">-</data>
  <data key="d6">Yes</data>
</node>
<node id="9011">
  <data key="d0">9011</data>
  <data key="d1">Plcd3</data>
  <data key="d2">Plcd3</data>
  <data key="d3">False</data>
  <data key="d4">Plcd3</data>
  <data key="d5">-</data>
  <data key="d6">Yes</data>
</node>
<node id="9009">
  <data key="d0">9009</data>
  <data key="d1">Plcb1</data>
  <data key="d2">Plcb1</data>
  <data key="d3">False</data>
  <data key="d4">Plcb1</data>
  <data key="d5">-</data>
  <data key="d6">Yes</data>
</node>
<node id="9007">
  <data key="d0">9007</data>
  <data key="d1">Phactr2</data>
  <data key="d2">Phactr2</data>
  <data key="d3">False</data>
  <data key="d4">Phactr2</data>
  <data key="d5">-</data>
  <data key="d6">Yes</data>
</node>
<node id="9005">
  <data key="d0">9005</data>
  <data key="d1">Gpt2</data>
  <data key="d2">Gpt2</data>
  <data key="d3">False</data>
  <data key="d4">Gpt2</data>
  <data key="d5">-</data>
  <data key="d6">Yes</data>
</node>
<node id="9003">
  <data key="d0">9003</data>
  <data key="d1">Arhgef16</data>
  <data key="d2">Arhgef16</data>
  <data key="d3">False</data>
  <data key="d4">Arhgef16</data>
  <data key="d5">-</data>
  <data key="d6">Yes</data>
</node>
<node id="9001">
  <data key="d0">9001</data>
  <data key="d1">Myh6</data>
  <data key="d2">Myh6</data>
  <data key="d3">False</data>
  <data key="d4">Myh6</data>
  <data key="d5">-</data>
  <data key="d6">Yes</data>
</node>
<node id="8999">
  <data key="d0">8999</data>
  <data key="d1">Zfp469</data>
  <data key="d2">Zfp469</data>
  <data key="d3">False</data>
  <data key="d4">Zfp469</data>
  <data key="d5">-</data>
  <data key="d6">Yes</data>
</node>
<node id="8997">
  <data key="d0">8997</data>
  <data key="d1">Unkl</data>
  <data key="d2">Unkl</data>
  <data key="d3">False</data>
  <data key="d4">Unkl</data>
  <data key="d5">-</data>
  <data key="d6">Yes</data>
</node>
<node id="8995">
  <data key="d0">8995</data>
  <data key="d1">Sdk2</data>
  <data key="d2">Sdk2</data>
  <data key="d3">False</data>
  <data key="d4">Sdk2</data>
  <data key="d5">-</data>
  <data key="d6">Yes</data>
</node>
<node id="8993">
  <data key="d0">8993</data>
  <data key="d1">Rhbdf2</data>
  <data key="d2">Rhbdf2</data>
  <data key="d3">False</data>
  <data key="d4">Rhbdf2</data>
  <data key="d5">-</data>
  <data key="d6">Yes</data>
</node>
<node id="8991">
  <data key="d0">8991</data>
  <data key="d1">Prkar1b</data>
  <data key="d2">Prkar1b</data>
  <data key="d3">False</data>
  <data key="d4">Prkar1b</data>
  <data key="d5">-</data>
  <data key="d6">Yes</data>
</node>
<node id="8989">
  <data key="d0">8989</data>
  <data key="d1">Osbpl5</data>
  <data key="d2">Osbpl5</data>
  <data key="d3">False</data>
  <data key="d4">Osbpl5</data>
  <data key="d5">-</data>
  <data key="d6">Yes</data>
</node>
<node id="8987">
  <data key="d0">8987</data>
  <data key="d1">Kif21b</data>
  <data key="d2">Kif21b</data>
  <data key="d3">False</data>
  <data key="d4">Kif21b</data>
  <data key="d5">-</data>
  <data key="d6">Yes</data>
</node>
<node id="8985">
  <data key="d0">8985</data>
  <data key="d1">Fgd5</data>
  <data key="d2">Fgd5</data>
  <data key="d3">False</data>
  <data key="d4">Fgd5</data>
  <data key="d5">-</data>
  <data key="d6">Yes</data>
</node>
<node id="8983">
  <data key="d0">8983</data>
  <data key="d1">Crb2</data>
  <data key="d2">Crb2</data>
  <data key="d3">False</data>
  <data key="d4">Crb2</data>
  <data key="d5">-</data>
  <data key="d6">Yes</data>
</node>
<node id="8981">
  <data key="d0">8981</data>
  <data key="d1">Wtap</data>
  <data key="d2">Wtap</data>
  <data key="d3">False</data>
  <data key="d4">Wtap</data>
  <data key="d5">-</data>
  <data key="d6">Yes</data>
</node>
<node id="8979">
  <data key="d0">8979</data>
  <data key="d1">Usp37</data>
  <data key="d2">Usp37</data>
  <data key="d3">False</data>
  <data key="d4">Usp37</data>
  <data key="d5">-</data>
  <data key="d6">Yes</data>
</node>
<node id="8977">
  <data key="d0">8977</data>
  <data key="d1">Txnl1</data>
  <data key="d2">Txnl1</data>
  <data key="d3">False</data>
  <data key="d4">Txnl1</data>
  <data key="d5">-</data>
  <data key="d6">Yes</data>
</node>
<node id="8975">
  <data key="d0">8975</data>
  <data key="d1">Tti1</data>
  <data key="d2">Tti1</data>
  <data key="d3">False</data>
  <data key="d4">Tti1</data>
  <data key="d5">-</data>
  <data key="d6">Yes</data>
</node>
<node id="8973">
  <data key="d0">8973</data>
  <data key="d1">Trip13</data>
  <data key="d2">Trip13</data>
  <data key="d3">False</data>
  <data key="d4">Trip13</data>
  <data key="d5">-</data>
  <data key="d6">Yes</data>
</node>
<node id="8971">
  <data key="d0">8971</data>
  <data key="d1">Tomm40</data>
  <data key="d2">Tomm40</data>
  <data key="d3">False</data>
  <data key="d4">Tomm40</data>
  <data key="d5">-</data>
  <data key="d6">Yes</data>
</node>
<node id="8969">
  <data key="d0">8969</data>
  <data key="d1">Tnrc6a</data>
  <data key="d2">Tnrc6a</data>
  <data key="d3">False</data>
  <data key="d4">Tnrc6a</data>
  <data key="d5">-</data>
  <data key="d6">Yes</data>
</node>
<node id="8967">
  <data key="d0">8967</data>
  <data key="d1">Tmem248</data>
  <data key="d2">Tmem248</data>
  <data key="d3">False</data>
  <data key="d4">Tmem248</data>
  <data key="d5">-</data>
  <data key="d6">Yes</data>
</node>
<node id="8965">
  <data key="d0">8965</data>
  <data key="d1">Tmco1</data>
  <data key="d2">Tmco1</data>
  <data key="d3">False</data>
  <data key="d4">Tmco1</data>
  <data key="d5">-</data>
  <data key="d6">Yes</data>
</node>
<node id="8963">
  <data key="d0">8963</data>
  <data key="d1">Tma7</data>
  <data key="d2">Tma7</data>
  <data key="d3">False</data>
  <data key="d4">Tma7</data>
  <data key="d5">-</data>
  <data key="d6">Yes</data>
</node>
<node id="8961">
  <data key="d0">8961</data>
  <data key="d1">Tbc1d22a</data>
  <data key="d2">Tbc1d22a</data>
  <data key="d3">False</data>
  <data key="d4">Tbc1d22a</data>
  <data key="d5">-</data>
  <data key="d6">Yes</data>
</node>
<node id="8959">
  <data key="d0">8959</data>
  <data key="d1">Snrpf</data>
  <data key="d2">Snrpf</data>
  <data key="d3">False</data>
  <data key="d4">Snrpf</data>
  <data key="d5">-</data>
  <data key="d6">Yes</data>
</node>
<node id="8957">
  <data key="d0">8957</data>
  <data key="d1">Smarcd2</data>
  <data key="d2">Smarcd2</data>
  <data key="d3">False</data>
  <data key="d4">Smarcd2</data>
  <data key="d5">-</data>
  <data key="d6">Yes</data>
</node>
<node id="8955">
  <data key="d0">8955</data>
  <data key="d1">Skida1</data>
  <data key="d2">Skida1</data>
  <data key="d3">False</data>
  <data key="d4">Skida1</data>
  <data key="d5">-</data>
  <data key="d6">Yes</data>
</node>
<node id="8953">
  <data key="d0">8953</data>
  <data key="d1">Selenoi</data>
  <data key="d2">Selenoi</data>
  <data key="d3">False</data>
  <data key="d4">Selenoi</data>
  <data key="d5">-</data>
  <data key="d6">Yes</data>
</node>
<node id="8951">
  <data key="d0">8951</data>
  <data key="d1">Scnm1</data>
  <data key="d2">Scnm1</data>
  <data key="d3">False</data>
  <data key="d4">Scnm1</data>
  <data key="d5">-</data>
  <data key="d6">Yes</data>
</node>
<node id="8949">
  <data key="d0">8949</data>
  <data key="d1">Sap18b</data>
  <data key="d2">Sap18b</data>
  <data key="d3">False</data>
  <data key="d4">Sap18b</data>
  <data key="d5">-</data>
  <data key="d6">Yes</data>
</node>
<node id="8947">
  <data key="d0">8947</data>
  <data key="d1">Sap18</data>
  <data key="d2">Sap18</data>
  <data key="d3">False</data>
  <data key="d4">Sap18</data>
  <data key="d5">-</data>
  <data key="d6">Yes</data>
</node>
<node id="8945">
  <data key="d0">8945</data>
  <data key="d1">Rps6kc1</data>
  <data key="d2">Rps6kc1</data>
  <data key="d3">False</data>
  <data key="d4">Rps6kc1</data>
  <data key="d5">-</data>
  <data key="d6">Yes</data>
</node>
<node id="8943">
  <data key="d0">8943</data>
  <data key="d1">Rps3a1</data>
  <data key="d2">Rps3a1</data>
  <data key="d3">False</data>
  <data key="d4">Rps3a1</data>
  <data key="d5">-</data>
  <data key="d6">Yes</data>
</node>
<node id="8941">
  <data key="d0">8941</data>
  <data key="d1">Rps21</data>
  <data key="d2">Rps21</data>
  <data key="d3">False</data>
  <data key="d4">Rps21</data>
  <data key="d5">-</data>
  <data key="d6">Yes</data>
</node>
<node id="8939">
  <data key="d0">8939</data>
  <data key="d1">Rprd1b</data>
  <data key="d2">Rprd1b</data>
  <data key="d3">False</data>
  <data key="d4">Rprd1b</data>
  <data key="d5">-</data>
  <data key="d6">Yes</data>
</node>
<node id="8937">
  <data key="d0">8937</data>
  <data key="d1">Rab11fip2</data>
  <data key="d2">Rab11fip2</data>
  <data key="d3">False</data>
  <data key="d4">Rab11fip2</data>
  <data key="d5">-</data>
  <data key="d6">Yes</data>
</node>
<node id="8935">
  <data key="d0">8935</data>
  <data key="d1">Ptar1</data>
  <data key="d2">Ptar1</data>
  <data key="d3">False</data>
  <data key="d4">Ptar1</data>
  <data key="d5">-</data>
  <data key="d6">Yes</data>
</node>
<node id="8933">
  <data key="d0">8933</data>
  <data key="d1">Prpf40a</data>
  <data key="d2">Prpf40a</data>
  <data key="d3">False</data>
  <data key="d4">Prpf40a</data>
  <data key="d5">-</data>
  <data key="d6">Yes</data>
</node>
<node id="8931">
  <data key="d0">8931</data>
  <data key="d1">Parpbp</data>
  <data key="d2">Parpbp</data>
  <data key="d3">False</data>
  <data key="d4">Parpbp</data>
  <data key="d5">-</data>
  <data key="d6">Yes</data>
</node>
<node id="8929">
  <data key="d0">8929</data>
  <data key="d1">Nup37</data>
  <data key="d2">Nup37</data>
  <data key="d3">False</data>
  <data key="d4">Nup37</data>
  <data key="d5">-</data>
  <data key="d6">Yes</data>
</node>
<node id="8927">
  <data key="d0">8927</data>
  <data key="d1">Nup107</data>
  <data key="d2">Nup107</data>
  <data key="d3">False</data>
  <data key="d4">Nup107</data>
  <data key="d5">-</data>
  <data key="d6">Yes</data>
</node>
<node id="8925">
  <data key="d0">8925</data>
  <data key="d1">Nfxl1</data>
  <data key="d2">Nfxl1</data>
  <data key="d3">False</data>
  <data key="d4">Nfxl1</data>
  <data key="d5">-</data>
  <data key="d6">Yes</data>
</node>
<node id="8923">
  <data key="d0">8923</data>
  <data key="d1">Ndufs6</data>
  <data key="d2">Ndufs6</data>
  <data key="d3">False</data>
  <data key="d4">Ndufs6</data>
  <data key="d5">-</data>
  <data key="d6">Yes</data>
</node>
<node id="8921">
  <data key="d0">8921</data>
  <data key="d1">Ndufb7</data>
  <data key="d2">Ndufb7</data>
  <data key="d3">False</data>
  <data key="d4">Ndufb7</data>
  <data key="d5">-</data>
  <data key="d6">Yes</data>
</node>
<node id="8919">
  <data key="d0">8919</data>
  <data key="d1">Naa50</data>
  <data key="d2">Naa50</data>
  <data key="d3">False</data>
  <data key="d4">Naa50</data>
  <data key="d5">-</data>
  <data key="d6">Yes</data>
</node>
<node id="8917">
  <data key="d0">8917</data>
  <data key="d1">Mrps28</data>
  <data key="d2">Mrps28</data>
  <data key="d3">False</data>
  <data key="d4">Mrps28</data>
  <data key="d5">-</data>
  <data key="d6">Yes</data>
</node>
<node id="8915">
  <data key="d0">8915</data>
  <data key="d1">Mrpl33</data>
  <data key="d2">Mrpl33</data>
  <data key="d3">False</data>
  <data key="d4">Mrpl33</data>
  <data key="d5">-</data>
  <data key="d6">Yes</data>
</node>
<node id="8913">
  <data key="d0">8913</data>
  <data key="d1">Mrpl20</data>
  <data key="d2">Mrpl20</data>
  <data key="d3">False</data>
  <data key="d4">Mrpl20</data>
  <data key="d5">-</data>
  <data key="d6">Yes</data>
</node>
<node id="8911">
  <data key="d0">8911</data>
  <data key="d1">Map3k11</data>
  <data key="d2">Map3k11</data>
  <data key="d3">False</data>
  <data key="d4">Map3k11</data>
  <data key="d5">-</data>
  <data key="d6">Yes</data>
</node>
<node id="8909">
  <data key="d0">8909</data>
  <data key="d1">Lsm7</data>
  <data key="d2">Lsm7</data>
  <data key="d3">False</data>
  <data key="d4">Lsm7</data>
  <data key="d5">-</data>
  <data key="d6">Yes</data>
</node>
<node id="8907">
  <data key="d0">8907</data>
  <data key="d1">Krit1</data>
  <data key="d2">Krit1</data>
  <data key="d3">False</data>
  <data key="d4">Krit1</data>
  <data key="d5">-</data>
  <data key="d6">Yes</data>
</node>
<node id="8905">
  <data key="d0">8905</data>
  <data key="d1">Kmt5a</data>
  <data key="d2">Kmt5a</data>
  <data key="d3">False</data>
  <data key="d4">Kmt5a</data>
  <data key="d5">-</data>
  <data key="d6">Yes</data>
</node>
<node id="8903">
  <data key="d0">8903</data>
  <data key="d1">Kdm4d</data>
  <data key="d2">Kdm4d</data>
  <data key="d3">False</data>
  <data key="d4">Kdm4d</data>
  <data key="d5">-</data>
  <data key="d6">Yes</data>
</node>
<node id="8901">
  <data key="d0">8901</data>
  <data key="d1">Impact</data>
  <data key="d2">Impact</data>
  <data key="d3">False</data>
  <data key="d4">Impact</data>
  <data key="d5">-</data>
  <data key="d6">Yes</data>
</node>
<node id="8899">
  <data key="d0">8899</data>
  <data key="d1">Gpatch8</data>
  <data key="d2">Gpatch8</data>
  <data key="d3">False</data>
  <data key="d4">Gpatch8</data>
  <data key="d5">-</data>
  <data key="d6">Yes</data>
</node>
<node id="8897">
  <data key="d0">8897</data>
  <data key="d1">Golgb1</data>
  <data key="d2">Golgb1</data>
  <data key="d3">False</data>
  <data key="d4">Golgb1</data>
  <data key="d5">-</data>
  <data key="d6">Yes</data>
</node>
<node id="8895">
  <data key="d0">8895</data>
  <data key="d1">Gcn1</data>
  <data key="d2">Gcn1</data>
  <data key="d3">False</data>
  <data key="d4">Gcn1</data>
  <data key="d5">-</data>
  <data key="d6">Yes</data>
</node>
<node id="8893">
  <data key="d0">8893</data>
  <data key="d1">Fam193b</data>
  <data key="d2">Fam193b</data>
  <data key="d3">False</data>
  <data key="d4">Fam193b</data>
  <data key="d5">-</data>
  <data key="d6">Yes</data>
</node>
<node id="8891">
  <data key="d0">8891</data>
  <data key="d1">Eif3m</data>
  <data key="d2">Eif3m</data>
  <data key="d3">False</data>
  <data key="d4">Eif3m</data>
  <data key="d5">-</data>
  <data key="d6">Yes</data>
</node>
<node id="8889">
  <data key="d0">8889</data>
  <data key="d1">Dus1l</data>
  <data key="d2">Dus1l</data>
  <data key="d3">False</data>
  <data key="d4">Dus1l</data>
  <data key="d5">-</data>
  <data key="d6">Yes</data>
</node>
<node id="8887">
  <data key="d0">8887</data>
  <data key="d1">Dicer1</data>
  <data key="d2">Dicer1</data>
  <data key="d3">False</data>
  <data key="d4">Dicer1</data>
  <data key="d5">-</data>
  <data key="d6">Yes</data>
</node>
<node id="8885">
  <data key="d0">8885</data>
  <data key="d1">Ddx42</data>
  <data key="d2">Ddx42</data>
  <data key="d3">False</data>
  <data key="d4">Ddx42</data>
  <data key="d5">-</data>
  <data key="d6">Yes</data>
</node>
<node id="8883">
  <data key="d0">8883</data>
  <data key="d1">Cwc15</data>
  <data key="d2">Cwc15</data>
  <data key="d3">False</data>
  <data key="d4">Cwc15</data>
  <data key="d5">-</data>
  <data key="d6">Yes</data>
</node>
<node id="8881">
  <data key="d0">8881</data>
  <data key="d1">Cnot9</data>
  <data key="d2">Cnot9</data>
  <data key="d3">False</data>
  <data key="d4">Cnot9</data>
  <data key="d5">-</data>
  <data key="d6">Yes</data>
</node>
<node id="8879">
  <data key="d0">8879</data>
  <data key="d1">Chmp4b</data>
  <data key="d2">Chmp4b</data>
  <data key="d3">False</data>
  <data key="d4">Chmp4b</data>
  <data key="d5">-</data>
  <data key="d6">Yes</data>
</node>
<node id="8877">
  <data key="d0">8877</data>
  <data key="d1">Ccdc71</data>
  <data key="d2">Ccdc71</data>
  <data key="d3">False</data>
  <data key="d4">Ccdc71</data>
  <data key="d5">-</data>
  <data key="d6">Yes</data>
</node>
<node id="8875">
  <data key="d0">8875</data>
  <data key="d1">Ccdc51</data>
  <data key="d2">Ccdc51</data>
  <data key="d3">False</data>
  <data key="d4">Ccdc51</data>
  <data key="d5">-</data>
  <data key="d6">Yes</data>
</node>
<node id="8873">
  <data key="d0">8873</data>
  <data key="d1">Ccdc146</data>
  <data key="d2">Ccdc146</data>
  <data key="d3">False</data>
  <data key="d4">Ccdc146</data>
  <data key="d5">-</data>
  <data key="d6">Yes</data>
</node>
<node id="8871">
  <data key="d0">8871</data>
  <data key="d1">Brd9</data>
  <data key="d2">Brd9</data>
  <data key="d3">False</data>
  <data key="d4">Brd9</data>
  <data key="d5">-</data>
  <data key="d6">Yes</data>
</node>
<node id="8869">
  <data key="d0">8869</data>
  <data key="d1">Asb8</data>
  <data key="d2">Asb8</data>
  <data key="d3">False</data>
  <data key="d4">Asb8</data>
  <data key="d5">-</data>
  <data key="d6">Yes</data>
</node>
<node id="8867">
  <data key="d0">8867</data>
  <data key="d1">Anxa11</data>
  <data key="d2">Anxa11</data>
  <data key="d3">False</data>
  <data key="d4">Anxa11</data>
  <data key="d5">-</data>
  <data key="d6">Yes</data>
</node>
<node id="8865">
  <data key="d0">8865</data>
  <data key="d1">Ankib1</data>
  <data key="d2">Ankib1</data>
  <data key="d3">False</data>
  <data key="d4">Ankib1</data>
  <data key="d5">-</data>
  <data key="d6">Yes</data>
</node>
<node id="8863">
  <data key="d0">8863</data>
  <data key="d1">Agps</data>
  <data key="d2">Agps</data>
  <data key="d3">False</data>
  <data key="d4">Agps</data>
  <data key="d5">-</data>
  <data key="d6">Yes</data>
</node>
<node id="8861">
  <data key="d0">8861</data>
  <data key="d1">Adgrf3</data>
  <data key="d2">Adgrf3</data>
  <data key="d3">False</data>
  <data key="d4">Adgrf3</data>
  <data key="d5">-</data>
  <data key="d6">Yes</data>
</node>
<node id="8859">
  <data key="d0">8859</data>
  <data key="d1">Acbd3</data>
  <data key="d2">Acbd3</data>
  <data key="d3">False</data>
  <data key="d4">Acbd3</data>
  <data key="d5">-</data>
  <data key="d6">Yes</data>
</node>
<node id="8857">
  <data key="d0">8857</data>
  <data key="d1">Taf2</data>
  <data key="d2">Taf2</data>
  <data key="d3">False</data>
  <data key="d4">Taf2</data>
  <data key="d5">-</data>
  <data key="d6">Yes</data>
</node>
<node id="8855">
  <data key="d0">8855</data>
  <data key="d1">Snrnp200</data>
  <data key="d2">Snrnp200</data>
  <data key="d3">False</data>
  <data key="d4">Snrnp200</data>
  <data key="d5">-</data>
  <data key="d6">Yes</data>
</node>
<node id="8853">
  <data key="d0">8853</data>
  <data key="d1">Gcc2</data>
  <data key="d2">Gcc2</data>
  <data key="d3">False</data>
  <data key="d4">Gcc2</data>
  <data key="d5">-</data>
  <data key="d6">Yes</data>
</node>
<node id="8851">
  <data key="d0">8851</data>
  <data key="d1">Eif1</data>
  <data key="d2">Eif1</data>
  <data key="d3">False</data>
  <data key="d4">Eif1</data>
  <data key="d5">-</data>
  <data key="d6">Yes</data>
</node>
<node id="8849">
  <data key="d0">8849</data>
  <data key="d1">Cdc42ep4</data>
  <data key="d2">Cdc42ep4</data>
  <data key="d3">False</data>
  <data key="d4">Cdc42ep4</data>
  <data key="d5">-</data>
  <data key="d6">Yes</data>
</node>
<node id="8847">
  <data key="d0">8847</data>
  <data key="d1">Vipr1</data>
  <data key="d2">Vipr1</data>
  <data key="d3">False</data>
  <data key="d4">Vipr1</data>
  <data key="d5">-</data>
  <data key="d6">Yes</data>
</node>
<node id="8845">
  <data key="d0">8845</data>
  <data key="d1">Tmem14c</data>
  <data key="d2">Tmem14c</data>
  <data key="d3">False</data>
  <data key="d4">Tmem14c</data>
  <data key="d5">-</data>
  <data key="d6">Yes</data>
</node>
<node id="8843">
  <data key="d0">8843</data>
  <data key="d1">Srrm1</data>
  <data key="d2">Srrm1</data>
  <data key="d3">False</data>
  <data key="d4">Srrm1</data>
  <data key="d5">-</data>
  <data key="d6">Yes</data>
</node>
<node id="8841">
  <data key="d0">8841</data>
  <data key="d1">Sec22c</data>
  <data key="d2">Sec22c</data>
  <data key="d3">False</data>
  <data key="d4">Sec22c</data>
  <data key="d5">-</data>
  <data key="d6">Yes</data>
</node>
<node id="8839">
  <data key="d0">8839</data>
  <data key="d1">Rhof</data>
  <data key="d2">Rhof</data>
  <data key="d3">False</data>
  <data key="d4">Rhof</data>
  <data key="d5">-</data>
  <data key="d6">Yes</data>
</node>
<node id="8837">
  <data key="d0">8837</data>
  <data key="d1">Prdm11</data>
  <data key="d2">Prdm11</data>
  <data key="d3">False</data>
  <data key="d4">Prdm11</data>
  <data key="d5">-</data>
  <data key="d6">Yes</data>
</node>
<node id="8835">
  <data key="d0">8835</data>
  <data key="d1">Pex16</data>
  <data key="d2">Pex16</data>
  <data key="d3">False</data>
  <data key="d4">Pex16</data>
  <data key="d5">-</data>
  <data key="d6">Yes</data>
</node>
<node id="8833">
  <data key="d0">8833</data>
  <data key="d1">Pdia4</data>
  <data key="d2">Pdia4</data>
  <data key="d3">False</data>
  <data key="d4">Pdia4</data>
  <data key="d5">-</data>
  <data key="d6">Yes</data>
</node>
<node id="8831">
  <data key="d0">8831</data>
  <data key="d1">Pask</data>
  <data key="d2">Pask</data>
  <data key="d3">False</data>
  <data key="d4">Pask</data>
  <data key="d5">-</data>
  <data key="d6">Yes</data>
</node>
<node id="8829">
  <data key="d0">8829</data>
  <data key="d1">Otulinl</data>
  <data key="d2">Otulinl</data>
  <data key="d3">False</data>
  <data key="d4">Otulinl</data>
  <data key="d5">-</data>
  <data key="d6">Yes</data>
</node>
<node id="8827">
  <data key="d0">8827</data>
  <data key="d1">Mphosph9</data>
  <data key="d2">Mphosph9</data>
  <data key="d3">False</data>
  <data key="d4">Mphosph9</data>
  <data key="d5">-</data>
  <data key="d6">Yes</data>
</node>
<node id="8825">
  <data key="d0">8825</data>
  <data key="d1">Mlec</data>
  <data key="d2">Mlec</data>
  <data key="d3">False</data>
  <data key="d4">Mlec</data>
  <data key="d5">-</data>
  <data key="d6">Yes</data>
</node>
<node id="8823">
  <data key="d0">8823</data>
  <data key="d1">Mkrn1</data>
  <data key="d2">Mkrn1</data>
  <data key="d3">False</data>
  <data key="d4">Mkrn1</data>
  <data key="d5">-</data>
  <data key="d6">Yes</data>
</node>
<node id="8821">
  <data key="d0">8821</data>
  <data key="d1">Mat2b</data>
  <data key="d2">Mat2b</data>
  <data key="d3">False</data>
  <data key="d4">Mat2b</data>
  <data key="d5">-</data>
  <data key="d6">Yes</data>
</node>
<node id="8819">
  <data key="d0">8819</data>
  <data key="d1">Lypla1</data>
  <data key="d2">Lypla1</data>
  <data key="d3">False</data>
  <data key="d4">Lypla1</data>
  <data key="d5">-</data>
  <data key="d6">Yes</data>
</node>
<node id="8817">
  <data key="d0">8817</data>
  <data key="d1">Lipa</data>
  <data key="d2">Lipa</data>
  <data key="d3">False</data>
  <data key="d4">Lipa</data>
  <data key="d5">-</data>
  <data key="d6">Yes</data>
</node>
<node id="8815">
  <data key="d0">8815</data>
  <data key="d1">Lins1</data>
  <data key="d2">Lins1</data>
  <data key="d3">False</data>
  <data key="d4">Lins1</data>
  <data key="d5">-</data>
  <data key="d6">Yes</data>
</node>
<node id="8813">
  <data key="d0">8813</data>
  <data key="d1">Klhl25</data>
  <data key="d2">Klhl25</data>
  <data key="d3">False</data>
  <data key="d4">Klhl25</data>
  <data key="d5">-</data>
  <data key="d6">Yes</data>
</node>
<node id="8811">
  <data key="d0">8811</data>
  <data key="d1">Fzd2</data>
  <data key="d2">Fzd2</data>
  <data key="d3">False</data>
  <data key="d4">Fzd2</data>
  <data key="d5">-</data>
  <data key="d6">Yes</data>
</node>
<node id="8809">
  <data key="d0">8809</data>
  <data key="d1">Fam117a</data>
  <data key="d2">Fam117a</data>
  <data key="d3">False</data>
  <data key="d4">Fam117a</data>
  <data key="d5">-</data>
  <data key="d6">Yes</data>
</node>
<node id="8807">
  <data key="d0">8807</data>
  <data key="d1">Fads1</data>
  <data key="d2">Fads1</data>
  <data key="d3">False</data>
  <data key="d4">Fads1</data>
  <data key="d5">-</data>
  <data key="d6">Yes</data>
</node>
<node id="8805">
  <data key="d0">8805</data>
  <data key="d1">Eif2ak3</data>
  <data key="d2">Eif2ak3</data>
  <data key="d3">False</data>
  <data key="d4">Eif2ak3</data>
  <data key="d5">-</data>
  <data key="d6">Yes</data>
</node>
<node id="8803">
  <data key="d0">8803</data>
  <data key="d1">Dpf1</data>
  <data key="d2">Dpf1</data>
  <data key="d3">False</data>
  <data key="d4">Dpf1</data>
  <data key="d5">-</data>
  <data key="d6">Yes</data>
</node>
<node id="8801">
  <data key="d0">8801</data>
  <data key="d1">Dlg3</data>
  <data key="d2">Dlg3</data>
  <data key="d3">False</data>
  <data key="d4">Dlg3</data>
  <data key="d5">-</data>
  <data key="d6">Yes</data>
</node>
<node id="8799">
  <data key="d0">8799</data>
  <data key="d1">Coq10b</data>
  <data key="d2">Coq10b</data>
  <data key="d3">False</data>
  <data key="d4">Coq10b</data>
  <data key="d5">-</data>
  <data key="d6">Yes</data>
</node>
<node id="8797">
  <data key="d0">8797</data>
  <data key="d1">Brsk2</data>
  <data key="d2">Brsk2</data>
  <data key="d3">False</data>
  <data key="d4">Brsk2</data>
  <data key="d5">-</data>
  <data key="d6">Yes</data>
</node>
<node id="8795">
  <data key="d0">8795</data>
  <data key="d1">Baz1b</data>
  <data key="d2">Baz1b</data>
  <data key="d3">False</data>
  <data key="d4">Baz1b</data>
  <data key="d5">-</data>
  <data key="d6">Yes</data>
</node>
<node id="8793">
  <data key="d0">8793</data>
  <data key="d1">Atrip</data>
  <data key="d2">Atrip</data>
  <data key="d3">False</data>
  <data key="d4">Atrip</data>
  <data key="d5">-</data>
  <data key="d6">Yes</data>
</node>
<node id="8791">
  <data key="d0">8791</data>
  <data key="d1">Ap2a1</data>
  <data key="d2">Ap2a1</data>
  <data key="d3">False</data>
  <data key="d4">Ap2a1</data>
  <data key="d5">-</data>
  <data key="d6">Yes</data>
</node>
<node id="8789">
  <data key="d0">8789</data>
  <data key="d1">Amn1</data>
  <data key="d2">Amn1</data>
  <data key="d3">False</data>
  <data key="d4">Amn1</data>
  <data key="d5">-</data>
  <data key="d6">Yes</data>
</node>
<node id="8787">
  <data key="d0">8787</data>
  <data key="d1">Crebrf</data>
  <data key="d2">Crebrf</data>
  <data key="d3">False</data>
  <data key="d4">Crebrf</data>
  <data key="d5">-</data>
  <data key="d6">Yes</data>
</node>
<node id="8785">
  <data key="d0">8785</data>
  <data key="d1">Ap3m2</data>
  <data key="d2">Ap3m2</data>
  <data key="d3">False</data>
  <data key="d4">Ap3m2</data>
  <data key="d5">-</data>
  <data key="d6">Yes</data>
</node>
<node id="8783">
  <data key="d0">8783</data>
  <data key="d1">Fxr2</data>
  <data key="d2">Fxr2</data>
  <data key="d3">False</data>
  <data key="d4">Fxr2</data>
  <data key="d5">-</data>
  <data key="d6">Yes</data>
</node>
<node id="8781">
  <data key="d0">8781</data>
  <data key="d1">Ccl21d</data>
  <data key="d2">Ccl21d</data>
  <data key="d3">False</data>
  <data key="d4">Ccl21d</data>
  <data key="d5">-</data>
  <data key="d6">Yes</data>
</node>
<node id="8779">
  <data key="d0">8779</data>
  <data key="d1">Traf1</data>
  <data key="d2">Traf1</data>
  <data key="d3">False</data>
  <data key="d4">Traf1</data>
  <data key="d5">-</data>
  <data key="d6">Yes</data>
</node>
<node id="8777">
  <data key="d0">8777</data>
  <data key="d1">Serpinb1c</data>
  <data key="d2">Serpinb1c</data>
  <data key="d3">False</data>
  <data key="d4">Serpinb1c</data>
  <data key="d5">-</data>
  <data key="d6">Yes</data>
</node>
<node id="8775">
  <data key="d0">8775</data>
  <data key="d1">Serpinb1b</data>
  <data key="d2">Serpinb1b</data>
  <data key="d3">False</data>
  <data key="d4">Serpinb1b</data>
  <data key="d5">-</data>
  <data key="d6">Yes</data>
</node>
<node id="8773">
  <data key="d0">8773</data>
  <data key="d1">Serpinb1a</data>
  <data key="d2">Serpinb1a</data>
  <data key="d3">False</data>
  <data key="d4">Serpinb1a</data>
  <data key="d5">-</data>
  <data key="d6">Yes</data>
</node>
<node id="8771">
  <data key="d0">8771</data>
  <data key="d1">Serpina3n</data>
  <data key="d2">Serpina3n</data>
  <data key="d3">False</data>
  <data key="d4">Serpina3n</data>
  <data key="d5">-</data>
  <data key="d6">Yes</data>
</node>
<node id="8769">
  <data key="d0">8769</data>
  <data key="d1">Serpina3m</data>
  <data key="d2">Serpina3m</data>
  <data key="d3">False</data>
  <data key="d4">Serpina3m</data>
  <data key="d5">-</data>
  <data key="d6">Yes</data>
</node>
<node id="8767">
  <data key="d0">8767</data>
  <data key="d1">Serpina3k</data>
  <data key="d2">Serpina3k</data>
  <data key="d3">False</data>
  <data key="d4">Serpina3k</data>
  <data key="d5">-</data>
  <data key="d6">Yes</data>
</node>
<node id="8765">
  <data key="d0">8765</data>
  <data key="d1">Serpina3j</data>
  <data key="d2">Serpina3j</data>
  <data key="d3">False</data>
  <data key="d4">Serpina3j</data>
  <data key="d5">-</data>
  <data key="d6">Yes</data>
</node>
<node id="8763">
  <data key="d0">8763</data>
  <data key="d1">Serpina3i</data>
  <data key="d2">Serpina3i</data>
  <data key="d3">False</data>
  <data key="d4">Serpina3i</data>
  <data key="d5">-</data>
  <data key="d6">Yes</data>
</node>
<node id="8761">
  <data key="d0">8761</data>
  <data key="d1">Serpina3g</data>
  <data key="d2">Serpina3g</data>
  <data key="d3">False</data>
  <data key="d4">Serpina3g</data>
  <data key="d5">-</data>
  <data key="d6">Yes</data>
</node>
<node id="8759">
  <data key="d0">8759</data>
  <data key="d1">Serpina3f</data>
  <data key="d2">Serpina3f</data>
  <data key="d3">False</data>
  <data key="d4">Serpina3f</data>
  <data key="d5">-</data>
  <data key="d6">Yes</data>
</node>
<node id="8757">
  <data key="d0">8757</data>
  <data key="d1">Serpina3c</data>
  <data key="d2">Serpina3c</data>
  <data key="d3">False</data>
  <data key="d4">Serpina3c</data>
  <data key="d5">-</data>
  <data key="d6">Yes</data>
</node>
<node id="8755">
  <data key="d0">8755</data>
  <data key="d1">Serpina3b</data>
  <data key="d2">Serpina3b</data>
  <data key="d3">False</data>
  <data key="d4">Serpina3b</data>
  <data key="d5">-</data>
  <data key="d6">Yes</data>
</node>
<node id="8753">
  <data key="d0">8753</data>
  <data key="d1">Serpina3a</data>
  <data key="d2">Serpina3a</data>
  <data key="d3">False</data>
  <data key="d4">Serpina3a</data>
  <data key="d5">-</data>
  <data key="d6">Yes</data>
</node>
<node id="8751">
  <data key="d0">8751</data>
  <data key="d1">Ptpn13</data>
  <data key="d2">Ptpn13</data>
  <data key="d3">False</data>
  <data key="d4">Ptpn13</data>
  <data key="d5">-</data>
  <data key="d6">Yes</data>
</node>
<node id="8749">
  <data key="d0">8749</data>
  <data key="d1">Nod2</data>
  <data key="d2">Nod2</data>
  <data key="d3">False</data>
  <data key="d4">Nod2</data>
  <data key="d5">-</data>
  <data key="d6">Yes</data>
</node>
<node id="8747">
  <data key="d0">8747</data>
  <data key="d1">Lta</data>
  <data key="d2">Lta</data>
  <data key="d3">False</data>
  <data key="d4">Lta</data>
  <data key="d5">up</data>
  <data key="d6">Yes</data>
</node>
<node id="8745">
  <data key="d0">8745</data>
  <data key="d1">Il18</data>
  <data key="d2">Il18</data>
  <data key="d3">False</data>
  <data key="d4">Il18</data>
  <data key="d5">-</data>
  <data key="d6">Yes</data>
</node>
<node id="8743">
  <data key="d0">8743</data>
  <data key="d1">Il17c</data>
  <data key="d2">Il17c</data>
  <data key="d3">False</data>
  <data key="d4">Il17c</data>
  <data key="d5">-</data>
  <data key="d6">Yes</data>
</node>
<node id="8741">
  <data key="d0">8741</data>
  <data key="d1">Fcgrt</data>
  <data key="d2">Fcgrt</data>
  <data key="d3">False</data>
  <data key="d4">Fcgrt</data>
  <data key="d5">-</data>
  <data key="d6">Yes</data>
</node>
<node id="8739">
  <data key="d0">8739</data>
  <data key="d1">Cd74</data>
  <data key="d2">Cd74</data>
  <data key="d3">False</data>
  <data key="d4">Cd74</data>
  <data key="d5">-</data>
  <data key="d6">Yes</data>
</node>
<node id="8737">
  <data key="d0">8737</data>
  <data key="d1">Ccl4</data>
  <data key="d2">Ccl4</data>
  <data key="d3">False</data>
  <data key="d4">Ccl4</data>
  <data key="d5">-</data>
  <data key="d6">Yes</data>
</node>
<node id="8735">
  <data key="d0">8735</data>
  <data key="d1">Bst1</data>
  <data key="d2">Bst1</data>
  <data key="d3">False</data>
  <data key="d4">Bst1</data>
  <data key="d5">-</data>
  <data key="d6">Yes</data>
</node>
<node id="8733">
  <data key="d0">8733</data>
  <data key="d1">B2m</data>
  <data key="d2">B2m</data>
  <data key="d3">False</data>
  <data key="d4">B2m</data>
  <data key="d5">-</data>
  <data key="d6">Yes</data>
</node>
<node id="8731">
  <data key="d0">8731</data>
  <data key="d1">A2m</data>
  <data key="d2">A2m</data>
  <data key="d3">False</data>
  <data key="d4">A2m</data>
  <data key="d5">-</data>
  <data key="d6">Yes</data>
</node>
<node id="8729">
  <data key="d0">8729</data>
  <data key="d1">Smug1</data>
  <data key="d2">Smug1</data>
  <data key="d3">False</data>
  <data key="d4">Smug1</data>
  <data key="d5">-</data>
  <data key="d6">Yes</data>
</node>
<node id="8727">
  <data key="d0">8727</data>
  <data key="d1">Slc34a2</data>
  <data key="d2">Slc34a2</data>
  <data key="d3">False</data>
  <data key="d4">Slc34a2</data>
  <data key="d5">-</data>
  <data key="d6">Yes</data>
</node>
<node id="8725">
  <data key="d0">8725</data>
  <data key="d1">Gucy1b1</data>
  <data key="d2">Gucy1b1</data>
  <data key="d3">False</data>
  <data key="d4">Gucy1b1</data>
  <data key="d5">-</data>
  <data key="d6">Yes</data>
</node>
<node id="8723">
  <data key="d0">8723</data>
  <data key="d1">Gtf3c2</data>
  <data key="d2">Gtf3c2</data>
  <data key="d3">False</data>
  <data key="d4">Gtf3c2</data>
  <data key="d5">-</data>
  <data key="d6">Yes</data>
</node>
<node id="8721">
  <data key="d0">8721</data>
  <data key="d1">Gtf3c1</data>
  <data key="d2">Gtf3c1</data>
  <data key="d3">False</data>
  <data key="d4">Gtf3c1</data>
  <data key="d5">-</data>
  <data key="d6">Yes</data>
</node>
<node id="8719">
  <data key="d0">8719</data>
  <data key="d1">Col18a1</data>
  <data key="d2">Col18a1</data>
  <data key="d3">False</data>
  <data key="d4">Col18a1</data>
  <data key="d5">-</data>
  <data key="d6">Yes</data>
</node>
<node id="8717">
  <data key="d0">8717</data>
  <data key="d1">Alas1</data>
  <data key="d2">Alas1</data>
  <data key="d3">False</data>
  <data key="d4">Alas1</data>
  <data key="d5">-</data>
  <data key="d6">Yes</data>
</node>
<node id="8715">
  <data key="d0">8715</data>
  <data key="d1">Tmem245</data>
  <data key="d2">Tmem245</data>
  <data key="d3">False</data>
  <data key="d4">Tmem245</data>
  <data key="d5">-</data>
  <data key="d6">Yes</data>
</node>
<node id="8713">
  <data key="d0">8713</data>
  <data key="d1">Setd5</data>
  <data key="d2">Setd5</data>
  <data key="d3">False</data>
  <data key="d4">Setd5</data>
  <data key="d5">-</data>
  <data key="d6">Yes</data>
</node>
<node id="8711">
  <data key="d0">8711</data>
  <data key="d1">Popdc3</data>
  <data key="d2">Popdc3</data>
  <data key="d3">False</data>
  <data key="d4">Popdc3</data>
  <data key="d5">-</data>
  <data key="d6">Yes</data>
</node>
<node id="8709">
  <data key="d0">8709</data>
  <data key="d1">Parn</data>
  <data key="d2">Parn</data>
  <data key="d3">False</data>
  <data key="d4">Parn</data>
  <data key="d5">-</data>
  <data key="d6">Yes</data>
</node>
<node id="8707">
  <data key="d0">8707</data>
  <data key="d1">Kif13a</data>
  <data key="d2">Kif13a</data>
  <data key="d3">False</data>
  <data key="d4">Kif13a</data>
  <data key="d5">-</data>
  <data key="d6">Yes</data>
</node>
<node id="8705">
  <data key="d0">8705</data>
  <data key="d1">Gnal</data>
  <data key="d2">Gnal</data>
  <data key="d3">False</data>
  <data key="d4">Gnal</data>
  <data key="d5">-</data>
  <data key="d6">Yes</data>
</node>
<node id="8703">
  <data key="d0">8703</data>
  <data key="d1">Exoc6b</data>
  <data key="d2">Exoc6b</data>
  <data key="d3">False</data>
  <data key="d4">Exoc6b</data>
  <data key="d5">-</data>
  <data key="d6">Yes</data>
</node>
<node id="8701">
  <data key="d0">8701</data>
  <data key="d1">Arhgap6</data>
  <data key="d2">Arhgap6</data>
  <data key="d3">False</data>
  <data key="d4">Arhgap6</data>
  <data key="d5">-</data>
  <data key="d6">Yes</data>
</node>
<node id="8699">
  <data key="d0">8699</data>
  <data key="d1">Parva</data>
  <data key="d2">Parva</data>
  <data key="d3">False</data>
  <data key="d4">Parva</data>
  <data key="d5">-</data>
  <data key="d6">Yes</data>
</node>
<node id="8697">
  <data key="d0">8697</data>
  <data key="d1">Efhb</data>
  <data key="d2">Efhb</data>
  <data key="d3">False</data>
  <data key="d4">Efhb</data>
  <data key="d5">-</data>
  <data key="d6">Yes</data>
</node>
<node id="8695">
  <data key="d0">8695</data>
  <data key="d1">Camk2g</data>
  <data key="d2">Camk2g</data>
  <data key="d3">False</data>
  <data key="d4">Camk2g</data>
  <data key="d5">-</data>
  <data key="d6">Yes</data>
</node>
<node id="8693">
  <data key="d0">8693</data>
  <data key="d1">Adck1</data>
  <data key="d2">Adck1</data>
  <data key="d3">False</data>
  <data key="d4">Adck1</data>
  <data key="d5">-</data>
  <data key="d6">Yes</data>
</node>
<node id="8691">
  <data key="d0">8691</data>
  <data key="d1">Stk38l</data>
  <data key="d2">Stk38l</data>
  <data key="d3">False</data>
  <data key="d4">Stk38l</data>
  <data key="d5">-</data>
  <data key="d6">Yes</data>
</node>
<node id="8689">
  <data key="d0">8689</data>
  <data key="d1">Phf19</data>
  <data key="d2">Phf19</data>
  <data key="d3">False</data>
  <data key="d4">Phf19</data>
  <data key="d5">-</data>
  <data key="d6">Yes</data>
</node>
<node id="8687">
  <data key="d0">8687</data>
  <data key="d1">Gpr183</data>
  <data key="d2">Gpr183</data>
  <data key="d3">False</data>
  <data key="d4">Gpr183</data>
  <data key="d5">-</data>
  <data key="d6">Yes</data>
</node>
<node id="8685">
  <data key="d0">8685</data>
  <data key="d1">Cpne1</data>
  <data key="d2">Cpne1</data>
  <data key="d3">False</data>
  <data key="d4">Cpne1</data>
  <data key="d5">-</data>
  <data key="d6">Yes</data>
</node>
<node id="8683">
  <data key="d0">8683</data>
  <data key="d1">Cars2</data>
  <data key="d2">Cars2</data>
  <data key="d3">False</data>
  <data key="d4">Cars2</data>
  <data key="d5">-</data>
  <data key="d6">Yes</data>
</node>
<node id="8681">
  <data key="d0">8681</data>
  <data key="d1">Vasp</data>
  <data key="d2">Vasp</data>
  <data key="d3">False</data>
  <data key="d4">Vasp</data>
  <data key="d5">-</data>
  <data key="d6">Yes</data>
</node>
<node id="8679">
  <data key="d0">8679</data>
  <data key="d1">Ttc7</data>
  <data key="d2">Ttc7</data>
  <data key="d3">False</data>
  <data key="d4">Ttc7</data>
  <data key="d5">-</data>
  <data key="d6">Yes</data>
</node>
<node id="8677">
  <data key="d0">8677</data>
  <data key="d1">Sh2d6</data>
  <data key="d2">Sh2d6</data>
  <data key="d3">False</data>
  <data key="d4">Sh2d6</data>
  <data key="d5">-</data>
  <data key="d6">Yes</data>
</node>
<node id="8675">
  <data key="d0">8675</data>
  <data key="d1">Mrpl34</data>
  <data key="d2">Mrpl34</data>
  <data key="d3">False</data>
  <data key="d4">Mrpl34</data>
  <data key="d5">-</data>
  <data key="d6">Yes</data>
</node>
<node id="8673">
  <data key="d0">8673</data>
  <data key="d1">Gabbr2</data>
  <data key="d2">Gabbr2</data>
  <data key="d3">False</data>
  <data key="d4">Gabbr2</data>
  <data key="d5">-</data>
  <data key="d6">Yes</data>
</node>
<node id="8671">
  <data key="d0">8671</data>
  <data key="d1">Arhgef19</data>
  <data key="d2">Arhgef19</data>
  <data key="d3">False</data>
  <data key="d4">Arhgef19</data>
  <data key="d5">-</data>
  <data key="d6">Yes</data>
</node>
<node id="8669">
  <data key="d0">8669</data>
  <data key="d1">Grm4</data>
  <data key="d2">Grm4</data>
  <data key="d3">False</data>
  <data key="d4">Grm4</data>
  <data key="d5">-</data>
  <data key="d6">Yes</data>
</node>
<node id="8667">
  <data key="d0">8667</data>
  <data key="d1">Tlk2</data>
  <data key="d2">Tlk2</data>
  <data key="d3">False</data>
  <data key="d4">Tlk2</data>
  <data key="d5">-</data>
  <data key="d6">Yes</data>
</node>
<node id="8665">
  <data key="d0">8665</data>
  <data key="d1">Nedd4</data>
  <data key="d2">Nedd4</data>
  <data key="d3">False</data>
  <data key="d4">Nedd4</data>
  <data key="d5">-</data>
  <data key="d6">Yes</data>
</node>
<node id="8663">
  <data key="d0">8663</data>
  <data key="d1">Med13</data>
  <data key="d2">Med13</data>
  <data key="d3">False</data>
  <data key="d4">Med13</data>
  <data key="d5">-</data>
  <data key="d6">Yes</data>
</node>
<node id="8661">
  <data key="d0">8661</data>
  <data key="d1">Helz</data>
  <data key="d2">Helz</data>
  <data key="d3">False</data>
  <data key="d4">Helz</data>
  <data key="d5">-</data>
  <data key="d6">Yes</data>
</node>
<node id="8659">
  <data key="d0">8659</data>
  <data key="d1">Fam214a</data>
  <data key="d2">Fam214a</data>
  <data key="d3">False</data>
  <data key="d4">Fam214a</data>
  <data key="d5">-</data>
  <data key="d6">Yes</data>
</node>
<node id="8657">
  <data key="d0">8657</data>
  <data key="d1">Cdyl2</data>
  <data key="d2">Cdyl2</data>
  <data key="d3">False</data>
  <data key="d4">Cdyl2</data>
  <data key="d5">-</data>
  <data key="d6">Yes</data>
</node>
<node id="8655">
  <data key="d0">8655</data>
  <data key="d1">Ankrd28</data>
  <data key="d2">Ankrd28</data>
  <data key="d3">False</data>
  <data key="d4">Ankrd28</data>
  <data key="d5">-</data>
  <data key="d6">Yes</data>
</node>
<node id="8653">
  <data key="d0">8653</data>
  <data key="d1">Med13l</data>
  <data key="d2">Med13l</data>
  <data key="d3">False</data>
  <data key="d4">Med13l</data>
  <data key="d5">-</data>
  <data key="d6">Yes</data>
</node>
<node id="8651">
  <data key="d0">8651</data>
  <data key="d1">Ubr5</data>
  <data key="d2">Ubr5</data>
  <data key="d3">False</data>
  <data key="d4">Ubr5</data>
  <data key="d5">-</data>
  <data key="d6">Yes</data>
</node>
<node id="8649">
  <data key="d0">8649</data>
  <data key="d1">Trim33</data>
  <data key="d2">Trim33</data>
  <data key="d3">False</data>
  <data key="d4">Trim33</data>
  <data key="d5">-</data>
  <data key="d6">Yes</data>
</node>
<node id="8647">
  <data key="d0">8647</data>
  <data key="d1">Tmcc1</data>
  <data key="d2">Tmcc1</data>
  <data key="d3">False</data>
  <data key="d4">Tmcc1</data>
  <data key="d5">-</data>
  <data key="d6">Yes</data>
</node>
<node id="8645">
  <data key="d0">8645</data>
  <data key="d1">Terf2</data>
  <data key="d2">Terf2</data>
  <data key="d3">False</data>
  <data key="d4">Terf2</data>
  <data key="d5">-</data>
  <data key="d6">Yes</data>
</node>
<node id="8643">
  <data key="d0">8643</data>
  <data key="d1">Stk3</data>
  <data key="d2">Stk3</data>
  <data key="d3">False</data>
  <data key="d4">Stk3</data>
  <data key="d5">-</data>
  <data key="d6">Yes</data>
</node>
<node id="8641">
  <data key="d0">8641</data>
  <data key="d1">Ppp1r12a</data>
  <data key="d2">Ppp1r12a</data>
  <data key="d3">False</data>
  <data key="d4">Ppp1r12a</data>
  <data key="d5">-</data>
  <data key="d6">Yes</data>
</node>
<node id="8639">
  <data key="d0">8639</data>
  <data key="d1">Man1a2</data>
  <data key="d2">Man1a2</data>
  <data key="d3">False</data>
  <data key="d4">Man1a2</data>
  <data key="d5">-</data>
  <data key="d6">Yes</data>
</node>
<node id="8637">
  <data key="d0">8637</data>
  <data key="d1">Lmbr1</data>
  <data key="d2">Lmbr1</data>
  <data key="d3">False</data>
  <data key="d4">Lmbr1</data>
  <data key="d5">-</data>
  <data key="d6">Yes</data>
</node>
<node id="8635">
  <data key="d0">8635</data>
  <data key="d1">Hipk1</data>
  <data key="d2">Hipk1</data>
  <data key="d3">False</data>
  <data key="d4">Hipk1</data>
  <data key="d5">-</data>
  <data key="d6">Yes</data>
</node>
<node id="8633">
  <data key="d0">8633</data>
  <data key="d1">Chd6</data>
  <data key="d2">Chd6</data>
  <data key="d3">False</data>
  <data key="d4">Chd6</data>
  <data key="d5">-</data>
  <data key="d6">Yes</data>
</node>
<node id="8631">
  <data key="d0">8631</data>
  <data key="d1">Bptf</data>
  <data key="d2">Bptf</data>
  <data key="d3">False</data>
  <data key="d4">Bptf</data>
  <data key="d5">-</data>
  <data key="d6">Yes</data>
</node>
<node id="8629">
  <data key="d0">8629</data>
  <data key="d1">Arfgef2</data>
  <data key="d2">Arfgef2</data>
  <data key="d3">False</data>
  <data key="d4">Arfgef2</data>
  <data key="d5">-</data>
  <data key="d6">Yes</data>
</node>
<node id="8627">
  <data key="d0">8627</data>
  <data key="d1">Nbea</data>
  <data key="d2">Nbea</data>
  <data key="d3">False</data>
  <data key="d4">Nbea</data>
  <data key="d5">-</data>
  <data key="d6">Yes</data>
</node>
<node id="8625">
  <data key="d0">8625</data>
  <data key="d1">Igf2bp3</data>
  <data key="d2">Igf2bp3</data>
  <data key="d3">False</data>
  <data key="d4">Igf2bp3</data>
  <data key="d5">-</data>
  <data key="d6">Yes</data>
</node>
<node id="8623">
  <data key="d0">8623</data>
  <data key="d1">Gcnt2</data>
  <data key="d2">Gcnt2</data>
  <data key="d3">False</data>
  <data key="d4">Gcnt2</data>
  <data key="d5">-</data>
  <data key="d6">Yes</data>
</node>
<node id="8621">
  <data key="d0">8621</data>
  <data key="d1">Mdga1</data>
  <data key="d2">Mdga1</data>
  <data key="d3">False</data>
  <data key="d4">Mdga1</data>
  <data key="d5">-</data>
  <data key="d6">Yes</data>
</node>
<node id="8619">
  <data key="d0">8619</data>
  <data key="d1">Kif1a</data>
  <data key="d2">Kif1a</data>
  <data key="d3">False</data>
  <data key="d4">Kif1a</data>
  <data key="d5">-</data>
  <data key="d6">Yes</data>
</node>
<node id="8617">
  <data key="d0">8617</data>
  <data key="d1">Kcnj15</data>
  <data key="d2">Kcnj15</data>
  <data key="d3">False</data>
  <data key="d4">Kcnj15</data>
  <data key="d5">-</data>
  <data key="d6">Yes</data>
</node>
<node id="8615">
  <data key="d0">8615</data>
  <data key="d1">Frmd3</data>
  <data key="d2">Frmd3</data>
  <data key="d3">False</data>
  <data key="d4">Frmd3</data>
  <data key="d5">-</data>
  <data key="d6">Yes</data>
</node>
<node id="8613">
  <data key="d0">8613</data>
  <data key="d1">Zfp146</data>
  <data key="d2">Zfp146</data>
  <data key="d3">False</data>
  <data key="d4">Zfp146</data>
  <data key="d5">-</data>
  <data key="d6">Yes</data>
</node>
<node id="8611">
  <data key="d0">8611</data>
  <data key="d1">Wrn</data>
  <data key="d2">Wrn</data>
  <data key="d3">False</data>
  <data key="d4">Wrn</data>
  <data key="d5">-</data>
  <data key="d6">Yes</data>
</node>
<node id="8609">
  <data key="d0">8609</data>
  <data key="d1">Wnt10b</data>
  <data key="d2">Wnt10b</data>
  <data key="d3">False</data>
  <data key="d4">Wnt10b</data>
  <data key="d5">-</data>
  <data key="d6">Yes</data>
</node>
<node id="8607">
  <data key="d0">8607</data>
  <data key="d1">Wdr36</data>
  <data key="d2">Wdr36</data>
  <data key="d3">False</data>
  <data key="d4">Wdr36</data>
  <data key="d5">-</data>
  <data key="d6">Yes</data>
</node>
<node id="8605">
  <data key="d0">8605</data>
  <data key="d1">Urod</data>
  <data key="d2">Urod</data>
  <data key="d3">False</data>
  <data key="d4">Urod</data>
  <data key="d5">-</data>
  <data key="d6">Yes</data>
</node>
<node id="8603">
  <data key="d0">8603</data>
  <data key="d1">Uba52</data>
  <data key="d2">Uba52</data>
  <data key="d3">False</data>
  <data key="d4">Uba52</data>
  <data key="d5">-</data>
  <data key="d6">Yes</data>
</node>
<node id="8601">
  <data key="d0">8601</data>
  <data key="d1">Tubg2</data>
  <data key="d2">Tubg2</data>
  <data key="d3">False</data>
  <data key="d4">Tubg2</data>
  <data key="d5">-</data>
  <data key="d6">Yes</data>
</node>
<node id="8599">
  <data key="d0">8599</data>
  <data key="d1">Tsc2</data>
  <data key="d2">Tsc2</data>
  <data key="d3">False</data>
  <data key="d4">Tsc2</data>
  <data key="d5">-</data>
  <data key="d6">Yes</data>
</node>
<node id="8597">
  <data key="d0">8597</data>
  <data key="d1">Trap1</data>
  <data key="d2">Trap1</data>
  <data key="d3">False</data>
  <data key="d4">Trap1</data>
  <data key="d5">-</data>
  <data key="d6">Yes</data>
</node>
<node id="8595">
  <data key="d0">8595</data>
  <data key="d1">Tpm2</data>
  <data key="d2">Tpm2</data>
  <data key="d3">False</data>
  <data key="d4">Tpm2</data>
  <data key="d5">-</data>
  <data key="d6">Yes</data>
</node>
<node id="8593">
  <data key="d0">8593</data>
  <data key="d1">Tomm20</data>
  <data key="d2">Tomm20</data>
  <data key="d3">False</data>
  <data key="d4">Tomm20</data>
  <data key="d5">-</data>
  <data key="d6">Yes</data>
</node>
<node id="8591">
  <data key="d0">8591</data>
  <data key="d1">Thbs4</data>
  <data key="d2">Thbs4</data>
  <data key="d3">False</data>
  <data key="d4">Thbs4</data>
  <data key="d5">-</data>
  <data key="d6">Yes</data>
</node>
<node id="8589">
  <data key="d0">8589</data>
  <data key="d1">Syngr2</data>
  <data key="d2">Syngr2</data>
  <data key="d3">False</data>
  <data key="d4">Syngr2</data>
  <data key="d5">-</data>
  <data key="d6">Yes</data>
</node>
<node id="8587">
  <data key="d0">8587</data>
  <data key="d1">Surf6</data>
  <data key="d2">Surf6</data>
  <data key="d3">False</data>
  <data key="d4">Surf6</data>
  <data key="d5">-</data>
  <data key="d6">Yes</data>
</node>
<node id="8585">
  <data key="d0">8585</data>
  <data key="d1">Srsf1</data>
  <data key="d2">Srsf1</data>
  <data key="d3">False</data>
  <data key="d4">Srsf1</data>
  <data key="d5">-</data>
  <data key="d6">Yes</data>
</node>
<node id="8583">
  <data key="d0">8583</data>
  <data key="d1">Srm</data>
  <data key="d2">Srm</data>
  <data key="d3">False</data>
  <data key="d4">Srm</data>
  <data key="d5">-</data>
  <data key="d6">Yes</data>
</node>
<node id="8581">
  <data key="d0">8581</data>
  <data key="d1">Srd5a1</data>
  <data key="d2">Srd5a1</data>
  <data key="d3">False</data>
  <data key="d4">Srd5a1</data>
  <data key="d5">-</data>
  <data key="d6">Yes</data>
</node>
<node id="8579">
  <data key="d0">8579</data>
  <data key="d1">Spast</data>
  <data key="d2">Spast</data>
  <data key="d3">False</data>
  <data key="d4">Spast</data>
  <data key="d5">-</data>
  <data key="d6">Yes</data>
</node>
<node id="8577">
  <data key="d0">8577</data>
  <data key="d1">Snrpd3</data>
  <data key="d2">Snrpd3</data>
  <data key="d3">False</data>
  <data key="d4">Snrpd3</data>
  <data key="d5">-</data>
  <data key="d6">Yes</data>
</node>
<node id="8575">
  <data key="d0">8575</data>
  <data key="d1">Smn1</data>
  <data key="d2">Smn1</data>
  <data key="d3">False</data>
  <data key="d4">Smn1</data>
  <data key="d5">-</data>
  <data key="d6">Yes</data>
</node>
<node id="8573">
  <data key="d0">8573</data>
  <data key="d1">Smarcad1</data>
  <data key="d2">Smarcad1</data>
  <data key="d3">False</data>
  <data key="d4">Smarcad1</data>
  <data key="d5">-</data>
  <data key="d6">Yes</data>
</node>
<node id="8571">
  <data key="d0">8571</data>
  <data key="d1">Slit1</data>
  <data key="d2">Slit1</data>
  <data key="d3">False</data>
  <data key="d4">Slit1</data>
  <data key="d5">-</data>
  <data key="d6">Yes</data>
</node>
<node id="8569">
  <data key="d0">8569</data>
  <data key="d1">Slc9a3r2</data>
  <data key="d2">Slc9a3r2</data>
  <data key="d3">False</data>
  <data key="d4">Slc9a3r2</data>
  <data key="d5">-</data>
  <data key="d6">Yes</data>
</node>
<node id="8567">
  <data key="d0">8567</data>
  <data key="d1">Slc28a2b</data>
  <data key="d2">Slc28a2b</data>
  <data key="d3">False</data>
  <data key="d4">Slc28a2b</data>
  <data key="d5">-</data>
  <data key="d6">Yes</data>
</node>
<node id="8565">
  <data key="d0">8565</data>
  <data key="d1">Slc28a2</data>
  <data key="d2">Slc28a2</data>
  <data key="d3">False</data>
  <data key="d4">Slc28a2</data>
  <data key="d5">-</data>
  <data key="d6">Yes</data>
</node>
<node id="8563">
  <data key="d0">8563</data>
  <data key="d1">Slc25a3</data>
  <data key="d2">Slc25a3</data>
  <data key="d3">False</data>
  <data key="d4">Slc25a3</data>
  <data key="d5">-</data>
  <data key="d6">Yes</data>
</node>
<node id="8561">
  <data key="d0">8561</data>
  <data key="d1">Slc25a28</data>
  <data key="d2">Slc25a28</data>
  <data key="d3">False</data>
  <data key="d4">Slc25a28</data>
  <data key="d5">-</data>
  <data key="d6">Yes</data>
</node>
<node id="8559">
  <data key="d0">8559</data>
  <data key="d1">Slbp</data>
  <data key="d2">Slbp</data>
  <data key="d3">False</data>
  <data key="d4">Slbp</data>
  <data key="d5">-</data>
  <data key="d6">Yes</data>
</node>
<node id="8557">
  <data key="d0">8557</data>
  <data key="d1">Shmt1</data>
  <data key="d2">Shmt1</data>
  <data key="d3">False</data>
  <data key="d4">Shmt1</data>
  <data key="d5">-</data>
  <data key="d6">Yes</data>
</node>
<node id="8555">
  <data key="d0">8555</data>
  <data key="d1">Sfxn3</data>
  <data key="d2">Sfxn3</data>
  <data key="d3">False</data>
  <data key="d4">Sfxn3</data>
  <data key="d5">-</data>
  <data key="d6">Yes</data>
</node>
<node id="8553">
  <data key="d0">8553</data>
  <data key="d1">Sfmbt1</data>
  <data key="d2">Sfmbt1</data>
  <data key="d3">False</data>
  <data key="d4">Sfmbt1</data>
  <data key="d5">-</data>
  <data key="d6">Yes</data>
</node>
<node id="8551">
  <data key="d0">8551</data>
  <data key="d1">Sec23b</data>
  <data key="d2">Sec23b</data>
  <data key="d3">False</data>
  <data key="d4">Sec23b</data>
  <data key="d5">-</data>
  <data key="d6">Yes</data>
</node>
<node id="8549">
  <data key="d0">8549</data>
  <data key="d1">Rps19</data>
  <data key="d2">Rps19</data>
  <data key="d3">False</data>
  <data key="d4">Rps19</data>
  <data key="d5">-</data>
  <data key="d6">Yes</data>
</node>
<node id="8547">
  <data key="d0">8547</data>
  <data key="d1">Rps16</data>
  <data key="d2">Rps16</data>
  <data key="d3">False</data>
  <data key="d4">Rps16</data>
  <data key="d5">-</data>
  <data key="d6">Yes</data>
</node>
<node id="8545">
  <data key="d0">8545</data>
  <data key="d1">Rpl6</data>
  <data key="d2">Rpl6</data>
  <data key="d3">False</data>
  <data key="d4">Rpl6</data>
  <data key="d5">-</data>
  <data key="d6">Yes</data>
</node>
<node id="8543">
  <data key="d0">8543</data>
  <data key="d1">Rpl32</data>
  <data key="d2">Rpl32</data>
  <data key="d3">False</data>
  <data key="d4">Rpl32</data>
  <data key="d5">-</data>
  <data key="d6">Yes</data>
</node>
<node id="8541">
  <data key="d0">8541</data>
  <data key="d1">Rpl3</data>
  <data key="d2">Rpl3</data>
  <data key="d3">False</data>
  <data key="d4">Rpl3</data>
  <data key="d5">-</data>
  <data key="d6">Yes</data>
</node>
<node id="8539">
  <data key="d0">8539</data>
  <data key="d1">Rpl26</data>
  <data key="d2">Rpl26</data>
  <data key="d3">False</data>
  <data key="d4">Rpl26</data>
  <data key="d5">-</data>
  <data key="d6">Yes</data>
</node>
<node id="8537">
  <data key="d0">8537</data>
  <data key="d1">Rpl23</data>
  <data key="d2">Rpl23</data>
  <data key="d3">False</data>
  <data key="d4">Rpl23</data>
  <data key="d5">-</data>
  <data key="d6">Yes</data>
</node>
<node id="8535">
  <data key="d0">8535</data>
  <data key="d1">Rpl22</data>
  <data key="d2">Rpl22</data>
  <data key="d3">False</data>
  <data key="d4">Rpl22</data>
  <data key="d5">-</data>
  <data key="d6">Yes</data>
</node>
<node id="8533">
  <data key="d0">8533</data>
  <data key="d1">Rpl19</data>
  <data key="d2">Rpl19</data>
  <data key="d3">False</data>
  <data key="d4">Rpl19</data>
  <data key="d5">-</data>
  <data key="d6">Yes</data>
</node>
<node id="8531">
  <data key="d0">8531</data>
  <data key="d1">Rpl13</data>
  <data key="d2">Rpl13</data>
  <data key="d3">False</data>
  <data key="d4">Rpl13</data>
  <data key="d5">-</data>
  <data key="d6">Yes</data>
</node>
<node id="8529">
  <data key="d0">8529</data>
  <data key="d1">Rida</data>
  <data key="d2">Rida</data>
  <data key="d3">False</data>
  <data key="d4">Rida</data>
  <data key="d5">-</data>
  <data key="d6">Yes</data>
</node>
<node id="8527">
  <data key="d0">8527</data>
  <data key="d1">Rhog</data>
  <data key="d2">Rhog</data>
  <data key="d3">False</data>
  <data key="d4">Rhog</data>
  <data key="d5">-</data>
  <data key="d6">Yes</data>
</node>
<node id="8525">
  <data key="d0">8525</data>
  <data key="d1">Rgs2</data>
  <data key="d2">Rgs2</data>
  <data key="d3">False</data>
  <data key="d4">Rgs2</data>
  <data key="d5">-</data>
  <data key="d6">Yes</data>
</node>
<node id="8523">
  <data key="d0">8523</data>
  <data key="d1">Rbm8a2</data>
  <data key="d2">Rbm8a2</data>
  <data key="d3">False</data>
  <data key="d4">Rbm8a2</data>
  <data key="d5">-</data>
  <data key="d6">Yes</data>
</node>
<node id="8521">
  <data key="d0">8521</data>
  <data key="d1">Rbm8a</data>
  <data key="d2">Rbm8a</data>
  <data key="d3">False</data>
  <data key="d4">Rbm8a</data>
  <data key="d5">-</data>
  <data key="d6">Yes</data>
</node>
<node id="8519">
  <data key="d0">8519</data>
  <data key="d1">Qdpr</data>
  <data key="d2">Qdpr</data>
  <data key="d3">False</data>
  <data key="d4">Qdpr</data>
  <data key="d5">-</data>
  <data key="d6">Yes</data>
</node>
<node id="8517">
  <data key="d0">8517</data>
  <data key="d1">Psmg1</data>
  <data key="d2">Psmg1</data>
  <data key="d3">False</data>
  <data key="d4">Psmg1</data>
  <data key="d5">-</data>
  <data key="d6">Yes</data>
</node>
<node id="8515">
  <data key="d0">8515</data>
  <data key="d1">Psmb1</data>
  <data key="d2">Psmb1</data>
  <data key="d3">False</data>
  <data key="d4">Psmb1</data>
  <data key="d5">-</data>
  <data key="d6">Yes</data>
</node>
<node id="8513">
  <data key="d0">8513</data>
  <data key="d1">Pqbp1</data>
  <data key="d2">Pqbp1</data>
  <data key="d3">False</data>
  <data key="d4">Pqbp1</data>
  <data key="d5">-</data>
  <data key="d6">Yes</data>
</node>
<node id="8511">
  <data key="d0">8511</data>
  <data key="d1">Ppif</data>
  <data key="d2">Ppif</data>
  <data key="d3">False</data>
  <data key="d4">Ppif</data>
  <data key="d5">-</data>
  <data key="d6">Yes</data>
</node>
<node id="8509">
  <data key="d0">8509</data>
  <data key="d1">Ppid</data>
  <data key="d2">Ppid</data>
  <data key="d3">False</data>
  <data key="d4">Ppid</data>
  <data key="d5">-</data>
  <data key="d6">Yes</data>
</node>
<node id="8507">
  <data key="d0">8507</data>
  <data key="d1">Ppat</data>
  <data key="d2">Ppat</data>
  <data key="d3">False</data>
  <data key="d4">Ppat</data>
  <data key="d5">-</data>
  <data key="d6">Yes</data>
</node>
<node id="8505">
  <data key="d0">8505</data>
  <data key="d1">Pole3</data>
  <data key="d2">Pole3</data>
  <data key="d3">False</data>
  <data key="d4">Pole3</data>
  <data key="d5">-</data>
  <data key="d6">Yes</data>
</node>
<node id="8503">
  <data key="d0">8503</data>
  <data key="d1">Polb</data>
  <data key="d2">Polb</data>
  <data key="d3">False</data>
  <data key="d4">Polb</data>
  <data key="d5">-</data>
  <data key="d6">Yes</data>
</node>
<node id="8501">
  <data key="d0">8501</data>
  <data key="d1">Pik3c3</data>
  <data key="d2">Pik3c3</data>
  <data key="d3">False</data>
  <data key="d4">Pik3c3</data>
  <data key="d5">-</data>
  <data key="d6">Yes</data>
</node>
<node id="8499">
  <data key="d0">8499</data>
  <data key="d1">Pigf</data>
  <data key="d2">Pigf</data>
  <data key="d3">False</data>
  <data key="d4">Pigf</data>
  <data key="d5">-</data>
  <data key="d6">Yes</data>
</node>
<node id="8497">
  <data key="d0">8497</data>
  <data key="d1">Pfdn6</data>
  <data key="d2">Pfdn6</data>
  <data key="d3">False</data>
  <data key="d4">Pfdn6</data>
  <data key="d5">-</data>
  <data key="d6">Yes</data>
</node>
<node id="8495">
  <data key="d0">8495</data>
  <data key="d1">Pex3</data>
  <data key="d2">Pex3</data>
  <data key="d3">False</data>
  <data key="d4">Pex3</data>
  <data key="d5">-</data>
  <data key="d6">Yes</data>
</node>
<node id="8493">
  <data key="d0">8493</data>
  <data key="d1">Pex14</data>
  <data key="d2">Pex14</data>
  <data key="d3">False</data>
  <data key="d4">Pex14</data>
  <data key="d5">-</data>
  <data key="d6">Yes</data>
</node>
<node id="8491">
  <data key="d0">8491</data>
  <data key="d1">Paics</data>
  <data key="d2">Paics</data>
  <data key="d3">False</data>
  <data key="d4">Paics</data>
  <data key="d5">-</data>
  <data key="d6">Yes</data>
</node>
<node id="8489">
  <data key="d0">8489</data>
  <data key="d1">Nup155</data>
  <data key="d2">Nup155</data>
  <data key="d3">False</data>
  <data key="d4">Nup155</data>
  <data key="d5">-</data>
  <data key="d6">Yes</data>
</node>
<node id="8487">
  <data key="d0">8487</data>
  <data key="d1">Ntn3</data>
  <data key="d2">Ntn3</data>
  <data key="d3">False</data>
  <data key="d4">Ntn3</data>
  <data key="d5">-</data>
  <data key="d6">Yes</data>
</node>
<node id="8485">
  <data key="d0">8485</data>
  <data key="d1">Nthl1</data>
  <data key="d2">Nthl1</data>
  <data key="d3">False</data>
  <data key="d4">Nthl1</data>
  <data key="d5">-</data>
  <data key="d6">Yes</data>
</node>
<node id="8483">
  <data key="d0">8483</data>
  <data key="d1">Nras</data>
  <data key="d2">Nras</data>
  <data key="d3">False</data>
  <data key="d4">Nras</data>
  <data key="d5">-</data>
  <data key="d6">Yes</data>
</node>
<node id="8481">
  <data key="d0">8481</data>
  <data key="d1">Nol7</data>
  <data key="d2">Nol7</data>
  <data key="d3">False</data>
  <data key="d4">Nol7</data>
  <data key="d5">-</data>
  <data key="d6">Yes</data>
</node>
<node id="8479">
  <data key="d0">8479</data>
  <data key="d1">Nme2</data>
  <data key="d2">Nme2</data>
  <data key="d3">False</data>
  <data key="d4">Nme2</data>
  <data key="d5">-</data>
  <data key="d6">Yes</data>
</node>
<node id="8477">
  <data key="d0">8477</data>
  <data key="d1">Nme1</data>
  <data key="d2">Nme1</data>
  <data key="d3">False</data>
  <data key="d4">Nme1</data>
  <data key="d5">-</data>
  <data key="d6">Yes</data>
</node>
<node id="8475">
  <data key="d0">8475</data>
  <data key="d1">Nit1</data>
  <data key="d2">Nit1</data>
  <data key="d3">False</data>
  <data key="d4">Nit1</data>
  <data key="d5">-</data>
  <data key="d6">Yes</data>
</node>
<node id="8473">
  <data key="d0">8473</data>
  <data key="d1">Nid1</data>
  <data key="d2">Nid1</data>
  <data key="d3">False</data>
  <data key="d4">Nid1</data>
  <data key="d5">-</data>
  <data key="d6">Yes</data>
</node>
<node id="8471">
  <data key="d0">8471</data>
  <data key="d1">Nfkbil1</data>
  <data key="d2">Nfkbil1</data>
  <data key="d3">False</data>
  <data key="d4">Nfkbil1</data>
  <data key="d5">-</data>
  <data key="d6">Yes</data>
</node>
<node id="8469">
  <data key="d0">8469</data>
  <data key="d1">Nat10</data>
  <data key="d2">Nat10</data>
  <data key="d3">False</data>
  <data key="d4">Nat10</data>
  <data key="d5">-</data>
  <data key="d6">Yes</data>
</node>
<node id="8467">
  <data key="d0">8467</data>
  <data key="d1">Nap1l1</data>
  <data key="d2">Nap1l1</data>
  <data key="d3">False</data>
  <data key="d4">Nap1l1</data>
  <data key="d5">-</data>
  <data key="d6">Yes</data>
</node>
<node id="8465">
  <data key="d0">8465</data>
  <data key="d1">Mterf1b</data>
  <data key="d2">Mterf1b</data>
  <data key="d3">False</data>
  <data key="d4">Mterf1b</data>
  <data key="d5">-</data>
  <data key="d6">Yes</data>
</node>
<node id="8463">
  <data key="d0">8463</data>
  <data key="d1">Mterf1a</data>
  <data key="d2">Mterf1a</data>
  <data key="d3">False</data>
  <data key="d4">Mterf1a</data>
  <data key="d5">-</data>
  <data key="d6">Yes</data>
</node>
<node id="8461">
  <data key="d0">8461</data>
  <data key="d1">Mst1</data>
  <data key="d2">Mst1</data>
  <data key="d3">False</data>
  <data key="d4">Mst1</data>
  <data key="d5">-</data>
  <data key="d6">Yes</data>
</node>
<node id="8459">
  <data key="d0">8459</data>
  <data key="d1">Mettl1</data>
  <data key="d2">Mettl1</data>
  <data key="d3">False</data>
  <data key="d4">Mettl1</data>
  <data key="d5">-</data>
  <data key="d6">Yes</data>
</node>
<node id="8457">
  <data key="d0">8457</data>
  <data key="d1">Man2a2</data>
  <data key="d2">Man2a2</data>
  <data key="d3">False</data>
  <data key="d4">Man2a2</data>
  <data key="d5">-</data>
  <data key="d6">Yes</data>
</node>
<node id="8455">
  <data key="d0">8455</data>
  <data key="d1">Lta4h</data>
  <data key="d2">Lta4h</data>
  <data key="d3">False</data>
  <data key="d4">Lta4h</data>
  <data key="d5">-</data>
  <data key="d6">Yes</data>
</node>
<node id="8453">
  <data key="d0">8453</data>
  <data key="d1">Lamp1</data>
  <data key="d2">Lamp1</data>
  <data key="d3">False</data>
  <data key="d4">Lamp1</data>
  <data key="d5">-</data>
  <data key="d6">Yes</data>
</node>
<node id="8451">
  <data key="d0">8451</data>
  <data key="d1">Lamb2</data>
  <data key="d2">Lamb2</data>
  <data key="d3">False</data>
  <data key="d4">Lamb2</data>
  <data key="d5">-</data>
  <data key="d6">Yes</data>
</node>
<node id="8449">
  <data key="d0">8449</data>
  <data key="d1">Lair1</data>
  <data key="d2">Lair1</data>
  <data key="d3">False</data>
  <data key="d4">Lair1</data>
  <data key="d5">-</data>
  <data key="d6">Yes</data>
</node>
<node id="8447">
  <data key="d0">8447</data>
  <data key="d1">Klk10</data>
  <data key="d2">Klk10</data>
  <data key="d3">False</data>
  <data key="d4">Klk10</data>
  <data key="d5">-</data>
  <data key="d6">Yes</data>
</node>
<node id="8445">
  <data key="d0">8445</data>
  <data key="d1">Isg20</data>
  <data key="d2">Isg20</data>
  <data key="d3">False</data>
  <data key="d4">Isg20</data>
  <data key="d5">-</data>
  <data key="d6">Yes</data>
</node>
<node id="8443">
  <data key="d0">8443</data>
  <data key="d1">Impa2</data>
  <data key="d2">Impa2</data>
  <data key="d3">False</data>
  <data key="d4">Impa2</data>
  <data key="d5">-</data>
  <data key="d6">Yes</data>
</node>
<node id="8441">
  <data key="d0">8441</data>
  <data key="d1">Il11ra2</data>
  <data key="d2">Il11ra2</data>
  <data key="d3">False</data>
  <data key="d4">Il11ra2</data>
  <data key="d5">-</data>
  <data key="d6">Yes</data>
</node>
<node id="8439">
  <data key="d0">8439</data>
  <data key="d1">Il11ra1</data>
  <data key="d2">Il11ra1</data>
  <data key="d3">False</data>
  <data key="d4">Il11ra1</data>
  <data key="d5">-</data>
  <data key="d6">Yes</data>
</node>
<node id="8437">
  <data key="d0">8437</data>
  <data key="d1">Hspa9</data>
  <data key="d2">Hspa9</data>
  <data key="d3">False</data>
  <data key="d4">Hspa9</data>
  <data key="d5">-</data>
  <data key="d6">Yes</data>
</node>
<node id="8435">
  <data key="d0">8435</data>
  <data key="d1">Hspa8</data>
  <data key="d2">Hspa8</data>
  <data key="d3">False</data>
  <data key="d4">Hspa8</data>
  <data key="d5">up</data>
  <data key="d6">Yes</data>
</node>
<node id="8433">
  <data key="d0">8433</data>
  <data key="d1">Hnrnpdl</data>
  <data key="d2">Hnrnpdl</data>
  <data key="d3">False</data>
  <data key="d4">Hnrnpdl</data>
  <data key="d5">-</data>
  <data key="d6">Yes</data>
</node>
<node id="8431">
  <data key="d0">8431</data>
  <data key="d1">Hint1</data>
  <data key="d2">Hint1</data>
  <data key="d3">False</data>
  <data key="d4">Hint1</data>
  <data key="d5">-</data>
  <data key="d6">Yes</data>
</node>
<node id="8429">
  <data key="d0">8429</data>
  <data key="d1">H4c14</data>
  <data key="d2">H4c14</data>
  <data key="d3">False</data>
  <data key="d4">H4c14</data>
  <data key="d5">-</data>
  <data key="d6">Yes</data>
</node>
<node id="8427">
  <data key="d0">8427</data>
  <data key="d1">Gtf2h2</data>
  <data key="d2">Gtf2h2</data>
  <data key="d3">False</data>
  <data key="d4">Gtf2h2</data>
  <data key="d5">-</data>
  <data key="d6">Yes</data>
</node>
<node id="8425">
  <data key="d0">8425</data>
  <data key="d1">Gpr4</data>
  <data key="d2">Gpr4</data>
  <data key="d3">False</data>
  <data key="d4">Gpr4</data>
  <data key="d5">-</data>
  <data key="d6">Yes</data>
</node>
<node id="8423">
  <data key="d0">8423</data>
  <data key="d1">Golph3</data>
  <data key="d2">Golph3</data>
  <data key="d3">False</data>
  <data key="d4">Golph3</data>
  <data key="d5">-</data>
  <data key="d6">Yes</data>
</node>
<node id="8421">
  <data key="d0">8421</data>
  <data key="d1">Gla</data>
  <data key="d2">Gla</data>
  <data key="d3">False</data>
  <data key="d4">Gla</data>
  <data key="d5">-</data>
  <data key="d6">Yes</data>
</node>
<node id="8419">
  <data key="d0">8419</data>
  <data key="d1">Gas8</data>
  <data key="d2">Gas8</data>
  <data key="d3">False</data>
  <data key="d4">Gas8</data>
  <data key="d5">-</data>
  <data key="d6">Yes</data>
</node>
<node id="8417">
  <data key="d0">8417</data>
  <data key="d1">Fxr1</data>
  <data key="d2">Fxr1</data>
  <data key="d3">False</data>
  <data key="d4">Fxr1</data>
  <data key="d5">-</data>
  <data key="d6">Yes</data>
</node>
<node id="8415">
  <data key="d0">8415</data>
  <data key="d1">Fut1</data>
  <data key="d2">Fut1</data>
  <data key="d3">False</data>
  <data key="d4">Fut1</data>
  <data key="d5">-</data>
  <data key="d6">Yes</data>
</node>
<node id="8413">
  <data key="d0">8413</data>
  <data key="d1">Fpgs</data>
  <data key="d2">Fpgs</data>
  <data key="d3">False</data>
  <data key="d4">Fpgs</data>
  <data key="d5">-</data>
  <data key="d6">Yes</data>
</node>
<node id="8411">
  <data key="d0">8411</data>
  <data key="d1">Fah</data>
  <data key="d2">Fah</data>
  <data key="d3">False</data>
  <data key="d4">Fah</data>
  <data key="d5">-</data>
  <data key="d6">Yes</data>
</node>
<node id="8409">
  <data key="d0">8409</data>
  <data key="d1">Exosc8</data>
  <data key="d2">Exosc8</data>
  <data key="d3">False</data>
  <data key="d4">Exosc8</data>
  <data key="d5">-</data>
  <data key="d6">Yes</data>
</node>
<node id="8407">
  <data key="d0">8407</data>
  <data key="d1">Esd</data>
  <data key="d2">Esd</data>
  <data key="d3">False</data>
  <data key="d4">Esd</data>
  <data key="d5">-</data>
  <data key="d6">Yes</data>
</node>
<node id="8405">
  <data key="d0">8405</data>
  <data key="d1">Entpd7</data>
  <data key="d2">Entpd7</data>
  <data key="d3">False</data>
  <data key="d4">Entpd7</data>
  <data key="d5">-</data>
  <data key="d6">Yes</data>
</node>
<node id="8403">
  <data key="d0">8403</data>
  <data key="d1">Eif5a2</data>
  <data key="d2">Eif5a2</data>
  <data key="d3">False</data>
  <data key="d4">Eif5a2</data>
  <data key="d5">-</data>
  <data key="d6">Yes</data>
</node>
<node id="8401">
  <data key="d0">8401</data>
  <data key="d1">Eif4ebp2</data>
  <data key="d2">Eif4ebp2</data>
  <data key="d3">False</data>
  <data key="d4">Eif4ebp2</data>
  <data key="d5">-</data>
  <data key="d6">Yes</data>
</node>
<node id="8399">
  <data key="d0">8399</data>
  <data key="d1">Eif4b</data>
  <data key="d2">Eif4b</data>
  <data key="d3">False</data>
  <data key="d4">Eif4b</data>
  <data key="d5">-</data>
  <data key="d6">Yes</data>
</node>
<node id="8397">
  <data key="d0">8397</data>
  <data key="d1">Eif4a1</data>
  <data key="d2">Eif4a1</data>
  <data key="d3">False</data>
  <data key="d4">Eif4a1</data>
  <data key="d5">-</data>
  <data key="d6">Yes</data>
</node>
<node id="8395">
  <data key="d0">8395</data>
  <data key="d1">Eif3c</data>
  <data key="d2">Eif3c</data>
  <data key="d3">False</data>
  <data key="d4">Eif3c</data>
  <data key="d5">-</data>
  <data key="d6">Yes</data>
</node>
<node id="8393">
  <data key="d0">8393</data>
  <data key="d1">Dpy30</data>
  <data key="d2">Dpy30</data>
  <data key="d3">False</data>
  <data key="d4">Dpy30</data>
  <data key="d5">-</data>
  <data key="d6">Yes</data>
</node>
<node id="8391">
  <data key="d0">8391</data>
  <data key="d1">Dnph1</data>
  <data key="d2">Dnph1</data>
  <data key="d3">False</data>
  <data key="d4">Dnph1</data>
  <data key="d5">-</data>
  <data key="d6">Yes</data>
</node>
<node id="8389">
  <data key="d0">8389</data>
  <data key="d1">Dmac2l</data>
  <data key="d2">Dmac2l</data>
  <data key="d3">False</data>
  <data key="d4">Dmac2l</data>
  <data key="d5">-</data>
  <data key="d6">Yes</data>
</node>
<node id="8387">
  <data key="d0">8387</data>
  <data key="d1">Dkc1</data>
  <data key="d2">Dkc1</data>
  <data key="d3">False</data>
  <data key="d4">Dkc1</data>
  <data key="d5">-</data>
  <data key="d6">Yes</data>
</node>
<node id="8385">
  <data key="d0">8385</data>
  <data key="d1">Dffa</data>
  <data key="d2">Dffa</data>
  <data key="d3">False</data>
  <data key="d4">Dffa</data>
  <data key="d5">-</data>
  <data key="d6">Yes</data>
</node>
<node id="8383">
  <data key="d0">8383</data>
  <data key="d1">Ddx18</data>
  <data key="d2">Ddx18</data>
  <data key="d3">False</data>
  <data key="d4">Ddx18</data>
  <data key="d5">-</data>
  <data key="d6">Yes</data>
</node>
<node id="8381">
  <data key="d0">8381</data>
  <data key="d1">Cxxc1</data>
  <data key="d2">Cxxc1</data>
  <data key="d3">False</data>
  <data key="d4">Cxxc1</data>
  <data key="d5">-</data>
  <data key="d6">Yes</data>
</node>
<node id="8379">
  <data key="d0">8379</data>
  <data key="d1">Ctsf</data>
  <data key="d2">Ctsf</data>
  <data key="d3">False</data>
  <data key="d4">Ctsf</data>
  <data key="d5">-</data>
  <data key="d6">Yes</data>
</node>
<node id="8377">
  <data key="d0">8377</data>
  <data key="d1">Cstb</data>
  <data key="d2">Cstb</data>
  <data key="d3">False</data>
  <data key="d4">Cstb</data>
  <data key="d5">-</data>
  <data key="d6">Yes</data>
</node>
<node id="8375">
  <data key="d0">8375</data>
  <data key="d1">Csde1</data>
  <data key="d2">Csde1</data>
  <data key="d3">False</data>
  <data key="d4">Csde1</data>
  <data key="d5">-</data>
  <data key="d6">Yes</data>
</node>
<node id="8373">
  <data key="d0">8373</data>
  <data key="d1">Cript</data>
  <data key="d2">Cript</data>
  <data key="d3">False</data>
  <data key="d4">Cript</data>
  <data key="d5">-</data>
  <data key="d6">Yes</data>
</node>
<node id="8371">
  <data key="d0">8371</data>
  <data key="d1">Crat</data>
  <data key="d2">Crat</data>
  <data key="d3">False</data>
  <data key="d4">Crat</data>
  <data key="d5">-</data>
  <data key="d6">Yes</data>
</node>
<node id="8369">
  <data key="d0">8369</data>
  <data key="d1">Cox7a2l</data>
  <data key="d2">Cox7a2l</data>
  <data key="d3">False</data>
  <data key="d4">Cox7a2l</data>
  <data key="d5">-</data>
  <data key="d6">Yes</data>
</node>
<node id="8367">
  <data key="d0">8367</data>
  <data key="d1">Cmas</data>
  <data key="d2">Cmas</data>
  <data key="d3">False</data>
  <data key="d4">Cmas</data>
  <data key="d5">-</data>
  <data key="d6">Yes</data>
</node>
<node id="8365">
  <data key="d0">8365</data>
  <data key="d1">Cluh</data>
  <data key="d2">Cluh</data>
  <data key="d3">False</data>
  <data key="d4">Cluh</data>
  <data key="d5">-</data>
  <data key="d6">Yes</data>
</node>
<node id="8363">
  <data key="d0">8363</data>
  <data key="d1">Clp1</data>
  <data key="d2">Clp1</data>
  <data key="d3">False</data>
  <data key="d4">Clp1</data>
  <data key="d5">-</data>
  <data key="d6">Yes</data>
</node>
<node id="8361">
  <data key="d0">8361</data>
  <data key="d1">Clint1</data>
  <data key="d2">Clint1</data>
  <data key="d3">False</data>
  <data key="d4">Clint1</data>
  <data key="d5">-</data>
  <data key="d6">Yes</data>
</node>
<node id="8359">
  <data key="d0">8359</data>
  <data key="d1">Clcn6</data>
  <data key="d2">Clcn6</data>
  <data key="d3">False</data>
  <data key="d4">Clcn6</data>
  <data key="d5">-</data>
  <data key="d6">Yes</data>
</node>
<node id="8357">
  <data key="d0">8357</data>
  <data key="d1">Chrnb1</data>
  <data key="d2">Chrnb1</data>
  <data key="d3">False</data>
  <data key="d4">Chrnb1</data>
  <data key="d5">-</data>
  <data key="d6">Yes</data>
</node>
<node id="8355">
  <data key="d0">8355</data>
  <data key="d1">Cd63</data>
  <data key="d2">Cd63</data>
  <data key="d3">False</data>
  <data key="d4">Cd63</data>
  <data key="d5">-</data>
  <data key="d6">Yes</data>
</node>
<node id="8353">
  <data key="d0">8353</data>
  <data key="d1">Cct5</data>
  <data key="d2">Cct5</data>
  <data key="d3">False</data>
  <data key="d4">Cct5</data>
  <data key="d5">-</data>
  <data key="d6">Yes</data>
</node>
<node id="8351">
  <data key="d0">8351</data>
  <data key="d1">Cckbr</data>
  <data key="d2">Cckbr</data>
  <data key="d3">False</data>
  <data key="d4">Cckbr</data>
  <data key="d5">-</data>
  <data key="d6">Yes</data>
</node>
<node id="8349">
  <data key="d0">8349</data>
  <data key="d1">Casp9</data>
  <data key="d2">Casp9</data>
  <data key="d3">False</data>
  <data key="d4">Casp9</data>
  <data key="d5">-</data>
  <data key="d6">Yes</data>
</node>
<node id="8347">
  <data key="d0">8347</data>
  <data key="d1">Brd7</data>
  <data key="d2">Brd7</data>
  <data key="d3">False</data>
  <data key="d4">Brd7</data>
  <data key="d5">-</data>
  <data key="d6">Yes</data>
</node>
<node id="8345">
  <data key="d0">8345</data>
  <data key="d1">Bcl2l12</data>
  <data key="d2">Bcl2l12</data>
  <data key="d3">False</data>
  <data key="d4">Bcl2l12</data>
  <data key="d5">-</data>
  <data key="d6">Yes</data>
</node>
<node id="8343">
  <data key="d0">8343</data>
  <data key="d1">Atp6v1g2</data>
  <data key="d2">Atp6v1g2</data>
  <data key="d3">False</data>
  <data key="d4">Atp6v1g2</data>
  <data key="d5">-</data>
  <data key="d6">Yes</data>
</node>
<node id="8341">
  <data key="d0">8341</data>
  <data key="d1">Atp1a2</data>
  <data key="d2">Atp1a2</data>
  <data key="d3">False</data>
  <data key="d4">Atp1a2</data>
  <data key="d5">-</data>
  <data key="d6">Yes</data>
</node>
<node id="8339">
  <data key="d0">8339</data>
  <data key="d1">Ass1</data>
  <data key="d2">Ass1</data>
  <data key="d3">False</data>
  <data key="d4">Ass1</data>
  <data key="d5">-</data>
  <data key="d6">Yes</data>
</node>
<node id="8337">
  <data key="d0">8337</data>
  <data key="d1">Arfgap2</data>
  <data key="d2">Arfgap2</data>
  <data key="d3">False</data>
  <data key="d4">Arfgap2</data>
  <data key="d5">-</data>
  <data key="d6">Yes</data>
</node>
<node id="8335">
  <data key="d0">8335</data>
  <data key="d1">Arf4</data>
  <data key="d2">Arf4</data>
  <data key="d3">False</data>
  <data key="d4">Arf4</data>
  <data key="d5">-</data>
  <data key="d6">Yes</data>
</node>
<node id="8333">
  <data key="d0">8333</data>
  <data key="d1">Arf1</data>
  <data key="d2">Arf1</data>
  <data key="d3">False</data>
  <data key="d4">Arf1</data>
  <data key="d5">-</data>
  <data key="d6">Yes</data>
</node>
<node id="8331">
  <data key="d0">8331</data>
  <data key="d1">Aqr</data>
  <data key="d2">Aqr</data>
  <data key="d3">False</data>
  <data key="d4">Aqr</data>
  <data key="d5">-</data>
  <data key="d6">Yes</data>
</node>
<node id="8329">
  <data key="d0">8329</data>
  <data key="d1">Amd2</data>
  <data key="d2">Amd2</data>
  <data key="d3">False</data>
  <data key="d4">Amd2</data>
  <data key="d5">-</data>
  <data key="d6">Yes</data>
</node>
<node id="8327">
  <data key="d0">8327</data>
  <data key="d1">Amd1</data>
  <data key="d2">Amd1</data>
  <data key="d3">False</data>
  <data key="d4">Amd1</data>
  <data key="d5">-</data>
  <data key="d6">Yes</data>
</node>
<node id="8325">
  <data key="d0">8325</data>
  <data key="d1">Alg5</data>
  <data key="d2">Alg5</data>
  <data key="d3">False</data>
  <data key="d4">Alg5</data>
  <data key="d5">-</data>
  <data key="d6">Yes</data>
</node>
<node id="8323">
  <data key="d0">8323</data>
  <data key="d1">Akr1a1</data>
  <data key="d2">Akr1a1</data>
  <data key="d3">False</data>
  <data key="d4">Akr1a1</data>
  <data key="d5">-</data>
  <data key="d6">Yes</data>
</node>
<node id="8321">
  <data key="d0">8321</data>
  <data key="d1">Akap1</data>
  <data key="d2">Akap1</data>
  <data key="d3">False</data>
  <data key="d4">Akap1</data>
  <data key="d5">-</data>
  <data key="d6">Yes</data>
</node>
<node id="8319">
  <data key="d0">8319</data>
  <data key="d1">Aimp2</data>
  <data key="d2">Aimp2</data>
  <data key="d3">False</data>
  <data key="d4">Aimp2</data>
  <data key="d5">-</data>
  <data key="d6">Yes</data>
</node>
<node id="8317">
  <data key="d0">8317</data>
  <data key="d1">Adcy9</data>
  <data key="d2">Adcy9</data>
  <data key="d3">False</data>
  <data key="d4">Adcy9</data>
  <data key="d5">-</data>
  <data key="d6">Yes</data>
</node>
<node id="8315">
  <data key="d0">8315</data>
  <data key="d1">Acyp2</data>
  <data key="d2">Acyp2</data>
  <data key="d3">False</data>
  <data key="d4">Acyp2</data>
  <data key="d5">-</data>
  <data key="d6">Yes</data>
</node>
<node id="8313">
  <data key="d0">8313</data>
  <data key="d1">Acox1</data>
  <data key="d2">Acox1</data>
  <data key="d3">False</data>
  <data key="d4">Acox1</data>
  <data key="d5">-</data>
  <data key="d6">Yes</data>
</node>
<node id="8311">
  <data key="d0">8311</data>
  <data key="d1">Aco2</data>
  <data key="d2">Aco2</data>
  <data key="d3">False</data>
  <data key="d4">Aco2</data>
  <data key="d5">-</data>
  <data key="d6">Yes</data>
</node>
<node id="8309">
  <data key="d0">8309</data>
  <data key="d1">4933430i17rik</data>
  <data key="d2">4933430i17rik</data>
  <data key="d3">False</data>
  <data key="d4">4933430i17rik</data>
  <data key="d5">-</data>
  <data key="d6">Yes</data>
</node>
<node id="8307">
  <data key="d0">8307</data>
  <data key="d1">Lmnb1</data>
  <data key="d2">Lmnb1</data>
  <data key="d3">False</data>
  <data key="d4">Lmnb1</data>
  <data key="d5">-</data>
  <data key="d6">Yes</data>
</node>
<node id="8305">
  <data key="d0">8305</data>
  <data key="d1">Insig2</data>
  <data key="d2">Insig2</data>
  <data key="d3">False</data>
  <data key="d4">Insig2</data>
  <data key="d5">-</data>
  <data key="d6">Yes</data>
</node>
<node id="8303">
  <data key="d0">8303</data>
  <data key="d1">Fam169a</data>
  <data key="d2">Fam169a</data>
  <data key="d3">False</data>
  <data key="d4">Fam169a</data>
  <data key="d5">-</data>
  <data key="d6">Yes</data>
</node>
<node id="8301">
  <data key="d0">8301</data>
  <data key="d1">Cdkn3</data>
  <data key="d2">Cdkn3</data>
  <data key="d3">False</data>
  <data key="d4">Cdkn3</data>
  <data key="d5">-</data>
  <data key="d6">Yes</data>
</node>
<node id="8299">
  <data key="d0">8299</data>
  <data key="d1">Ceacam9</data>
  <data key="d2">Ceacam9</data>
  <data key="d3">False</data>
  <data key="d4">Ceacam9</data>
  <data key="d5">-</data>
  <data key="d6">Yes</data>
</node>
<node id="8297">
  <data key="d0">8297</data>
  <data key="d1">Ceacam15</data>
  <data key="d2">Ceacam15</data>
  <data key="d3">False</data>
  <data key="d4">Ceacam15</data>
  <data key="d5">-</data>
  <data key="d6">Yes</data>
</node>
<node id="8295">
  <data key="d0">8295</data>
  <data key="d1">Nmu</data>
  <data key="d2">Nmu</data>
  <data key="d3">False</data>
  <data key="d4">Nmu</data>
  <data key="d5">-</data>
  <data key="d6">Yes</data>
</node>
<node id="8293">
  <data key="d0">8293</data>
  <data key="d1">Gstm6</data>
  <data key="d2">Gstm6</data>
  <data key="d3">False</data>
  <data key="d4">Gstm6</data>
  <data key="d5">-</data>
  <data key="d6">Yes</data>
</node>
<node id="8291">
  <data key="d0">8291</data>
  <data key="d1">Gstm3</data>
  <data key="d2">Gstm3</data>
  <data key="d3">False</data>
  <data key="d4">Gstm3</data>
  <data key="d5">-</data>
  <data key="d6">Yes</data>
</node>
<node id="8289">
  <data key="d0">8289</data>
  <data key="d1">Gstm1</data>
  <data key="d2">Gstm1</data>
  <data key="d3">False</data>
  <data key="d4">Gstm1</data>
  <data key="d5">-</data>
  <data key="d6">Yes</data>
</node>
<node id="8287">
  <data key="d0">8287</data>
  <data key="d1">Dhrs2</data>
  <data key="d2">Dhrs2</data>
  <data key="d3">False</data>
  <data key="d4">Dhrs2</data>
  <data key="d5">-</data>
  <data key="d6">Yes</data>
</node>
<node id="8285">
  <data key="d0">8285</data>
  <data key="d1">Ctsg</data>
  <data key="d2">Ctsg</data>
  <data key="d3">False</data>
  <data key="d4">Ctsg</data>
  <data key="d5">-</data>
  <data key="d6">Yes</data>
</node>
<node id="8283">
  <data key="d0">8283</data>
  <data key="d1">Wdr81</data>
  <data key="d2">Wdr81</data>
  <data key="d3">False</data>
  <data key="d4">Wdr81</data>
  <data key="d5">-</data>
  <data key="d6">Yes</data>
</node>
<node id="8281">
  <data key="d0">8281</data>
  <data key="d1">Uckl1</data>
  <data key="d2">Uckl1</data>
  <data key="d3">False</data>
  <data key="d4">Uckl1</data>
  <data key="d5">-</data>
  <data key="d6">Yes</data>
</node>
<node id="8279">
  <data key="d0">8279</data>
  <data key="d1">Tspan4</data>
  <data key="d2">Tspan4</data>
  <data key="d3">False</data>
  <data key="d4">Tspan4</data>
  <data key="d5">-</data>
  <data key="d6">Yes</data>
</node>
<node id="8277">
  <data key="d0">8277</data>
  <data key="d1">Ruvbl1</data>
  <data key="d2">Ruvbl1</data>
  <data key="d3">False</data>
  <data key="d4">Ruvbl1</data>
  <data key="d5">-</data>
  <data key="d6">Yes</data>
</node>
<node id="8275">
  <data key="d0">8275</data>
  <data key="d1">Rusc1</data>
  <data key="d2">Rusc1</data>
  <data key="d3">False</data>
  <data key="d4">Rusc1</data>
  <data key="d5">-</data>
  <data key="d6">Yes</data>
</node>
<node id="8273">
  <data key="d0">8273</data>
  <data key="d1">Gorasp2</data>
  <data key="d2">Gorasp2</data>
  <data key="d3">False</data>
  <data key="d4">Gorasp2</data>
  <data key="d5">-</data>
  <data key="d6">Yes</data>
</node>
<node id="8271">
  <data key="d0">8271</data>
  <data key="d1">Glrx5</data>
  <data key="d2">Glrx5</data>
  <data key="d3">False</data>
  <data key="d4">Glrx5</data>
  <data key="d5">-</data>
  <data key="d6">Yes</data>
</node>
<node id="8269">
  <data key="d0">8269</data>
  <data key="d1">Fam214b</data>
  <data key="d2">Fam214b</data>
  <data key="d3">False</data>
  <data key="d4">Fam214b</data>
  <data key="d5">-</data>
  <data key="d6">Yes</data>
</node>
<node id="8267">
  <data key="d0">8267</data>
  <data key="d1">Epb41</data>
  <data key="d2">Epb41</data>
  <data key="d3">False</data>
  <data key="d4">Epb41</data>
  <data key="d5">-</data>
  <data key="d6">Yes</data>
</node>
<node id="8265">
  <data key="d0">8265</data>
  <data key="d1">Ak2</data>
  <data key="d2">Ak2</data>
  <data key="d3">False</data>
  <data key="d4">Ak2</data>
  <data key="d5">-</data>
  <data key="d6">Yes</data>
</node>
<node id="8263">
  <data key="d0">8263</data>
  <data key="d1">Acly</data>
  <data key="d2">Acly</data>
  <data key="d3">False</data>
  <data key="d4">Acly</data>
  <data key="d5">-</data>
  <data key="d6">Yes</data>
</node>
<node id="8261">
  <data key="d0">8261</data>
  <data key="d1">Tprg</data>
  <data key="d2">Tprg</data>
  <data key="d3">False</data>
  <data key="d4">Tprg</data>
  <data key="d5">-</data>
  <data key="d6">Yes</data>
</node>
<node id="8259">
  <data key="d0">8259</data>
  <data key="d1">Tmem127</data>
  <data key="d2">Tmem127</data>
  <data key="d3">False</data>
  <data key="d4">Tmem127</data>
  <data key="d5">-</data>
  <data key="d6">Yes</data>
</node>
<node id="8257">
  <data key="d0">8257</data>
  <data key="d1">Sympk</data>
  <data key="d2">Sympk</data>
  <data key="d3">False</data>
  <data key="d4">Sympk</data>
  <data key="d5">-</data>
  <data key="d6">Yes</data>
</node>
<node id="8255">
  <data key="d0">8255</data>
  <data key="d1">Rai1</data>
  <data key="d2">Rai1</data>
  <data key="d3">False</data>
  <data key="d4">Rai1</data>
  <data key="d5">-</data>
  <data key="d6">Yes</data>
</node>
<node id="8253">
  <data key="d0">8253</data>
  <data key="d1">Pdzrn3</data>
  <data key="d2">Pdzrn3</data>
  <data key="d3">False</data>
  <data key="d4">Pdzrn3</data>
  <data key="d5">-</data>
  <data key="d6">Yes</data>
</node>
<node id="8251">
  <data key="d0">8251</data>
  <data key="d1">Ngly1</data>
  <data key="d2">Ngly1</data>
  <data key="d3">False</data>
  <data key="d4">Ngly1</data>
  <data key="d5">-</data>
  <data key="d6">Yes</data>
</node>
<node id="8249">
  <data key="d0">8249</data>
  <data key="d1">Net1</data>
  <data key="d2">Net1</data>
  <data key="d3">False</data>
  <data key="d4">Net1</data>
  <data key="d5">-</data>
  <data key="d6">Yes</data>
</node>
<node id="8247">
  <data key="d0">8247</data>
  <data key="d1">Fam131a</data>
  <data key="d2">Fam131a</data>
  <data key="d3">False</data>
  <data key="d4">Fam131a</data>
  <data key="d5">-</data>
  <data key="d6">Yes</data>
</node>
<node id="8245">
  <data key="d0">8245</data>
  <data key="d1">Epn2</data>
  <data key="d2">Epn2</data>
  <data key="d3">False</data>
  <data key="d4">Epn2</data>
  <data key="d5">-</data>
  <data key="d6">Yes</data>
</node>
<node id="8243">
  <data key="d0">8243</data>
  <data key="d1">Ell</data>
  <data key="d2">Ell</data>
  <data key="d3">False</data>
  <data key="d4">Ell</data>
  <data key="d5">-</data>
  <data key="d6">Yes</data>
</node>
<node id="8241">
  <data key="d0">8241</data>
  <data key="d1">Csnk1d</data>
  <data key="d2">Csnk1d</data>
  <data key="d3">False</data>
  <data key="d4">Csnk1d</data>
  <data key="d5">-</data>
  <data key="d6">Yes</data>
</node>
<node id="8239">
  <data key="d0">8239</data>
  <data key="d1">Cobl</data>
  <data key="d2">Cobl</data>
  <data key="d3">False</data>
  <data key="d4">Cobl</data>
  <data key="d5">-</data>
  <data key="d6">Yes</data>
</node>
<node id="8237">
  <data key="d0">8237</data>
  <data key="d1">Cables1</data>
  <data key="d2">Cables1</data>
  <data key="d3">False</data>
  <data key="d4">Cables1</data>
  <data key="d5">-</data>
  <data key="d6">Yes</data>
</node>
<node id="8235">
  <data key="d0">8235</data>
  <data key="d1">Acin1</data>
  <data key="d2">Acin1</data>
  <data key="d3">False</data>
  <data key="d4">Acin1</data>
  <data key="d5">-</data>
  <data key="d6">Yes</data>
</node>
<node id="8233">
  <data key="d0">8233</data>
  <data key="d1">Rab27a</data>
  <data key="d2">Rab27a</data>
  <data key="d3">False</data>
  <data key="d4">Rab27a</data>
  <data key="d5">down</data>
  <data key="d6">Yes</data>
</node>
<node id="8231">
  <data key="d0">8231</data>
  <data key="d1">Gpnmb</data>
  <data key="d2">Gpnmb</data>
  <data key="d3">False</data>
  <data key="d4">Gpnmb</data>
  <data key="d5">-</data>
  <data key="d6">Yes</data>
</node>
<node id="8229">
  <data key="d0">8229</data>
  <data key="d1">Birc7</data>
  <data key="d2">Birc7</data>
  <data key="d3">False</data>
  <data key="d4">Birc7</data>
  <data key="d5">-</data>
  <data key="d6">Yes</data>
</node>
<node id="8227">
  <data key="d0">8227</data>
  <data key="d1">Ssbp3</data>
  <data key="d2">Ssbp3</data>
  <data key="d3">False</data>
  <data key="d4">Ssbp3</data>
  <data key="d5">-</data>
  <data key="d6">Yes</data>
</node>
<node id="8225">
  <data key="d0">8225</data>
  <data key="d1">Sbf2</data>
  <data key="d2">Sbf2</data>
  <data key="d3">False</data>
  <data key="d4">Sbf2</data>
  <data key="d5">-</data>
  <data key="d6">Yes</data>
</node>
<node id="8223">
  <data key="d0">8223</data>
  <data key="d1">Mrtfa</data>
  <data key="d2">Mrtfa</data>
  <data key="d3">False</data>
  <data key="d4">Mrtfa</data>
  <data key="d5">-</data>
  <data key="d6">Yes</data>
</node>
<node id="8221">
  <data key="d0">8221</data>
  <data key="d1">Marchf8</data>
  <data key="d2">Marchf8</data>
  <data key="d3">False</data>
  <data key="d4">Marchf8</data>
  <data key="d5">-</data>
  <data key="d6">Yes</data>
</node>
<node id="8219">
  <data key="d0">8219</data>
  <data key="d1">Coro1c</data>
  <data key="d2">Coro1c</data>
  <data key="d3">False</data>
  <data key="d4">Coro1c</data>
  <data key="d5">-</data>
  <data key="d6">Yes</data>
</node>
<node id="8217">
  <data key="d0">8217</data>
  <data key="d1">Adgrb3</data>
  <data key="d2">Adgrb3</data>
  <data key="d3">False</data>
  <data key="d4">Adgrb3</data>
  <data key="d5">-</data>
  <data key="d6">Yes</data>
</node>
<node id="8215">
  <data key="d0">8215</data>
  <data key="d1">Usp6nl</data>
  <data key="d2">Usp6nl</data>
  <data key="d3">False</data>
  <data key="d4">Usp6nl</data>
  <data key="d5">-</data>
  <data key="d6">Yes</data>
</node>
<node id="8213">
  <data key="d0">8213</data>
  <data key="d1">Cfap61</data>
  <data key="d2">Cfap61</data>
  <data key="d3">False</data>
  <data key="d4">Cfap61</data>
  <data key="d5">-</data>
  <data key="d6">Yes</data>
</node>
<node id="8211">
  <data key="d0">8211</data>
  <data key="d1">Nucb2</data>
  <data key="d2">Nucb2</data>
  <data key="d3">False</data>
  <data key="d4">Nucb2</data>
  <data key="d5">-</data>
  <data key="d6">Yes</data>
</node>
<node id="8209">
  <data key="d0">8209</data>
  <data key="d1">Lrmp</data>
  <data key="d2">Lrmp</data>
  <data key="d3">False</data>
  <data key="d4">Lrmp</data>
  <data key="d5">-</data>
  <data key="d6">Yes</data>
</node>
<node id="8207">
  <data key="d0">8207</data>
  <data key="d1">Hbs1l</data>
  <data key="d2">Hbs1l</data>
  <data key="d3">False</data>
  <data key="d4">Hbs1l</data>
  <data key="d5">-</data>
  <data key="d6">Yes</data>
</node>
<node id="8205">
  <data key="d0">8205</data>
  <data key="d1">Tox2</data>
  <data key="d2">Tox2</data>
  <data key="d3">False</data>
  <data key="d4">Tox2</data>
  <data key="d5">-</data>
  <data key="d6">Yes</data>
</node>
<node id="8203">
  <data key="d0">8203</data>
  <data key="d1">Slc2a5</data>
  <data key="d2">Slc2a5</data>
  <data key="d3">False</data>
  <data key="d4">Slc2a5</data>
  <data key="d5">-</data>
  <data key="d6">Yes</data>
</node>
<node id="8201">
  <data key="d0">8201</data>
  <data key="d1">Nup210</data>
  <data key="d2">Nup210</data>
  <data key="d3">False</data>
  <data key="d4">Nup210</data>
  <data key="d5">-</data>
  <data key="d6">Yes</data>
</node>
<node id="8199">
  <data key="d0">8199</data>
  <data key="d1">Hdac5</data>
  <data key="d2">Hdac5</data>
  <data key="d3">False</data>
  <data key="d4">Hdac5</data>
  <data key="d5">-</data>
  <data key="d6">Yes</data>
</node>
<node id="8197">
  <data key="d0">8197</data>
  <data key="d1">Gpatch2l</data>
  <data key="d2">Gpatch2l</data>
  <data key="d3">False</data>
  <data key="d4">Gpatch2l</data>
  <data key="d5">-</data>
  <data key="d6">Yes</data>
</node>
<node id="8195">
  <data key="d0">8195</data>
  <data key="d1">Zfp385b</data>
  <data key="d2">Zfp385b</data>
  <data key="d3">False</data>
  <data key="d4">Zfp385b</data>
  <data key="d5">-</data>
  <data key="d6">Yes</data>
</node>
<node id="8193">
  <data key="d0">8193</data>
  <data key="d1">Uvrag</data>
  <data key="d2">Uvrag</data>
  <data key="d3">False</data>
  <data key="d4">Uvrag</data>
  <data key="d5">-</data>
  <data key="d6">Yes</data>
</node>
<node id="8191">
  <data key="d0">8191</data>
  <data key="d1">Tbl1xr1</data>
  <data key="d2">Tbl1xr1</data>
  <data key="d3">False</data>
  <data key="d4">Tbl1xr1</data>
  <data key="d5">-</data>
  <data key="d6">Yes</data>
</node>
<node id="8189">
  <data key="d0">8189</data>
  <data key="d1">Rin2</data>
  <data key="d2">Rin2</data>
  <data key="d3">False</data>
  <data key="d4">Rin2</data>
  <data key="d5">-</data>
  <data key="d6">Yes</data>
</node>
<node id="8187">
  <data key="d0">8187</data>
  <data key="d1">Phtf2</data>
  <data key="d2">Phtf2</data>
  <data key="d3">False</data>
  <data key="d4">Phtf2</data>
  <data key="d5">-</data>
  <data key="d6">Yes</data>
</node>
<node id="8185">
  <data key="d0">8185</data>
  <data key="d1">Pam</data>
  <data key="d2">Pam</data>
  <data key="d3">False</data>
  <data key="d4">Pam</data>
  <data key="d5">-</data>
  <data key="d6">Yes</data>
</node>
<node id="8183">
  <data key="d0">8183</data>
  <data key="d1">Nin</data>
  <data key="d2">Nin</data>
  <data key="d3">False</data>
  <data key="d4">Nin</data>
  <data key="d5">-</data>
  <data key="d6">Yes</data>
</node>
<node id="8181">
  <data key="d0">8181</data>
  <data key="d1">Msn</data>
  <data key="d2">Msn</data>
  <data key="d3">False</data>
  <data key="d4">Msn</data>
  <data key="d5">-</data>
  <data key="d6">Yes</data>
</node>
<node id="8179">
  <data key="d0">8179</data>
  <data key="d1">Mettl8</data>
  <data key="d2">Mettl8</data>
  <data key="d3">False</data>
  <data key="d4">Mettl8</data>
  <data key="d5">-</data>
  <data key="d6">Yes</data>
</node>
<node id="8177">
  <data key="d0">8177</data>
  <data key="d1">Ltbp1</data>
  <data key="d2">Ltbp1</data>
  <data key="d3">False</data>
  <data key="d4">Ltbp1</data>
  <data key="d5">-</data>
  <data key="d6">Yes</data>
</node>
<node id="8175">
  <data key="d0">8175</data>
  <data key="d1">Golim4</data>
  <data key="d2">Golim4</data>
  <data key="d3">False</data>
  <data key="d4">Golim4</data>
  <data key="d5">-</data>
  <data key="d6">Yes</data>
</node>
<node id="8173">
  <data key="d0">8173</data>
  <data key="d1">Fbxw11</data>
  <data key="d2">Fbxw11</data>
  <data key="d3">False</data>
  <data key="d4">Fbxw11</data>
  <data key="d5">-</data>
  <data key="d6">Yes</data>
</node>
<node id="8171">
  <data key="d0">8171</data>
  <data key="d1">Eea1</data>
  <data key="d2">Eea1</data>
  <data key="d3">False</data>
  <data key="d4">Eea1</data>
  <data key="d5">-</data>
  <data key="d6">Yes</data>
</node>
<node id="8169">
  <data key="d0">8169</data>
  <data key="d1">Crim1</data>
  <data key="d2">Crim1</data>
  <data key="d3">False</data>
  <data key="d4">Crim1</data>
  <data key="d5">-</data>
  <data key="d6">Yes</data>
</node>
<node id="8167">
  <data key="d0">8167</data>
  <data key="d1">Cdc42ep3</data>
  <data key="d2">Cdc42ep3</data>
  <data key="d3">False</data>
  <data key="d4">Cdc42ep3</data>
  <data key="d5">-</data>
  <data key="d6">Yes</data>
</node>
<node id="8165">
  <data key="d0">8165</data>
  <data key="d1">Cab39</data>
  <data key="d2">Cab39</data>
  <data key="d3">False</data>
  <data key="d4">Cab39</data>
  <data key="d5">-</data>
  <data key="d6">Yes</data>
</node>
<node id="8163">
  <data key="d0">8163</data>
  <data key="d1">Arhgef12</data>
  <data key="d2">Arhgef12</data>
  <data key="d3">False</data>
  <data key="d4">Arhgef12</data>
  <data key="d5">-</data>
  <data key="d6">Yes</data>
</node>
<node id="8161">
  <data key="d0">8161</data>
  <data key="d1">Arhgap10</data>
  <data key="d2">Arhgap10</data>
  <data key="d3">False</data>
  <data key="d4">Arhgap10</data>
  <data key="d5">-</data>
  <data key="d6">Yes</data>
</node>
<node id="8159">
  <data key="d0">8159</data>
  <data key="d1">Akap6</data>
  <data key="d2">Akap6</data>
  <data key="d3">False</data>
  <data key="d4">Akap6</data>
  <data key="d5">-</data>
  <data key="d6">Yes</data>
</node>
<node id="8157">
  <data key="d0">8157</data>
  <data key="d1">Schip1</data>
  <data key="d2">Schip1</data>
  <data key="d3">False</data>
  <data key="d4">Schip1</data>
  <data key="d5">-</data>
  <data key="d6">Yes</data>
</node>
<node id="8155">
  <data key="d0">8155</data>
  <data key="d1">Iqschfp</data>
  <data key="d2">Iqschfp</data>
  <data key="d3">False</data>
  <data key="d4">Iqschfp</data>
  <data key="d5">-</data>
  <data key="d6">Yes</data>
</node>
<node id="8153">
  <data key="d0">8153</data>
  <data key="d1">Gtdc1</data>
  <data key="d2">Gtdc1</data>
  <data key="d3">False</data>
  <data key="d4">Gtdc1</data>
  <data key="d5">-</data>
  <data key="d6">Yes</data>
</node>
<node id="8151">
  <data key="d0">8151</data>
  <data key="d1">Tyk2</data>
  <data key="d2">Tyk2</data>
  <data key="d3">False</data>
  <data key="d4">Tyk2</data>
  <data key="d5">-</data>
  <data key="d6">Yes</data>
</node>
<node id="8149">
  <data key="d0">8149</data>
  <data key="d1">Tub</data>
  <data key="d2">Tub</data>
  <data key="d3">False</data>
  <data key="d4">Tub</data>
  <data key="d5">-</data>
  <data key="d6">Yes</data>
</node>
<node id="8147">
  <data key="d0">8147</data>
  <data key="d1">Sppl2b</data>
  <data key="d2">Sppl2b</data>
  <data key="d3">False</data>
  <data key="d4">Sppl2b</data>
  <data key="d5">-</data>
  <data key="d6">Yes</data>
</node>
<node id="8145">
  <data key="d0">8145</data>
  <data key="d1">Sncb</data>
  <data key="d2">Sncb</data>
  <data key="d3">False</data>
  <data key="d4">Sncb</data>
  <data key="d5">-</data>
  <data key="d6">Yes</data>
</node>
<node id="8143">
  <data key="d0">8143</data>
  <data key="d1">Shisa6</data>
  <data key="d2">Shisa6</data>
  <data key="d3">False</data>
  <data key="d4">Shisa6</data>
  <data key="d5">-</data>
  <data key="d6">Yes</data>
</node>
<node id="8141">
  <data key="d0">8141</data>
  <data key="d1">Ppp1r3g</data>
  <data key="d2">Ppp1r3g</data>
  <data key="d3">False</data>
  <data key="d4">Ppp1r3g</data>
  <data key="d5">-</data>
  <data key="d6">Yes</data>
</node>
<node id="8139">
  <data key="d0">8139</data>
  <data key="d1">Paqr9</data>
  <data key="d2">Paqr9</data>
  <data key="d3">False</data>
  <data key="d4">Paqr9</data>
  <data key="d5">-</data>
  <data key="d6">Yes</data>
</node>
<node id="8137">
  <data key="d0">8137</data>
  <data key="d1">Oplah</data>
  <data key="d2">Oplah</data>
  <data key="d3">False</data>
  <data key="d4">Oplah</data>
  <data key="d5">-</data>
  <data key="d6">Yes</data>
</node>
<node id="8135">
  <data key="d0">8135</data>
  <data key="d1">Ldlrad4</data>
  <data key="d2">Ldlrad4</data>
  <data key="d3">False</data>
  <data key="d4">Ldlrad4</data>
  <data key="d5">-</data>
  <data key="d6">Yes</data>
</node>
<node id="8133">
  <data key="d0">8133</data>
  <data key="d1">Irx1</data>
  <data key="d2">Irx1</data>
  <data key="d3">False</data>
  <data key="d4">Irx1</data>
  <data key="d5">-</data>
  <data key="d6">Yes</data>
</node>
<node id="8131">
  <data key="d0">8131</data>
  <data key="d1">Insyn2a</data>
  <data key="d2">Insyn2a</data>
  <data key="d3">False</data>
  <data key="d4">Insyn2a</data>
  <data key="d5">-</data>
  <data key="d6">Yes</data>
</node>
<node id="8129">
  <data key="d0">8129</data>
  <data key="d1">Hus1b</data>
  <data key="d2">Hus1b</data>
  <data key="d3">False</data>
  <data key="d4">Hus1b</data>
  <data key="d5">-</data>
  <data key="d6">Yes</data>
</node>
<node id="8127">
  <data key="d0">8127</data>
  <data key="d1">Eva1b</data>
  <data key="d2">Eva1b</data>
  <data key="d3">False</data>
  <data key="d4">Eva1b</data>
  <data key="d5">-</data>
  <data key="d6">Yes</data>
</node>
<node id="8125">
  <data key="d0">8125</data>
  <data key="d1">Espn</data>
  <data key="d2">Espn</data>
  <data key="d3">False</data>
  <data key="d4">Espn</data>
  <data key="d5">-</data>
  <data key="d6">Yes</data>
</node>
<node id="8123">
  <data key="d0">8123</data>
  <data key="d1">Elavl3</data>
  <data key="d2">Elavl3</data>
  <data key="d3">False</data>
  <data key="d4">Elavl3</data>
  <data key="d5">-</data>
  <data key="d6">Yes</data>
</node>
<node id="8121">
  <data key="d0">8121</data>
  <data key="d1">Bc034090</data>
  <data key="d2">Bc034090</data>
  <data key="d3">False</data>
  <data key="d4">Bc034090</data>
  <data key="d5">-</data>
  <data key="d6">Yes</data>
</node>
<node id="8119">
  <data key="d0">8119</data>
  <data key="d1">Ajap1</data>
  <data key="d2">Ajap1</data>
  <data key="d3">False</data>
  <data key="d4">Ajap1</data>
  <data key="d5">-</data>
  <data key="d6">Yes</data>
</node>
<node id="8117">
  <data key="d0">8117</data>
  <data key="d1">Adrb1</data>
  <data key="d2">Adrb1</data>
  <data key="d3">False</data>
  <data key="d4">Adrb1</data>
  <data key="d5">-</data>
  <data key="d6">Yes</data>
</node>
<node id="8115">
  <data key="d0">8115</data>
  <data key="d1">Zzef1</data>
  <data key="d2">Zzef1</data>
  <data key="d3">False</data>
  <data key="d4">Zzef1</data>
  <data key="d5">-</data>
  <data key="d6">Yes</data>
</node>
<node id="8113">
  <data key="d0">8113</data>
  <data key="d1">Zdhhc7</data>
  <data key="d2">Zdhhc7</data>
  <data key="d3">False</data>
  <data key="d4">Zdhhc7</data>
  <data key="d5">-</data>
  <data key="d6">Yes</data>
</node>
<node id="8111">
  <data key="d0">8111</data>
  <data key="d1">Wrnip1</data>
  <data key="d2">Wrnip1</data>
  <data key="d3">False</data>
  <data key="d4">Wrnip1</data>
  <data key="d5">-</data>
  <data key="d6">Yes</data>
</node>
<node id="8109">
  <data key="d0">8109</data>
  <data key="d1">Usp4</data>
  <data key="d2">Usp4</data>
  <data key="d3">False</data>
  <data key="d4">Usp4</data>
  <data key="d5">-</data>
  <data key="d6">Yes</data>
</node>
<node id="8107">
  <data key="d0">8107</data>
  <data key="d1">Uqcc1</data>
  <data key="d2">Uqcc1</data>
  <data key="d3">False</data>
  <data key="d4">Uqcc1</data>
  <data key="d5">-</data>
  <data key="d6">Yes</data>
</node>
<node id="8105">
  <data key="d0">8105</data>
  <data key="d1">Ttll4</data>
  <data key="d2">Ttll4</data>
  <data key="d3">False</data>
  <data key="d4">Ttll4</data>
  <data key="d5">-</data>
  <data key="d6">Yes</data>
</node>
<node id="8103">
  <data key="d0">8103</data>
  <data key="d1">Trim41</data>
  <data key="d2">Trim41</data>
  <data key="d3">False</data>
  <data key="d4">Trim41</data>
  <data key="d5">-</data>
  <data key="d6">Yes</data>
</node>
<node id="8101">
  <data key="d0">8101</data>
  <data key="d1">Tcf25</data>
  <data key="d2">Tcf25</data>
  <data key="d3">False</data>
  <data key="d4">Tcf25</data>
  <data key="d5">-</data>
  <data key="d6">Yes</data>
</node>
<node id="8099">
  <data key="d0">8099</data>
  <data key="d1">Srsf7</data>
  <data key="d2">Srsf7</data>
  <data key="d3">False</data>
  <data key="d4">Srsf7</data>
  <data key="d5">-</data>
  <data key="d6">Yes</data>
</node>
<node id="8097">
  <data key="d0">8097</data>
  <data key="d1">Srcap</data>
  <data key="d2">Srcap</data>
  <data key="d3">False</data>
  <data key="d4">Srcap</data>
  <data key="d5">-</data>
  <data key="d6">Yes</data>
</node>
<node id="8095">
  <data key="d0">8095</data>
  <data key="d1">Sf3a2</data>
  <data key="d2">Sf3a2</data>
  <data key="d3">False</data>
  <data key="d4">Sf3a2</data>
  <data key="d5">-</data>
  <data key="d6">Yes</data>
</node>
<node id="8093">
  <data key="d0">8093</data>
  <data key="d1">Secisbp2</data>
  <data key="d2">Secisbp2</data>
  <data key="d3">False</data>
  <data key="d4">Secisbp2</data>
  <data key="d5">-</data>
  <data key="d6">Yes</data>
</node>
<node id="8091">
  <data key="d0">8091</data>
  <data key="d1">Rsad1</data>
  <data key="d2">Rsad1</data>
  <data key="d3">False</data>
  <data key="d4">Rsad1</data>
  <data key="d5">-</data>
  <data key="d6">Yes</data>
</node>
<node id="8089">
  <data key="d0">8089</data>
  <data key="d1">Rbm14</data>
  <data key="d2">Rbm14</data>
  <data key="d3">False</data>
  <data key="d4">Rbm14</data>
  <data key="d5">-</data>
  <data key="d6">Yes</data>
</node>
<node id="8087">
  <data key="d0">8087</data>
  <data key="d1">Psmg4</data>
  <data key="d2">Psmg4</data>
  <data key="d3">False</data>
  <data key="d4">Psmg4</data>
  <data key="d5">-</data>
  <data key="d6">Yes</data>
</node>
<node id="8085">
  <data key="d0">8085</data>
  <data key="d1">Ppp1r37</data>
  <data key="d2">Ppp1r37</data>
  <data key="d3">False</data>
  <data key="d4">Ppp1r37</data>
  <data key="d5">-</data>
  <data key="d6">Yes</data>
</node>
<node id="8083">
  <data key="d0">8083</data>
  <data key="d1">Pnpla6</data>
  <data key="d2">Pnpla6</data>
  <data key="d3">False</data>
  <data key="d4">Pnpla6</data>
  <data key="d5">-</data>
  <data key="d6">Yes</data>
</node>
<node id="8081">
  <data key="d0">8081</data>
  <data key="d1">Mc1r</data>
  <data key="d2">Mc1r</data>
  <data key="d3">False</data>
  <data key="d4">Mc1r</data>
  <data key="d5">-</data>
  <data key="d6">Yes</data>
</node>
<node id="8079">
  <data key="d0">8079</data>
  <data key="d1">Lto1</data>
  <data key="d2">Lto1</data>
  <data key="d3">False</data>
  <data key="d4">Lto1</data>
  <data key="d5">-</data>
  <data key="d6">Yes</data>
</node>
<node id="8077">
  <data key="d0">8077</data>
  <data key="d1">Kmt2b</data>
  <data key="d2">Kmt2b</data>
  <data key="d3">False</data>
  <data key="d4">Kmt2b</data>
  <data key="d5">-</data>
  <data key="d6">Yes</data>
</node>
<node id="8075">
  <data key="d0">8075</data>
  <data key="d1">Ift140</data>
  <data key="d2">Ift140</data>
  <data key="d3">False</data>
  <data key="d4">Ift140</data>
  <data key="d5">-</data>
  <data key="d6">Yes</data>
</node>
<node id="8073">
  <data key="d0">8073</data>
  <data key="d1">Hook2</data>
  <data key="d2">Hook2</data>
  <data key="d3">False</data>
  <data key="d4">Hook2</data>
  <data key="d5">-</data>
  <data key="d6">Yes</data>
</node>
<node id="8071">
  <data key="d0">8071</data>
  <data key="d1">Exoc7</data>
  <data key="d2">Exoc7</data>
  <data key="d3">False</data>
  <data key="d4">Exoc7</data>
  <data key="d5">-</data>
  <data key="d6">Yes</data>
</node>
<node id="8069">
  <data key="d0">8069</data>
  <data key="d1">Dazap1</data>
  <data key="d2">Dazap1</data>
  <data key="d3">False</data>
  <data key="d4">Dazap1</data>
  <data key="d5">-</data>
  <data key="d6">Yes</data>
</node>
<node id="8067">
  <data key="d0">8067</data>
  <data key="d1">Ubtf</data>
  <data key="d2">Ubtf</data>
  <data key="d3">False</data>
  <data key="d4">Ubtf</data>
  <data key="d5">-</data>
  <data key="d6">Yes</data>
</node>
<node id="8065">
  <data key="d0">8065</data>
  <data key="d1">Trim47</data>
  <data key="d2">Trim47</data>
  <data key="d3">False</data>
  <data key="d4">Trim47</data>
  <data key="d5">-</data>
  <data key="d6">Yes</data>
</node>
<node id="8063">
  <data key="d0">8063</data>
  <data key="d1">Syngap1</data>
  <data key="d2">Syngap1</data>
  <data key="d3">False</data>
  <data key="d4">Syngap1</data>
  <data key="d5">-</data>
  <data key="d6">Yes</data>
</node>
<node id="8061">
  <data key="d0">8061</data>
  <data key="d1">Stk32c</data>
  <data key="d2">Stk32c</data>
  <data key="d3">False</data>
  <data key="d4">Stk32c</data>
  <data key="d5">-</data>
  <data key="d6">Yes</data>
</node>
<node id="8059">
  <data key="d0">8059</data>
  <data key="d1">Ssbp4</data>
  <data key="d2">Ssbp4</data>
  <data key="d3">False</data>
  <data key="d4">Ssbp4</data>
  <data key="d5">-</data>
  <data key="d6">Yes</data>
</node>
<node id="8057">
  <data key="d0">8057</data>
  <data key="d1">Sox12</data>
  <data key="d2">Sox12</data>
  <data key="d3">False</data>
  <data key="d4">Sox12</data>
  <data key="d5">-</data>
  <data key="d6">Yes</data>
</node>
<node id="8055">
  <data key="d0">8055</data>
  <data key="d1">Ppfia3</data>
  <data key="d2">Ppfia3</data>
  <data key="d3">False</data>
  <data key="d4">Ppfia3</data>
  <data key="d5">-</data>
  <data key="d6">Yes</data>
</node>
<node id="8053">
  <data key="d0">8053</data>
  <data key="d1">Plxnb2</data>
  <data key="d2">Plxnb2</data>
  <data key="d3">False</data>
  <data key="d4">Plxnb2</data>
  <data key="d5">-</data>
  <data key="d6">Yes</data>
</node>
<node id="8051">
  <data key="d0">8051</data>
  <data key="d1">Palm</data>
  <data key="d2">Palm</data>
  <data key="d3">False</data>
  <data key="d4">Palm</data>
  <data key="d5">-</data>
  <data key="d6">Yes</data>
</node>
<node id="8049">
  <data key="d0">8049</data>
  <data key="d1">Nosip</data>
  <data key="d2">Nosip</data>
  <data key="d3">False</data>
  <data key="d4">Nosip</data>
  <data key="d5">-</data>
  <data key="d6">Yes</data>
</node>
<node id="8047">
  <data key="d0">8047</data>
  <data key="d1">Mllt1</data>
  <data key="d2">Mllt1</data>
  <data key="d3">False</data>
  <data key="d4">Mllt1</data>
  <data key="d5">-</data>
  <data key="d6">Yes</data>
</node>
<node id="8045">
  <data key="d0">8045</data>
  <data key="d1">Mfsd12</data>
  <data key="d2">Mfsd12</data>
  <data key="d3">False</data>
  <data key="d4">Mfsd12</data>
  <data key="d5">-</data>
  <data key="d6">Yes</data>
</node>
<node id="8043">
  <data key="d0">8043</data>
  <data key="d1">Med16</data>
  <data key="d2">Med16</data>
  <data key="d3">False</data>
  <data key="d4">Med16</data>
  <data key="d5">-</data>
  <data key="d6">Yes</data>
</node>
<node id="8041">
  <data key="d0">8041</data>
  <data key="d1">Lasp1</data>
  <data key="d2">Lasp1</data>
  <data key="d3">False</data>
  <data key="d4">Lasp1</data>
  <data key="d5">-</data>
  <data key="d6">Yes</data>
</node>
<node id="8039">
  <data key="d0">8039</data>
  <data key="d1">Irf2bp1</data>
  <data key="d2">Irf2bp1</data>
  <data key="d3">False</data>
  <data key="d4">Irf2bp1</data>
  <data key="d5">-</data>
  <data key="d6">Yes</data>
</node>
<node id="8037">
  <data key="d0">8037</data>
  <data key="d1">Gse1</data>
  <data key="d2">Gse1</data>
  <data key="d3">False</data>
  <data key="d4">Gse1</data>
  <data key="d5">-</data>
  <data key="d6">Yes</data>
</node>
<node id="8035">
  <data key="d0">8035</data>
  <data key="d1">Git1</data>
  <data key="d2">Git1</data>
  <data key="d3">False</data>
  <data key="d4">Git1</data>
  <data key="d5">-</data>
  <data key="d6">Yes</data>
</node>
<node id="8033">
  <data key="d0">8033</data>
  <data key="d1">Fbxl19</data>
  <data key="d2">Fbxl19</data>
  <data key="d3">False</data>
  <data key="d4">Fbxl19</data>
  <data key="d5">-</data>
  <data key="d6">Yes</data>
</node>
<node id="8031">
  <data key="d0">8031</data>
  <data key="d1">Ccdc97</data>
  <data key="d2">Ccdc97</data>
  <data key="d3">False</data>
  <data key="d4">Ccdc97</data>
  <data key="d5">-</data>
  <data key="d6">Yes</data>
</node>
<node id="8029">
  <data key="d0">8029</data>
  <data key="d1">Cacna1a</data>
  <data key="d2">Cacna1a</data>
  <data key="d3">False</data>
  <data key="d4">Cacna1a</data>
  <data key="d5">-</data>
  <data key="d6">Yes</data>
</node>
<node id="8027">
  <data key="d0">8027</data>
  <data key="d1">Arap1</data>
  <data key="d2">Arap1</data>
  <data key="d3">False</data>
  <data key="d4">Arap1</data>
  <data key="d5">-</data>
  <data key="d6">Yes</data>
</node>
<node id="8025">
  <data key="d0">8025</data>
  <data key="d1">Ahdc1</data>
  <data key="d2">Ahdc1</data>
  <data key="d3">False</data>
  <data key="d4">Ahdc1</data>
  <data key="d5">-</data>
  <data key="d6">Yes</data>
</node>
<node id="8023">
  <data key="d0">8023</data>
  <data key="d1">Rnf220</data>
  <data key="d2">Rnf220</data>
  <data key="d3">False</data>
  <data key="d4">Rnf220</data>
  <data key="d5">-</data>
  <data key="d6">Yes</data>
</node>
<node id="8021">
  <data key="d0">8021</data>
  <data key="d1">Prr12</data>
  <data key="d2">Prr12</data>
  <data key="d3">False</data>
  <data key="d4">Prr12</data>
  <data key="d5">-</data>
  <data key="d6">Yes</data>
</node>
<node id="8019">
  <data key="d0">8019</data>
  <data key="d1">Tspan18</data>
  <data key="d2">Tspan18</data>
  <data key="d3">False</data>
  <data key="d4">Tspan18</data>
  <data key="d5">-</data>
  <data key="d6">Yes</data>
</node>
<node id="8017">
  <data key="d0">8017</data>
  <data key="d1">Tbcd</data>
  <data key="d2">Tbcd</data>
  <data key="d3">False</data>
  <data key="d4">Tbcd</data>
  <data key="d5">-</data>
  <data key="d6">Yes</data>
</node>
<node id="8015">
  <data key="d0">8015</data>
  <data key="d1">Stxbp1</data>
  <data key="d2">Stxbp1</data>
  <data key="d3">False</data>
  <data key="d4">Stxbp1</data>
  <data key="d5">-</data>
  <data key="d6">Yes</data>
</node>
<node id="8013">
  <data key="d0">8013</data>
  <data key="d1">Rps6ka2</data>
  <data key="d2">Rps6ka2</data>
  <data key="d3">False</data>
  <data key="d4">Rps6ka2</data>
  <data key="d5">-</data>
  <data key="d6">Yes</data>
</node>
<node id="8011">
  <data key="d0">8011</data>
  <data key="d1">Rap1gap2</data>
  <data key="d2">Rap1gap2</data>
  <data key="d3">False</data>
  <data key="d4">Rap1gap2</data>
  <data key="d5">-</data>
  <data key="d6">Yes</data>
</node>
<node id="8009">
  <data key="d0">8009</data>
  <data key="d1">Ppp2r2c</data>
  <data key="d2">Ppp2r2c</data>
  <data key="d3">False</data>
  <data key="d4">Ppp2r2c</data>
  <data key="d5">-</data>
  <data key="d6">Yes</data>
</node>
<node id="8007">
  <data key="d0">8007</data>
  <data key="d1">Klc1</data>
  <data key="d2">Klc1</data>
  <data key="d3">False</data>
  <data key="d4">Klc1</data>
  <data key="d5">-</data>
  <data key="d6">Yes</data>
</node>
<node id="8005">
  <data key="d0">8005</data>
  <data key="d1">Dnm2</data>
  <data key="d2">Dnm2</data>
  <data key="d3">False</data>
  <data key="d4">Dnm2</data>
  <data key="d5">-</data>
  <data key="d6">Yes</data>
</node>
<node id="8003">
  <data key="d0">8003</data>
  <data key="d1">D5ertd579e</data>
  <data key="d2">D5ertd579e</data>
  <data key="d3">False</data>
  <data key="d4">D5ertd579e</data>
  <data key="d5">-</data>
  <data key="d6">Yes</data>
</node>
<node id="8001">
  <data key="d0">8001</data>
  <data key="d1">Ctbp2</data>
  <data key="d2">Ctbp2</data>
  <data key="d3">False</data>
  <data key="d4">Ctbp2</data>
  <data key="d5">-</data>
  <data key="d6">Yes</data>
</node>
<node id="7999">
  <data key="d0">7999</data>
  <data key="d1">Ankrd13b</data>
  <data key="d2">Ankrd13b</data>
  <data key="d3">False</data>
  <data key="d4">Ankrd13b</data>
  <data key="d5">-</data>
  <data key="d6">Yes</data>
</node>
<node id="7997">
  <data key="d0">7997</data>
  <data key="d1">Agpat3</data>
  <data key="d2">Agpat3</data>
  <data key="d3">False</data>
  <data key="d4">Agpat3</data>
  <data key="d5">-</data>
  <data key="d6">Yes</data>
</node>
<node id="7995">
  <data key="d0">7995</data>
  <data key="d1">Agap3</data>
  <data key="d2">Agap3</data>
  <data key="d3">False</data>
  <data key="d4">Agap3</data>
  <data key="d5">-</data>
  <data key="d6">Yes</data>
</node>
<node id="7993">
  <data key="d0">7993</data>
  <data key="d1">Ablim2</data>
  <data key="d2">Ablim2</data>
  <data key="d3">False</data>
  <data key="d4">Ablim2</data>
  <data key="d5">up</data>
  <data key="d6">Yes</data>
</node>
<node id="7991">
  <data key="d0">7991</data>
  <data key="d1">Serf2</data>
  <data key="d2">Serf2</data>
  <data key="d3">False</data>
  <data key="d4">Serf2</data>
  <data key="d5">-</data>
  <data key="d6">Yes</data>
</node>
<node id="7989">
  <data key="d0">7989</data>
  <data key="d1">Nprl3</data>
  <data key="d2">Nprl3</data>
  <data key="d3">False</data>
  <data key="d4">Nprl3</data>
  <data key="d5">-</data>
  <data key="d6">Yes</data>
</node>
<node id="7987">
  <data key="d0">7987</data>
  <data key="d1">Sik3</data>
  <data key="d2">Sik3</data>
  <data key="d3">False</data>
  <data key="d4">Sik3</data>
  <data key="d5">-</data>
  <data key="d6">Yes</data>
</node>
<node id="7985">
  <data key="d0">7985</data>
  <data key="d1">Mycbp2</data>
  <data key="d2">Mycbp2</data>
  <data key="d3">False</data>
  <data key="d4">Mycbp2</data>
  <data key="d5">-</data>
  <data key="d6">Yes</data>
</node>
<node id="7983">
  <data key="d0">7983</data>
  <data key="d1">Mtcl1</data>
  <data key="d2">Mtcl1</data>
  <data key="d3">False</data>
  <data key="d4">Mtcl1</data>
  <data key="d5">-</data>
  <data key="d6">Yes</data>
</node>
<node id="7981">
  <data key="d0">7981</data>
  <data key="d1">Ergic1</data>
  <data key="d2">Ergic1</data>
  <data key="d3">False</data>
  <data key="d4">Ergic1</data>
  <data key="d5">-</data>
  <data key="d6">Yes</data>
</node>
<node id="7979">
  <data key="d0">7979</data>
  <data key="d1">Dpp10</data>
  <data key="d2">Dpp10</data>
  <data key="d3">False</data>
  <data key="d4">Dpp10</data>
  <data key="d5">-</data>
  <data key="d6">Yes</data>
</node>
<node id="7977">
  <data key="d0">7977</data>
  <data key="d1">Dclk2</data>
  <data key="d2">Dclk2</data>
  <data key="d3">False</data>
  <data key="d4">Dclk2</data>
  <data key="d5">-</data>
  <data key="d6">Yes</data>
</node>
<node id="7975">
  <data key="d0">7975</data>
  <data key="d1">Dab2ip</data>
  <data key="d2">Dab2ip</data>
  <data key="d3">False</data>
  <data key="d4">Dab2ip</data>
  <data key="d5">-</data>
  <data key="d6">Yes</data>
</node>
<node id="7973">
  <data key="d0">7973</data>
  <data key="d1">Cpne4</data>
  <data key="d2">Cpne4</data>
  <data key="d3">False</data>
  <data key="d4">Cpne4</data>
  <data key="d5">-</data>
  <data key="d6">Yes</data>
</node>
<node id="7971">
  <data key="d0">7971</data>
  <data key="d1">Tafa2</data>
  <data key="d2">Tafa2</data>
  <data key="d3">False</data>
  <data key="d4">Tafa2</data>
  <data key="d5">-</data>
  <data key="d6">Yes</data>
</node>
<node id="7969">
  <data key="d0">7969</data>
  <data key="d1">Stau2</data>
  <data key="d2">Stau2</data>
  <data key="d3">False</data>
  <data key="d4">Stau2</data>
  <data key="d5">-</data>
  <data key="d6">Yes</data>
</node>
<node id="7967">
  <data key="d0">7967</data>
  <data key="d1">Slc44a1</data>
  <data key="d2">Slc44a1</data>
  <data key="d3">False</data>
  <data key="d4">Slc44a1</data>
  <data key="d5">-</data>
  <data key="d6">Yes</data>
</node>
<node id="7965">
  <data key="d0">7965</data>
  <data key="d1">Scin</data>
  <data key="d2">Scin</data>
  <data key="d3">False</data>
  <data key="d4">Scin</data>
  <data key="d5">-</data>
  <data key="d6">Yes</data>
</node>
<node id="7963">
  <data key="d0">7963</data>
  <data key="d1">Dchs2</data>
  <data key="d2">Dchs2</data>
  <data key="d3">False</data>
  <data key="d4">Dchs2</data>
  <data key="d5">-</data>
  <data key="d6">Yes</data>
</node>
<node id="7961">
  <data key="d0">7961</data>
  <data key="d1">Ctif</data>
  <data key="d2">Ctif</data>
  <data key="d3">False</data>
  <data key="d4">Ctif</data>
  <data key="d5">-</data>
  <data key="d6">Yes</data>
</node>
<node id="7959">
  <data key="d0">7959</data>
  <data key="d1">Cep112</data>
  <data key="d2">Cep112</data>
  <data key="d3">False</data>
  <data key="d4">Cep112</data>
  <data key="d5">-</data>
  <data key="d6">Yes</data>
</node>
<node id="7957">
  <data key="d0">7957</data>
  <data key="d1">Ablim3</data>
  <data key="d2">Ablim3</data>
  <data key="d3">False</data>
  <data key="d4">Ablim3</data>
  <data key="d5">-</data>
  <data key="d6">Yes</data>
</node>
<node id="7955">
  <data key="d0">7955</data>
  <data key="d1">Tln2</data>
  <data key="d2">Tln2</data>
  <data key="d3">False</data>
  <data key="d4">Tln2</data>
  <data key="d5">-</data>
  <data key="d6">Yes</data>
</node>
<node id="7953">
  <data key="d0">7953</data>
  <data key="d1">Pdlim5</data>
  <data key="d2">Pdlim5</data>
  <data key="d3">False</data>
  <data key="d4">Pdlim5</data>
  <data key="d5">-</data>
  <data key="d6">Yes</data>
</node>
<node id="7951">
  <data key="d0">7951</data>
  <data key="d1">Palld</data>
  <data key="d2">Palld</data>
  <data key="d3">False</data>
  <data key="d4">Palld</data>
  <data key="d5">-</data>
  <data key="d6">Yes</data>
</node>
<node id="7949">
  <data key="d0">7949</data>
  <data key="d1">Lrp1b</data>
  <data key="d2">Lrp1b</data>
  <data key="d3">False</data>
  <data key="d4">Lrp1b</data>
  <data key="d5">-</data>
  <data key="d6">Yes</data>
</node>
<node id="7947">
  <data key="d0">7947</data>
  <data key="d1">Cd55b</data>
  <data key="d2">Cd55b</data>
  <data key="d3">False</data>
  <data key="d4">Cd55b</data>
  <data key="d5">-</data>
  <data key="d6">Yes</data>
</node>
<node id="7945">
  <data key="d0">7945</data>
  <data key="d1">Ccser1</data>
  <data key="d2">Ccser1</data>
  <data key="d3">False</data>
  <data key="d4">Ccser1</data>
  <data key="d5">-</data>
  <data key="d6">Yes</data>
</node>
<node id="7943">
  <data key="d0">7943</data>
  <data key="d1">Ccdc150</data>
  <data key="d2">Ccdc150</data>
  <data key="d3">False</data>
  <data key="d4">Ccdc150</data>
  <data key="d5">-</data>
  <data key="d6">Yes</data>
</node>
<node id="7941">
  <data key="d0">7941</data>
  <data key="d1">Rapgef5</data>
  <data key="d2">Rapgef5</data>
  <data key="d3">False</data>
  <data key="d4">Rapgef5</data>
  <data key="d5">-</data>
  <data key="d6">Yes</data>
</node>
<node id="7939">
  <data key="d0">7939</data>
  <data key="d1">Maff</data>
  <data key="d2">Maff</data>
  <data key="d3">False</data>
  <data key="d4">Maff</data>
  <data key="d5">-</data>
  <data key="d6">Yes</data>
</node>
<node id="7937">
  <data key="d0">7937</data>
  <data key="d1">Zfp407</data>
  <data key="d2">Zfp407</data>
  <data key="d3">False</data>
  <data key="d4">Zfp407</data>
  <data key="d5">-</data>
  <data key="d6">Yes</data>
</node>
<node id="7935">
  <data key="d0">7935</data>
  <data key="d1">Tjp2</data>
  <data key="d2">Tjp2</data>
  <data key="d3">False</data>
  <data key="d4">Tjp2</data>
  <data key="d5">-</data>
  <data key="d6">Yes</data>
</node>
<node id="7933">
  <data key="d0">7933</data>
  <data key="d1">Srpk2</data>
  <data key="d2">Srpk2</data>
  <data key="d3">False</data>
  <data key="d4">Srpk2</data>
  <data key="d5">-</data>
  <data key="d6">Yes</data>
</node>
<node id="7931">
  <data key="d0">7931</data>
  <data key="d1">Snx29</data>
  <data key="d2">Snx29</data>
  <data key="d3">False</data>
  <data key="d4">Snx29</data>
  <data key="d5">-</data>
  <data key="d6">Yes</data>
</node>
<node id="7929">
  <data key="d0">7929</data>
  <data key="d1">Nbas</data>
  <data key="d2">Nbas</data>
  <data key="d3">False</data>
  <data key="d4">Nbas</data>
  <data key="d5">-</data>
  <data key="d6">Yes</data>
</node>
<node id="7927">
  <data key="d0">7927</data>
  <data key="d1">Mtss1</data>
  <data key="d2">Mtss1</data>
  <data key="d3">False</data>
  <data key="d4">Mtss1</data>
  <data key="d5">-</data>
  <data key="d6">Yes</data>
</node>
<node id="7925">
  <data key="d0">7925</data>
  <data key="d1">Fmn1</data>
  <data key="d2">Fmn1</data>
  <data key="d3">False</data>
  <data key="d4">Fmn1</data>
  <data key="d5">-</data>
  <data key="d6">Yes</data>
</node>
<node id="7923">
  <data key="d0">7923</data>
  <data key="d1">Dtna</data>
  <data key="d2">Dtna</data>
  <data key="d3">False</data>
  <data key="d4">Dtna</data>
  <data key="d5">-</data>
  <data key="d6">Yes</data>
</node>
<node id="7921">
  <data key="d0">7921</data>
  <data key="d1">Cpeb4</data>
  <data key="d2">Cpeb4</data>
  <data key="d3">False</data>
  <data key="d4">Cpeb4</data>
  <data key="d5">-</data>
  <data key="d6">Yes</data>
</node>
<node id="7919">
  <data key="d0">7919</data>
  <data key="d1">Cacna1d</data>
  <data key="d2">Cacna1d</data>
  <data key="d3">False</data>
  <data key="d4">Cacna1d</data>
  <data key="d5">-</data>
  <data key="d6">Yes</data>
</node>
<node id="7917">
  <data key="d0">7917</data>
  <data key="d1">Dse</data>
  <data key="d2">Dse</data>
  <data key="d3">False</data>
  <data key="d4">Dse</data>
  <data key="d5">-</data>
  <data key="d6">Yes</data>
</node>
<node id="7915">
  <data key="d0">7915</data>
  <data key="d1">Sfxn1</data>
  <data key="d2">Sfxn1</data>
  <data key="d3">False</data>
  <data key="d4">Sfxn1</data>
  <data key="d5">-</data>
  <data key="d6">Yes</data>
</node>
<node id="7913">
  <data key="d0">7913</data>
  <data key="d1">Rgs10</data>
  <data key="d2">Rgs10</data>
  <data key="d3">False</data>
  <data key="d4">Rgs10</data>
  <data key="d5">-</data>
  <data key="d6">Yes</data>
</node>
<node id="7911">
  <data key="d0">7911</data>
  <data key="d1">Pstpip1</data>
  <data key="d2">Pstpip1</data>
  <data key="d3">False</data>
  <data key="d4">Pstpip1</data>
  <data key="d5">-</data>
  <data key="d6">Yes</data>
</node>
<node id="7909">
  <data key="d0">7909</data>
  <data key="d1">Map3k12</data>
  <data key="d2">Map3k12</data>
  <data key="d3">False</data>
  <data key="d4">Map3k12</data>
  <data key="d5">-</data>
  <data key="d6">Yes</data>
</node>
<node id="7907">
  <data key="d0">7907</data>
  <data key="d1">Gramd4</data>
  <data key="d2">Gramd4</data>
  <data key="d3">False</data>
  <data key="d4">Gramd4</data>
  <data key="d5">-</data>
  <data key="d6">Yes</data>
</node>
<node id="7905">
  <data key="d0">7905</data>
  <data key="d1">Galm</data>
  <data key="d2">Galm</data>
  <data key="d3">False</data>
  <data key="d4">Galm</data>
  <data key="d5">-</data>
  <data key="d6">Yes</data>
</node>
<node id="7903">
  <data key="d0">7903</data>
  <data key="d1">Fgd3</data>
  <data key="d2">Fgd3</data>
  <data key="d3">False</data>
  <data key="d4">Fgd3</data>
  <data key="d5">-</data>
  <data key="d6">Yes</data>
</node>
<node id="7901">
  <data key="d0">7901</data>
  <data key="d1">Arl4c</data>
  <data key="d2">Arl4c</data>
  <data key="d3">False</data>
  <data key="d4">Arl4c</data>
  <data key="d5">-</data>
  <data key="d6">Yes</data>
</node>
<node id="7899">
  <data key="d0">7899</data>
  <data key="d1">Frmd4b</data>
  <data key="d2">Frmd4b</data>
  <data key="d3">False</data>
  <data key="d4">Frmd4b</data>
  <data key="d5">-</data>
  <data key="d6">Yes</data>
</node>
<node id="7897">
  <data key="d0">7897</data>
  <data key="d1">Lalba</data>
  <data key="d2">Lalba</data>
  <data key="d3">False</data>
  <data key="d4">Lalba</data>
  <data key="d5">-</data>
  <data key="d6">Yes</data>
</node>
<node id="7895">
  <data key="d0">7895</data>
  <data key="d1">Vsir</data>
  <data key="d2">Vsir</data>
  <data key="d3">False</data>
  <data key="d4">Vsir</data>
  <data key="d5">-</data>
  <data key="d6">Yes</data>
</node>
<node id="7893">
  <data key="d0">7893</data>
  <data key="d1">Vav1</data>
  <data key="d2">Vav1</data>
  <data key="d3">False</data>
  <data key="d4">Vav1</data>
  <data key="d5">-</data>
  <data key="d6">Yes</data>
</node>
<node id="7891">
  <data key="d0">7891</data>
  <data key="d1">Unc13d</data>
  <data key="d2">Unc13d</data>
  <data key="d3">False</data>
  <data key="d4">Unc13d</data>
  <data key="d5">-</data>
  <data key="d6">Yes</data>
</node>
<node id="7889">
  <data key="d0">7889</data>
  <data key="d1">Tmc6</data>
  <data key="d2">Tmc6</data>
  <data key="d3">False</data>
  <data key="d4">Tmc6</data>
  <data key="d5">-</data>
  <data key="d6">Yes</data>
</node>
<node id="7887">
  <data key="d0">7887</data>
  <data key="d1">Stxbp5</data>
  <data key="d2">Stxbp5</data>
  <data key="d3">False</data>
  <data key="d4">Stxbp5</data>
  <data key="d5">-</data>
  <data key="d6">Yes</data>
</node>
<node id="7885">
  <data key="d0">7885</data>
  <data key="d1">Sipa1</data>
  <data key="d2">Sipa1</data>
  <data key="d3">False</data>
  <data key="d4">Sipa1</data>
  <data key="d5">-</data>
  <data key="d6">Yes</data>
</node>
<node id="7883">
  <data key="d0">7883</data>
  <data key="d1">Sh3bgrl3</data>
  <data key="d2">Sh3bgrl3</data>
  <data key="d3">False</data>
  <data key="d4">Sh3bgrl3</data>
  <data key="d5">-</data>
  <data key="d6">Yes</data>
</node>
<node id="7881">
  <data key="d0">7881</data>
  <data key="d1">Sash3</data>
  <data key="d2">Sash3</data>
  <data key="d3">False</data>
  <data key="d4">Sash3</data>
  <data key="d5">-</data>
  <data key="d6">Yes</data>
</node>
<node id="7879">
  <data key="d0">7879</data>
  <data key="d1">Rab37</data>
  <data key="d2">Rab37</data>
  <data key="d3">False</data>
  <data key="d4">Rab37</data>
  <data key="d5">-</data>
  <data key="d6">Yes</data>
</node>
<node id="7877">
  <data key="d0">7877</data>
  <data key="d1">Prr5l</data>
  <data key="d2">Prr5l</data>
  <data key="d3">False</data>
  <data key="d4">Prr5l</data>
  <data key="d5">-</data>
  <data key="d6">Yes</data>
</node>
<node id="7875">
  <data key="d0">7875</data>
  <data key="d1">Prr5</data>
  <data key="d2">Prr5</data>
  <data key="d3">False</data>
  <data key="d4">Prr5</data>
  <data key="d5">-</data>
  <data key="d6">Yes</data>
</node>
<node id="7873">
  <data key="d0">7873</data>
  <data key="d1">Pram1</data>
  <data key="d2">Pram1</data>
  <data key="d3">False</data>
  <data key="d4">Pram1</data>
  <data key="d5">-</data>
  <data key="d6">Yes</data>
</node>
<node id="7871">
  <data key="d0">7871</data>
  <data key="d1">Plekho1</data>
  <data key="d2">Plekho1</data>
  <data key="d3">False</data>
  <data key="d4">Plekho1</data>
  <data key="d5">-</data>
  <data key="d6">Yes</data>
</node>
<node id="7869">
  <data key="d0">7869</data>
  <data key="d1">Pld3</data>
  <data key="d2">Pld3</data>
  <data key="d3">False</data>
  <data key="d4">Pld3</data>
  <data key="d5">-</data>
  <data key="d6">Yes</data>
</node>
<node id="7867">
  <data key="d0">7867</data>
  <data key="d1">Pik3cg</data>
  <data key="d2">Pik3cg</data>
  <data key="d3">False</data>
  <data key="d4">Pik3cg</data>
  <data key="d5">-</data>
  <data key="d6">Yes</data>
</node>
<node id="7865">
  <data key="d0">7865</data>
  <data key="d1">Pced1b</data>
  <data key="d2">Pced1b</data>
  <data key="d3">False</data>
  <data key="d4">Pced1b</data>
  <data key="d5">-</data>
  <data key="d6">Yes</data>
</node>
<node id="7863">
  <data key="d0">7863</data>
  <data key="d1">Kctd12</data>
  <data key="d2">Kctd12</data>
  <data key="d3">False</data>
  <data key="d4">Kctd12</data>
  <data key="d5">-</data>
  <data key="d6">Yes</data>
</node>
<node id="7861">
  <data key="d0">7861</data>
  <data key="d1">Gypc</data>
  <data key="d2">Gypc</data>
  <data key="d3">False</data>
  <data key="d4">Gypc</data>
  <data key="d5">-</data>
  <data key="d6">Yes</data>
</node>
<node id="7859">
  <data key="d0">7859</data>
  <data key="d1">Grk2</data>
  <data key="d2">Grk2</data>
  <data key="d3">False</data>
  <data key="d4">Grk2</data>
  <data key="d5">-</data>
  <data key="d6">Yes</data>
</node>
<node id="7857">
  <data key="d0">7857</data>
  <data key="d1">Gng2</data>
  <data key="d2">Gng2</data>
  <data key="d3">False</data>
  <data key="d4">Gng2</data>
  <data key="d5">-</data>
  <data key="d6">Yes</data>
</node>
<node id="7855">
  <data key="d0">7855</data>
  <data key="d1">Fmnl3</data>
  <data key="d2">Fmnl3</data>
  <data key="d3">False</data>
  <data key="d4">Fmnl3</data>
  <data key="d5">-</data>
  <data key="d6">Yes</data>
</node>
<node id="7853">
  <data key="d0">7853</data>
  <data key="d1">Far2</data>
  <data key="d2">Far2</data>
  <data key="d3">False</data>
  <data key="d4">Far2</data>
  <data key="d5">-</data>
  <data key="d6">Yes</data>
</node>
<node id="7851">
  <data key="d0">7851</data>
  <data key="d1">Fam78a</data>
  <data key="d2">Fam78a</data>
  <data key="d3">False</data>
  <data key="d4">Fam78a</data>
  <data key="d5">-</data>
  <data key="d6">Yes</data>
</node>
<node id="7849">
  <data key="d0">7849</data>
  <data key="d1">Dysf</data>
  <data key="d2">Dysf</data>
  <data key="d3">False</data>
  <data key="d4">Dysf</data>
  <data key="d5">-</data>
  <data key="d6">Yes</data>
</node>
<node id="7847">
  <data key="d0">7847</data>
  <data key="d1">Dus2</data>
  <data key="d2">Dus2</data>
  <data key="d3">False</data>
  <data key="d4">Dus2</data>
  <data key="d5">-</data>
  <data key="d6">Yes</data>
</node>
<node id="7845">
  <data key="d0">7845</data>
  <data key="d1">Cyth4</data>
  <data key="d2">Cyth4</data>
  <data key="d3">False</data>
  <data key="d4">Cyth4</data>
  <data key="d5">-</data>
  <data key="d6">Yes</data>
</node>
<node id="7843">
  <data key="d0">7843</data>
  <data key="d1">Cmtm7</data>
  <data key="d2">Cmtm7</data>
[truncated: 6,738,969 more chars]
