# Supplementary material for: Identification of master regulator genes controlling pathogenic CD4+ T cell fate in inflammatory bowel disease through transcriptional network analysis
Source: Sci Rep. 2024 May 8;14:10553. doi: 10.1038/s41598-024-61158-4 (PMC11078927; doi:10.1038/s41598-024-61158-4)
Supplement: Supplementary file 4 — Supplementary Information 3. [file 41598_2024_61158_MOESM4_ESM.zip › Supplementary File 2_ spleen nets/README.txt]

This folder contains supplementary files related to spleen gene regulatory networks, which are described below.

Session_Spleen.cyc: A file for the Cytoscape session (https://cytoscape.org/download.html) containing networks for Spleen under control and IBD conditions, as well as master regulator candidates and the network representing the final master regulators. This file can be loaded as described in the following link: https://manual.cytoscape.org/en/stable/Quick_Tour_of_Cytoscape.html#file

Files in graphml format: In case you do not wish to install Cytoscape, networks are provided in graphml format that can be read online on platforms such as https://gephi.org/gephi-lite/, detailing the networks below:

*spleen_control_full.graphml: Complete network for the control condition in spleen.
*spleen_ibd_full.graphml: Complete network for the colitis condition in spleen.
*spleen_master_regulator_candidates.graphml: Network including candidates for master regulators of genes whose expression varies between control and IBD conditions in spleen.

as these candidates did not fullfish master regulators definition, there no exist the master regulator network as described in the publication
