# Supplementary material for: Identification of master regulator genes controlling pathogenic CD4+ T cell fate in inflammatory bowel disease through transcriptional network analysis
Source: Sci Rep. 2024 May 8;14:10553. doi: 10.1038/s41598-024-61158-4 (PMC11078927; doi:10.1038/s41598-024-61158-4)
Supplement: Supplementary file 5 — Supplementary Table S1. [file 41598_2024_61158_MOESM5_ESM.csv]

Table S1. Comprehensive list of differentially expressed genes analyzed by DESeq-2 in CD4+ T cell from colonic lamina propria. A total number of 422 genes were found to be up-regulated	while 110 genes were down-regulated in CD4+ T cells in cases of colitis as compared to the control group (n = 4).
	Row.names	baseMean	log2FoldChange	lfcSE	stat	pvalue	padj	COLON_CONTROL_1	COLON_CONTROL_2	COLON_CONTROL_3	COLON_CONTROL_4	COLON_COLITIS_1	COLON_COLITIS_2	COLON_COLITIS_3	COLON_COLITIS_4
1	ENSMUSG00000039834	1800.80427602724	0.709230443386314	0.0645382315565913	10.9893070553756	4.3021633753469e-28	6.38914282872768e-24	1395.82204519579	1326.43577443541	1366.11629276093	1385.70186484295	2258.9178346211	2170.5307419536	2246.54733345363	2256.36232095448
2	ENSMUSG00000034930	65.3207061230394	7.31554838623936	0.972587732993965	7.52173622807224	5.40535536109067e-14	4.01374662337787e-10	0	0.873229607923244	0.83046583146561	0.816559731787244	227.81860750569	150.450989721213	46.694979217281	95.0808173689542
3	ENSMUSG00000063894	61.1755569283916	7.22345265066834	1.01646927213383	7.1064151654132	1.19095805936907e-12	5.89563937989667e-09	0	0.873229607923244	0.83046583146561	0.816559731787244	194.949256174023	30.2736747609759	174.920874528227	86.7403947927301
4	ENSMUSG00000060149	157.744408001453	1.23281068187968	0.187944366570834	6.55944471426897	5.40085119898019e-11	2.00520102890137e-07	101.857284379152	87.3229607923244	95.5035706185452	94.7209288873203	222.151477965748	230.26340500015	183.8151562839	246.320480084484
5	ENSMUSG00000080779	56.6286698644917	-7.15243255537248	1.12245471066048	-6.37213465046068	1.86415104899215e-10	4.61408453809708e-07	154.672172575749	241.884601394739	15.7788507978466	37.5617476622132	0	1.83476816733187	0.741190146306047	0.55602817174827
6	ENSMUSG00000092500	30.8646094569583	-6.26142862634017	0.978793647252912	-6.39708752086155	1.58368562908904e-10	4.61408453809708e-07	116.947252435323	38.4221027486227	24.0835091125027	64.5082188111923	0	0.917384083665936	1.48238029261209	0.55602817174827
7	ENSMUSG00000033762	129.987275239038	8.32138626889654	1.32270541764707	6.29118635024514	3.15048850372597e-10	6.68398639554777e-07	0	0.873229607923244	0.83046583146561	0.816559731787244	358.162586924369	0.917384083665936	231.251325647487	447.046650085609
8	ENSMUSG00000053063	129.134900483783	1.58487457939926	0.253227592679538	6.25869622906746	3.88209205529155e-10	7.20661863914185e-07	71.6773482668107	63.7457613783968	47.3365523935398	77.5731745197882	198.349533897989	231.180789083816	158.614691309494	184.601353020426
9	ENSMUSG00000024579	58.5109610026028	6.79724761006638	1.13755274364212	5.97532523046233	2.29631601044469e-09	3.41025890711141e-06	0	1.74645921584649	0.83046583146561	0.816559731787244	146.211942130518	6.42168858566155	231.992515793793	80.0680567317509
10	ENSMUSG00000032400	82.8827791077827	7.6699438269441	1.28150850376337	5.98509007503266	2.1627014213134e-09	3.41025890711141e-06	0	0.873229607923244	0.83046583146561	0.816559731787244	228.952033413679	6.42168858566155	32.6123664374661	392.555889254279
11	ENSMUSG00000047603	61.1427464471439	7.22838898057386	1.22257264440696	5.91244128816589	3.37074012965216e-09	4.55080560595129e-06	0	0.873229607923244	0.83046583146561	0.816559731787244	166.613608474311	25.6867543426462	11.8590423408968	282.462311248121
12	ENSMUSG00000022194	504.201941902213	-0.733914818371025	0.125292184191742	-5.85762650005264	4.69529148941036e-09	5.36382876224871e-06	596.053738218742	666.274190845435	597.935398655239	653.247785429795	411.433604599829	377.962242470365	400.983869151572	329.724705846724
13	ENSMUSG00000045932	120.894433507833	7.87056662428391	1.34347806270093	5.85835142589593	4.67484580243952e-09	5.36382876224871e-06	0	0.873229607923244	0.83046583146561	1.63311946357449	326.42666150069	3.66953633466374	613.705441141407	20.0170141829377
14	ENSMUSG00000014791	95.9147659922544	7.88263268371393	1.37333212961484	5.7397861112626	9.47962014790464e-09	9.70396145688618e-06	0	0.873229607923244	0.83046583146561	0.816559731787244	234.619162953621	44.9518200996309	1.48238029261209	483.744509420995
15	ENSMUSG00000096755	33.5727053709707	-6.37782325764869	1.11225617171905	-5.73413159649314	9.80132124794914e-09	9.70396145688618e-06	120.719744449365	76.8442054972455	6.64372665172488	61.2419798840433	0	1.83476816733187	0.741190146306047	0.55602817174827
16	ENSMUSG00000019734	68.1527960025374	7.03286482570728	1.23596314372315	5.69018976125927	1.26898270120987e-08	1.17785388097924e-05	0	0.873229607923244	1.66093166293122	0.816559731787244	148.478793946495	8.25645675299342	23.7180846817935	361.418311636376
17	ENSMUSG00000025227	51.2560951736378	6.97279082849376	1.23024759948285	5.66779470362295	1.44647127957143e-08	1.26362029252443e-05	0	0.873229607923244	0.83046583146561	0.816559731787244	139.411386682587	6.42168858566155	34.8359368763842	226.859494073294
18	ENSMUSG00000022018	416.7997866392	-1.11565740845507	0.199410833649319	-5.59476828835213	2.20916609871286e-08	1.82268476288804e-05	543.238850022144	446.220329648778	682.642913464732	606.703880717922	291.290458353047	271.545688765117	287.581776766746	205.174395375112
19	ENSMUSG00000032783	32.9116276799941	6.3274378480038	1.14454594010476	5.52833890391911	3.23277088427748e-08	2.40431445896306e-05	0	0.873229607923244	0.83046583146561	0.816559731787244	94.0743503630462	10.0912249203253	30.3887959985479	126.218394986857
20	ENSMUSG00000057842	55.0114662039137	6.43286649983695	1.16367526213944	5.52805985409535	3.23791590998998e-08	2.40431445896306e-05	0	0.873229607923244	2.49139749439683	0.816559731787244	149.612219854483	2.75215225099781	115.625662823743	167.920507867978
21	ENSMUSG00000085175	50.6849062125551	6.95456239600012	1.27843808907654	5.43988985890089	5.33135208839801e-08	3.73154197984522e-05	0	0.873229607923244	0.83046583146561	0.816559731787244	141.678238498564	166.9639032272	92.6487682882559	1.66808451524481
22	ENSMUSG00000116811	126.925178728611	-2.42751117588853	0.446772560900508	-5.43343837185451	5.52783809552184e-08	3.73154197984522e-05	211.25955278639	323.0949549316	165.262700461656	155.962908771364	44.2036104115518	38.5301315139693	61.5187821434019	15.5687888089516
23	ENSMUSG00000020401	199.819132130426	1.19199823980233	0.219757840868382	5.42414429943475	5.82328259580593e-08	3.76006825349191e-05	128.264728477451	85.5765015764779	127.061272214238	146.980751721704	283.356476997127	271.545688765117	308.335100863316	247.43253642798
24	ENSMUSG00000027883	197.643565982591	8.93118451228693	1.65198127755438	5.4063472955994	6.43230177655414e-08	3.9802547368169e-05	0	0.873229607923244	0.83046583146561	0.816559731787244	516.84221404276	0.917384083665936	135.637796774007	925.230877789121
25	ENSMUSG00000038982	61.3699607497091	6.34462748629407	1.17645263775026	5.39301564950969	6.92849157252476e-08	4.11580113374261e-05	0	2.61968882376973	0.83046583146561	1.63311946357449	211.950644793851	50.4561246016265	220.133473452896	3.33616903048962
26	ENSMUSG00000050147	25.5001556132954	5.59239561059761	1.07456678670415	5.20432576159394	1.94702204216485e-07	0.000108569968724188	0	0.873229607923244	0.83046583146561	1.63311946357449	77.0729617432186	21.0998339243165	11.8590423408968	90.632591994968
27	ENSMUSG00000107026	42.3451075452342	-6.11532045070922	1.17562028150722	-5.2017820268199	1.9738665110451e-07	0.000108569968724188	128.264728477451	111.773389814175	1.66093166293122	92.2712496919585	0	2.75215225099781	1.48238029261209	0.55602817174827
28	ENSMUSG00000022965	197.804332488268	-1.20700769813046	0.232766576812499	-5.18548545353548	2.15452904583804e-07	0.000114274681641931	256.529456954902	321.348495715754	325.542605934519	199.240574556087	132.610831234656	104.581785537917	134.155416481395	108.425493490913
29	ENSMUSG00000045822	68.5030891640093	7.39636564495452	1.43465160870803	5.15551343619605	2.52936903265091e-07	0.000129529860358271	0	0.873229607923244	0.83046583146561	0.816559731787244	150.745645762472	1.83476816733187	10.3766620482847	382.54738216281
30	ENSMUSG00000024785	890.184006369091	-0.742954365957321	0.145174552839495	-5.11766250644997	3.09345497628321e-07	0.000148852586758377	1052.52527191791	1117.73389814175	1298.84856041221	983.954476803629	721.99230338868	680.698990080124	706.354209429663	559.36434077876
31	ENSMUSG00000058297	272.23738677756	-1.68083701991721	0.328876372486695	-5.11084760272711	3.2071662481768e-07	0.000148852586758377	403.656645502566	599.908740643269	423.537574047461	232.719523559364	143.945090314541	94.4905606175914	168.991353357779	110.649606177906
32	ENSMUSG00000072980	22.4456879471721	5.40295751997769	1.05715751354986	5.11083490466328	3.20738184382739e-07	0.000148852586758377	0	0.873229607923244	0.83046583146561	1.63311946357449	70.2724062952875	23.8519861753143	10.3766620482847	71.7276341555268
33	ENSMUSG00000018570	12.8289641120545	4.93359785769407	0.970784444350963	5.08207345760729	3.73336970613904e-07	0.000168012950017791	0	0.873229607923244	0.83046583146561	0.816559731787244	35.1362031476438	25.6867543426462	17.0473733650391	22.2411268699308
34	ENSMUSG00000025154	62.4026949070227	6.39585683487836	1.2600265522341	5.07596988614101	3.8552435328473e-07	0.000168394769724457	0	0.873229607923244	1.66093166293122	2.44967919536173	174.54758983023	1.83476816733187	30.3887959985479	287.466564793856
35	ENSMUSG00000076475	447.118990729129	0.521104010643351	0.104054666876425	5.00798307549448	5.50033698854998e-07	0.000233387156048445	365.931725362139	374.615501799072	373.709624159525	354.386923595664	508.90823268684	563.273827370885	512.903581243785	523.222509615122
36	ENSMUSG00000023341	136.078100092311	2.00476320538094	0.401301540537399	4.99565290154702	5.86370432563078e-07	0.000241894091499841	56.58738021064	37.5488731406995	52.3193473823334	71.0406966654902	231.218885229656	144.946685219218	358.736030812127	136.226902078326
37	ENSMUSG00000038241	1855.29885592456	0.850014773596436	0.171898275164666	4.94487087076462	7.61943534076661e-07	0.000305827660123581	1320.37220491493	1138.69140873191	1175.10915152384	1661.69905418704	2473.13533123093	2380.6116971131	1953.77722566274	2738.99477403198
38	ENSMUSG00000090273	19.7939608051283	4.64619123037675	0.943950496379104	4.92207085879932	8.5633194886483e-07	0.000334668046647147	0	3.49291843169298	0.83046583146561	0.816559731787244	62.338424939368	11.9259930876572	35.5771270226903	43.3701973963651
39	ENSMUSG00000024891	49.7208573527588	5.86076116471664	1.19955449361021	4.88578150966526	1.03019393171444e-06	0.000373156343411978	0	0.873229607923244	0.83046583146561	4.08279865893622	139.411386682587	4.58692041832968	26.6828452670177	221.299212355812
40	ENSMUSG00000026784	55.8297952063895	6.02524263791711	1.23199817140768	4.89062628318082	1.00515646359646e-06	0.000373156343411978	0	1.74645921584649	0.83046583146561	3.26623892714897	171.147312106265	0.917384083665936	67.4483033138503	201.282198172874
41	ENSMUSG00000116802	25.5670523238058	5.30560913758549	1.0853658135081	4.88831421770765	1.01703111402338e-06	0.000373156343411978	0	0.873229607923244	1.66093166293122	1.63311946357449	57.8047213074139	11.9259930876572	115.625662823743	15.0127606372033
42	ENSMUSG00000028266	519.267961572871	-0.788173099327853	0.162086633627322	-4.86266561091064	1.15815407240194e-06	0.000409517764981934	626.233674331083	748.35777399022	689.286640116457	565.87589412856	408.033326875863	315.580124781082	367.630312567799	433.145945791902
43	ENSMUSG00000024675	108.53100521323	1.1024182829442	0.228234994615366	4.830189536894	1.36403144642947e-06	0.000471098395602884	71.6773482668107	55.8866949070876	81.3856514836298	67.7744577383412	147.345368038506	132.103308047895	171.956113943003	140.119099280564
44	ENSMUSG00000104291	36.7497248247375	3.93729556141482	0.816447453526002	4.82247270710537	1.41789435566432e-06	0.000478571569908428	0	3.49291843169298	9.13512414612171	3.26623892714897	64.605276755345	127.516387629565	70.4130638990745	15.5687888089516
45	ENSMUSG00000071291	48.8234257281454	1.78193022653164	0.371418038092226	4.79764051224991	1.60545581629517e-06	0.000529836096173325	26.4074440982987	28.816577061467	12.4569874719842	22.0471127582556	79.3398135591956	86.234103864598	60.7775919970959	74.5077750142682
46	ENSMUSG00000095588	58.5685139988151	-2.30311400301992	0.481686800531914	-4.7813517008908	1.74120428912072e-06	0.000562144019515908	98.0847923651094	129.23798197264	99.6558997758732	62.0585396158305	21.5350922517817	21.0998339243165	29.6476058522419	7.22836623272751
47	ENSMUSG00000001150	1302.2842802614	0.474453746148349	0.0998830482371802	4.75009277872378	2.03323342821746e-06	0.000625575348274286	1078.9327160162	1055.7345959792	1200.85359229927	1023.14934392942	1540.32580895638	1545.7921809771	1386.02557359231	1587.46043034131
48	ENSMUSG00000021185	12.4777307887551	4.51793565311942	0.952654799960131	4.74246878649905	2.11129366958396e-06	0.000625575348274286	0	0.873229607923244	1.66093166293122	0.816559731787244	31.7359254236782	31.1910588446418	11.8590423408968	21.6850986981825
49	ENSMUSG00000024425	8271.88407643606	-0.41156249620658	0.0868461138408875	-4.73898575312895	2.14790603766472e-06	0.000625575348274286	9106.79572189901	8942.74441474194	9676.58786823729	10042.8681412513	7410.33858642887	6940.92797701647	6488.37854076314	7566.43136115046
50	ENSMUSG00000030284	146.658846636136	7.30325961329355	1.54111379118473	4.73894896993894	2.14829592364074e-06	0.000625575348274286	0	0.873229607923244	1.66093166293122	4.08279865893622	413.700456415806	155.037910139543	0.741190146306047	597.174256457642
51	ENSMUSG00000059498	41.0755115456112	6.65427852467459	1.39952446256928	4.75467110625454	1.98769735831319e-06	0.000625575348274286	0	0.873229607923244	0.83046583146561	0.816559731787244	86.1403690071267	7.33907266932749	2.96476058522419	229.639634932036
52	ENSMUSG00000000489	155.796190402465	8.24944990380186	1.75027461977005	4.7132317469619	2.43818633547204e-06	0.000635254478387636	0	0.873229607923244	1.66093166293122	0.816559731787244	337.760920580576	29.3562906773099	875.345562787442	0.55602817174827
53	ENSMUSG00000025515	281.760092487278	9.44644302228198	1.99896753686365	4.72566104655371	2.29367968287145e-06	0.000635254478387636	0	0.873229607923244	0.83046583146561	0.816559731787244	610.916564405806	0.917384083665936	2.22357043891814	1637.50296579866
54	ENSMUSG00000035561	63.7221467260448	7.29290094492909	1.54710907787632	4.71388931085575	2.43032717480755e-06	0.000635254478387636	0	0.873229607923244	0.83046583146561	0.816559731787244	126.943701694713	0.917384083665936	2.96476058522419	376.431072273579
55	ENSMUSG00000037791	2179.92867464863	0.354238789616532	0.0751339606900115	4.71476262349664	2.41992699024292e-06	0.000635254478387636	1874.92853097921	1819.81050291204	1933.32445565194	2020.16877644164	2507.13810847058	2390.70292203343	2536.35268065929	2357.00342004092
56	ENSMUSG00000061718	72.5642409568235	7.48149316704973	1.58704687380121	4.7140971640809	2.42784798944002e-06	0.000635254478387636	0	0.873229607923244	0.83046583146561	0.816559731787244	153.012497578449	0.917384083665936	1.48238029261209	422.581410528685
57	ENSMUSG00000110218	17.5435059637934	5.03506090594476	1.06498904884551	4.72780533415153	2.2695961736248e-06	0.000635254478387636	0	0.873229607923244	0.83046583146561	1.63311946357449	40.8033326875863	52.2908927689583	37.8006974616084	6.11630988923097
58	ENSMUSG00000030107	18.3625035601834	4.81362320043879	1.02217037530194	4.70921806848186	2.4866891348037e-06	0.000636721040361547	0	0.873229607923244	1.66093166293122	1.63311946357449	46.4704622275288	11.0086090039912	16.306183218733	68.9474932967855
59	ENSMUSG00000021822	34.0257451185418	6.3798331939315	1.35807036373409	4.69771917884268	2.6308280472684e-06	0.000654759475168497	0	0.873229607923244	0.83046583146561	0.816559731787244	80.4732394671841	1.83476816733187	15.564993072427	171.812705070215
60	ENSMUSG00000026975	300.502472062885	0.87184221657022	0.185632744733621	4.69659713226399	2.64531469329404e-06	0.000654759475168497	215.032044800432	180.758528840111	181.041551259503	272.730950416939	400.099345519944	387.136083307025	400.242679005266	366.978593353858
61	ENSMUSG00000037085	19.8109591557561	4.91293670777469	1.05278594616244	4.66660552003287	3.06216420427462e-06	0.000721844453931467	0	1.74645921584649	0.83046583146561	1.63311946357449	54.4044435834484	75.2254948606067	11.8590423408968	12.7886479502102
62	ENSMUSG00000042751	186.562880483013	-0.730810422936183	0.156558198649774	-4.66797925141582	3.04176609105608e-06	0.000721844453931467	222.577028828518	246.250749434355	244.156954450889	215.571769191832	153.012497578449	139.442380717222	145.273268675985	126.218394986857
63	ENSMUSG00000075040	247.252971884766	8.23742625536929	1.76491388218476	4.6673247564761	3.05146817339119e-06	0.000721844453931467	0	1.74645921584649	0.83046583146561	3.26623892714897	578.047213074139	0.917384083665936	21.4945142428754	1371.72149970298
64	ENSMUSG00000083885	24.997706634028	-6.42140671738009	1.37722370674084	-4.66257347005459	3.12279546504217e-06	0.000724634928927207	60.3598722246827	103.914323342866	0.83046583146561	32.6623892714898	0	0.917384083665936	0.741190146306047	0.55602817174827
65	ENSMUSG00000000386	320.923951417235	0.988521823188054	0.212370830063145	4.6546968003757	3.24457803565376e-06	0.000730079218295364	215.032044800432	165.913625505416	209.277389529334	270.281271221578	436.368974575576	335.762574621732	463.24384144128	471.511889642533
66	ENSMUSG00000023235	59.4916194734188	6.56385856350283	1.4099879900865	4.65525849131533	3.23574492243365e-06	0.000730079218295364	0	0.873229607923244	2.49139749439683	0.816559731787244	123.543423970747	333.010422370735	0.741190146306047	14.456732465455
67	ENSMUSG00000001663	276.620293099067	1.10905033453572	0.240301406234659	4.61524695969824	3.92628153900037e-06	0.000821256438530908	169.76214063192	185.124676879728	138.687793854757	206.589612142173	368.363420096265	436.674823824985	262.381311792341	445.378565570364
68	ENSMUSG00000025351	73.4339567068487	7.49914779911187	1.62388503019944	4.61802877645275	3.87402540005626e-06	0.000821256438530908	0	0.873229607923244	0.83046583146561	0.816559731787244	148.478793946495	0.917384083665936	0.741190146306047	434.814030307147
69	ENSMUSG00000028874	22.7013005509922	5.78747903195635	1.25331982692845	4.6177192027193	3.87980757681407e-06	0.000821256438530908	0	0.873229607923244	0.83046583146561	0.816559731787244	61.2049990313795	17.4302975896528	3.70595073153024	96.748901884199
70	ENSMUSG00000032648	27.3528191768662	6.0605202927149	1.31081718886249	4.62346721130058	3.7737841700165e-06	0.000821256438530908	0	0.873229607923244	0.83046583146561	0.816559731787244	70.2724062952875	0.917384083665936	44.4714087783628	100.641099086437
71	ENSMUSG00000033900	28.966059354671	-6.6370231096349	1.43787321248887	-4.61586115659435	3.91468611928418e-06	0.000821256438530908	82.9948243089387	7.85906647130919	137.026862191826	1.63311946357449	0	0.917384083665936	0.741190146306047	0.55602817174827
72	ENSMUSG00000034773	43.2996480421652	6.10266247608195	1.32451437585426	4.60747167968332	4.07594696880703e-06	0.000840720672691017	0	0.873229607923244	0.83046583146561	2.44967919536173	107.675461258908	7.33907266932749	3.70595073153024	223.523325042805
73	ENSMUSG00000000673	54.2271972918695	5.81397871531594	1.26368345677063	4.60081888717105	4.20833222128095e-06	0.000853818978200393	0	1.74645921584649	0.83046583146561	4.08279865893622	155.279349394426	0.917384083665936	40.7654580468326	230.195663103784
74	ENSMUSG00000021281	84.4233576875976	6.82714160708693	1.4846294873263	4.59854910963818	4.25443434023494e-06	0.000853818978200393	0	3.49291843169298	0.83046583146561	0.816559731787244	171.147312106265	2.75215225099781	1.48238029261209	494.86507285596
75	ENSMUSG00000024164	177.163829810589	8.77552478180437	1.909975727584	4.59457398074103	4.33634266351254e-06	0.000858653665277663	0	0.873229607923244	0.83046583146561	0.816559731787244	350.228605568449	4.58692041832968	0.741190146306047	1059.23366718045
76	ENSMUSG00000054161	53.0533823990596	7.02712148041975	1.53790340579051	4.5692866365737	4.89387093413488e-06	0.000956301016353119	0	0.873229607923244	0.83046583146561	0.816559731787244	112.209164890862	0.917384083665936	2.96476058522419	305.815494461549
77	ENSMUSG00000046731	37.005443470322	5.87075961879483	1.29040563711851	4.54954585590955	5.37618178085564e-06	0.00103690487827905	0	0.873229607923244	0.83046583146561	2.44967919536173	88.4072208231037	1.83476816733187	19.2709438039572	182.377240333433
78	ENSMUSG00000020581	173.986724633489	4.16873240626999	0.919450115649829	4.53394081453098	5.78932574412058e-06	0.00106144785957944	15.0899680561707	31.4362658852368	13.2874533034498	13.0649557085959	362.696290556323	22.0172180079825	45.2125989246689	889.089046625484
79	ENSMUSG00000024621	52.677027532701	6.65875257250199	1.46844264722413	4.53456768304118	5.77215906479667e-06	0.00106144785957944	0	1.74645921584649	0.83046583146561	0.816559731787244	104.275183534943	3.66953633466374	1.48238029261209	308.59563532029
80	ENSMUSG00000027276	354.215493122333	-1.49135387597436	0.328671565467094	-4.53752022586715	5.69195728461718e-06	0.00106144785957944	509.28642189576	696.837227122749	570.530026216874	313.558937006302	199.482959805978	116.507778625574	266.828452670177	160.69214163525
81	ENSMUSG00000032718	34.8912173337059	6.41699334807093	1.41348037127257	4.53985317269998	5.62934150126644e-06	0.00106144785957944	0	0.873229607923244	0.83046583146561	0.816559731787244	83.8735171911496	1.83476816733187	7.41190146306047	183.489296676929
82	ENSMUSG00000024824	632.326594749903	0.58115457055243	0.128893395629099	4.50880021987121	6.5195263871274e-06	0.0011706263812641	497.968945853632	454.95262572801	509.906020519885	562.609655201411	777.530172880117	728.402962430753	684.859695186788	842.382680198629
83	ENSMUSG00000045251	468.676335587091	0.887772613352177	0.196930287128203	4.5080552427887	6.54245435626695e-06	0.0011706263812641	331.979297235755	330.954021402909	241.665556956493	410.729545088984	625.651101209657	693.542367251447	545.515947681251	569.372847870229
84	ENSMUSG00000039197	52.7949882529813	5.3190088867048	1.18310300584939	4.49581216547253	6.93048978974743e-06	0.00122529409366118	0	1.74645921584649	4.98279498879366	2.44967919536173	208.550367069886	89.9036401992617	0.741190146306047	113.985775208395
85	ENSMUSG00000020826	39.6905353752572	6.25423714567896	1.39349799520573	4.48815654360208	7.18421315997407e-06	0.00124061336789273	0	0.873229607923244	1.66093166293122	0.816559731787244	81.6066653751726	3.66953633466374	3.70595073153024	225.191409558049
86	ENSMUSG00000026683	82.7184544568301	6.63540396592019	1.47785234099588	4.48989644083711	7.12578089333472e-06	0.00124061336789273	0	0.873229607923244	0.83046583146561	4.08279865893622	180.214719370173	2.75215225099781	1.48238029261209	471.511889642533
87	ENSMUSG00000078897	12.4780159210866	4.52079254480501	1.00819184950303	4.48405980174653	7.32361229586393e-06	0.00125014903684914	0	0.873229607923244	1.66093166293122	0.816559731787244	30.6024995156897	28.438906593644	29.6476058522419	7.78439440447578
88	ENSMUSG00000024403	162.739101056141	7.30935727739083	1.63320003337582	4.47548195445624	7.62391383120674e-06	0.00127216566637361	0	0.873229607923244	0.83046583146561	5.71591812251071	411.433604599829	716.476969343096	166.026592772555	0.55602817174827
89	ENSMUSG00000031728	426.86874300252	1.29812159569977	0.290010510820679	4.47611913108362	7.60120813343502e-06	0.00127216566637361	252.756964940859	253.236586297741	216.751582012524	264.565353099067	624.517675301668	928.392692669927	363.183171689963	511.545918008409
90	ENSMUSG00000037617	35.3676597678753	5.80467849741766	1.3009803117319	4.46177274557699	8.12844031466946e-06	0.00134128296792396	0	0.873229607923244	0.83046583146561	2.44967919536173	100.874905810977	0.917384083665936	27.4240354133238	149.571578200285
91	ENSMUSG00000081219	23.2739060038863	5.82421496677491	1.30662585597011	4.45744659051667	8.2941693122446e-06	0.00135359020281478	0	0.873229607923244	0.83046583146561	0.816559731787244	62.338424939368	24.7693702589803	1.48238029261209	95.0808173689542
92	ENSMUSG00000072762	44.4520351163742	6.424319050309	1.44357503070566	4.45028413048167	8.57567556144946e-06	0.00136943395444178	0	0.873229607923244	0.83046583146561	1.63311946357449	99.7414799029888	8.25645675299342	0.741190146306047	243.540339225742
93	ENSMUSG00000101438	15.4670636159348	5.22384061129326	1.17357471446138	4.45122116804533	8.53833469236517e-06	0.00136943395444178	0	0.873229607923244	0.83046583146561	0.816559731787244	43.0701845035633	6.42168858566155	13.3414226335089	58.3829580335684
94	ENSMUSG00000030739	61.224064421306	6.87960856818366	1.54924827518738	4.44061076482502	8.97039181081838e-06	0.00141722647640919	0	1.74645921584649	0.83046583146561	0.816559731787244	131.477405326667	0.917384083665936	1.48238029261209	352.521860888403
95	ENSMUSG00000037820	167.03589386239	8.69086825074266	1.96470447081251	4.42349899430345	9.71150842052109e-06	0.00151816433213851	0	0.873229607923244	0.83046583146561	0.816559731787244	327.560087408679	1.83476816733187	0.741190146306047	1003.63085000563
96	ENSMUSG00000026536	291.122939157538	0.73773241274681	0.167524059839062	4.403740056536	1.06400424949125e-05	0.00162902341331903	218.804536814475	185.124676879728	223.395308664249	244.967919536173	363.829716464311	421.079294402664	349.841749056454	321.940311442248
97	ENSMUSG00000026981	54.0305334440638	6.17916153429442	1.4025474773371	4.40567013533566	1.05457341761791e-05	0.00162902341331903	0	2.61968882376973	1.66093166293122	0.816559731787244	106.54203535092	3.66953633466374	2.22357043891814	314.711945209521
98	ENSMUSG00000020193	26.9327975896844	6.03618721734113	1.37310862465547	4.39600124051051	1.10263303626908e-05	0.00163752032216322	0	0.873229607923244	0.83046583146561	0.816559731787244	68.0055544793105	33.9432110956396	110.437331799601	0.55602817174827
99	ENSMUSG00000033368	16.2860513286527	4.93722334227238	1.12286323023539	4.39699440619973	1.09760172550913e-05	0.00163752032216322	0	0.873229607923244	0.83046583146561	1.63311946357449	38.5364808716093	17.4302975896528	5.92952117044838	65.0552960945476
100	ENSMUSG00000054708	29.2341676777115	-5.82465590853024	1.32373691901984	-4.40016125926524	1.08170462594988e-05	0.00163752032216322	98.0847923651094	0.873229607923244	110.451955584926	20.4139932946811	0	2.75215225099781	0.741190146306047	0.55602817174827
101	ENSMUSG00000056054	10.7384496901893	4.55555200666219	1.03963145698876	4.38189127121751	1.17653523470022e-05	0.00169700225288314	3.77249201404267	0.873229607923244	0	0.816559731787244	19.2682404358046	16.5129135059868	14.0826127798149	30.5815494461549
102	ENSMUSG00000114025	31.3022130102271	5.17515277696356	1.18105325934597	4.38181151951554	1.17696607667473e-05	0.00169700225288314	0	0.873229607923244	2.49139749439683	2.44967919536173	68.0055544793105	2.75215225099781	23.7180846817935	150.127606372033
103	ENSMUSG00000117028	16.0514511806136	-2.58142109217549	0.589053337469025	-4.3823214774863	1.17421372983506e-05	0.00169700225288314	33.952428126384	20.0842809822346	37.3709624159525	18.7808738311066	5.66712953994254	4.58692041832968	2.96476058522419	5.00425354573443
104	ENSMUSG00000031861	62.5789287876646	1.29701727876593	0.297898826402788	4.35388515768183	1.33745790472541e-05	0.00189167498505496	37.7249201404267	33.1827251010833	47.3365523935398	26.946471148979	89.5406467310922	95.4079447012573	94.8723387271741	75.6198313577647
105	ENSMUSG00000051439	164.749580214287	8.32300178166052	1.91143779742571	4.35431474300121	1.33483808331232e-05	0.00189167498505496	0	1.74645921584649	0.83046583146561	0.816559731787244	324.159809684713	2.75215225099781	0.741190146306047	986.95000485318
106	ENSMUSG00000022416	59.3723695158953	5.94344061770792	1.3664277723451	4.34961930516651	1.36374073852066e-05	0.00191065223658211	0	3.49291843169298	0.83046583146561	2.44967919536173	123.543423970747	7.33907266932749	1.48238029261209	335.841015735955
107	ENSMUSG00000025207	61.8879408024871	6.89644888729699	1.5878258828429	4.34332817081262	1.4034025198407e-05	0.00194784400207049	0	1.74645921584649	0.83046583146561	0.816559731787244	128.077127602701	0.917384083665936	0.741190146306047	361.974339808124
108	ENSMUSG00000035875	21.8100086375255	5.72713530667856	1.31923322680875	4.34126065830876	1.41667540304217e-05	0.00194805985283141	0	0.873229607923244	0.83046583146561	0.816559731787244	54.4044435834484	11.0086090039912	103.766620482847	2.78014085874135
109	ENSMUSG00000008601	51.9413938365725	6.99711229501932	1.61288922397365	4.33824728382811	1.43623506017875e-05	0.00195683732832244	0	0.873229607923244	0.83046583146561	0.816559731787244	112.209164890862	0.917384083665936	0.741190146306047	299.143156400569
110	ENSMUSG00000030268	60.0647924250438	5.98180635852847	1.3815888067895	4.32965751396672	1.49341419346638e-05	0.0020162449261063	0	0.873229607923244	3.32186332586244	2.44967919536173	140.544812590575	10.0912249203253	0.741190146306047	322.496339613997
111	ENSMUSG00000040605	50.1293877816723	5.13738274055824	1.18894657297648	4.32095340305915	1.55356481582667e-05	0.00207855775494071	0	0.873229607923244	1.66093166293122	7.34903758608519	174.54758983023	78.8950311952705	1.48238029261209	136.226902078326
112	ENSMUSG00000085760	16.0585722496712	4.11836448592046	0.953950939906552	4.31716591874619	1.5804535801511e-05	0.00208260292713813	0	3.49291843169298	0.83046583146561	1.63311946357449	32.8693513316667	60.5473495219518	14.0826127798149	15.0127606372033
113	ENSMUSG00000091952	431.589223050988	-0.972493802069764	0.225292533674251	-4.31658247261707	1.58463491190229e-05	0.00208260292713813	539.466358008102	694.217538298979	536.480927126784	514.432631025964	317.359254236782	316.497508864748	342.429847593394	191.829719253153
114	ENSMUSG00000041220	370.061690222717	-1.14478360576737	0.2655230401041	-4.31142851226227	1.62203216777873e-05	0.00211305260734052	486.651469811504	474.163677102321	751.571577476377	324.990773251323	249.353699757472	245.858934422471	217.168712867672	210.734677092594
115	ENSMUSG00000000385	52.2046862406352	6.64799886155583	1.54526285653139	4.30217993880887	1.69125873125687e-05	0.00218407681894746	0	1.74645921584649	0.83046583146561	0.816559731787244	108.808887166897	0.917384083665936	1.48238029261209	303.035353602807
116	ENSMUSG00000110481	19.2407951307121	5.1804466720499	1.20728958012546	4.29097273539919	1.77892157288348e-05	0.00227747967921488	0	0.873229607923244	0.83046583146561	1.63311946357449	52.1375917674714	68.8038062749452	27.4240354133238	2.22411268699308
117	ENSMUSG00000068735	2491.62885535351	0.31137384898208	0.0726050170956049	4.28859962352284	1.7980314931316e-05	0.00228227057303396	2278.58517648177	2107.97627352671	2274.64591238431	2239.82334429241	2687.35282784075	2851.22973203373	2857.28801400981	2636.12956225855
118	ENSMUSG00000022422	31.2753502642583	5.38779327921511	1.25878671487925	4.28014787217702	1.8676917702172e-05	0.00235060088809284	0	0.873229607923244	0.83046583146561	3.26623892714897	81.6066653751726	2.75215225099781	14.0826127798149	146.791437341543
119	ENSMUSG00000022500	1972.99559826436	-0.631169220898362	0.147682351999628	-4.27382969157987	1.92143822146032e-05	0.00239792260730313	2278.58517648177	2214.51028569335	3028.70888735508	2066.71268115351	1641.20071476736	1439.37562727185	1513.51027875695	1601.36113463502
120	ENSMUSG00000028807	20.6320616747609	5.64719444998586	1.32267697756775	4.26951897232718	1.95894986717555e-05	0.00240432764276232	0	0.873229607923244	0.83046583146561	0.816559731787244	69.138980387299	0.917384083665936	25.2004649744056	67.2794087815407
121	ENSMUSG00000043079	20.4271318568888	4.95676258743676	1.16077340849218	4.27022410332048	1.95276651030321e-05	0.00240432764276232	0	2.61968882376973	0.83046583146561	0.816559731787244	86.1403690071267	55.9604291036221	8.15309160936652	8.89645074797232
122	ENSMUSG00000006463	147.282451049358	6.32128334812023	1.48242836756992	4.26414084242225	2.00672841896723e-05	0.002422920630088	0	7.85906647130919	0.83046583146561	4.89935839072346	494.17369588299	0.917384083665936	260.898931499729	408.680706234979
123	ENSMUSG00000117899	30.898612676127	5.15123877073889	1.20762939150947	4.26557916439921	1.99384298775218e-05	0.002422920630088	0	0.873229607923244	4.15232915732805	0.816559731787244	78.2063876512071	105.499169621583	1.48238029261209	56.1588453465753
124	ENSMUSG00000031370	1030.77461305161	0.351821190317201	0.0825429522744628	4.26228019016528	2.02351503222298e-05	0.00242348562447931	890.30811531407	859.257934196472	945.070116207865	923.529056651373	1179.89637021604	1191.68192468205	1146.62115633546	1109.83223080955
125	ENSMUSG00000063903	33.0432184116338	6.7824720062675	1.59413388156038	4.25464390709057	2.09381963078004e-05	0.00248762522693715	0	1.74645921584649	0	0	80.4732394671841	6.42168858566155	2.22357043891814	173.48078958546
126	ENSMUSG00000021190	65.3386059250901	6.69362822973592	1.57845516822747	4.24061979362552	2.22903432415977e-05	0.00256615416651913	0	2.61968882376973	0.83046583146561	0.816559731787244	130.343979418678	0.917384083665936	0.741190146306047	386.439579365048
127	ENSMUSG00000032091	44.8706867653912	6.75472215429134	1.59261006510342	4.24129063497582	2.22238136821881e-05	0.00256615416651913	0	2.61968882376973	0	0	106.54203535092	3.66953633466374	3.70595073153024	242.428282882246
128	ENSMUSG00000037703	55.6202062101001	6.25074773137476	1.47309301443106	4.24328108961193	2.20275242204308e-05	0.00256615416651913	0	0.873229607923244	0.83046583146561	3.26623892714897	117.876294430805	0.917384083665936	3.70595073153024	317.492086068262
129	ENSMUSG00000039699	17.1910987860536	6.52946235510803	1.53884697342658	4.24308749853713	2.20465425941307e-05	0.00256615416651913	0	0.873229607923244	0	0	35.1362031476438	4.58692041832968	7.41190146306047	89.5205356514715
130	ENSMUSG00000015467	32.288772203027	5.22297415221567	1.23298749393158	4.23603173424036	2.27504638217691e-05	0.00259897798628533	0	1.74645921584649	0.83046583146561	3.26623892714897	72.5392581112645	3.66953633466374	11.1178521945907	165.140367009236
131	ENSMUSG00000068452	50.5878277127632	6.94598821311664	1.64696344326003	4.2174513596778	2.47079094094707e-05	0.00280104704305381	0	1.74645921584649	0	0.816559731787244	115.609442614828	0.917384083665936	1.48238029261209	284.130395763366
132	ENSMUSG00000064057	29.3824881513566	6.16354000564325	1.46355467781643	4.21134932576555	2.5384984530734e-05	0.00285600307019645	0	0.873229607923244	0.83046583146561	0.816559731787244	63.4718508473565	160.542214641539	0.741190146306047	7.78439440447578
133	ENSMUSG00000032109	145.087036959585	1.22851943939163	0.291929275815935	4.20827762463341	2.57324594732177e-05	0.00287332898975004	86.7673163229814	78.5906647130919	73.9114590004393	107.785884595916	209.683792977874	241.272014004141	125.261134725722	237.424029336511
134	ENSMUSG00000027230	29.6817332528505	6.64722112931335	1.58178410006295	4.20235677489035	2.64150377264392e-05	0.00292753526324887	0	0.873229607923244	0	0.816559731787244	70.2724062952875	1.83476816733187	2.96476058522419	160.69214163525
135	ENSMUSG00000020758	43.9725820646142	6.75539418811265	1.60948082615458	4.19725049117413	2.70175053252573e-05	0.00297212571544737	0	0.873229607923244	0.83046583146561	0.816559731787244	92.9409244550577	0.917384083665936	0.741190146306047	254.660902660708
136	ENSMUSG00000030142	33.3735295802461	5.4763259302919	1.30638882246073	4.19195712343636	2.76558272216643e-05	0.00301997566227159	0	1.74645921584649	1.66093166293122	1.63311946357449	64.605276755345	4.58692041832968	3.70595073153024	189.049578394412
137	ENSMUSG00000025574	580.286575944604	0.990770259953651	0.237023751817926	4.18004631331096	2.91449732193879e-05	0.00314510517885726	381.02169341831	308.250051596905	302.289562653482	561.793095469624	810.399524211784	719.229121594094	673.000652845891	886.308905766743
138	ENSMUSG00000087067	14.6504277494008	-5.62704491050736	1.34636961330236	-4.17942060999536	2.92252720141608e-05	0.00314510517885726	41.4974121544694	37.5488731406995	0.83046583146561	35.1120684668515	0	0.917384083665936	0.741190146306047	0.55602817174827
139	ENSMUSG00000080982	14.2496815124378	-5.584900663482	1.3451908904482	-4.15175325906438	3.29937876762575e-05	0.0035251132430223	41.4974121544694	13.0984441188487	1.66093166293122	55.5260617615326	0	0.917384083665936	0.741190146306047	0.55602817174827
140	ENSMUSG00000007034	38.2937026553775	6.54138384027789	1.579384683007	4.14172931437052	3.44697006749065e-05	0.00365649660516454	0	1.74645921584649	0	0.816559731787244	89.5406467310922	0.917384083665936	3.70595073153024	209.622620749098
141	ENSMUSG00000081640	106.258896388809	-2.29823078991776	0.555297615007062	-4.13873700842121	3.49222986334513e-05	0.00367823444684671	173.534632645963	295.151607478056	69.7591298431113	167.394745016385	34.0027772396553	58.7125813546199	39.2830777542205	12.2326197784619
142	ENSMUSG00000028082	19.871594614283	5.23497438163475	1.26884327417862	4.12578486891819	3.69472527548717e-05	0.0038641102159338	0	0.873229607923244	1.66093166293122	0.816559731787244	56.6712953994254	1.83476816733187	14.8238029261209	82.292169418744
143	ENSMUSG00000094843	16.9470552552667	-5.84695639764938	1.42240897097947	-4.11060146339149	3.94629822882102e-05	0.00409835489484063	49.0423961825547	77.7174351051687	4.15232915732805	2.44967919536173	0	0.917384083665936	0.741190146306047	0.55602817174827
144	ENSMUSG00000030339	39.6393229735116	6.60470282554173	1.6075321587025	4.10859763506854	3.98068913091726e-05	0.00410536210300362	0	0.873229607923244	0.83046583146561	0.816559731787244	82.7400912831611	0.917384083665936	0.741190146306047	230.195663103784
145	ENSMUSG00000019122	25.9238640833499	5.98500738147263	1.46085821909717	4.09691187223592	4.18698206322884e-05	0.00426675440281786	0	0.873229607923244	0.83046583146561	0.816559731787244	56.6712953994254	7.33907266932749	0.741190146306047	140.119099280564
146	ENSMUSG00000028854	1639.92965525687	0.385395965659133	0.0940795890773864	4.09648861606018	4.19464105320455e-05	0.00426675440281786	1395.82204519579	1359.61849953649	1422.58796930059	1505.73614541568	1895.08811815679	1926.50657569846	1951.55365522382	1662.52423352733
147	ENSMUSG00000026162	66.7866551928128	5.47407878117177	1.33792715469091	4.09146250001659	4.28661269554758e-05	0.00430138413118764	0	0.873229607923244	0.83046583146561	8.98215704965968	199.482959805978	40.3648996813012	0.741190146306047	283.01833941987
148	ENSMUSG00000029082	21.6475925742734	5.71518792667685	1.39652719913166	4.09242865461587	4.26878605490171e-05	0.00430138413118764	0	0.873229607923244	0.83046583146561	0.816559731787244	43.0701845035633	120.177314960238	2.96476058522419	4.44822537398616
149	ENSMUSG00000111686	28.3990027642413	-2.24256822654625	0.549138938935828	-4.08379021690231	4.43070329376582e-05	0.00441613252454471	49.0423961825547	33.1827251010833	38.2014282474181	66.957898006554	11.3342590798851	6.42168858566155	17.0473733650391	5.00425354573443
150	ENSMUSG00000114220	34.2477972158157	5.4995376280119	1.34918183426633	4.07620195316555	4.57772649898037e-05	0.00453225441575717	0	3.49291843169298	0.83046583146561	0.816559731787244	79.3398135591956	10.0912249203253	1.48238029261209	177.929014959446
151	ENSMUSG00000048200	19.6522904629787	4.28398425385622	1.05154509384162	4.07399005420253	4.62144559471538e-05	0.00454523765080253	0	0.873229607923244	0.83046583146561	4.89935839072346	55.5378694914369	18.3476816733187	8.89428175567257	67.835436953289
152	ENSMUSG00000026177	32.2433379302471	5.94367054559428	1.46395224123935	4.06001669874319	4.90692064682314e-05	0.00479425516618226	0	1.74645921584649	0.83046583146561	0.816559731787244	64.605276755345	2.75215225099781	1.48238029261209	185.713409363922
153	ENSMUSG00000005533	283.956305915924	-0.923906781332196	0.227651211612989	-4.05843120616838	4.94034822713728e-05	0.00479536676609253	354.614249320011	453.206166512164	319.72934511426	358.4697222546	207.416941161897	181.642048565855	252.004649744056	144.56732465455
154	ENSMUSG00000027905	291.239236577594	1.76446954991207	0.435260273240085	4.05382631586689	5.03866320159059e-05	0.00485903813031311	128.264728477451	61.9993021625503	203.464128709075	135.548915476682	489.639992251036	340.349495040062	729.331103965151	241.316226538749
155	ENSMUSG00000030532	38.3330596858485	5.49577015168871	1.35717637214006	4.0494148472558	5.13458560784006e-05	0.00488805967064312	0	0.873229607923244	0.83046583146561	4.08279865893622	86.1403690071267	188.981121235183	25.2004649744056	0.55602817174827
156	ENSMUSG00000073430	39.7086720907765	6.26143063030573	1.54575497556311	4.05072649242144	5.10588606476074e-05	0.00488805967064312	0	0.873229607923244	0.83046583146561	1.63311946357449	77.0729617432186	234.85032541848	0.741190146306047	1.66808451524481
157	ENSMUSG00000031004	2296.91007400379	0.684114547914335	0.169122075582899	4.04509314089514	5.23023257142393e-05	0.00494740024956795	1705.16639034729	1332.54838169087	1869.37858662909	2140.20305701437	2917.43828716242	2535.64960725265	2679.40237889636	3195.49390303731
158	ENSMUSG00000038781	37.9607725018624	6.19828388829238	1.5373698988806	4.03174531568852	5.5364165896821e-05	0.00517115237568358	0	0.873229607923244	0.83046583146561	1.63311946357449	74.8061099272416	1.83476816733187	0.741190146306047	222.967296871056
159	ENSMUSG00000040152	125.297617690361	7.65162078738623	1.89718993736759	4.03313376097866	5.50379299963324e-05	0.00517115237568358	0	2.61968882376973	0.83046583146561	0.816559731787244	258.42110702138	0.917384083665936	1.48238029261209	737.293355738206
160	ENSMUSG00000027399	47.3703653043493	5.98526769882187	1.48516689054823	4.03003038709845	5.57696428676398e-05	0.00517646853892074	0	3.49291843169298	0.83046583146561	0.816559731787244	98.6080539950002	1.83476816733187	1.48238029261209	271.897775984904
161	ENSMUSG00000035186	19.3064847803726	5.55254258152751	1.37874012398855	4.02725828088951	5.64310330074651e-05	0.0052053246658004	0	0.873229607923244	0.83046583146561	0.816559731787244	51.0041658594829	8.25645675299342	1.48238029261209	91.1886201667163
162	ENSMUSG00000109005	47.5555319564391	-1.8812582740804	0.4695969411907	-4.00611270872064	6.17262036375444e-05	0.00565861635938995	71.6773482668107	55.8866949070876	124.569874719842	46.5439047118729	22.6685181597702	20.1824498406506	26.6828452670177	12.2326197784619
163	ENSMUSG00000079620	28.5838008379858	6.12824529683477	1.53198436002502	4.00020095292272	6.32887181281498e-05	0.00576626228785983	0	0.873229607923244	0.83046583146561	0.816559731787244	61.2049990313795	0.917384083665936	2.22357043891814	161.804197978747
164	ENSMUSG00000002111	23.3224147860012	5.47954646077485	1.3723000657646	3.99296523950966	6.52521371004319e-05	0.00580275142561985	0	0.873229607923244	0.83046583146561	1.63311946357449	49.8707399514944	7.33907266932749	1.48238029261209	124.550310471613
165	ENSMUSG00000029581	28.5385181061307	3.88232486655141	0.972034466522737	3.99401975985447	6.49624461288749e-05	0.00580275142561985	0	11.3519849030022	0.83046583146561	0.816559731787244	85.0069430991381	71.555958525943	30.3887959985479	28.3574367591618
166	ENSMUSG00000037902	34.8810291669134	6.41887728831395	1.60650148119145	3.99556263312837	6.45407905666447e-05	0.00580275142561985	0	0.873229607923244	0.83046583146561	0.816559731787244	69.138980387299	0.917384083665936	0.741190146306047	205.73042354686
167	ENSMUSG00000039623	583.402557584155	0.965856023268229	0.241696449434652	3.99615313144834	6.43800983517497e-05	0.00580275142561985	392.339169460438	410.417915723925	269.901395226323	507.083593439878	802.465542855864	959.583751514569	582.575454996553	742.853637455689
168	ENSMUSG00000034107	29.9616255050035	4.7633780562331	1.19457356849039	3.98751335361679	6.67694473108413e-05	0.00590233965484109	0	0.873229607923244	4.15232915732805	2.44967919536173	75.9395358352301	142.19453296822	9.63547190197862	4.44822537398616
169	ENSMUSG00000022701	61.0343078710431	4.88570966875547	1.22624584969632	3.98428232802209	6.76843653537877e-05	0.00592027754267753	0	13.0984441188487	0.83046583146561	0.816559731787244	174.54758983023	270.628304681451	17.7885635113451	10.5645352632171
170	ENSMUSG00000029102	105.02542648285	7.68369917219966	1.92864746921876	3.98398322909272	6.7769657413991e-05	0.00592027754267753	0	0.873229607923244	1.66093166293122	0.816559731787244	208.550367069886	0.917384083665936	0.741190146306047	626.6437495603
171	ENSMUSG00000056367	31.6331841557277	-2.0711346485519	0.520065531351997	-3.98244937165446	6.82086578379614e-05	0.00592378232486295	60.3598722246827	66.3654502021665	45.6756207306086	32.6623892714898	12.4676849878736	4.58692041832968	19.2709438039572	11.6765916067137
172	ENSMUSG00000020612	11802.023107195	-0.301792514594348	0.0758720822958565	-3.97764903060831	6.96000006329975e-05	0.00600947447325957	12452.9961383549	13099.3173484566	14084.7005016568	12479.4823809044	11064.5037137838	10371.9444499271	10080.1859897622	10783.0543347142
173	ENSMUSG00000023284	22.7441420403997	4.03594544599297	1.01660119665678	3.97003806336809	7.18611508375286e-05	0.00613339052349505	0	0.873229607923244	7.47419248319049	0.816559731787244	70.2724062952875	15.5955294223209	18.5297536576512	68.3914651250372
174	ENSMUSG00000047963	8.56294248714491	-4.79465545976279	1.20761247678004	-3.97035932631897	7.17643181032687e-05	0.00613339052349505	26.4074440982987	4.36614803961622	24.0835091125027	11.4318362450214	0	0.917384083665936	0.741190146306047	0.55602817174827
175	ENSMUSG00000032849	358.691585643711	-0.456839758437215	0.11517382728979	-3.96652407224219	7.29284130203261e-05	0.00618891349579922	403.656645502566	412.164374939771	431.011766530652	410.729545088984	321.892957868736	277.967377350779	315.747002326376	296.363015541828
176	ENSMUSG00000043154	17.7082887309399	-5.92288483153746	1.49458354812416	-3.96289979169864	7.4044866838304e-05	0.00623607538997849	41.4974121544694	0.873229607923244	92.1817072926827	4.89935839072346	0	0.917384083665936	0.741190146306047	0.55602817174827
177	ENSMUSG00000052783	48.9706172515182	5.32651429611142	1.34439976080885	3.96200181775303	7.43239744142612e-05	0.00623607538997849	0	6.98583686338595	0.83046583146561	0.816559731787244	141.678238498564	4.58692041832968	4.44714087783628	232.419775790777
178	ENSMUSG00000025171	113.093487125489	1.83919479255228	0.464583693153591	3.95880186854566	7.53266918488178e-05	0.00624243404702817	49.0423961825547	54.1402356912411	25.7444407754339	68.5910174701285	190.415552542069	227.511252749152	69.6718737527684	219.631127840567
179	ENSMUSG00000036168	27.3821343344967	-2.22524787948572	0.562251500975085	-3.95774466698013	7.56607722352078e-05	0.00624243404702817	49.0423961825547	38.4221027486227	67.2677323487144	25.3133516854046	11.3342590798851	11.9259930876572	11.8590423408968	3.89219720223789
180	ENSMUSG00000116704	43.9373337507776	-2.36724035231923	0.597982790644872	-3.95870983137554	7.5355720476667e-05	0.00624243404702817	79.2223322948961	51.5205468674714	52.3193473823334	111.052123523065	14.7345368038506	15.5955294223209	23.7180846817935	3.33616903048962
181	ENSMUSG00000047757	19.1725688810153	5.53909690093002	1.40254056403421	3.94933098048702	7.83699255121155e-05	0.00643023073911838	0	0.873229607923244	0.83046583146561	0.816559731787244	60.071573123391	0.917384083665936	81.5309160936652	8.34042257622405
182	ENSMUSG00000012519	32.6489028932358	6.32262351388689	1.60423448786402	3.94120906994414	8.10719237521354e-05	0.00661537988814815	0	0.873229607923244	0.83046583146561	0.816559731787244	65.7387026633335	0.917384083665936	0.741190146306047	191.273691081405
183	ENSMUSG00000029561	61.7208636684941	6.17852937446863	1.5718423371593	3.93075643046664	8.46790244593754e-05	0.00678101387513375	0	4.36614803961622	0.83046583146561	0.816559731787244	124.676849878736	0.917384083665936	0.741190146306047	361.418311636376
184	ENSMUSG00000042485	38.3641977659892	1.40853461430141	0.358401192637155	3.93005002002717	8.49281920931168e-05	0.00678101387513375	22.634952084256	18.3378217663881	24.9139749439683	18.7808738311066	54.4044435834484	61.4647336056177	40.7654580468326	65.6113242662959
185	ENSMUSG00000044056	9.85808710713975	4.16786006964674	1.05998239905467	3.93200875162057	8.42389982183295e-05	0.00678101387513375	0	0.873229607923244	1.66093166293122	0.816559731787244	22.6685181597702	33.9432110956396	11.1178521945907	7.78439440447578
186	ENSMUSG00000054889	38.0750497681342	6.18946279139027	1.57479904720707	3.93031911110651	8.48331957385953e-05	0.00678101387513375	0	1.74645921584649	0.83046583146561	0.816559731787244	80.4732394671841	0.917384083665936	0.741190146306047	219.075099668818
187	ENSMUSG00000023911	33.5864631883003	6.0050701283121	1.52915302108947	3.92705638055353	8.59918289733345e-05	0.00678552104739582	0	1.74645921584649	0.83046583146561	0.816559731787244	73.6726840192531	1.83476816733187	0.741190146306047	189.049578394412
188	ENSMUSG00000029403	29.7031560224616	4.93339707076233	1.2564420005926	3.92648213641019	8.61972908213977e-05	0.00678552104739582	0	0.873229607923244	0.83046583146561	4.89935839072346	85.0069430991381	0.917384083665936	104.507810629153	40.5900565376237
189	ENSMUSG00000051351	37.2301725157005	4.81301348090243	1.22592026060664	3.92604122434582	8.63553617909777e-05	0.00678552104739582	0	0.873229607923244	6.64372665172488	1.63311946357449	105.408609442931	0.917384083665936	48.9185496561991	133.446761219585
190	ENSMUSG00000066975	39.8439811252596	5.97000106944703	1.52232144469952	3.92164288970217	8.7947269741425e-05	0.00683903520894482	0	2.61968882376973	0.83046583146561	0.816559731787244	87.2737949151152	1.83476816733187	0.741190146306047	224.635381386301
191	ENSMUSG00000079043	41.5284560724972	4.9871912913042	1.2717187177103	3.92161507246157	8.79574254197334e-05	0.00683903520894482	0	1.74645921584649	0.83046583146561	6.53247785429795	112.209164890862	19.2650657569847	1.48238029261209	190.161634737908
192	ENSMUSG00000027350	36.5181279032003	6.48575619658982	1.65674674102801	3.91475416005068	9.0496366684995e-05	0.00697147865998985	0	0.873229607923244	0.83046583146561	0.816559731787244	85.0069430991381	0	2.22357043891814	202.39425451637
193	ENSMUSG00000081272	80.9077699606772	-1.41126823698632	0.360525184183947	-3.9144789293451	9.0599648601309e-05	0.00697147865998985	116.947252435323	178.138840016342	89.6903097982859	84.9222121058734	48.7373140435059	52.2908927689583	45.9537890709749	30.5815494461549
194	ENSMUSG00000094025	15.3741583641129	5.21575063209262	1.33315612652322	3.91233294310019	9.14087693606653e-05	0.00699748264832598	0	0.873229607923244	0.83046583146561	0.816559731787244	49.8707399514944	0.917384083665936	16.306183218733	53.3787044878339
195	ENSMUSG00000110631	1462.32548859249	1.0283465323247	0.262984102492148	3.91029922561726	9.21818553660598e-05	0.00702047555918643	924.260543440454	714.301819281213	1346.18511280575	863.103636499117	2048.10061573523	1248.55973786934	2130.92167062989	2423.17077247896
196	ENSMUSG00000096732	13.4670768932918	-5.47852250523291	1.40191980530087	-3.90787153767127	9.31127888171897e-05	0.00705519401389839	60.3598722246827	0.873229607923244	11.6265216405185	32.6623892714898	0	0.917384083665936	0.741190146306047	0.55602817174827
197	ENSMUSG00000006179	137.294519574471	1.35346075999642	0.347230774743801	3.89787097930779	9.70420921110281e-05	0.00731559446670497	75.4498402808534	85.5765015764779	58.1326082025927	89.8215704965968	209.683792977874	111.003474123578	177.885635113451	290.802733824345
198	ENSMUSG00000112964	17.8766920343697	5.08127204711146	1.30402301614786	3.89661224088035	9.75476103048775e-05	0.00731656343756432	0	0.873229607923244	1.66093166293122	0.816559731787244	45.3370363195403	0.917384083665936	17.7885635113451	75.6198313577647
199	ENSMUSG00000078861	44.2091297750121	4.95724825149808	1.27459429004492	3.88927542686808	0.000100543959213862	0.00750340873510083	0	0.873229607923244	4.98279498879366	4.08279865893622	146.211942130518	0.917384083665936	179.368015406063	17.2368733241964
200	ENSMUSG00000042306	36.3241057536134	6.12085515614131	1.57459815485676	3.88724903383245	0.000101386723594429	0.00752847116050433	0	1.74645921584649	0.83046583146561	0.816559731787244	74.8061099272416	0.917384083665936	0.741190146306047	210.734677092594
201	ENSMUSG00000097577	32.4110229154885	4.89740724129847	1.26084488385599	3.88422660392684	0.000102656132300945	0.00758480706866335	0	0.873229607923244	1.66093166293122	4.89935839072346	104.275183534943	47.7039723506287	99.3194796050103	0.55602817174827
202	ENSMUSG00000069515	24.4644765480743	5.25745823210775	1.35614793244828	3.87675865317758	0.000105857268165911	0.00778260539372249	0	0.873229607923244	2.49139749439683	0.816559731787244	66.872128571322	116.507778625574	1.48238029261209	6.67233806097924
203	ENSMUSG00000042303	144.566011116087	7.15828445045892	1.84913740397719	3.87114793906749	0.000108324022453753	0.00792472934709694	0	0.873229607923244	0.83046583146561	5.71591812251071	304.891569248909	1.83476816733187	2.22357043891814	840.158567511636
204	ENSMUSG00000047586	49.3301458203951	5.69545222837402	1.47176558763769	3.8698093475033	0.000108920496526372	0.00792930536231939	0	1.74645921584649	3.32186332586244	1.63311946357449	99.7414799029888	0.917384083665936	1.48238029261209	285.798480278611
205	ENSMUSG00000027225	37.0510108281289	6.50708117670605	1.68340904712531	3.86541891753399	0.000110898687472203	0.00803393369585215	0	0.873229607923244	0.83046583146561	0.816559731787244	85.0069430991381	0	1.48238029261209	207.398508062105
206	ENSMUSG00000046688	31.1184597169241	5.89354787152852	1.52661926582036	3.86052239971011	0.000113144867447194	0.00815686614785571	0	1.74645921584649	0.83046583146561	0.816559731787244	68.0055544793105	0.917384083665936	1.48238029261209	175.148874100705
207	ENSMUSG00000066643	19.4251529846198	5.20148606794429	1.34925356563818	3.85508417425161	0.000115689816771565	0.00830004574335512	0	0.873229607923244	1.66093166293122	0.816559731787244	54.4044435834484	19.2650657569847	77.824965362135	0.55602817174827
208	ENSMUSG00000032806	160.112540336432	6.84968867502764	1.77753133244694	3.85348407085371	0.00011644884266013	0.00831433539589227	0	7.85906647130919	1.66093166293122	0.816559731787244	405.766475059886	0.917384083665936	10.3766620482847	853.503243633595
209	ENSMUSG00000032691	30.6447993476735	5.60064621267916	1.45620081767454	3.84606720769668	0.000120028852613303	0.00852894014430698	0	0.873229607923244	2.49139749439683	0.816559731787244	61.2049990313795	0.917384083665936	3.70595073153024	175.148874100705
210	ENSMUSG00000020669	20.4421978379796	5.28301559968902	1.37447625259594	3.84365724013865	0.000121214273378098	0.00857215797113398	0	0.873229607923244	1.66093166293122	0.816559731787244	43.0701845035633	1.83476816733187	5.18833102414233	110.093578006157
211	ENSMUSG00000071713	40.969686718989	6.01300154194834	1.56642028272501	3.8386897873206	0.000123692586867038	0.00870596496475065	0	2.61968882376973	0.83046583146561	0.816559731787244	82.7400912831611	0.917384083665936	0.741190146306047	239.092113851756
212	ENSMUSG00000034333	141.521829521083	6.98135352190639	1.8222534916981	3.8311648482016	0.00012753801605423	0.00893427866236496	0	0.873229607923244	0.83046583146561	6.53247785429795	316.225828328794	0.917384083665936	6.67071131675443	800.124539145761
213	ENSMUSG00000022558	1080.5708401183	1.09022344858898	0.284814273757027	3.82783992602508	0.000129272781514207	0.00901328675242951	671.503578499595	952.693502244259	622.849373599208	514.432631025964	1559.59404939219	2063.19680416469	1346.74249583809	913.554286182408
214	ENSMUSG00000058908	26.6028290824873	6.46519923793081	1.6906622575226	3.82406314990702	0.000131270269158935	0.00910978863214647	0	1.74645921584649	0	0	58.9381472154024	2.75215225099781	1.48238029261209	147.90349368504
215	ENSMUSG00000053192	186.571686933191	1.78428457864823	0.466753157401918	3.82275845455458	0.000131967038661708	0.00911554647053501	82.9948243089387	71.604827849706	70.5895956745769	110.235563791278	308.291846972874	411.905453566005	355.771270226903	81.1801130752474
216	ENSMUSG00000036402	29.6568661672672	5.83409301767138	1.52806872880327	3.81795197277575	0.000134564112621353	0.00925190572472087	0	0.873229607923244	1.66093166293122	0.816559731787244	60.071573123391	1.83476816733187	0.741190146306047	171.256676898467
217	ENSMUSG00000037628	67.3172569270071	1.03796293736012	0.273025603720059	3.80170549288253	0.000143703481476355	0.00983474840278961	45.269904168512	45.4079396120087	36.5404965844869	49.8101436390219	90.6740726390807	84.3993356972661	76.3425850695229	110.093578006157
218	ENSMUSG00000024725	11374.9410279379	-0.314593603341483	0.0830748071788801	-3.78687130340353	0.000152556063285967	0.0102656742117252	12083.2919209787	13148.2182065003	13181.1536770222	12019.7592519082	10571.4634438088	10171.0373356042	9218.92303975462	10605.6813479265
219	ENSMUSG00000031779	10.3590738880394	4.6216191267676	1.22054174873931	3.78653096589381	0.000152765066378781	0.0102656742117252	0	0.873229607923244	0.83046583146561	0.816559731787244	26.0687958837357	38.5301315139693	2.96476058522419	12.7886479502102
220	ENSMUSG00000042286	51.6229161986965	5.77643389478022	1.52535949519186	3.78693279386816	0.000152518330382622	0.0102656742117252	0	0.873229607923244	3.32186332586244	2.44967919536173	112.209164890862	0.917384083665936	0.741190146306047	292.47081833959
221	ENSMUSG00000091679	59.8422046369115	4.62532880857225	1.22102385045447	3.78807408786541	0.000151819581464399	0.0102656742117252	0	0.873229607923244	2.49139749439683	13.8815154403831	207.416941161897	21.0998339243165	4.44714087783628	228.527578588539
222	ENSMUSG00000046718	1132.67620168335	0.753329708086259	0.199048547074977	3.78465313691789	0.000153923106012585	0.0102969011143824	826.175751075345	920.384006751099	673.50778931861	952.925206995713	1484.78793946495	1574.23108757075	1003.57145809839	1625.82637419194
223	ENSMUSG00000030214	21.5607516503007	5.35242001161116	1.41532914299939	3.78174931116604	0.00015573014926104	0.0103280963098545	0	1.74645921584649	0.83046583146561	0.816559731787244	46.4704622275288	7.33907266932749	0.741190146306047	114.541803380144
224	ENSMUSG00000058135	26.1035557278775	5.64954642552718	1.49392932563968	3.78166913826939	0.000155780322766642	0.0103280963098545	0	0.873229607923244	0.83046583146561	1.63311946357449	56.6712953994254	0.917384083665936	2.22357043891814	145.679380998047
225	ENSMUSG00000074923	31.878107502157	4.56914597190597	1.20902355317472	3.77920344058481	0.00015733084659553	0.0103845351235121	0	1.74645921584649	6.64372665172488	0.816559731787244	81.6066653751726	108.25132187258	54.8480708266475	1.11205634349654
226	ENSMUSG00000027959	51.520937692535	4.86863698501297	1.28924335689738	3.77635219833867	0.000159141921557082	0.0104575959161249	0	0.873229607923244	10.7960558090529	0.816559731787244	164.346756658334	0.917384083665936	168.250163211473	66.1673524380441
227	ENSMUSG00000052155	368.933695506781	-1.79245935405357	0.475763437421795	-3.76754330632692	0.000164861948050833	0.0107857479757838	580.963770162571	592.049674171959	723.335739206547	393.581790721452	160.946478934368	158.707446474207	297.958438815031	43.9262255681133
228	ENSMUSG00000053291	49.2763940207002	-2.33953795552463	0.622559057180939	-3.75793738527953	0.000171319735407167	0.0111590762742624	86.7673163229814	117.885997069638	16.6093166293122	107.785884595916	15.8679627118391	18.3476816733187	21.4945142428754	9.45247891972059
229	ENSMUSG00000027985	1571.2982742833	0.30114403526646	0.0802524804707559	3.75245766236718	0.000175109411807148	0.0113016897989173	1373.18709311153	1467.89897091897	1476.56824834586	1308.94525005495	1773.81154600202	1706.33439561864	1701.03138577238	1762.60930444202
230	ENSMUSG00000076863	26.098415137792	4.92185561763965	1.31160334241683	3.75254885259012	0.000175045706283712	0.0113016897989173	0	0.873229607923244	0.83046583146561	4.08279865893622	71.405832203276	109.168705956246	0.741190146306047	21.6850986981825
231	ENSMUSG00000109274	18.2592916288222	5.46629858937117	1.45710369324039	3.75148221415519	0.000175792225678399	0.0113016897989173	0	0.873229607923244	0.83046583146561	0.816559731787244	38.5364808716093	98.1600969522551	0.741190146306047	6.11630988923097
232	ENSMUSG00000031972	30.5241889771546	5.88111249453728	1.56861872970004	3.74923006029763	0.000177378309761898	0.0113057737264976	0	0.873229607923244	0.83046583146561	1.63311946357449	64.605276755345	0.917384083665936	0.741190146306047	174.592845928957
233	ENSMUSG00000074207	38.738865936869	5.69310857170205	1.51822272050945	3.7498507266389	0.00017693986615467	0.0113057737264976	0	3.49291843169298	0.83046583146561	0.816559731787244	82.7400912831611	0.917384083665936	1.48238029261209	219.631127840567
234	ENSMUSG00000002835	275.666617524202	0.973338532995572	0.259699786148606	3.74793736810628	0.000178294759474306	0.011315621679286	181.079616674048	165.040395897493	132.874533034498	264.565353099067	384.231382808104	343.10164729106	300.182009253949	434.258002135399
235	ENSMUSG00000029153	25.741342312236	5.97613586440664	1.59632752205295	3.74367777404543	0.000181346189870299	0.0113158498561505	0	0.873229607923244	0.83046583146561	0.816559731787244	54.4044435834484	0.917384083665936	0.741190146306047	147.347465513292
236	ENSMUSG00000031105	70.4332703494557	1.4225805766772	0.379994679679231	3.74368551127625	0.000181340602930729	0.0113158498561505	37.7249201404267	32.30949549316	37.3709624159525	45.7273449800857	109.942313074885	76.1428789442727	67.4483033138503	156.799944433012
237	ENSMUSG00000040026	77.407496179466	1.49230717658544	0.398346076724717	3.74625799971596	0.000179491992038559	0.0113158498561505	52.8148881965974	38.4221027486227	44.0146890676773	30.212710076128	79.3398135591956	174.302975896528	71.1542540453806	128.998535845599
238	ENSMUSG00000073598	15.90121888798	4.62136623207532	1.23419537750011	3.74443651007347	0.000180799087340625	0.0113158498561505	0	0.873229607923244	0.83046583146561	2.44967919536173	40.8033326875863	3.66953633466374	7.41190146306047	71.1716059837786
239	ENSMUSG00000050179	21.0873755893272	5.31414922343512	1.42019758525995	3.7418379516977	0.000182679302548999	0.0113513402600635	0	1.74645921584649	0.83046583146561	0.816559731787244	47.6038881355174	108.25132187258	8.89428175567257	0.55602817174827
240	ENSMUSG00000002249	54.3937710315593	5.68316995385875	1.52113969250694	3.73612626233722	0.000186876860062144	0.0115637843699287	0	2.61968882376973	0.83046583146561	4.08279865893622	120.143146246782	0.917384083665936	0.741190146306047	305.815494461549
241	ENSMUSG00000024347	19.9897518467957	-5.2265593422191	1.40079183348745	-3.73114635399246	0.000190610444482262	0.0116973376487854	52.8148881965974	5.23937764753946	97.1645022814764	0.816559731787244	0	0.917384083665936	0.741190146306047	2.22411268699308
242	ENSMUSG00000038264	490.876036109999	0.824484355071232	0.220970518210354	3.73119618738624	0.00019057273808687	0.0116973376487854	350.841757305968	289.912229830517	471.704592272467	303.760220224855	631.318230749599	740.32895551841	653.729709041934	485.41259393624
243	ENSMUSG00000022091	42.4219897343402	5.0371562509838	1.3517024592754	3.72652739988653	0.000194135976900628	0.0118646641685236	0	0.873229607923244	0.83046583146561	7.34903758608519	95.2077762710347	8.25645675299342	2.22357043891814	224.635381386301
244	ENSMUSG00000002068	225.859776066993	0.900373644427025	0.241830724211327	3.7231565482979	0.000196747442418972	0.0119749847023121	154.672172575749	169.406543937109	102.14729727027	203.323373215024	304.891569248909	318.33227703208	286.099396474134	268.005578782666
245	ENSMUSG00000020282	27.2854850703642	5.43026869513895	1.46120494707229	3.71629503857019	0.000202165495887288	0.0121553027506968	0	0.873229607923244	2.49139749439683	0.816559731787244	61.2049990313795	0.917384083665936	2.96476058522419	149.015550028536
246	ENSMUSG00000029330	23.6340380374288	6.98896750359466	1.8800604106814	3.71741645315621	0.000201270514903727	0.0121553027506968	0	0.873229607923244	0	0	53.2710176754599	0	5.92952117044838	128.998535845599
247	ENSMUSG00000094840	26.9703754394353	4.95500434455471	1.33329740771424	3.71635339263835	0.000202118832485646	0.0121553027506968	0	2.61968882376973	2.49139749439683	0.816559731787244	52.1375917674714	2.75215225099781	3.70595073153024	151.239662715529
248	ENSMUSG00000085129	14.9218694610952	4.50960925489797	1.21431231106575	3.71371451462933	0.000204239186012294	0.0122304683526959	0	0.873229607923244	2.49139749439683	0.816559731787244	51.0041658594829	48.6213564342946	2.22357043891814	13.3446761219585
249	ENSMUSG00000030711	24.8297829464606	5.92360263119664	1.59661731037017	3.71009545789233	0.000207181113599151	0.0123344033726549	0	0.873229607923244	0.83046583146561	0.816559731787244	51.0041658594829	0.917384083665936	0.741190146306047	143.455268311054
250	ENSMUSG00000112980	17.7798070181577	4.52237878618948	1.21912108237722	3.70954030043604	0.000207635906212626	0.0123344033726549	0	2.61968882376973	0.83046583146561	1.63311946357449	48.7373140435059	15.5955294223209	71.1542540453806	1.66808451524481
251	ENSMUSG00000022650	69.5230461186787	7.42779030457025	2.00296229108825	3.7084024684931	0.000208570965723547	0.012340587298647	0	0.873229607923244	0	1.63311946357449	160.946478934368	0.917384083665936	1.48238029261209	390.331776567286
252	ENSMUSG00000018983	664.520597433204	0.537433275544097	0.145054580414333	3.70504174365935	0.000211355922103915	0.0124557412665287	520.603897937888	526.557453577716	457.586673137551	660.59682301588	797.93183922391	823.81090713201	761.202280256311	767.874905184361
253	ENSMUSG00000040525	24.1084566109951	6.34346402652674	1.71535804401798	3.69804079600086	0.00021726997578742	0.0127292457912455	0	0.873229607923244	0	0.816559731787244	54.4044435834484	0.917384083665936	0.741190146306047	135.11484573483
254	ENSMUSG00000070661	20.0114169149055	5.59541279410629	1.51328569562715	3.69752572846954	0.000217711159583621	0.0127292457912455	0	1.74645921584649	0	0.816559731787244	39.6699067795978	1.83476816733187	3.70595073153024	112.317690693151
255	ENSMUSG00000085148	152.092652005822	-1.35271009665094	0.365949279383844	-3.69644148207785	0.000218642626909721	0.0127335751068089	215.032044800432	304.757133165212	255.783476091408	98.8037275462565	89.5406467310922	68.8038062749452	102.284240190235	81.7361412469957
256	ENSMUSG00000038500	550.735387560117	0.580097625260172	0.157026417866327	3.69426771076186	0.000220521377946922	0.0127928241558193	430.064089600864	510.839320635098	419.385244890133	405.013626966473	686.856100241036	546.760913864898	648.541378017791	758.42242626464
257	ENSMUSG00000020701	7.51394825239248	4.14576177825111	1.12253791806356	3.69320422191418	0.000221446043377874	0.0127964793393183	0	0.873229607923244	0.83046583146561	0.816559731787244	21.5350922517817	8.25645675299342	6.67071131675443	21.1290705264343
258	ENSMUSG00000029860	6297.70999063527	0.376926022377049	0.102286529271489	3.68500158389978	0.000228701218134138	0.0131645030639926	5255.08137556144	5768.55478994095	4989.43871544539	5899.64406216284	7346.86673558151	6873.04155482519	6473.55473783702	7775.49795372781
259	ENSMUSG00000031824	19.8918276186521	5.59895669245081	1.52014108596709	3.68318226784117	0.00023034033834256	0.0132076616398663	0	0.873229607923244	0.83046583146561	0.816559731787244	40.8033326875863	2.75215225099781	0.741190146306047	112.317690693151
260	ENSMUSG00000076467	380.770777282135	-1.54441481212473	0.419609839605238	-3.68059722712339	0.000232688311865654	0.013290977382757	554.556326064273	448.840018472547	774.824620757414	489.119279340559	192.682404358046	371.540553884704	97.8370993123983	116.765916067137
261	ENSMUSG00000054381	179.514647453012	-1.08738574104707	0.295689257463212	-3.67746109674735	0.000235566989263383	0.0134038519446379	241.439488898731	321.348495715754	273.223258552186	140.448273867406	122.409998062759	95.4079447012573	133.414226335089	108.425493490913
262	ENSMUSG00000085112	21.4324562864497	4.59323969642209	1.24994633512857	3.67474952110614	0.000238082868959699	0.0134953003317576	0	3.49291843169298	0.83046583146561	1.63311946357449	58.9381472154024	54.1256609362902	51.8833102414233	0.55602817174827
263	ENSMUSG00000019320	82.3959255596443	6.65727570150358	1.81285365012699	3.67226317526363	0.000240411910435352	0.0135755029729103	0	0.873229607923244	0.83046583146561	4.08279865893622	171.147312106265	2.75215225099781	0.741190146306047	478.740255875261
264	ENSMUSG00000001552	57.3790984409166	2.72370765090171	0.742283829968303	3.66936142340325	0.000243157103701058	0.0136268911209978	15.0899680561707	14.8449033346951	18.2702482922434	12.2483959768087	104.275183534943	19.2650657569847	39.2830777542205	235.755944821267
265	ENSMUSG00000022957	52.2391189179309	4.63272714205291	1.26253971250484	3.66937142346336	0.000243147592881463	0.0136268911209978	0	1.74645921584649	8.3046583146561	4.89935839072346	120.143146246782	0.917384083665936	17.7885635113451	264.113381580428
266	ENSMUSG00000022604	624.328529276823	0.692378835080877	0.189024912071324	3.66289727366531	0.000249378565353606	0.0139230115566406	460.244025713206	422.64313023485	475.026455598329	550.361259224602	809.266098303795	567.860747789214	776.767273328738	932.459244021849
267	ENSMUSG00000036845	758.54495841216	0.428149300446639	0.116980850543583	3.65999476373379	0.000252220402323797	0.0139774104000808	633.778658359169	715.175048889137	594.613535329377	640.999389452986	884.072208231037	954.996831096239	790.108695962247	854.615299977091
268	ENSMUSG00000064125	16.578194493151	3.98722944214261	1.08941300569548	3.65997965996116	0.000252235269491728	0.0139774104000808	0	5.23937764753946	0.83046583146561	0.816559731787244	54.4044435834484	38.5301315139693	4.44714087783628	28.3574367591618
269	ENSMUSG00000071714	20.7361932532678	5.65991273350281	1.54691973209129	3.65882767934645	0.000253371628998413	0.0139881861050388	0	0.873229607923244	0.83046583146561	0.816559731787244	44.2036104115518	0.917384083665936	1.48238029261209	116.765916067137
270	ENSMUSG00000041859	1633.850401931	0.354962744134925	0.097043963704379	3.65775191557749	0.00025443713871777	0.0139949849892504	1392.04955318175	1501.08169602006	1312.96647954713	1524.51701924678	1890.55441452483	1873.29829884584	1673.60735035906	1902.72840372258
271	ENSMUSG00000026473	1332.85503939171	-0.490762704378196	0.134270620853191	-3.65502670099952	0.000257155212704331	0.0140922954386421	1508.99680561707	1353.50589228103	1832.8380900446	1532.68261656466	1154.96100024029	972.427128685892	1121.42069136105	1186.00809033906
272	ENSMUSG00000033960	58.7682424452177	-1.77789865008352	0.486634980614758	-3.65345427457256	0.000258735881979011	0.014126788909082	94.3123003510668	91.6891088319406	102.14729727027	75.1234953244264	28.3356476997127	40.3648996813012	30.3887959985479	7.78439440447578
273	ENSMUSG00000003779	168.219052863025	1.00602484588673	0.276001959775899	3.64499167579671	0.000267400456581344	0.0145463889402547	109.402268407237	79.4638943210152	104.638694764667	153.513229576002	235.75258886161	176.13774406386	210.498001550917	276.34600135889
274	ENSMUSG00000021457	32.2581157536926	5.42234799929024	1.48825591809468	3.64342444962834	0.000269034644942643	0.0145818741315445	0	3.49291843169298	0.83046583146561	0.816559731787244	65.7387026633335	0.917384083665936	2.22357043891814	184.045324848677
275	ENSMUSG00000038286	87.0785564448447	6.92482937700574	1.902815087618	3.63925502907087	0.00027342790837083	0.014766101335328	0	0.873229607923244	2.49139749439683	1.63311946357449	175.681015738219	514.65247093659	0.741190146306047	0.55602817174827
276	ENSMUSG00000025936	19.4185428579932	-5.70857114395631	1.57054288667928	-3.63477571505632	0.000278222572470047	0.0149620142715729	45.269904168512	105.660782558712	0.83046583146561	0.816559731787244	0	0.917384083665936	0.741190146306047	1.11205634349654
277	ENSMUSG00000044433	29.3292129219357	5.29051122510733	1.45599247234609	3.63361166049338	0.000279481414102778	0.0149620142715729	0	2.61968882376973	0.83046583146561	1.63311946357449	64.605276755345	0.917384083665936	2.22357043891814	161.804197978747
278	ENSMUSG00000092626	15.8224083102729	4.9031790262436	1.34959974523712	3.63306161219091	0.000280078107029645	0.0149620142715729	0	0.873229607923244	1.66093166293122	0.816559731787244	35.1362031476438	12.8433771713231	0.741190146306047	74.5077750142682
279	ENSMUSG00000040728	22.3465122529305	5.76946417162174	1.5889746407583	3.63093533630492	0.000282395937957797	0.015031763708284	0	0.873229607923244	0.83046583146561	0.816559731787244	48.7373140435059	0	5.18833102414233	122.326197784619
280	ENSMUSG00000021786	40.4777335310959	5.24577390776996	1.44794813655519	3.62290179829933	0.000291316442365145	0.0153416329275346	0	0.873229607923244	4.98279498879366	1.63311946357449	125.810275786724	0.917384083665936	2.22357043891814	187.381493879167
281	ENSMUSG00000038816	15.4734363786744	5.22999641754483	1.44327801874297	3.62369297503741	0.000290426333615739	0.0153416329275346	0	0.873229607923244	0.83046583146561	0.816559731787244	32.8693513316667	0.917384083665936	5.18833102414233	82.292169418744
282	ENSMUSG00000071341	14.3277897597826	-4.84664521412788	1.33725851340903	-3.62431434575239	0.000289729051054718	0.0153416329275346	41.4974121544694	10.4787552950789	58.1326082025927	0.816559731787244	0	0.917384083665936	2.22357043891814	0.55602817174827
283	ENSMUSG00000112627	113.822859242434	1.15522845361196	0.318966997633033	3.62178050451802	0.00029258232553081	0.0153538520016186	71.6773482668107	57.6331541229341	50.6584157194022	102.069966473405	162.079904842357	201.824498406506	122.296374140498	142.343211967557
284	ENSMUSG00000038560	47.4146144005856	4.63849286750319	1.28130236762628	3.62013915270943	0.000294444622064178	0.0153971728249124	0	6.11260725546271	0.83046583146561	6.53247785429795	108.808887166897	34.8605951793056	221.615853745508	0.55602817174827
285	ENSMUSG00000027011	304.403151757229	0.565829325294696	0.156375380939822	3.61840413685351	0.000296425258800021	0.0154463562050495	237.666996884688	269.827948848282	245.817886113821	227.820165168641	369.496846004254	322.919197450409	337.982706715558	423.693466872182
286	ENSMUSG00000063646	314.666260053569	-0.844874235674424	0.233723605756201	-3.6148434084819	0.000300529215980283	0.0156054524004307	388.566677446395	510.839320635098	414.40244990134	301.310541029493	239.152866585575	277.967377350779	210.498001550917	174.592845928957
287	ENSMUSG00000004771	679.818521328056	-1.02943862449056	0.284889388609817	-3.61346777257636	0.000302128923259641	0.0156338558861635	890.30811531407	844.413030861777	1386.87793854757	528.314146466347	468.104899999254	468.783266753293	362.441981543657	489.304791138478
288	ENSMUSG00000045934	18.1075199020373	5.46109403639796	1.5127283620597	3.61009562150488	0.000306084146167582	0.0157835265789401	0	0.873229607923244	0.83046583146561	0.816559731787244	39.6699067795978	0.917384083665936	2.22357043891814	99.5290427429403
289	ENSMUSG00000096908	24.7992316762486	1.90917896885629	0.529014322800499	3.60893625478695	0.000307455139955293	0.0157993643026853	0	9.60552568715568	11.6265216405185	16.3311946357449	35.1362031476438	32.1084429283078	49.6597398025052	43.9262255681133
290	ENSMUSG00000074519	28.2376790501279	4.1630926422877	1.15640424660683	3.60003230228809	0.000318177650948661	0.0162939872215123	0	0.873229607923244	1.66093166293122	8.16559731787244	81.6066653751726	1.83476816733187	75.6013949232168	56.1588453465753
291	ENSMUSG00000091623	13.3341757457907	3.66890903491069	1.01946073514254	3.59887233361441	0.000319600027501385	0.0163105842213851	0	3.49291843169298	0.83046583146561	2.44967919536173	27.2022217917242	13.760761254989	6.67071131675443	52.2666481443374
292	ENSMUSG00000001247	130.721587461955	1.59065730093537	0.442484580114335	3.594831034619	0.000324602174423865	0.0163124094648404	60.3598722246827	110.900160206252	49.8279498879366	39.1948671257877	211.950644793851	133.938076215227	130.449465749864	309.151663492038
293	ENSMUSG00000004864	73.7515494199352	2.67043874672068	0.743121673370472	3.59354173403226	0.000326213370422814	0.0163124094648404	15.0899680561707	28.816577061467	17.4397824607778	17.9643140993194	126.943701694713	25.6867543426462	44.4714087783628	313.599888866024
294	ENSMUSG00000027963	30.6800678565272	5.0016410681519	1.39184562691105	3.59353147464503	0.000326226221201103	0.0163124094648404	0	0.873229607923244	0.83046583146561	4.89935839072346	65.7387026633335	0.917384083665936	8.15309160936652	164.02831066574
295	ENSMUSG00000067714	30.5744269177188	4.26182784040021	1.18537720681735	3.5953347304888	0.000323974748108017	0.0163124094648404	0	3.49291843169298	5.81326082025927	1.63311946357449	87.2737949151152	0.917384083665936	119.331613555274	26.1333240721687
296	ENSMUSG00000076484	39.7512605487039	-1.59328964239932	0.443042111344594	-3.59624875740102	0.000322839092689878	0.0163124094648404	64.1323642387254	47.1543988278552	61.4544715284552	66.957898006554	21.5350922517817	11.9259930876572	12.6002324872028	32.2496339613997
297	ENSMUSG00000108484	11.9244797795259	-5.33603321809555	1.48447408494251	-3.59456138185276	0.000324938533284649	0.0163124094648404	30.1799361123414	0.873229607923244	4.15232915732805	57.9757409568943	0	0.917384083665936	0.741190146306047	0.55602817174827
298	ENSMUSG00000006736	1575.20927587803	0.724617471656183	0.201751513526991	3.5916333859832	0.000328611912336944	0.0163765621144831	1173.24501636727	1567.44714622222	1102.02815835486	907.197862015628	2015.23126440357	2353.09017460312	1855.94012635034	1627.49445870719
299	ENSMUSG00000021806	182.362176405121	1.99197697627224	0.556349427960911	3.58044221160267	0.000343013201571928	0.0170215730368634	64.1323642387254	95.1820272636336	39.0318940788837	93.904369155533	328.693513316667	76.1428789442727	547.739518120169	214.070846123084
300	ENSMUSG00000106022	20.4930327347304	-1.80193577267057	0.50336103751495	-3.57980780865871	0.000343847007680226	0.0170215730368634	33.952428126384	35.802413924853	34.04909909009	23.6802322218301	10.2008331718966	5.50430450199561	14.0826127798149	6.67233806097924
301	ENSMUSG00000022994	120.989964576793	2.16908256389186	0.606541654479856	3.57614773506688	0.000348694644342848	0.017204199877527	37.7249201404267	23.5771994139276	29.0663041012964	84.9222121058734	224.418329781725	75.2254948606067	108.213761360683	384.771494849803
302	ENSMUSG00000027611	28.7673121061347	4.05998079396104	1.13800406937888	3.56763293138043	0.000360220645225294	0.0176555670040952	0	4.36614803961622	4.15232915732805	3.26623892714897	53.2710176754599	5.50430450199561	6.67071131675443	152.907747230774
303	ENSMUSG00000069516	390.397780295996	1.4310913969016	0.401097895891484	3.56793543810756	0.000359805127409114	0.0176555670040952	188.624600702134	275.067326495822	225.05624032718	155.146349039576	576.913787166151	467.865882669627	245.333938427302	989.174117540173
304	ENSMUSG00000041827	27.5810170909369	5.21409827951463	1.46213010662652	3.56609733694958	0.000362336839226716	0.0177008697347236	0	0.873229607923244	3.32186332586244	0.816559731787244	55.5378694914369	3.66953633466374	0.741190146306047	155.687888089516
305	ENSMUSG00000068742	262.341902859577	-1.12447327032943	0.315465828390605	-3.56448518074396	0.000364571047344421	0.0177516217184	354.614249320011	450.586477688394	362.083102519006	271.097830953365	171.147312106265	131.185923964229	253.487030036668	104.533296288675
306	ENSMUSG00000020388	105.530836097289	-1.08245668014127	0.304070862578321	-3.55988295281812	0.000371020124844669	0.0179977333957498	139.582204519579	201.716039430269	108.791023921995	123.300519499874	71.405832203276	50.4561246016265	84.4956766788894	64.4992679227993
307	ENSMUSG00000116868	76.1658815730171	4.50025311370237	1.26441600952732	3.55915543602198	0.000372049299878472	0.0179977333957498	0	7.85906647130919	11.6265216405185	4.89935839072346	182.48157118615	0.917384083665936	387.642446518063	13.9007042937068
308	ENSMUSG00000053964	1330.32584957762	1.38244874570611	0.389491829191293	3.549365203826	0.000386161114266693	0.0185934179425619	656.413610443425	722.160885752523	808.873719847505	761.850229757498	2028.83237529943	1104.53043673379	930.193633614089	3629.75190517271
309	ENSMUSG00000064231	58.4336721440286	-2.69860208430186	0.760408622628714	-3.54888411834792	0.000386867291377794	0.0185934179425619	113.17476042128	143.209655699412	41.5232915732805	106.969324864129	11.3342590798851	25.6867543426462	24.4592748280996	1.11205634349654
310	ENSMUSG00000018126	80.0799898297269	6.41412038365644	1.80990418194648	3.54390052668883	0.000394253964902932	0.0187196286314151	0	4.36614803961622	0.83046583146561	1.63311946357449	164.346756658334	0.917384083665936	1.48238029261209	467.063664268547
311	ENSMUSG00000036805	22.703664499813	5.77976714980246	1.63099214101062	3.5437124462299	0.000394535301436464	0.0187196286314151	0	1.74645921584649	0	0.816559731787244	51.0041658594829	0.917384083665936	1.48238029261209	125.662366815109
312	ENSMUSG00000041707	15.6467375333251	-2.17425118773907	0.613288474922092	-3.54523405647769	0.00039226459979987	0.0187196286314151	30.1799361123414	40.1685619644692	18.2702482922434	13.8815154403831	6.80055544793105	6.42168858566155	4.44714087783628	5.00425354573443
313	ENSMUSG00000063902	590.498395820491	-0.865717537549906	0.24421508614254	-3.54489786533751	0.000392765244924006	0.0187196286314151	746.953418780449	974.52424244234	783.129279072071	545.461900833879	434.102122759599	309.15843619542	546.998327973863	383.659438506306
314	ENSMUSG00000030200	16.0979148482508	5.28867846468937	1.49388629942291	3.54021485218278	0.000399801411081157	0.0189090788406569	0	0.873229607923244	0.83046583146561	0.816559731787244	32.8693513316667	1.83476816733187	1.48238029261209	90.0765638232198
315	ENSMUSG00000117111	158.160234453533	-2.10156464810443	0.593996293506425	-3.53800969985631	0.000403155247865341	0.0190071701144387	264.074440982987	383.347797878304	158.618973809932	219.654567850769	52.1375917674714	100.912249203253	77.0837752158289	9.45247891972059
316	ENSMUSG00000058050	18.444959317606	-1.90823708348468	0.540406079488965	-3.53111698019608	0.000413808693867951	0.0194476990906106	30.1799361123414	37.5488731406995	15.7788507978466	32.6623892714898	9.06740726390807	10.0912249203253	6.67071131675443	5.5602817174827
317	ENSMUSG00000052212	52.8925538189205	5.77806365619173	1.64196280302206	3.51899790029172	0.000433180136109455	0.0202938744522445	0	6.11260725546271	0	0.816559731787244	124.676849878736	0.917384083665936	1.48238029261209	289.1346493091
318	ENSMUSG00000030380	16.9564350408187	4.47436974329623	1.27267686246481	3.51571547755702	0.000438570709616254	0.0204175975188432	0	0.873229607923244	0.83046583146561	3.26623892714897	46.4704622275288	66.0516540239474	17.0473733650391	1.11205634349654
319	ENSMUSG00000034334	24.8653171578503	4.63517928352322	1.318382814708	3.51580681408521	0.000438419868584821	0.0204175975188432	0	5.23937764753946	0.83046583146561	0.816559731787244	61.2049990313795	1.83476816733187	8.89428175567257	120.102085097626
320	ENSMUSG00000023505	360.869632010322	0.895380974749361	0.254925531142243	3.51232366070763	0.000444206674265122	0.0205511318364839	241.439488898731	213.068024333271	225.05624032718	329.073571910259	487.373140435059	378.879626554031	367.630312567799	644.436651056245
321	ENSMUSG00000044390	24.115713778333	4.4612635419369	1.27000223490645	3.51279975681738	0.000443411517805721	0.0205511318364839	0	0.873229607923244	1.66093166293122	4.89935839072346	57.8047213074139	0.917384083665936	17.7885635113451	108.981521662661
322	ENSMUSG00000049723	8.55010545965713	4.34813322947153	1.23985560145439	3.50696744392736	0.000453244597387795	0.0209041475646153	0	0.873229607923244	0.83046583146561	0.816559731787244	19.2682404358046	9.17384083665936	2.96476058522419	34.4737466483927
323	ENSMUSG00000028188	38.6980003181733	4.38581876625741	1.2513616138735	3.50483722501399	0.000456886532710843	0.0209420428928664	0	11.3519849030022	0.83046583146561	0.816559731787244	123.543423970747	58.7125813546199	112.660902238519	1.66808451524481
324	ENSMUSG00000073409	20525.8762764056	0.699860602063405	0.199649811979223	3.50544082724323	0.000455851819349742	0.0209420428928664	15195.5978325639	10179.2375395613	18934.6209574159	18259.0921624946	26538.0342096429	25977.5650971683	26610.949822826	22511.9125895722
325	ENSMUSG00000032540	260.650189571426	7.03190330182297	2.00759459156537	3.50265104885546	0.000460652514726281	0.0210496938344615	0	5.23937764753946	9.13512414612171	0.816559731787244	615.45026803776	0.917384083665936	0.741190146306047	1452.90161277823
326	ENSMUSG00000030144	14.5368511620324	5.13822812425595	1.46751677024866	3.5013079430672	0.000462980537383847	0.02109117779352	0	0.873229607923244	0.83046583146561	0.816559731787244	30.6024995156897	4.58692041832968	0.741190146306047	77.8439440447578
327	ENSMUSG00000035198	809.936121013354	0.446589466914626	0.127660956200168	3.49824629399133	0.000468328427243971	0.0212695580214074	660.186102457467	764.949136540762	610.392386127224	703.874488800604	954.344614526324	942.153453924916	822.721062399713	1020.86772332982
328	ENSMUSG00000002799	21.0106940452321	4.57605487000902	1.30843446455815	3.4973512193095	0.000469902738863164	0.0212759926062709	0	2.61968882376973	2.49139749439683	0.816559731787244	57.8047213074139	15.5955294223209	88.2016274104196	0.55602817174827
329	ENSMUSG00000073678	88.9201213282044	-2.23859995971778	0.640887407015986	-3.49296917869061	0.000477681639349758	0.0215624620850555	154.672172575749	58.5063837308573	263.257668574598	111.052123523065	27.2022217917242	6.42168858566155	54.1068806803415	36.1418311636376
330	ENSMUSG00000074398	15.2812049414813	2.25287646442508	0.646772802546664	3.48325788523326	0.00049535095017561	0.0222922938213879	3.77249201404267	1.74645921584649	9.96558997758732	4.89935839072346	29.4690736077012	24.7693702589803	23.7180846817935	23.9092113851756
331	ENSMUSG00000021461	393.92454517272	0.782667017605839	0.224813095739994	3.48141203709514	0.000498777575760289	0.0223786881498974	279.164409039158	339.686317482142	246.648351945286	292.328383979833	523.642769490691	449.518200996309	365.406742128881	655.001186319462
332	ENSMUSG00000113548	9.43204214675948	-4.97596169312417	1.42963156542486	-3.48059025378709	0.00050031023028832	0.0223798410542525	26.4074440982987	6.98583686338595	39.0318940788837	0.816559731787244	0	0.917384083665936	0.741190146306047	0.55602817174827
333	ENSMUSG00000038085	72.5362140865179	-1.24407027990679	0.357703031887215	-3.47794166949932	0.000505279866410676	0.0225342681563512	105.629776393195	94.3087976557103	85.5379806409579	123.300519499874	45.3370363195403	21.0998339243165	55.5892609729536	49.486507285596
334	ENSMUSG00000028555	31.1440992409605	5.61376723713642	1.6148481969908	3.47634362635289	0.000508300553917267	0.0226011123539681	0	2.61968882376973	0.83046583146561	0.816559731787244	71.405832203276	0	2.22357043891814	171.256676898467
335	ENSMUSG00000036606	70.969615470599	2.77448846633955	0.799105702967566	3.47199182290426	0.00051661207236123	0.0228157610802862	15.0899680561707	29.6898066693903	14.948384966381	12.2483959768087	129.21055351069	21.0998339243165	36.3183171689963	309.151663492038
336	ENSMUSG00000039813	215.4007402233	0.698105047197294	0.201101418512665	3.471407871513	0.000517736952666922	0.0228157610802862	173.534632645963	156.308099818261	147.822918000879	182.092820188555	242.553144309541	266.958768346787	220.874663599202	333.060874877214
337	ENSMUSG00000070883	17.0683804790097	4.45449387654253	1.28264761185453	3.47288985327931	0.000514886618325689	0.0228157610802862	0	3.49291843169298	0.83046583146561	0.816559731787244	43.0701845035633	79.8124152789364	5.18833102414233	3.33616903048962
338	ENSMUSG00000103898	6.68932370565455	3.24998059647972	0.938330411849829	3.46357802692624	0.000533041975585627	0.0234207289332016	0	1.74645921584649	1.66093166293122	0.816559731787244	15.8679627118391	11.9259930876572	12.6002324872028	8.89645074797232
339	ENSMUSG00000021591	941.248815631239	-0.46455033078267	0.13425201109289	-3.46028582366072	0.000539602296920686	0.0234316775192079	1060.07025594599	1118.60712774968	1085.41884172555	1099.90595871742	821.733783291669	837.571668386999	629.270434213834	877.41245501877
340	ENSMUSG00000035557	15.9740456614769	-1.6458295868723	0.475556002586745	-3.46085335464162	0.000538466047117002	0.0234316775192079	26.4074440982987	22.7039698060043	27.4053724383651	20.4139932946811	9.06740726390807	7.33907266932749	6.67071131675443	7.78439440447578
341	ENSMUSG00000035722	8270.11139046284	0.412984906156747	0.119322696761392	3.46107586708828	0.000538021165165145	0.0234316775192079	6865.93546555766	5951.05977799691	7619.52400369697	7936.96059297201	9759.93049368905	9364.65672606187	8672.66590192706	9990.15816180117
342	ENSMUSG00000095847	67.9867230001246	-1.71408956417339	0.495307297263697	-3.46065881452344	0.000538855283181865	0.0234316775192079	105.629776393195	123.125374717177	78.0637881577674	109.419004059491	31.7359254236782	44.0344360159649	42.9890284857508	8.89645074797232
343	ENSMUSG00000091475	19.4001603776053	3.81669243597548	1.10345823013745	3.45884631763549	0.000542494348650905	0.023488581842025	0	0.873229607923244	0.83046583146561	7.34903758608519	53.2710176754599	70.638574442277	8.89428175567257	13.3446761219585
344	ENSMUSG00000078963	19.0692230770983	5.18791399528986	1.50076727066995	3.45684110833116	0.000546547005332228	0.023595260395898	0	0.873229607923244	0.83046583146561	1.63311946357449	51.0041658594829	1.83476816733187	0.741190146306047	95.6368455407025
345	ENSMUSG00000034613	1253.86763537875	-0.592580732081893	0.171466259565138	-3.45596115285163	0.000548334340768113	0.0236038066514413	1478.81686950473	1873.07750899536	1168.46542487211	1509.81894407461	1032.55100217753	943.988222092248	1129.57378297042	894.649328342967
346	ENSMUSG00000020309	46.4167495498121	1.23543951109189	0.358066218734782	3.4503101561976	0.00055994283934635	0.0237787918587809	30.1799361123414	26.1968882376973	18.2702482922434	36.745187930426	68.0055544793105	60.5473495219518	78.566155508441	52.8226763160857
347	ENSMUSG00000028414	70.4090660071505	-1.58128549782938	0.457940045739335	-3.45304044173824	0.000554305893913464	0.0237787918587809	109.402268407237	85.5765015764779	125.400340551307	102.069966473405	36.2696290556323	14.678145338655	63.7423525823201	26.1333240721687
348	ENSMUSG00000035273	29.1802464387983	4.61075124894753	1.33641579617942	3.4500873621285	0.000560405168040759	0.0237787918587809	0	0.873229607923244	0.83046583146561	6.53247785429795	70.2724062952875	0.917384083665936	15.564993072427	138.451014765319
349	ENSMUSG00000037103	4395.33357025836	0.638738347097031	0.185070707618501	3.4513206077631	0.000557850467419664	0.0237787918587809	3323.56546437159	3929.5332356546	2446.55233949769	4050.13626966473	5622.92592953099	5665.76410072082	4436.02302564169	5688.1681969848
350	ENSMUSG00000080877	238.002905463244	-0.954669362315862	0.276584931167859	-3.45163186687302	0.000557207402567303	0.0237787918587809	301.799361123414	375.488731406995	268.240463563392	308.659578615578	168.880460290288	215.585259661495	169.732543504085	95.6368455407025
351	ENSMUSG00000023004	2129.27812551582	0.450725574668022	0.130751605603244	3.44718959731718	0.000566450907127635	0.0239337011985137	1727.80134243154	1873.95073860328	1785.50153765106	1807.04668644517	2527.53977481437	2406.29845145575	2015.29600780614	2890.79046491926
352	ENSMUSG00000034570	16.0681724434863	4.40406501005697	1.27801184686282	3.44602831410976	0.000568890749651562	0.0239337011985137	0	0.873229607923244	0.83046583146561	3.26623892714897	29.4690736077012	4.58692041832968	4.44714087783628	85.0723102774853
353	ENSMUSG00000049728	179.198730345944	1.3701339197472	0.397595053971161	3.44605373246564	0.000568837241385645	0.0239337011985137	94.3123003510668	113.519849030022	73.0809931689737	118.40116110915	279.956199273162	273.380456932449	104.507810629153	376.431072273579
354	ENSMUSG00000057157	19.376230177355	-1.78282958496848	0.517554395024707	-3.44471924517879	0.000571652820226007	0.0239819661954136	30.1799361123414	35.802413924853	28.2358382698308	25.3133516854046	10.2008331718966	11.0086090039912	10.3766620482847	3.89219720223789
355	ENSMUSG00000079553	207.464759110729	0.738009301205643	0.214534092094772	3.44005604889884	0.000581593729679796	0.0243302774069708	150.899680561707	142.336426091489	160.279905472863	168.211304748172	266.3550883773	226.593868665486	209.756811404611	335.284987564207
356	ENSMUSG00000031862	3180.94684383361	0.384227561530491	0.111917979685652	3.43311738301285	0.000596683710537613	0.0248914319808823	2670.92434594221	2528.87294454571	2658.32112652142	3176.41735665238	3734.63836682214	3707.14908209405	3221.95356599239	3749.29796209859
357	ENSMUSG00000020549	859.127535250023	0.33785753527675	0.0986106590164041	3.42617662884239	0.000612142174386516	0.0253936408709893	739.408434752363	771.061743796224	734.962260847065	786.347021711116	983.813688134025	1018.29633286919	862.745330300239	976.385469589962
358	ENSMUSG00000043372	47.6399305750287	4.81335006179923	1.40460447771987	3.4268366206641	0.000610656360845751	0.0253936408709893	0	10.4787552950789	0.83046583146561	0.816559731787244	128.077127602701	221.089564163491	19.2709438039572	0.55602817174827
359	ENSMUSG00000041782	49.8279454727324	3.7088671202893	1.08315663836624	3.42412813522843	0.000616775320220833	0.0255145690267398	3.77249201404267	13.0984441188487	4.15232915732805	6.53247785429795	102.008331718966	5.50430450199561	8.89428175567257	254.660902660708
360	ENSMUSG00000030083	2047.25174483155	0.360833526603979	0.105458634450239	3.42156456401149	0.000622619402582072	0.025684779854851	1731.57383444559	1924.59805586283	1574.5632164588	1934.43000460398	2372.26042541995	2358.59447910512	2131.66286077619	2350.33108197994
361	ENSMUSG00000032750	425.820963382241	0.550781176177715	0.161062616120369	3.41967111577334	0.000626968863684382	0.025724527452523	339.52428126384	311.742970028598	352.947978372884	375.617476622132	510.041658594829	604.556111135852	490.667876854603	421.469354185189
362	ENSMUSG00000051185	474.154468425795	-0.574244272595889	0.167925500930832	-3.41963709747943	0.000627047265356765	0.025724527452523	554.556326064273	594.669362995729	629.493100250933	490.752398804134	396.699067795978	300.901979442427	386.901256371757	439.262255681133
363	ENSMUSG00000091472	12.2321151192301	4.51236929498916	1.32020063479417	3.41794207339756	0.000630965342620074	0.0258139567582664	0	0.873229607923244	1.66093166293122	0.816559731787244	30.6024995156897	21.0998339243165	42.2478383394447	0.55602817174827
364	ENSMUSG00000032641	62.10441766688	4.62323643003716	1.35300572810095	3.41701171991803	0.000633125539708875	0.0258311741489464	0	16.5913625505416	0.83046583146561	0.816559731787244	188.148700726092	177.972512231192	111.919712092213	0.55602817174827
365	ENSMUSG00000032583	761.619263208026	1.12187401829235	0.328879576539592	3.41120002067778	0.000646776262506196	0.0263158199300809	448.926549671078	369.376124151532	372.048692496593	726.738161290647	1135.69275980449	1025.63540553852	569.97522250935	1444.56119020201
366	ENSMUSG00000070348	29.2946216076201	5.7985563544669	1.70047501148907	3.40996269588769	0.000649717656526385	0.0263632702652277	0	2.61968882376973	0	0.816559731787244	68.0055544793105	0	4.44714087783628	158.468028948257
367	ENSMUSG00000022057	15.4492379082143	5.22836591389856	1.53662269363146	3.40250468483094	0.000667712104883979	0.0268954339829063	0	0.873229607923244	0.83046583146561	0.816559731787244	32.8693513316667	1.83476816733187	0.741190146306047	85.6283384492336
368	ENSMUSG00000048012	19.6419437169793	4.14621599403082	1.21865872540841	3.40227818304201	0.000668265782754859	0.0268954339829063	0	0.873229607923244	0.83046583146561	5.71591812251071	51.0041658594829	7.33907266932749	5.18833102414233	86.1843666209819
369	ENSMUSG00000116835	95.1497043811275	-1.84888472304242	0.543212617303875	-3.40361152179967	0.000665012599381531	0.0268954339829063	154.672172575749	187.744365703497	87.1989123038891	165.76162555281	38.5364808716093	57.7951972709539	60.0364018507898	9.45247891972059
370	ENSMUSG00000042808	304.383016970784	2.81898343784223	0.828865262807994	3.4010152968556	0.000671360709022329	0.0269469672694341	45.269904168512	130.984441188487	30.7272357642276	93.904369155533	550.844991282415	56.877813187288	111.919712092213	1414.5356689276
371	ENSMUSG00000082967	13.0443196067735	-4.32206708385257	1.27195369423395	-3.39797518057886	0.000678865786707923	0.0271747595644188	37.7249201404267	31.4362658852368	0.83046583146561	29.3961503443408	0	3.66953633466374	0.741190146306047	0.55602817174827
372	ENSMUSG00000040189	9.21428161367364	4.46069744573068	1.31422755105027	3.39415913337527	0.000688396784130729	0.0274822060245308	0	0.873229607923244	0.83046583146561	0.816559731787244	21.5350922517817	0.917384083665936	14.8238029261209	33.9177184766445
373	ENSMUSG00000039781	64.418083931566	4.92851612676701	1.45273436396451	3.39257902134089	0.000692379579492642	0.0275671022387271	0	9.60552568715568	3.32186332586244	2.44967919536173	120.143146246782	377.0448583867	2.22357043891814	0.55602817174827
374	ENSMUSG00000047798	12.2684796302789	4.5297025181057	1.33580887863178	3.39098099328799	0.000696429307163968	0.0276542022478398	0	0.873229607923244	0.83046583146561	1.63311946357449	26.0687958837357	1.83476816733187	5.18833102414233	61.719127064058
375	ENSMUSG00000027398	328.836762107344	1.81984863803012	0.53726320208761	3.38725717852787	0.00070595177947666	0.0279575730053543	120.719744449365	212.194794725348	105.469160596133	141.264833599193	553.111843098392	214.667875577829	193.450628185878	1089.81521662661
376	ENSMUSG00000037096	37.2299690660365	1.55137928577018	0.458883778188436	3.38076733044401	0.000722837223009023	0.0283272509903793	3.77249201404267	20.9575105901579	15.7788507978466	30.212710076128	69.138980387299	46.7865882669627	53.3656905340354	57.8269298618201
377	ENSMUSG00000041488	15.1658814312172	5.20139995526066	1.53854010730271	3.38073731752075	0.000722916175702225	0.0283272509903793	0	0.873229607923244	0.83046583146561	0.816559731787244	30.6024995156897	1.83476816733187	0.741190146306047	85.6283384492336
378	ENSMUSG00000085360	26.0628115999422	4.9161272587659	1.45363245077655	3.38196031337883	0.000719705414188462	0.0283272509903793	0	2.61968882376973	0.83046583146561	2.44967919536173	57.8047213074139	141.277148884554	2.96476058522419	0.55602817174827
379	ENSMUSG00000110277	73.8741014033648	1.80814795365703	0.534696456916219	3.38163444000591	0.000720559640451134	0.0283272509903793	30.1799361123414	37.5488731406995	18.2702482922434	44.9107852482984	134.877683050633	41.2822837649671	90.4251978493378	193.497803768398
380	ENSMUSG00000000579	59.2497621041484	3.78291334785501	1.12050298471539	3.37608502561544	0.000735251934655997	0.0286593870907512	0	0.873229607923244	0.83046583146561	28.5795906125535	250.48712566546	61.4647336056177	64.4835427286261	67.2794087815407
381	ENSMUSG00000046841	15.9888030547571	4.92773871773279	1.4593672567558	3.37662688738627	0.000733805169791768	0.0286593870907512	0	0.873229607923244	0.83046583146561	1.63311946357449	31.7359254236782	1.83476816733187	1.48238029261209	89.5205356514715
382	ENSMUSG00000019278	16.3525648614637	5.77271756462085	1.71172152570592	3.37246303088942	0.000744990870913211	0.0288873614201882	0	0.873229607923244	0.83046583146561	0	36.2696290556323	0.917384083665936	0.741190146306047	91.1886201667163
383	ENSMUSG00000054951	15.2239487573055	4.56305670533008	1.35295072709528	3.37267027833803	0.000744430401590926	0.0288873614201882	0	0.873229607923244	1.66093166293122	1.63311946357449	36.2696290556323	0.917384083665936	5.92952117044838	74.5077750142682
384	ENSMUSG00000027939	22.5156027290452	3.58108590665342	1.06283103535133	3.36938402016991	0.000753363882799671	0.029135955790255	0	0.873229607923244	10.7960558090529	0.816559731787244	69.138980387299	9.17384083665936	37.0595073153024	52.2666481443374
385	ENSMUSG00000021998	30891.7256885093	0.303113868488654	0.0900708278870009	3.36528347301223	0.000764650563227205	0.0294418932524428	26758.2858556047	27295.4110844648	28195.1454440889	28378.7169185339	35146.4039808157	33151.5086314359	30454.0207314229	37754.3128617075
386	ENSMUSG00000059430	16.6578030012197	5.33952180806037	1.58674859584291	3.36507107808337	0.000765239431381248	0.0294418932524428	0	0.873229607923244	0.83046583146561	0.816559731787244	34.0027772396553	0.917384083665936	0.741190146306047	95.0808173689542
387	ENSMUSG00000035517	18.7738458308021	4.40763972203321	1.31179994222902	3.35999383758451	0.000779442110778463	0.0299108392433358	0	3.49291843169298	0.83046583146561	1.63311946357449	41.9367585955748	0.917384083665936	9.63547190197862	91.7446483384646
388	ENSMUSG00000058440	1245.1201478258	0.422580255724427	0.126094031603443	3.35131052874423	0.000804300568170347	0.0307852261286026	1037.43530386173	1255.70417619362	1037.25182350055	923.529056651373	1467.78655084512	1357.72844382558	1509.80432802542	1371.72149970298
389	ENSMUSG00000030469	26.5481949161323	4.32885038351122	1.29259018231594	3.3489735901871	0.000811115268604084	0.0309662541234942	0	0.873229607923244	0.83046583146561	7.34903758608519	70.2724062952875	0.917384083665936	25.9416551207117	106.20138080392
390	ENSMUSG00000015966	173.486729598695	-1.70904431350928	0.510745188407326	-3.34617800089052	0.000819337801669383	0.031014803079599	275.391917025115	440.980952001238	211.768787023731	134.732355744895	77.0729617432186	55.0430450199561	155.64993072427	37.2538875071341
391	ENSMUSG00000029882	20.1509991002003	4.74537765144207	1.41805782281135	3.34639220989887	0.000818705033473738	0.031014803079599	0	0.873229607923244	1.66093166293122	2.44967919536173	39.6699067795978	111.920858207244	0.741190146306047	3.89219720223789
392	ENSMUSG00000036009	48.5412487524536	4.26808864570099	1.27508576323438	3.34729534966697	0.000816042162978986	0.031014803079599	0	11.3519849030022	0.83046583146561	5.71591812251071	170.013886198276	156.872678306875	42.9890284857508	0.55602817174827
393	ENSMUSG00000048027	16.1084570510857	4.93927485536731	1.4763037370404	3.34570368647122	0.00082074052994966	0.031014803079599	0	0.873229607923244	0.83046583146561	1.63311946357449	32.8693513316667	0.917384083665936	2.22357043891814	89.5205356514715
394	ENSMUSG00000049521	12.1984723619707	4.51829942584117	1.35094322191876	3.344551682508	0.000824156726729481	0.0310648516463439	0	0.873229607923244	1.66093166293122	0.816559731787244	26.0687958837357	3.66953633466374	2.22357043891814	62.2751552358063
395	ENSMUSG00000024791	108.801188954223	1.60789698374257	0.480910703185675	3.3434418761975	0.000827460260462655	0.0311104109572934	49.0423961825547	28.816577061467	60.6240056969896	75.9400550562137	180.214719370173	88.9862561155958	101.543050043928	285.242452106863
396	ENSMUSG00000024726	499.216232142824	-0.71061108720218	0.212762585915955	-3.33992503495368	0.000838010074362046	0.0313542849076822	599.826230232784	652.302517118663	776.485552420346	449.107852482984	396.699067795978	351.358104044053	449.902418807771	318.048114240011
397	ENSMUSG00000031352	1160.2658197334	-0.548042393285785	0.164125159768807	-3.33917355546084	0.000840280478974986	0.0313542849076822	1346.77964901323	1326.43577443541	1557.12343399802	1281.99877890597	967.945725422186	701.798824004441	1063.60785994918	1036.43651213878
398	ENSMUSG00000069792	9.03575625459936	4.90807697157842	1.46978595967038	3.33931409487619	0.000839855441535287	0.0313542849076822	0	0.873229607923244	0.83046583146561	0	20.4016663437932	4.58692041832968	2.22357043891814	43.3701973963651
399	ENSMUSG00000070056	895.187566364819	-0.582122397522251	0.174407845900589	-3.33770762729364	0.00084472583804669	0.0314411614557178	1033.66281184769	1085.42440264859	1083.75791006262	1087.65756274061	745.794247456439	756.841869024397	856.815809129791	511.545918008409
400	ENSMUSG00000068747	15.2214263030235	4.82918145349362	1.44776461247914	3.3356123031797	0.000851117690773577	0.031599872064196	0	2.61968882376973	0	0.816559731787244	35.1362031476438	1.83476816733187	5.18833102414233	76.175859529513
401	ENSMUSG00000033192	11.0209524775053	4.72958121207138	1.41954673801073	3.33175448573052	0.00086300354896888	0.0319612611115632	0	0.873229607923244	0.83046583146561	0.816559731787244	22.6685181597702	3.66953633466374	1.48238029261209	57.8269298618201
402	ENSMUSG00000104453	9.50837807635002	4.49739101886223	1.35071831851586	3.32962909972516	0.000869617395115531	0.0321260893902009	0	0.873229607923244	0.83046583146561	0.816559731787244	22.6685181597702	26.6041384263121	23.7180846817935	0.55602817174827
403	ENSMUSG00000033126	23.6625005072714	4.28698029342808	1.28824569036746	3.32776606627362	0.00087545346515467	0.0322614377444467	0	0.873229607923244	0.83046583146561	6.53247785429795	88.4072208231037	0.917384083665936	22.2357043891814	69.5035214685338
404	ENSMUSG00000026573	350.105762832592	-0.785640303487288	0.236679242649547	-3.31943052839067	0.000902012453560921	0.0331578884847357	430.064089600864	486.388891613247	389.488474957371	464.622487386942	265.221662469311	324.753965617741	277.946304864768	162.360226150495
405	ENSMUSG00000005148	22.618548270928	4.89744489593729	1.47570716846723	3.3187105142439	0.000904341281617615	0.0331614132674153	0	3.49291843169298	0.83046583146561	0.816559731787244	45.3370363195403	0.917384083665936	2.22357043891814	127.330451330354
406	ENSMUSG00000006587	640.800161922496	0.431184275326951	0.130026074983015	3.31613697778137	0.000912710810032311	0.0333038531690168	528.148881965974	541.402356912411	472.535058103932	637.733150525837	761.662210168278	719.229121594094	758.978709817393	706.711806292051
407	ENSMUSG00000110124	16.8697435484396	-4.04391091470577	1.21933035191906	-3.31650147832473	0.000911521051784147	0.0333038531690168	64.1323642387254	41.0417915723925	19.9311799551746	2.44967919536173	0	0.917384083665936	5.92952117044838	0.55602817174827
408	ENSMUSG00000039062	9.94118775634206	4.19841305073952	1.26698680300515	3.31369911729259	0.000920705250629004	0.0334312803840864	0	1.74645921584649	0.83046583146561	0.816559731787244	21.5350922517817	7.33907266932749	2.22357043891814	45.0382819116099
409	ENSMUSG00000079334	106.477099783157	5.07953228791706	1.53263113544523	3.3142562293317	0.000918872622387697	0.0334312803840864	0	21.8307401980811	0.83046583146561	0.816559731787244	398.965919611955	133.938076215227	5.18833102414233	290.246705652597
410	ENSMUSG00000024013	15.5393999678489	4.8711776795024	1.4705950197111	3.31238554069043	0.000925039695542087	0.0335067427280379	0	1.74645921584649	0.83046583146561	0.816559731787244	35.1362031476438	2.75215225099781	0.741190146306047	82.292169418744
411	ENSMUSG00000027536	18.8096807587363	4.86394527026328	1.4707217370623	3.30718255377036	0.000942394559378768	0.0340359442170388	0	2.61968882376973	0.83046583146561	0.816559731787244	38.5364808716093	0.917384083665936	2.22357043891814	104.533296288675
412	ENSMUSG00000035299	27.6511998907918	-1.92439314869019	0.581979042927457	-3.3066365053459	0.000944233318794692	0.0340359442170388	45.269904168512	20.0842809822346	78.0637881577674	31.8458295397025	12.4676849878736	6.42168858566155	14.8238029261209	12.2326197784619
413	ENSMUSG00000053702	931.689950934794	-0.570412978992472	0.17268540793115	-3.30319154250657	0.000955910698333585	0.0343734377262762	1082.70520803025	991.115604992882	1400.99585768248	979.055118412905	772.996469248163	625.655945060168	739.707766013435	861.28763803807
414	ENSMUSG00000087574	24.8607711700325	4.86255293988929	1.47269483272837	3.30180620711539	0.000960644163745438	0.0344602088787041	0	0.873229607923244	2.49139749439683	2.44967919536173	52.1375917674714	138.524996633556	0.741190146306047	1.66808451524481
415	ENSMUSG00000074178	7.07633892598834	-4.50179958349422	1.3652153488906	-3.29750144338215	0.000975491732506618	0.0348245858640764	26.4074440982987	2.61968882376973	3.32186332586244	22.0471127582556	0	0.917384083665936	0.741190146306047	0.55602817174827
416	ENSMUSG00000078670	16.504071195537	4.97274939196071	1.50781051405449	3.29799357784622	0.000973783615829362	0.0348245858640764	0	0.873229607923244	1.66093166293122	0.816559731787244	32.8693513316667	0.917384083665936	1.48238029261209	93.4127328537094
417	ENSMUSG00000017861	247.713302912775	0.81272124474675	0.24662310263658	3.29539786037143	0.000982824240985741	0.0350022129565449	169.76214063192	164.16716628957	146.161986337947	237.618881950088	326.42666150069	293.562906773099	243.110367988384	400.896311830503
418	ENSMUSG00000000552	8.79839762979251	4.8696775766466	1.47883416577059	3.29291660238937	0.000991538809816558	0.0350236024757993	0	0.873229607923244	0	0.816559731787244	22.6685181597702	11.9259930876572	0.741190146306047	33.3616903048962
419	ENSMUSG00000001228	835.680147130254	0.627957350768218	0.190759749593314	3.29187552461658	0.000995216500221353	0.0350236024757993	622.461182317041	537.036208872795	636.136826902658	828.808127764052	1059.75322396926	872.432263566305	896.098886884011	1232.71445676591
420	ENSMUSG00000024610	3008.14382275621	1.0190898811839	0.309451903569809	3.29320928204923	0.000990507163789041	0.0350236024757993	1837.20361083878	2609.21006847465	2323.64339644078	1179.92881243257	4303.61817263237	3269.55687418539	2631.96620953277	5910.02343751236
421	ENSMUSG00000094023	27.4859115882206	-1.50727927171584	0.457533519341073	-3.29435813552324	0.000986467249913603	0.0350236024757993	41.4974121544694	47.1543988278552	37.3709624159525	36.745187930426	15.8679627118391	7.33907266932749	22.2357043891814	11.6765916067137
422	ENSMUSG00000102545	5.88013240375613	-4.80354132905259	1.45894899298222	-3.29246694172202	0.00099312572564685	0.0350236024757993	22.634952084256	15.7181329426184	2.49139749439683	4.89935839072346	0	0	0.741190146306047	0.55602817174827
423	ENSMUSG00000057606	17.465702007797	4.28829292914385	1.30390535823023	3.28880689236855	0.00100613028979419	0.0353239738386136	0	3.49291843169298	1.66093166293122	0.816559731787244	45.3370363195403	71.555958525943	16.306183218733	0.55602817174827
424	ENSMUSG00000032547	608.032612024638	0.564783202009739	0.171806558024446	3.28732039395945	0.00101145685637625	0.0354272305991597	475.333993769376	548.388193775797	392.810338283234	543.828781370304	754.861654720347	770.602630279386	589.987356459614	788.447947539047
425	ENSMUSG00000103206	10.6433771262763	-2.71277785602835	0.825679721556187	-3.28550863634568	0.00101798421599664	0.0355719613923909	22.634952084256	22.7039698060043	7.47419248319049	21.2305530264683	1.13342590798851	3.66953633466374	5.18833102414233	1.11205634349654
426	ENSMUSG00000041164	8102.56938021572	0.56362264508451	0.171679879228342	3.28298602968416	0.00102713755751003	0.0357236999217364	6341.55907560573	6140.55060291625	8268.94828390308	5405.62542443155	10030.8192856983	8379.38622020466	11526.2479652053	8727.41818376085
427	ENSMUSG00000055415	16.7991946328673	5.81094283917389	1.76976938890305	3.28344634934366	0.00102546161513296	0.0357236999217364	0	0.873229607923244	0.83046583146561	0	38.5364808716093	0	2.96476058522419	91.1886201667163
428	ENSMUSG00000017724	5.67513311242564	3.70936141324606	1.13322997091958	3.27326448155623	0.00106312948176483	0.0358830362129308	0	0.873229607923244	0.83046583146561	0.816559731787244	17.0013886198276	6.42168858566155	13.3414226335089	6.11630988923097
429	ENSMUSG00000021263	26.370673774227	5.37049888705423	1.63990743300655	3.27487928828284	0.00105707131703625	0.0358830362129308	0	2.61968882376973	0.83046583146561	0.816559731787244	61.2049990313795	0	1.48238029261209	144.011296482802
430	ENSMUSG00000024388	16.476229883845	5.32350236011047	1.6249603348738	3.27608141925747	0.00105258211694598	0.0358830362129308	0	0.873229607923244	0.83046583146561	0.816559731787244	35.1362031476438	0	2.96476058522419	91.1886201667163
431	ENSMUSG00000027950	32.9700209366126	4.41261043812708	1.34787660005485	3.27374956872722	0.00106130624524461	0.0358830362129308	0	0.873229607923244	7.47419248319049	2.44967919536173	95.2077762710347	11.9259930876572	145.273268675985	0.55602817174827
432	ENSMUSG00000031444	20.8158349111667	3.77536509111532	1.15196002583364	3.27734036463913	0.00104789966540441	0.0358830362129308	0	6.11260725546271	2.49139749439683	1.63311946357449	37.4030549636208	10.0912249203253	3.70595073153024	105.089324460423
433	ENSMUSG00000033577	26.7639056335204	4.80112729761257	1.46540743807656	3.2763088086371	0.00105173494759931	0.0358830362129308	0	0.873229607923244	3.32186332586244	2.44967919536173	53.2710176754599	0.917384083665936	1.48238029261209	151.795690887278
434	ENSMUSG00000035498	9.35914995205959	4.96480205881324	1.5158385294291	3.27528424856908	0.00105555707134334	0.0358830362129308	0	0.873229607923244	0	0.816559731787244	19.2682404358046	1.83476816733187	3.70595073153024	48.3744509420995
435	ENSMUSG00000045039	16.0405037205289	4.93379665904792	1.50374902807344	3.28099740511152	0.00103440695891272	0.0358830362129308	0	0.873229607923244	0.83046583146561	1.63311946357449	34.0027772396553	1.83476816733187	0.741190146306047	88.408479307975
436	ENSMUSG00000052160	35.4858929096933	1.9742273964028	0.602379469111618	3.27738161347757	0.00104774657335752	0.0358830362129308	15.0899680561707	16.5913625505416	7.47419248319049	18.7808738311066	58.9381472154024	33.9432110956396	27.4240354133238	105.645352632171
437	ENSMUSG00000053617	20.7382030395423	4.39751156950975	1.34127395403457	3.27860803997721	0.00104320422493924	0.0358830362129308	0	0.873229607923244	4.98279498879366	0.816559731787244	52.1375917674714	0.917384083665936	95.6135288734801	10.5645352632171
438	ENSMUSG00000086628	11.2418252949846	-5.25706038141335	1.60565536021753	-3.27409013893313	0.00106002791544892	0.0358830362129308	26.4074440982987	0.873229607923244	0.83046583146561	59.6088604204688	0	0.917384083665936	0.741190146306047	0.55602817174827
439	ENSMUSG00000099875	141.456522722605	-1.01819671470576	0.310994363934304	-3.27400375307395	0.00106035202974608	0.0358830362129308	188.624600702134	234.025534923429	141.179191349154	193.524656433577	96.3412021790232	75.2254948606067	137.120177066619	65.6113242662959
440	ENSMUSG00000112160	16.8811799960464	4.25656217706874	1.29774608720387	3.27996533300281	0.00103819842923091	0.0358830362129308	0	1.74645921584649	3.32186332586244	0.816559731787244	48.7373140435059	0.917384083665936	8.89428175567257	70.6155778120303
441	ENSMUSG00000004508	12.3761767948796	4.9015756413972	1.49852342357691	3.27093695318913	0.00107191804710115	0.0360976301984108	0	0.873229607923244	0.83046583146561	0.816559731787244	26.0687958837357	0.917384083665936	2.22357043891814	67.2794087815407
442	ENSMUSG00000001506	15.4064411543297	3.93221287661893	1.2030298199428	3.26859136110684	0.00108084276914347	0.0363158279740942	0	0.873229607923244	4.15232915732805	1.63311946357449	40.8033326875863	0.917384083665936	25.9416551207117	48.9304791138478
443	ENSMUSG00000037816	347.672720767262	0.99640629624045	0.304943815879129	3.26750779768361	0.00108498877509292	0.0363728404038485	222.577028828518	293.40514826221	112.943353079323	298.860861834131	497.573973606955	438.509591992317	492.150257147215	425.361551387427
444	ENSMUSG00000020023	17.6059398380528	4.79052816730734	1.46769554539345	3.2639794965264	0.00109859115338501	0.0366253426332627	0	0.873229607923244	0.83046583146561	2.44967919536173	35.1362031476438	0.917384083665936	2.22357043891814	98.4169863994438
445	ENSMUSG00000023951	74.8208869495685	6.00831786812304	1.84098832597669	3.26363713628412	0.00109991938687194	0.0366253426332627	0	5.23937764753946	2.49139749439683	0.816559731787244	151.87907167046	0.917384083665936	0.741190146306047	436.482114822392
446	ENSMUSG00000068417	9.99862900738128	4.20772647255076	1.2888800003333	3.264637880534	0.0010960410304342	0.0366253426332627	0	1.74645921584649	0.83046583146561	0.816559731787244	23.8019440677587	2.75215225099781	4.44714087783628	45.5943100833582
447	ENSMUSG00000035845	462.110244907077	0.832454940393112	0.255186773311034	3.26213984209313	0.00110574581293676	0.0367369822548631	316.889329179584	378.108420230765	229.208569484508	404.197067234686	631.318230749599	578.869356793205	414.32529178508	743.965693799185
448	ENSMUSG00000101191	45.3311932293096	-1.6408445045368	0.503178665115339	-3.26095802205899	0.00111036477224174	0.0368080965012548	71.6773482668107	92.5623384398638	70.5895956745769	39.1948671257877	22.6685181597702	38.5301315139693	16.306183218733	11.1205634349654
449	ENSMUSG00000047084	633.569285037391	0.360362761684432	0.11059746402105	3.25832752924465	0.00112070976281029	0.0370682866091215	535.693865994059	542.275586520334	531.498132137991	605.887320986135	733.326562468565	739.411571434744	642.611856847343	737.849383909954
450	ENSMUSG00000097309	10.8567879905357	-5.19327295240238	1.59419733996182	-3.25760984680025	0.00112354763930917	0.0370795688697345	33.952428126384	0.873229607923244	48.997484056471	0.816559731787244	0	0.917384083665936	0.741190146306047	0.55602817174827
451	ENSMUSG00000043953	223.639147315449	0.883096682386734	0.271192861971414	3.25634191094536	0.0011285775835527	0.0371372799015286	150.899680561707	197.349891390653	167.754097956053	112.68524298664	306.024995156897	215.585259661495	255.710600475586	383.103410334558
452	ENSMUSG00000070604	19.6986029210996	3.3622077204359	1.03264777550448	3.25590951744736	0.00113029765776654	0.0371372799015286	0	1.74645921584649	9.13512414612171	1.63311946357449	38.5364808716093	76.1428789442727	5.92952117044838	24.4652395569239
453	ENSMUSG00000084384	20.2863446495559	-1.41580236966975	0.435226878083556	-3.25302144918988	0.00114184877686978	0.0374339871640023	30.1799361123414	34.0559547090065	24.0835091125027	29.3961503443408	12.4676849878736	13.760761254989	8.89428175567257	9.45247891972059
454	ENSMUSG00000004099	2377.4044907552	0.548099026903267	0.168532687258307	3.25218232628786	0.00114522533400185	0.0374619855402234	1844.74859486687	1508.94076249137	2087.79110030454	2280.65133088177	2976.37643437782	2363.18139952345	2732.02687928409	3225.51942431171
455	ENSMUSG00000073421	856.496302049241	1.3554233620793	0.416882112076145	3.25133490455864	0.00114864464944227	0.0374912564590488	422.519105572779	641.823761823584	494.127169722038	365.818759840685	1336.30914551845	809.132761793355	513.644771390091	2268.59494073294
456	ENSMUSG00000066042	33.9359321388923	4.54909932890496	1.40007904920897	3.24917320309532	0.00115740981763608	0.0376945026353365	0	5.23937764753946	4.15232915732805	0.816559731787244	86.1403690071267	0.917384083665936	2.96476058522419	171.256676898467
457	ENSMUSG00000028718	60.8054070984091	4.18741407545785	1.29013253699252	3.24572395113706	0.00117152378516279	0.0380706777537257	0	0.873229607923244	12.4569874719842	10.6152765132342	181.348145278161	0.917384083665936	24.4592748280996	255.772959004204
458	ENSMUSG00000019214	149.781783613419	1.29139884742108	0.398224045987354	3.24289520041211	0.00118321724812822	0.038366723475878	82.9948243089387	48.0276284357784	70.5895956745769	145.347632258129	232.352311137644	207.328802908501	134.155416481395	277.458057702387
459	ENSMUSG00000019992	30.5443356979888	4.55477690973566	1.40567079186692	3.24028708292806	0.00119409412063714	0.0385405822098884	0	0.873229607923244	0.83046583146561	7.34903758608519	74.8061099272416	0.917384083665936	6.67071131675443	152.907747230774
460	ENSMUSG00000040860	116.034948521038	5.0464049881693	1.55765477512754	3.23974546141401	0.001196364446755	0.0385405822098884	0	0.873229607923244	0.83046583146561	24.4967919536173	431.835270943622	233.932941334814	4.44714087783628	231.863747619029
461	ENSMUSG00000074240	12.9860661039203	4.60495421344798	1.42119223453415	3.24020502051043	0.00119443784732845	0.0385405822098884	0	0.873229607923244	1.66093166293122	0.816559731787244	23.8019440677587	72.4733426096089	1.48238029261209	2.78014085874135
462	ENSMUSG00000021456	21.4305768712094	5.6954596061931	1.75875134773601	3.23835408201659	0.00120221501391775	0.0385617606300053	0	1.74645921584649	0	0.816559731787244	51.0041658594829	0	2.22357043891814	115.65385972364
463	ENSMUSG00000030323	27.7679637992048	5.01952011807983	1.54999805879231	3.23840413193216	0.00120200410315348	0.0385617606300053	0	2.61968882376973	0.83046583146561	2.44967919536173	54.4044435834484	160.542214641539	0.741190146306047	0.55602817174827
464	ENSMUSG00000019590	22.1159496740548	4.49665326026663	1.39040794545196	3.23405319638401	0.00122046720610866	0.0388951898667805	0	2.61968882376973	0.83046583146561	3.26623892714897	45.3370363195403	4.58692041832968	0.741190146306047	119.546056925878
465	ENSMUSG00000045777	22.6991885942174	4.08192678289788	1.26215538768663	3.23409211157394	0.00122030091571454	0.0388951898667805	0	0.873229607923244	1.66093166293122	6.53247785429795	51.0041658594829	77.9776471116045	42.9890284857508	0.55602817174827
466	ENSMUSG00000046223	50.1730738206413	2.64222583082785	0.81687454130865	3.2345552434465	0.0012183234902228	0.0388951898667805	11.317476042128	13.9716737267719	15.7788507978466	13.8815154403831	95.2077762710347	27.5215225099781	11.8590423408968	211.846733436091
467	ENSMUSG00000028392	315.005140312781	0.578050548873436	0.179280598743989	3.22427832639542	0.0012629058986698	0.0398453872032837	233.894504870646	279.433474535438	223.395308664249	271.914390685152	379.69767917615	319.249661115746	354.288889934291	458.167213520575
468	ENSMUSG00000029859	9.81693918410819	4.55761930510368	1.41361030722378	3.22409880701457	0.0012636978905627	0.0398453872032837	0	0.873229607923244	0.83046583146561	0.816559731787244	21.5350922517817	0.917384083665936	5.18833102414233	48.3744509420995
469	ENSMUSG00000038644	1169.90348850417	0.354396299040904	0.109885847049453	3.22513143008684	0.00125914849104749	0.0398453872032837	988.39290767918	957.059650283875	967.492693657436	1189.72752921401	1360.11108958621	1301.76801472196	1260.76443886659	1333.9115840241
470	ENSMUSG00000047767	2659.68987190732	0.355066813271212	0.110090219257054	3.22523486343644	0.00125869363171786	0.0398453872032837	2259.72271641156	2140.28576901987	2204.05631670973	2726.49294443761	3088.58559926869	3089.74959378687	2961.79582463897	2806.83021098527
471	ENSMUSG00000056919	268.554816761306	0.680323375883126	0.210939861786058	3.22520063359637	0.00125884414433934	0.0398453872032837	196.169584730219	179.885299232188	182.702482922434	265.381912830854	346.828327844484	287.141218187438	294.993678229807	395.33603011302
472	ENSMUSG00000021631	5.2950005483811	-4.5504378281276	1.41293055940109	-3.22056720894792	0.00127937190600888	0.0402518930307659	18.8624600702133	8.73229607923244	2.49139749439683	10.6152765132342	0	0.917384083665936	0.741190146306047	0
473	ENSMUSG00000042828	7.73675852909253	3.81576812525764	1.18502980106964	3.21997651182564	0.00128201100286528	0.0402518930307659	0	1.74645921584649	0.83046583146561	0.816559731787244	18.1348145278161	3.66953633466374	6.67071131675443	30.0255212744066
474	ENSMUSG00000001143	251.028220239804	0.90517072165084	0.281324020246639	3.21753798647293	0.00129295904482729	0.040262005993179	165.989648617877	146.702574131105	241.665556956493	143.714512794555	342.29462421253	226.593868665486	434.337425735344	306.927550805045
475	ENSMUSG00000026566	14.0728167290765	5.09168998288685	1.58279952829681	3.21688874166257	0.00129588841591405	0.040262005993179	0	0.873229607923244	0.83046583146561	0.816559731787244	28.3356476997127	0.917384083665936	0.741190146306047	80.0680567317509
476	ENSMUSG00000030867	131.474916524416	0.862277853450479	0.267953081482273	3.21801805256539	0.00129079693431693	0.040262005993179	90.5398083370241	93.4355680477871	83.8770489780266	105.336205400554	176.814441646207	116.507778625574	160.097071602106	225.191409558049
477	ENSMUSG00000059252	552.084157643279	-1.05622680939705	0.328299575110887	-3.21726523417002	0.00129418894890808	0.040262005993179	724.318466696193	906.412333024327	673.50778931861	676.928017651625	355.895735108392	482.544028008282	440.266946905792	156.799944433012
478	ENSMUSG00000071281	51.9556822984997	4.83248670761756	1.50165063018325	3.21811652489889	0.00129035384958367	0.040262005993179	0	0.873229607923244	0.83046583146561	11.4318362450214	115.609442614828	0.917384083665936	2.96476058522419	283.01833941987
479	ENSMUSG00000046761	16.7118902003529	3.86834077960035	1.20476366977319	3.21087104189373	0.00132333306212839	0.041028850324987	0	4.36614803961622	0.83046583146561	2.44967919536173	32.8693513316667	4.58692041832968	5.18833102414233	83.4042257622405
480	ENSMUSG00000005413	90.4465449627843	4.03840841496119	1.26057461946242	3.20362503941528	0.00135709095252166	0.0419878286164566	0	20.0842809822346	19.100714123709	0.816559731787244	377.430827360173	0.917384083665936	151.202789846434	154.019803574271
481	ENSMUSG00000020079	714.249656421133	0.442284508973577	0.138123288187697	3.20209947776911	0.00136429875513257	0.0421230786122117	584.736262176614	627.852088096812	546.446517104372	660.59682301588	850.069430991381	877.019183984635	682.63612474787	884.640821251498
482	ENSMUSG00000052759	10.3619839273356	-5.13837799714823	1.6077351359035	-3.19603514434646	0.00139330139559799	0.0429292925851157	22.634952084256	0.873229607923244	0.83046583146561	56.3426214933198	0	0.917384083665936	0.741190146306047	0.55602817174827
483	ENSMUSG00000025395	353.621704561731	0.610493118951363	0.191273051426048	3.19173618238322	0.00141420437671058	0.0433932834680349	267.84693299703	232.279075707583	287.341177687101	330.706691373834	447.703233655461	375.210090219368	371.33626329933	516.550171554143
484	ENSMUSG00000025555	428.916123352462	1.03345885648394	0.323754596806556	3.19210558453147	0.00141239693013101	0.0433932834680349	260.301948968944	157.181329426184	363.744034181937	342.955087350642	641.519063921496	663.268692490471	655.953279480852	346.405550999172
485	ENSMUSG00000037278	427.584671420112	0.605806429961772	0.189895963635081	3.19020172080086	0.00142173518938594	0.043534410922826	324.43431320767	398.192701212999	341.321456732366	291.511824248046	539.51073220253	410.988069482339	484.738355684155	629.97991859079
486	ENSMUSG00000097113	14.8799880359168	-4.9183650543422	1.54208751701618	-3.18942018534645	0.00142558499415872	0.0435624747906403	37.7249201404267	75.9709758893222	0.83046583146561	0.816559731787244	0	0.917384083665936	2.22357043891814	0.55602817174827
487	ENSMUSG00000034538	14.4365803356297	4.7774671388751	1.49823444252458	3.18873135156663	0.00142898612063613	0.0435767410216984	0	0.873229607923244	0.83046583146561	1.63311946357449	31.7359254236782	1.83476816733187	0.741190146306047	77.8439440447578
488	ENSMUSG00000078817	6.308333338688	3.87141823105468	1.21482276509814	3.18681732206585	0.00143847597645641	0.0437762432917093	0	0.873229607923244	0.83046583146561	0.816559731787244	15.8679627118391	16.5129135059868	13.3414226335089	2.22411268699308
489	ENSMUSG00000104784	7.8559792743015	-4.67647260425206	1.4684556770212	-3.18461951384083	0.00144944445366888	0.04401983554486	30.1799361123414	3.49291843169298	0.83046583146561	26.1299114171918	0	0.917384083665936	0.741190146306047	0.55602817174827
490	ENSMUSG00000015441	6.21409839956016	-4.91165059734803	1.54352761888433	-3.18209440327229	0.00146214151329856	0.0443148237020345	22.634952084256	6.98583686338595	0.83046583146561	17.9643140993194	0	0	0.741190146306047	0.55602817174827
491	ENSMUSG00000042349	4060.01677126132	0.541427740595513	0.170431901119081	3.17679810552144	0.00148910661146202	0.0449486225341919	3142.48584769754	3050.19102047589	3263.73071765985	3769.23972192992	5083.41519732846	4083.27655639708	3958.6965714206	6129.09853718118
492	ENSMUSG00000086405	7.44553474345609	4.14049735715106	1.30314341572319	3.17731518050396	0.00148645397989855	0.0449486225341919	0	0.873229607923244	0.83046583146561	0.816559731787244	18.1348145278161	0.917384083665936	14.0826127798149	23.9092113851756
493	ENSMUSG00000038776	75.8824188750678	-0.916471400523449	0.288617877550112	-3.17537987702901	0.00149640462796953	0.0450772923528915	98.0847923651094	89.9426496160941	122.90894305691	84.9222121058734	56.6712953994254	57.7951972709539	60.0364018507898	36.6978593353858
494	ENSMUSG00000038406	2725.36677671273	0.357498353863501	0.112625566496802	3.17422025019205	0.00150239638666445	0.045166171535129	2331.40006467837	2607.46360925881	2314.50827229466	2300.24876444467	3131.65578377225	3444.77723416559	2647.5312026052	3025.34928248234
495	ENSMUSG00000018920	84.4204532382892	1.86993908481382	0.589684369780983	3.1710847033445	0.00151870852253722	0.0452125095868414	30.1799361123414	67.2386798100898	23.2530432810371	23.6802322218301	146.211942130518	87.1514879482639	49.6597398025052	247.988564599728
496	ENSMUSG00000023707	788.795636435019	-0.363537606530802	0.114623891765623	-3.17156921590262	0.00151617731938416	0.0452125095868414	860.128179201729	803.371239289384	930.121731241484	952.108647263926	720.858877480691	749.502796355069	655.953279480852	638.320341167014
497	ENSMUSG00000026175	86.7208653832778	2.46531297572158	0.777854376133194	3.16937598008633	0.00152766638179748	0.0452125095868414	15.0899680561707	46.2811692199319	19.9311799551746	23.6802322218301	130.343979418678	26.6041384263121	50.4009299488112	381.435325819313
498	ENSMUSG00000030157	1754.65220837771	0.507905614585995	0.16021166944399	3.17021610441153	0.00152325602617695	0.0452125095868414	1399.59453720983	1234.74666560347	1792.14526430279	1366.92099101185	2124.04015157047	2133.83537860697	1708.44328723544	2277.49139148091
499	ENSMUSG00000035493	103.521604987001	1.71004169828562	0.539571833649042	3.16925679148384	0.00152829303162039	0.0452125095868414	41.4974121544694	73.3512870655525	45.6756207306086	32.6623892714898	157.546201210403	108.25132187258	57.8128314118717	311.375776179031
500	ENSMUSG00000040680	58.6420552009761	1.5575930278533	0.491130099805695	3.17144689048692	0.00151681600804165	0.0452125095868414	30.1799361123414	41.0417915723925	31.5577015956932	16.3311946357449	94.0743503630462	109.168705956246	35.5771270226903	111.205634349654
501	ENSMUSG00000051550	445.066436379107	1.87631666802152	0.591844454519267	3.17028681048567	0.00152288537986902	0.0452125095868414	150.899680561707	241.011371786815	122.90894305691	245.78447926796	763.929061984255	1483.41006328782	426.925524272283	125.662366815109
502	ENSMUSG00000083041	183.999321599478	-0.83014471094367	0.261781409698665	-3.17113698753187	0.00151843519088232	0.0452125095868414	230.122012856603	279.433474535438	191.837607068556	239.252001413662	137.14453486661	162.376982808871	146.755648968597	85.0723102774853
503	ENSMUSG00000035545	6181.11440777962	-0.466998604000169	0.147501687979171	-3.16605599839723	0.00154521043509122	0.045622107696898	6865.93546555766	7179.69383634491	8531.37548664621	6111.13303269573	5387.17334066938	4942.86544279206	5994.74590332331	4435.9927542077
504	ENSMUSG00000045095	7.28249374652453	5.27935397069058	1.6694607239031	3.16231097569506	0.0015652231597047	0.0461212879856636	0	0.873229607923244	0	0	17.0013886198276	1.83476816733187	2.96476058522419	35.5858029918893
505	ENSMUSG00000083307	17.9954048248831	-4.14669854207435	1.31187608353165	-3.16089194256153	0.00157286836380109	0.0462547882590298	56.58738021064	49.7740876516249	29.0663041012964	0.816559731787244	0	6.42168858566155	0.741190146306047	0.55602817174827
506	ENSMUSG00000029161	12.8338594193563	5.41856633357284	1.71461579774506	3.16022186468768	0.0015764904232777	0.0462696823638284	0	0.873229607923244	0.83046583146561	0	27.2022217917242	0	5.92952117044838	67.835436953289
507	ENSMUSG00000024331	8.03572736168814	5.42572036088743	1.71738858643279	3.15928520996945	0.00158156631635203	0.0463271032823352	0	0	0	0.816559731787244	14.7345368038506	0.917384083665936	4.44714087783628	43.3701973963651
508	ENSMUSG00000038290	1341.73053340805	-0.309617400704066	0.0980392509047186	-3.15809635270442	0.00158803060705766	0.04642488690042	1524.08677367324	1379.70278051873	1564.59762648121	1476.33999507134	1177.62951840006	1108.19997306845	1320.05965057107	1183.22794948032
509	ENSMUSG00000029406	216.173077615724	5.29988061833316	1.67921015147667	3.15617471325584	0.00159853077887368	0.0464614190522849	0	0.873229607923244	7.47419248319049	33.478949003277	899.940170942876	0.917384083665936	324.641284082049	462.059410722812
510	ENSMUSG00000041737	20.6130061042135	5.29774500273463	1.67854660169084	3.15615008686567	0.001598665755553	0.0464614190522849	0	1.74645921584649	0	1.63311946357449	44.2036104115518	0	4.44714087783628	112.873718864899
511	ENSMUSG00000116879	25.2652509146523	4.01208001022056	1.27090785225586	3.15686145388049	0.00159477099193454	0.0464614190522849	0	0.873229607923244	0.83046583146561	8.98215704965968	88.4072208231037	0.917384083665936	50.4009299488112	51.7106199725891
512	ENSMUSG00000047293	101.261360600973	-1.22157562893919	0.387254991695056	-3.15444772859408	0.00160802181233322	0.04664205456047	98.0847923651094	199.969580214423	181.041551259503	85.7387718376606	85.0069430991381	42.199667848633	56.3304511192596	61.719127064058
513	ENSMUSG00000030138	1287.05171731431	0.262251343691006	0.0831760822372221	3.1529658122518	0.0016162073395727	0.0466811641620845	1127.97511219876	1127.33942382891	1193.37939981608	1225.65615741265	1447.38488450133	1406.34980025988	1314.87131954693	1453.45764094998
514	ENSMUSG00000035004	10.7553386437585	4.01608762389455	1.27389932211866	3.1525942075354	0.00161826594443571	0.0466811641620845	0	2.61968882376973	0.83046583146561	0.816559731787244	23.8019440677587	3.66953633466374	3.70595073153024	50.5985636290926
515	ENSMUSG00000079602	6.35991706489203	-4.83964180448269	1.53517686948596	-3.15249786567147	0.00161880005006219	0.0466811641620845	22.634952084256	17.4645921584649	8.3046583146561	0.816559731787244	0	0.917384083665936	0.741190146306047	0
516	ENSMUSG00000096329	7.59363344024352	4.16366488157837	1.32144739983579	3.15083663723261	0.00162803522054205	0.0468564943028488	0	0.873229607923244	0.83046583146561	0.816559731787244	20.4016663437932	16.5129135059868	0.741190146306047	20.573042354686
517	ENSMUSG00000106783	10.0763650035031	3.91954182150258	1.244577838338	3.14929424320836	0.00163665314645626	0.0470134156248006	0	0.873229607923244	2.49139749439683	0.816559731787244	22.6685181597702	34.8605951793056	17.7885635113451	1.11205634349654
518	ENSMUSG00000037536	615.864320823717	-0.628854308149112	0.199789319642256	-3.14758721474773	0.00164623987417968	0.047197506508576	720.54597468215	698.583686338595	999.880861084595	571.591812251071	502.107677238909	458.692041832968	539.586426510803	435.926086650644
519	ENSMUSG00000023809	11.3984192505152	3.87002208050448	1.23041986055942	3.14528577159422	0.00165924665693695	0.0474787516419473	0	0.873229607923244	3.32186332586244	0.816559731787244	30.6024995156897	2.75215225099781	6.67071131675443	46.1503382551064
520	ENSMUSG00000029408	2079.3680101616	0.7011836926898	0.222975263465998	3.14467031808991	0.0016627409278238	0.0474872413829062	1497.67932957494	1472.26511895859	1667.57538958295	1695.99456292211	2745.15754914817	2343.91633376647	1674.34854050536	3538.00725683424
521	ENSMUSG00000038763	10.6640582055533	3.9996703911184	1.27220168904421	3.14389646355784	0.00166714413756247	0.0475216076524765	0	1.74645921584649	1.66093166293122	0.816559731787244	29.4690736077012	26.6041384263121	24.4592748280996	0.55602817174827
522	ENSMUSG00000097640	87.920782620444	-2.31354378962215	0.736434630369565	-3.14154670925938	0.00168057999756989	0.0478128228810546	154.672172575749	327.461102971216	83.046583146561	20.4139932946811	22.6685181597702	33.0258270119737	48.1773595098931	13.9007042937068
523	ENSMUSG00000005251	21.9531140075312	3.8745033653927	1.23356321045783	3.14090379199513	0.0016842735060243	0.0478262826729768	0	4.36614803961622	4.98279498879366	0.816559731787244	57.8047213074139	2.75215225099781	5.92952117044838	98.9730145711921
524	ENSMUSG00000024411	22.8166104010146	5.43294555519136	1.73276598828508	3.13541793405604	0.00171609435544631	0.048627734639701	0	2.61968882376973	0	0.816559731787244	52.1375917674714	0	2.96476058522419	123.994282299864
525	ENSMUSG00000048756	1161.24896819651	-0.469639991246439	0.149809542362731	-3.13491373005673	0.00171904657503488	0.048627734639701	1293.96476081664	1351.75943306518	1573.73275062733	1171.76321511469	1017.81646537368	940.318685757584	1117.71474062952	822.92169418744
526	ENSMUSG00000026380	15.9776516663812	4.92647622479355	1.57265811630934	3.13257927689638	0.00173277625659167	0.0488118930340576	0	0.873229607923244	1.66093166293122	0.816559731787244	35.1362031476438	0	3.70595073153024	85.6283384492336
527	ENSMUSG00000032908	10.4502611505392	6.54096663221734	2.08801368580701	3.13262632169448	0.00173249857806192	0.0488118930340576	0	0	0	0	20.4016663437932	0	5.92952117044838	57.2709016900718
528	ENSMUSG00000113741	59.9457153395091	-1.31690247053558	0.420449197060707	-3.13213220465596	0.00173541711143912	0.0488118930340576	86.7673163229814	99.5481753032498	100.486365607339	55.5260617615326	36.2696290556323	40.3648996813012	15.564993072427	45.0382819116099
529	ENSMUSG00000052673	21.4748296494298	-2.61753068568557	0.836609317970177	-3.12873718886654	0.00175559254832711	0.0491930281796337	45.269904168512	6.11260725546271	27.4053724383651	69.4075772019157	4.53370363195403	1.83476816733187	8.89428175567257	8.34042257622405
530	ENSMUSG00000071192	13.8017843867043	4.14710820065447	1.3252710635655	3.1292528107398	0.0017525145558743	0.0491930281796337	0	2.61968882376973	0.83046583146561	1.63311946357449	43.0701845035633	55.9604291036221	5.18833102414233	1.11205634349654
531	ENSMUSG00000000791	1308.38383865609	0.281103787951729	0.0898635900196352	3.12811660306813	0.00175930371106797	0.0492041796856317	1131.7476042128	1199.81748128654	1170.12635653505	1217.49056009478	1487.05479128092	1334.79384173394	1378.61367212925	1547.42640197544
532	ENSMUSG00000048755	153.370122602977	0.687389753999342	0.219965852426833	3.12498393007608	0.00177814773556925	0.0496377293626671	113.17476042128	127.491522756794	85.5379806409579	142.897953062768	197.21610799	179.807280398523	180.10920555237	200.726170001126
533	ENSMUSG00000103774	8.92621499445174	4.40684825075968	1.41146287334825	3.12218502800986	0.0017951407782609	0.0500180782325564	0	0.873229607923244	0.83046583146561	0.816559731787244	21.5350922517817	8.25645675299342	38.5418876079145	0.55602817174827
534	ENSMUSG00000047139	46.3243007712466	1.94617716970727	0.623857649884263	3.11958532538364	0.001811057994542	0.0503670829156241	15.0899680561707	22.7039698060043	15.7788507978466	22.0471127582556	71.405832203276	31.1910588446418	33.3535565837721	159.024057120005
535	ENSMUSG00000073448	15.9638849291759	4.17499439028548	1.34054372738531	3.11440373409429	0.00184317091434193	0.0511643574745645	0	1.74645921584649	3.32186332586244	0.816559731787244	34.0027772396553	0.917384083665936	80.7897259473592	6.11630988923097
536	ENSMUSG00000003484	12.0657807509084	4.84613285094434	1.5575046645069	3.11147244780714	0.00186156844755557	0.0515029751793797	0	1.74645921584649	0.83046583146561	0	29.4690736077012	1.83476816733187	1.48238029261209	61.1630988923097
537	ENSMUSG00000015396	146.471616447111	5.64040297503184	1.81284421722463	3.11135558226122	0.00186230541184613	0.0515029751793797	0	2.61968882376973	0.83046583146561	18.7808738311066	422.767863679714	13.760761254989	0.741190146306047	712.272088009534
538	ENSMUSG00000028412	34.5005180309731	4.70122747302063	1.51151018918187	3.1102850028191	0.0018690690635094	0.0515939491862046	0	6.11260725546271	2.49139749439683	0.816559731787244	72.5392581112645	0.917384083665936	0.741190146306047	192.385747424901
539	ENSMUSG00000102964	10.6105903700678	4.00842341278477	1.28900582652988	3.10970154694787	0.00187276468414492	0.0516000525496034	0	0.873229607923244	2.49139749439683	0.816559731787244	24.9353699757472	0.917384083665936	43.7302186320568	11.1205634349654
540	ENSMUSG00000081382	598.356351248359	-0.902925150938237	0.290704163545222	-3.10599318539783	0.00189641086014161	0.0521548105258575	758.270894822577	1018.1857228385	594.613535329377	746.335594853541	421.634437771725	564.19121145455	450.643608954077	232.975803962525
541	ENSMUSG00000044254	21.7675526980164	4.14778246053288	1.33571746973715	3.10528427942856	0.00190096226412679	0.0521833467366858	0	2.61968882376973	4.15232915732805	1.63311946357449	41.9367585955748	0.917384083665936	4.44714087783628	118.434000582382
542	ENSMUSG00000085042	14.279328297684	6.99009396587448	2.25192279454156	3.10405577971757	0.00190887339034788	0.0523038352768568	0	0	0	0	32.8693513316667	0	0.741190146306047	80.6240849034992
543	ENSMUSG00000057835	28.9396149420065	4.47658218199185	1.44306035072809	3.10214481309337	0.00192123948857687	0.0525457231028639	0	0.873229607923244	1.66093166293122	6.53247785429795	71.405832203276	0.917384083665936	2.22357043891814	147.90349368504
544	ENSMUSG00000010830	7.51799236870297	3.77571879364245	1.21762382415209	3.10089102951952	0.00192939279565569	0.0525750686390507	0	1.74645921584649	0.83046583146561	0.816559731787244	14.7345368038506	5.50430450199561	3.70595073153024	32.8056621331479
545	ENSMUSG00000023224	8.45306400886173	3.65551417180452	1.17872446683313	3.10124568944069	0.00192708323902986	0.0525750686390507	0	0.873229607923244	2.49139749439683	0.816559731787244	19.2682404358046	11.9259930876572	2.22357043891814	30.0255212744066
546	ENSMUSG00000021918	59.7822732217676	4.96413094592836	1.60197761812515	3.09875174894019	0.00194337784479017	0.0527625308463964	0	0.873229607923244	0.83046583146561	12.2483959768087	133.744257142644	0.917384083665936	329.088424959885	0.55602817174827
547	ENSMUSG00000046056	17.0016424875706	3.92525584071444	1.26651360073169	3.09926070943632	0.00194004222222305	0.0527625308463964	0	0.873229607923244	1.66093166293122	4.89935839072346	47.6038881355174	55.9604291036221	24.4592748280996	0.55602817174827
548	ENSMUSG00000011427	83.030710817529	5.30277779139714	1.71170125223352	3.09795753463275	0.00194859348301603	0.0528075945552392	0	0.873229607923244	0.83046583146561	13.8815154403831	205.15008934592	0.917384083665936	22.2357043891814	420.357297841692
549	ENSMUSG00000029686	1158.11115798151	0.322346663435416	0.104070644644357	3.09738317214214	0.00195237334943502	0.0528136550318022	995.937891707265	1046.12907029205	1118.63747498418	952.925206995713	1332.90886779449	1161.40824992107	1296.34156588928	1360.60093626802
550	ENSMUSG00000040841	18.1063176891936	4.01669939918732	1.29776326865454	3.09509407162653	0.00196750483866236	0.0531262079254087	0	0.873229607923244	5.81326082025927	0.816559731787244	41.9367585955748	57.7951972709539	37.0595073153024	0.55602817174827
551	ENSMUSG00000024319	1593.31706378676	0.419764031976096	0.135674548986884	3.09390401597485	0.00197541384646828	0.0532084357815996	1312.82722088685	1444.32177150505	1141.89051826521	1549.83037093219	1893.9546922488	1943.93687328812	1592.07643426539	1867.69862890244
552	ENSMUSG00000039556	46.3667421445672	-1.41896249863401	0.458682940805805	-3.09355847449048	0.00197771574651155	0.0532084357815996	71.6773482668107	89.0694200081709	48.1670182250054	61.2419798840433	26.0687958837357	15.5955294223209	42.9890284857508	16.1248169806998
553	ENSMUSG00000061175	17.5002733114791	4.52253830867421	1.46255285695222	3.09222212870899	0.00198664129887281	0.0533519166899822	0	2.61968882376973	1.66093166293122	0.816559731787244	38.5364808716093	0.917384083665936	1.48238029261209	93.9687610254577
554	ENSMUSG00000027496	117.244720630033	0.939716874826798	0.303950011746835	3.09168231126605	0.00199025725207192	0.053352545939567	79.2223322948961	65.4922205942433	113.773818910789	62.8750993476178	162.079904842357	137.60761254989	120.07280370158	196.833972798888
555	ENSMUSG00000014846	55.0415829742575	4.50885449614832	1.46068124342167	3.08681618009024	0.00202312661829757	0.053941568058056	0	2.61968882376973	9.96558997758732	4.89935839072346	132.610831234656	0.917384083665936	0.741190146306047	288.578621137352
556	ENSMUSG00000024050	730.362858310204	0.409367552889496	0.132606111561757	3.08709416231427	0.00202123559193689	0.053941568058056	603.598722246827	639.204072999814	630.323566082398	633.650351866901	863.670541887244	707.303128506436	971.700281807228	793.452201084781
557	ENSMUSG00000029177	4392.92478990609	-0.417503056234827	0.135252983643236	-3.08683065606965	0.00202302810266886	0.053941568058056	4530.76290886525	5017.57732712696	6005.92889315929	4533.53963088278	4165.34021185777	3690.63616858806	3902.36612030134	3297.24705846724
558	ENSMUSG00000115593	155.712051792455	-1.98460039842879	0.64355096109404	-3.08382788373894	0.00204355784637898	0.0543886694920686	267.84693299703	427.009278274466	115.43475057372	183.72593965213	51.0041658594829	131.185923964229	57.8128314118717	11.6765916067137
559	ENSMUSG00000025702	8.18874954773946	4.28653350674457	1.39083801690379	3.08197896135096	0.00205629370282711	0.0546297276935338	0	0.873229607923244	0.83046583146561	0.816559731787244	19.2682404358046	1.83476816733187	2.96476058522419	38.9219720223789
560	ENSMUSG00000023988	450.837049680088	0.357432013983896	0.116123415894271	3.07803565053006	0.00208369985726592	0.0552589760361719	384.794185432352	430.502196706159	391.979872451768	370.718118231409	513.441936318794	544.926145697566	494.373827586134	475.960115016519
561	ENSMUSG00000024871	24.9467961019104	4.11413044219959	1.3374391202687	3.07612539505576	0.00209709630974225	0.0554660640951715	0	0.873229607923244	0.83046583146561	8.16559731787244	60.071573123391	100.912249203253	28.1652255596298	0.55602817174827
562	ENSMUSG00000047517	882.846398949905	2.91988286812483	0.949290554020182	3.07585791911583	0.00209897838674072	0.0554660640951715	132.037220491493	378.981649838688	73.9114590004393	238.435441681875	1609.46478934368	180.724664482189	498.079778317664	3951.13618844321
563	ENSMUSG00000038555	54.5589964931452	4.25620701698508	1.38404933786594	3.07518446094393	0.00210372399398934	0.0554927265270617	0	0.873229607923244	0.83046583146561	18.7808738311066	197.21610799	155.955294223209	62.259972289708	0.55602817174827
564	ENSMUSG00000022824	146.940617457423	2.6644609303425	0.867143056509954	3.07268899905204	0.00212139449160777	0.0556032158816746	22.634952084256	82.9568127527082	14.1179191349154	39.1948671257877	259.554532929368	22.0172180079825	84.4956766788894	650.552960945476
565	ENSMUSG00000026417	267.784452289855	2.50400968546977	0.814681054051181	3.07360736206891	0.00211487574688692	0.0556032158816746	45.269904168512	134.47735962018	60.6240056969896	79.2062939833626	481.706010895116	29.3562906773099	142.308508090761	1169.32724518661
566	ENSMUSG00000037161	6.14575186266919	3.83425482282942	1.24779240968266	3.07283069930243	0.00212038747105564	0.0556032158816746	0	0.873229607923244	0.83046583146561	0.816559731787244	14.7345368038506	14.678145338655	15.564993072427	1.66808451524481
567	ENSMUSG00000060586	635.897948570472	1.2749628582589	0.415033339414774	3.07195287023613	0.00212663299581113	0.0556032158816746	324.43431320767	498.614106124172	406.928257418149	256.399755781195	965.678873606209	599.051806633856	404.689819883102	1631.38665590942
568	ENSMUSG00000081113	14.4762296600369	-2.18644449137929	0.711741086810963	-3.07196610100999	0.00212653873723126	0.0556032158816746	26.4074440982987	28.816577061467	23.2530432810371	16.3311946357449	5.66712953994254	4.58692041832968	9.63547190197862	1.11205634349654
569	ENSMUSG00000096606	7.51995267795174	-4.64492894666018	1.51284054760475	-3.07033609987147	0.00213818005949301	0.0558068753313368	18.8624600702133	35.802413924853	0.83046583146561	2.44967919536173	0	0.917384083665936	0.741190146306047	0.55602817174827
570	ENSMUSG00000039987	211.118597867543	-0.900239025165182	0.293333246548002	-3.06899758469029	0.00214778327719551	0.0558611724161655	279.164409039158	218.307401980811	287.341177687101	315.192056469876	149.612219854483	97.2427128685892	220.874663599202	121.214141441123
571	ENSMUSG00000111684	68.3594892449548	-0.828211366661321	0.269847869936193	-3.06917881863272	0.002146480698176	0.0558611724161655	82.9948243089387	108.280471382482	73.9114590004393	83.2890926422989	54.4044435834484	55.0430450199561	48.9185496561991	40.0340283658755
572	ENSMUSG00000084128	14.3236486685654	4.75320237971854	1.54941464541891	3.06774070696449	0.00215683676904444	0.0559985714284597	0	1.74645921584649	0.83046583146561	0.816559731787244	29.4690736077012	0.917384083665936	0.741190146306047	80.0680567317509
573	ENSMUSG00000051037	7.58862619319078	-4.25773797949322	1.38913892987353	-3.0650195512704	0.00217655768208394	0.0564119688248317	26.4074440982987	0.873229607923244	26.5749066068995	4.08279865893622	0	0.917384083665936	0.741190146306047	1.11205634349654
574	ENSMUSG00000097290	106.229619887936	1.77639779665351	0.579706045922067	3.06430786628767	0.00218174264336436	0.0564478397153382	41.4974121544694	75.9709758893222	26.5749066068995	47.3604644436601	194.949256174023	38.5301315139693	151.94397999274	273.009832328401
575	ENSMUSG00000039463	1042.47136447283	0.510326102953706	0.166692935356712	3.06147409223818	0.00220250051570964	0.0564928068373124	837.493227117473	907.28556263225	715.861546723356	976.605439217544	1264.90331331518	1400.84549575788	1272.62348120748	964.1528498115
576	ENSMUSG00000082768	25.037088264443	-2.74734158738622	0.897112292261274	-3.06242775969687	0.00219549461842844	0.0564928068373124	49.0423961825547	63.7457613783968	24.0835091125027	37.5617476622132	1.13342590798851	10.0912249203253	14.0826127798149	0.55602817174827
577	ENSMUSG00000085072	9.95770829783223	3.91168897553512	1.27754568093052	3.06187796955015	0.00219953102697792	0.0564928068373124	0	0.873229607923244	0.83046583146561	2.44967919536173	29.4690736077012	10.0912249203253	34.8359368763842	1.11205634349654
578	ENSMUSG00000096149	85.0221372791068	-1.93491607154011	0.63180455827278	-3.06252312713565	0.00219479514821097	0.0564928068373124	147.127188547664	108.280471382482	215.921116181059	68.5910174701285	30.6024995156897	5.50430450199561	49.6597398025052	54.4907608313305
579	ENSMUSG00000110686	78.4730478474945	-1.11124916228535	0.362766023058154	-3.06326693144361	0.00218934673815297	0.0564928068373124	109.402268407237	125.745063540947	78.0637881577674	115.134922182001	51.0041658594829	74.3081107769408	45.2125989246689	28.91346493091
580	ENSMUSG00000002365	35.755937447153	4.67552675055449	1.52776126556383	3.06037785872843	0.00221057905159558	0.0566022577504242	0	1.74645921584649	0.83046583146561	7.34903758608519	77.0729617432186	0.917384083665936	0.741190146306047	197.390000970636
581	ENSMUSG00000031375	11.1737901766488	4.39034194385785	1.43541627007278	3.05858449245196	0.00222385357905095	0.0568441471643471	0	0.873229607923244	1.66093166293122	0.816559731787244	23.8019440677587	3.66953633466374	0.741190146306047	57.8269298618201
582	ENSMUSG00000033998	32.8605905027119	4.50748752883468	1.47559827211362	3.05468474314371	0.00225297208428633	0.0574894990098562	0	6.11260725546271	1.66093166293122	2.44967919536173	71.405832203276	0.917384083665936	0.741190146306047	179.597099474691
583	ENSMUSG00000001739	28.5586252489936	2.61777491591707	0.857278612323141	3.05358710492399	0.00226123065901562	0.0576012633225402	7.54498402808534	9.60552568715568	7.47419248319049	7.34903758608519	47.6038881355174	11.9259930876572	11.8590423408968	125.106338643361
584	ENSMUSG00000028776	19.769743055304	4.49096631536536	1.47136311091647	3.05224881747108	0.00227133738645	0.0577413278334688	0	4.36614803961622	0.83046583146561	0.816559731787244	39.6699067795978	2.75215225099781	0.741190146306047	108.981521662661
585	ENSMUSG00000078552	32.4988769866468	4.3579299605269	1.42797249068748	3.05183047218846	0.00227450520386366	0.0577413278334688	0	7.85906647130919	2.49139749439683	0.816559731787244	75.9395358352301	167.881287310866	4.44714087783628	0.55602817174827
586	ENSMUSG00000021176	8.40354413961493	3.95749259916227	1.29706323664212	3.05111769986446	0.00227991182220937	0.0577798130915211	0	0.873229607923244	0.83046583146561	1.63311946357449	20.4016663437932	6.42168858566155	1.48238029261209	35.5858029918893
587	ENSMUSG00000105096	16.6985718098833	4.25547044284369	1.39514805386248	3.05019272403555	0.00228694562810595	0.0578593347921661	0	0.873229607923244	4.15232915732805	0.816559731787244	37.4030549636208	8.25645675299342	81.5309160936652	0.55602817174827
588	ENSMUSG00000029672	1918.09859165147	-0.243621878968523	0.0798907577100816	-3.04943758141099	0.00229270270147427	0.0579063398292422	2044.69067161113	2024.14623116608	1997.27032467479	2248.80550134207	1797.61349006977	1760.46005655493	1673.60735035906	1798.19510743391
589	ENSMUSG00000024423	1036.82986806017	-0.900660681334048	0.295718311683046	-3.04567098401193	0.00232161732060909	0.0584378624209586	1335.46217297111	1113.36775010214	1765.57035769589	1186.46129028687	719.725451572703	631.160249562164	1114.7499800443	428.141692246168
590	ENSMUSG00000107997	14.0924314968116	-3.56928573035955	1.17175131105725	-3.04611200062497	0.00231821463920523	0.0584378624209586	60.3598722246827	13.9716737267719	22.4225774495715	7.34903758608519	0	7.33907266932749	0.741190146306047	0.55602817174827
591	ENSMUSG00000040631	74.4804353940961	5.68452465859663	1.86922627189183	3.04111104368513	0.00235706884276455	0.0592298297527857	0	0.873229607923244	1.66093166293122	8.16559731787244	158.679627118391	0.917384083665936	0.741190146306047	424.805523215678
592	ENSMUSG00000027954	13.9039563441927	4.70909979135349	1.54905521933432	3.0399818757766	0.00236592385784974	0.0593519175894028	0	1.74645921584649	0.83046583146561	0.816559731787244	28.3356476997127	0.917384083665936	0.741190146306047	77.8439440447578
593	ENSMUSG00000046295	26.9831354481527	3.81409563849567	1.25530824711817	3.03837375979305	0.00237858740049044	0.0595689738358913	0	0.873229607923244	1.66093166293122	10.6152765132342	58.9381472154024	4.58692041832968	7.41190146306047	131.77867670434
594	ENSMUSG00000047810	8491.39537489572	0.382192042826787	0.125809798852155	3.03785592468771	0.00238267842203031	0.0595709717938925	7126.2374145266	7205.01749497468	7381.18031006634	7776.09832580992	9948.07919441514	10573.7689483336	7627.58779563553	10293.193515404
595	ENSMUSG00000108873	57.5080722161498	-1.26309979975619	0.415913650430181	-3.03692797399115	0.0023900255730242	0.0596542349327434	79.2223322948961	103.914323342866	67.2677323487144	73.4903758608519	34.0027772396553	49.5387405179605	37.0595073153024	15.5687888089516
596	ENSMUSG00000032320	321.078375260753	-1.13135441744678	0.372732405428636	-3.03529932189755	0.00240297076611395	0.0598767094757689	452.69904168512	405.178538076385	606.240056969895	300.493981297706	197.21610799	86.234103864598	256.451790621892	264.113381580428
597	ENSMUSG00000010054	335.744114607731	0.720698103539371	0.237595214894789	3.03330226519296	0.00241893177951334	0.0599744025914564	241.439488898731	270.701178456206	248.309283608217	253.133516854046	444.302955931495	340.349495040062	306.111530424398	581.605467648691
598	ENSMUSG00000023079	184.054920960599	1.00220133768505	0.330673982607203	3.0307837640663	0.00243919865094873	0.0599744025914564	116.947252435323	178.138840016342	83.8770489780266	111.052123523065	267.488514285288	151.368373804879	246.075128573608	317.492086068262
599	ENSMUSG00000027806	951.533491061006	-0.949586053201737	0.313230075403602	-3.03159283787861	0.00243267099596474	0.0599744025914564	1244.92236463408	1413.75873522773	1503.97362078422	852.488359985883	641.519063921496	516.487239103922	1037.66620482847	401.452340002251
600	ENSMUSG00000040498	17.4714513229192	3.64755181983782	1.20345279318616	3.0309056080055	0.00243821458273755	0.0599744025914564	0	4.36614803961622	0.83046583146561	4.08279865893622	53.2710176754599	24.7693702589803	0.741190146306047	51.7106199725891
601	ENSMUSG00000048612	12.4964480490182	4.91187456280433	1.61960985168574	3.03275171961439	0.00242334891819856	0.0599744025914564	0	0.873229607923244	1.66093166293122	0	27.2022217917242	0.917384083665936	1.48238029261209	67.835436953289
602	ENSMUSG00000050410	726.425960599492	0.550555192573505	0.181603976735977	3.03162520154459	0.00243241021686819	0.0599744025914564	562.101310092358	559.740178678799	524.854405486266	709.590406923115	864.803967795232	806.380609542357	706.354209429663	1077.58259684815
603	ENSMUSG00000071855	7.61592826297794	3.225623751248	1.06320806385545	3.03385937419541	0.00241446948376664	0.0599744025914564	0	0.873229607923244	0.83046583146561	3.26623892714897	21.5350922517817	4.58692041832968	19.2709438039572	10.5645352632171
604	ENSMUSG00000110317	7.39969278882102	3.15250731562642	1.03966583816538	3.03223131885281	0.00242753098486773	0.0599744025914564	0	3.49291843169298	0.83046583146561	0.816559731787244	20.4016663437932	7.33907266932749	7.41190146306047	18.9049578394412
605	ENSMUSG00000029482	466.903382963025	0.37370933919647	0.123392116050839	3.02863222673398	0.00245663544998504	0.0603032943268229	388.566677446395	400.812390036769	377.861953316853	456.456890069069	547.44471355845	481.626643924616	529.209764462518	553.248030889529
606	ENSMUSG00000041515	167.700869364537	1.18099278701801	0.390491939806427	3.02437173889798	0.00249150090951772	0.0610582178337421	94.3123003510668	68.9851390259363	147.822918000879	98.8037275462565	248.220273849483	131.185923964229	183.073966137594	369.202706040851
607	ENSMUSG00000054662	16.611267808226	4.97488120581979	1.64572707107544	3.02290780364258	0.00250358505267526	0.0612532810828341	0	1.74645921584649	0.83046583146561	0.816559731787244	36.2696290556323	0	1.48238029261209	91.7446483384646
608	ENSMUSG00000038387	635.500445652698	0.431723535158525	0.142930842805513	3.02050646791451	0.00252352318326901	0.0616395440702764	524.376389951931	543.148816128258	460.078070631948	633.650351866901	753.728228812358	788.950311952705	721.178012355784	658.8933835217
609	ENSMUSG00000044350	11.3895544905177	4.13343869424359	1.3688999483466	3.01953309241927	0.00253164634256459	0.0617364200877287	0	0.873229607923244	0.83046583146561	2.44967919536173	22.6685181597702	1.83476816733187	2.96476058522419	59.4950143770649
610	ENSMUSG00000076864	26.5967853625524	-2.4712871417434	0.818880257576179	-3.01788584946255	0.00254544766427354	0.0619712184625021	49.0423961825547	17.4645921584649	96.3340364500108	17.9643140993194	6.80055544793105	3.66953633466374	3.70595073153024	17.7929014959446
611	ENSMUSG00000028068	52.6401393385109	4.68917971495735	1.55525438174751	3.01505642420277	0.00256931453107692	0.0624499019656682	0	0.873229607923244	1.66093166293122	12.2483959768087	112.209164890862	0.917384083665936	0.741190146306047	292.47081833959
612	ENSMUSG00000059422	16.8646733124519	-1.95373388183778	0.649118533568032	-3.00982606535455	0.00261397335414835	0.0634315658210083	30.1799361123414	31.4362658852368	24.0835091125027	22.0471127582556	1.13342590798851	9.17384083665936	11.8590423408968	5.00425354573443
613	ENSMUSG00000030272	18.8805575527718	4.63283065916409	1.53957369629975	3.00916459556222	0.00261967150687523	0.0634661362946233	0	3.49291843169298	0.83046583146561	0.816559731787244	41.9367585955748	0.917384083665936	0.741190146306047	102.309183601682
614	ENSMUSG00000000957	51.2403093981636	4.57900104518624	1.52279868824511	3.00696413815744	0.00263870890149017	0.0635549647486662	0	13.0984441188487	0.83046583146561	1.63311946357449	106.54203535092	1.83476816733187	0.741190146306047	285.242452106863
615	ENSMUSG00000021690	1449.70572535847	-0.800992098098968	0.266305691832225	-3.00779188228392	0.00263153283271	0.0635549647486662	1795.70619868431	1467.89897091897	2683.23510146539	1420.8139333098	1060.88664987724	993.526962610208	1417.15555973716	758.42242626464
616	ENSMUSG00000022574	27.939455532948	3.33248914311771	1.1081691043335	3.0072027185075	0.00263663871344739	0.0635549647486662	0	11.3519849030022	3.32186332586244	4.08279865893622	53.2710176754599	11.9259930876572	4.44714087783628	135.11484573483
617	ENSMUSG00000057880	9.8394193625507	3.63900902097528	1.21027467819582	3.00676291633236	0.00264045608039371	0.0635549647486662	0	1.74645921584649	0.83046583146561	2.44967919536173	26.0687958837357	0.917384083665936	15.564993072427	31.1375776179031
618	ENSMUSG00000110605	74.1690402633891	4.11241340872472	1.36936477613151	3.00315407582075	0.002671971187924	0.0642094564916817	0	0.873229607923244	1.66093166293122	28.5795906125535	232.352311137644	0.917384083665936	59.2952117044838	269.673663297911
619	ENSMUSG00000039878	20.3284164042969	5.00079250006435	1.66558964318352	3.00241570336983	0.00267846142238274	0.0642614387460518	0	1.74645921584649	0.83046583146561	1.63311946357449	46.4704622275288	0	0.741190146306047	111.205634349654
620	ENSMUSG00000028893	456.125269205001	1.33226586029629	0.444956600199749	2.99414787801374	0.00275212521169435	0.0658161216084909	230.122012856603	517.825157498484	191.00714123709	97.170608082682	720.858877480691	786.198159701707	491.409067000909	614.411129781838
621	ENSMUSG00000101698	20.9033611130036	-2.8448228824864	0.949983802959647	-2.99460145912324	0.0027480364465917	0.0658161216084909	45.269904168512	41.9150211803157	14.948384966381	44.9107852482984	1.13342590798851	3.66953633466374	14.8238029261209	0.55602817174827
622	ENSMUSG00000027171	9.35149432949605	3.80151190121589	1.27040319135115	2.9923664605823	0.00276823746560975	0.0658831644259141	0	1.74645921584649	1.66093166293122	0.816559731787244	29.4690736077012	1.83476816733187	34.8359368763842	4.44822537398616
623	ENSMUSG00000062232	970.710764055227	-0.543354762555661	0.181555662670476	-2.99277232427528	0.00276455901994454	0.0658831644259141	1139.29258824089	1037.39677421281	1262.30806382773	1166.86385672397	801.332116947876	577.034588625874	990.230035464879	791.228088397788
624	ENSMUSG00000073867	12.8225741853053	-4.60160911347538	1.53766061157611	-2.99260388074759	0.00276608512406838	0.0658831644259141	33.952428126384	0.873229607923244	0.83046583146561	62.8750993476178	0	2.75215225099781	0.741190146306047	0.55602817174827
625	ENSMUSG00000094634	13.5553932181267	3.56174722840495	1.19087461698749	2.9908666937708	0.00278186904937544	0.0661016596036395	0	0.873229607923244	3.32186332586244	3.26623892714897	37.4030549636208	16.5129135059868	45.9537890709749	1.11205634349654
626	ENSMUSG00000020537	982.492774240821	0.586282445160809	0.196216427595598	2.98793761738002	0.00280866876530828	0.0666155788965881	750.725910794491	832.187816350851	587.969808677652	969.256401631458	1247.90192469535	1247.64235378567	924.264112443641	1299.99386554746
627	ENSMUSG00000037003	119.706863215212	0.592999406007198	0.198491903496169	2.9875244055919	0.00281246838382336	0.0666155788965881	90.5398083370241	110.900160206252	93.0121731241484	85.7387718376606	141.678238498564	155.955294223209	151.94397999274	127.886479502102
628	ENSMUSG00000020034	3353.05235689994	-0.3723629067264	0.124812079392891	-2.98338837504864	0.00285076000711256	0.0673397286896884	3651.7722695933	3933.02615408629	4360.77608102592	3185.39951370204	3021.71347069736	2650.32261771089	3063.33887468289	2958.0698737008
629	ENSMUSG00000030650	14.1447467467523	4.73512166460821	1.58723943648186	2.98324345764976	0.00285211025155303	0.0673397286896884	0	1.74645921584649	0.83046583146561	0.816559731787244	31.7359254236782	0	2.96476058522419	75.0638031860165
630	ENSMUSG00000110611	8.68981896148578	4.3736615138929	1.46699602890271	2.98137242891131	0.00286959577226653	0.0676450266887782	0	0.873229607923244	0.83046583146561	0.816559731787244	24.9353699757472	0.917384083665936	2.22357043891814	38.9219720223789
631	ENSMUSG00000035285	15.5770344263806	2.99780335532614	1.00638081015249	2.97879622214966	0.00289383162080649	0.0681082304288387	0	2.61968882376973	0.83046583146561	8.98215704965968	29.4690736077012	31.1910588446418	5.92952117044838	45.5943100833582
632	ENSMUSG00000071113	7.03009950991272	3.05868518864504	1.02814179420764	2.97496435401917	0.00293022595316947	0.0688556734660124	0	3.49291843169298	0.83046583146561	0.816559731787244	17.0013886198276	18.3476816733187	9.63547190197862	6.11630988923097
633	ENSMUSG00000087175	20.7516540146486	4.07059791606333	1.36870942491893	2.97404097754675	0.00293905823061078	0.068954113400949	0	2.61968882376973	4.98279498879366	0.816559731787244	61.2049990313795	89.9036401992617	5.92952117044838	0.55602817174827
634	ENSMUSG00000028849	1717.63073782567	0.604725386096033	0.203436199783707	2.97255545836471	0.00295331850746437	0.069179389833365	1286.41977678855	1267.92939070455	1120.29840664711	1774.38429717368	2202.24653922167	1988.88869338775	1578.73501163188	2522.14378705015
635	ENSMUSG00000040829	7.87478382803267	3.85948755990133	1.29957607604383	2.96980502415094	0.00297988814654156	0.0696918407311634	0	0.873229607923244	0.83046583146561	1.63311946357449	19.2682404358046	0.917384083665936	8.89428175567257	30.5815494461549
636	ENSMUSG00000023262	272.956485263819	1.42738996659045	0.480842462327629	2.9685189608273	0.00299238639937898	0.0698587198288271	128.264728477451	98.6749456953265	69.7591298431113	293.961503443408	456.770640919369	297.232443107763	237.922036964241	601.06645365988
637	ENSMUSG00000046245	12.8560611310417	4.59259978836724	1.54731779780426	2.96810376955815	0.00299643152184788	0.0698587198288271	0	1.74645921584649	0.83046583146561	0.816559731787244	26.0687958837357	0.917384083665936	0.741190146306047	71.7276341555268
638	ENSMUSG00000029338	670.974639410804	-0.783919563719252	0.264200851462751	-2.96713488763973	0.00300589054822894	0.0698957594245718	829.948243089387	633.091465744352	1297.18762874928	635.283471330476	496.440547698967	409.153301315007	575.163553533493	491.528903825471
639	ENSMUSG00000035769	11.838062785362	3.51973719961639	1.18649639835465	2.96649632017201	0.00301213965603164	0.0698957594245718	0	1.74645921584649	3.32186332586244	1.63311946357449	28.3356476997127	0.917384083665936	14.8238029261209	43.9262255681133
640	ENSMUSG00000113753	73.9619770884452	-2.84126570590006	0.957675484132207	-2.96683558572522	0.00300881808328334	0.0698957594245718	143.354696533621	192.110513743114	47.3365523935398	136.36547520847	1.13342590798851	50.4561246016265	19.2709438039572	1.66808451524481
641	ENSMUSG00000033147	563.307613656518	-0.470687774548105	0.158703209464072	-2.96583652049369	0.00301860899182307	0.0699366023986963	569.646294120443	713.42858967329	763.198099116896	564.242774664985	545.177861742473	445.848664661645	450.643608954077	454.275016318337
642	ENSMUSG00000032375	12.640139983264	3.60955367041112	1.21801963945043	2.96346097673741	0.00304200630087069	0.0701503657984948	0	3.49291843169298	1.66093166293122	1.63311946357449	39.6699067795978	0.917384083665936	10.3766620482847	43.3701973963651
643	ENSMUSG00000045038	222.567643389562	-0.8022666727612	0.270714952916784	-2.96351074854669	0.00304151439447628	0.0701503657984948	279.164409039158	356.277680032683	289.002109350032	206.589612142173	166.613608474311	151.368373804879	216.427522721366	115.097831551892
644	ENSMUSG00000082436	26.7855472727206	-3.90762881782826	1.3184663040157	-2.9637684375601	0.00303896875386085	0.0701503657984948	120.719744449365	68.9851390259363	1.66093166293122	9.79871678144693	0	3.66953633466374	8.89428175567257	0.55602817174827
645	ENSMUSG00000018362	916.74857069821	0.476381102324981	0.160786084021838	2.96282545360256	0.00304829370580569	0.0701863718215819	739.408434752363	909.032021848097	592.952603666446	823.092209641542	1115.29109346069	1043.06570312817	1139.20925487239	971.937244215976
646	ENSMUSG00000010751	77.2435464564841	5.3737161303622	1.81528636897433	2.96025807399107	0.00307381433271247	0.0703377760479397	0	12.2252145109254	0.83046583146561	0.816559731787244	170.013886198276	0.917384083665936	4.44714087783628	428.697720417916
647	ENSMUSG00000031722	33.5184735806848	1.75539565894799	0.59293603626025	2.96051437524285	0.00307125788447842	0.0703377760479397	15.0899680561707	16.5913625505416	18.2702482922434	11.4318362450214	53.2710176754599	33.0258270119737	21.4945142428754	98.9730145711921
648	ENSMUSG00000053175	2865.40979975334	0.650991059121818	0.219848637389319	2.96108753209606	0.00306554801006312	0.0703377760479397	2112.5955278639	2371.69161511953	1852.76926999978	2579.5121927159	3701.76901549047	4041.07688854845	2193.18164291959	4070.68224536909
649	ENSMUSG00000117804	293.141686147918	-0.98130705435309	0.331491261177868	-2.9602803128694	0.00307359243664429	0.0703377760479397	384.794185432352	476.783365926091	337.999593406503	356.020043059238	194.949256174023	266.958768346787	236.439656671629	91.1886201667163
650	ENSMUSG00000027305	159.418056933646	1.16313307970243	0.393107468633786	2.95881704752343	0.0030882238512144	0.0705587883298231	90.5398083370241	152.815181386568	48.1670182250054	101.253406741618	240.286292493564	263.289232012124	132.673036188782	246.320480084484
651	ENSMUSG00000001672	10.1399747950741	5.05594573152556	1.70977012258069	2.95709093564826	0.00310556514165363	0.0708460029473088	0	1.74645921584649	0	0	22.6685181597702	0.917384083665936	2.96476058522419	52.8226763160857
652	ENSMUSG00000050503	27.6079648198899	4.28569285750251	1.44985304737014	2.95594982213972	0.00311707797686685	0.0709995782736957	0	0.873229607923244	0.83046583146561	8.16559731787244	63.4718508473565	0.917384083665936	3.70595073153024	142.899240139305
653	ENSMUSG00000057969	14.3327832598997	4.75523968732501	1.60977179904711	2.95398372001536	0.00313700553945696	0.0713015416523415	0	1.74645921584649	0.83046583146561	0.816559731787244	32.8693513316667	0	2.22357043891814	76.175859529513
654	ENSMUSG00000091422	10.5663886570911	2.97103670921184	1.00587104492477	2.95369543064444	0.00313993725948632	0.0713015416523415	0	2.61968882376973	0.83046583146561	4.89935839072346	23.8019440677587	24.7693702589803	23.7180846817935	3.89219720223789
655	ENSMUSG00000038618	184.862451045281	0.784994251884262	0.265837282711564	2.95291256319373	0.00314791112986403	0.0713734781520773	128.264728477451	142.336426091489	134.535464697429	137.182034940257	245.953422033506	210.998339243165	154.908740577964	324.72045230099
656	ENSMUSG00000026669	136.153305346544	0.889873701065797	0.301558610186395	2.95091458511419	0.00316834520881157	0.0717272785000925	86.7673163229814	73.3512870655525	92.1817072926827	128.199877890597	181.348145278161	153.203141972211	131.19065589617	242.984311053994
657	ENSMUSG00000023045	835.04807703927	0.501709229866603	0.170045955027863	2.95043319192389	0.00317328663950443	0.0717298019532426	671.503578499595	586.81029652442	719.183410049219	784.713902247541	1003.08192856983	1197.18622918405	909.44030951752	808.464961721985
658	ENSMUSG00000020937	7.33795357239638	4.10660727691373	1.39252834604261	2.94902957529317	0.00318773468512227	0.0719468811683142	0	0.873229607923244	0.83046583146561	0.816559731787244	18.1348145278161	31.1910588446418	0.741190146306047	6.11630988923097
659	ENSMUSG00000026994	21.3082314298944	3.75041611390026	1.27233174601959	2.94767156886025	0.00320177028198584	0.0720446825117754	0	0.873229607923244	2.49139749439683	7.34903758608519	58.9381472154024	0.917384083665936	12.6002324872028	87.2964229644784
660	ENSMUSG00000037405	10244.017130279	0.445433815083694	0.151105251117199	2.94783809159756	0.00320004617151703	0.0720446825117754	9842.43166463733	7682.6740905087	7593.77956292154	9592.12716930475	10410.5169648745	13488.2981821403	10388.5210906256	12953.7883172194
661	ENSMUSG00000032077	501.995175856298	0.539466634091515	0.183111867416962	2.94610415862944	0.00321804015953533	0.0720828160310023	399.884153488523	431.375426314082	444.299219834102	359.286281986387	604.116008957875	759.594021275395	513.644771390091	503.761523603933
662	ENSMUSG00000034224	7.60760187060264	3.48889088231672	1.18402446816345	2.94663748607187	0.00321249572964159	0.0720828160310023	0	1.74645921584649	0.83046583146561	1.63311946357449	19.2682404358046	5.50430450199561	2.96476058522419	28.91346493091
663	ENSMUSG00000037408	552.599466579663	-0.793120591798568	0.269252448009095	-2.94563929748106	0.00322287993027981	0.0720828160310023	697.911022597894	562.359867502569	982.441078623817	560.976535737836	405.766475059886	266.958768346787	510.680010804867	433.701973963651
664	ENSMUSG00000037531	143.09269246982	0.519562551882592	0.176339752733076	2.94637223785297	0.00321525214011944	0.0720828160310023	113.17476042128	111.773389814175	121.248011393979	122.483959768087	170.013886198276	190.815889402515	148.979219407516	166.252423352733
665	ENSMUSG00000084319	2977.11986937642	-0.649095010784128	0.220451186878332	-2.94439335970718	0.00323588438946928	0.0722648407037719	3534.82501715798	4401.07722393315	3308.57587255899	3296.4516372251	2350.72533316817	2968.65489474297	2474.83389851589	1481.81507770914
666	ENSMUSG00000041377	14.2964912285992	4.03060661366589	1.37045797661378	2.94106545581572	0.00327085408767858	0.0728267677003218	0	0.873229607923244	0.83046583146561	4.08279865893622	38.5364808716093	0.917384083665936	5.18833102414233	63.9432397510511
667	ENSMUSG00000090952	246.568814584958	-1.0439966403242	0.354929471673726	-2.9414199824012	0.00326711239664016	0.0728267677003218	339.52428126384	347.545383953451	252.461612765546	387.865872598941	159.81305302638	258.702311593794	148.238029261209	78.3999722165061
668	ENSMUSG00000096370	10.1792881617684	4.25433030003741	1.44704101891379	2.94002052770479	0.00328190503130874	0.0729634305688114	0	0.873229607923244	0.83046583146561	1.63311946357449	23.8019440677587	0.917384083665936	2.22357043891814	51.1545918008409
669	ENSMUSG00000042810	998.42139600762	1.09215444698373	0.371866235568572	2.93695512665693	0.00331452060740773	0.0734685754337495	580.963770162571	831.314586742928	416.063381564271	720.205683436349	1464.38627312115	1937.51518470246	1496.46290539191	540.459382939319
670	ENSMUSG00000053931	168.609659076822	-1.08756588227416	0.370251005144517	-2.93737455715929	0.00331004054089288	0.0734685754337495	150.899680561707	306.503592381059	290.663041012964	166.578185284598	155.279349394426	69.7211903586111	80.7897259473592	128.44250767385
671	ENSMUSG00000000154	10.1645923534696	4.61054103851214	1.57157670510284	2.93370410972746	0.00334943346400993	0.0741317978748309	0	0.873229607923244	0.83046583146561	0.816559731787244	21.5350922517817	0.917384083665936	0.741190146306047	55.602817174827
672	ENSMUSG00000037466	179.196737626577	0.836512099327526	0.285188982002936	2.9331851933849	0.00335503702704297	0.0741453197747249	120.719744449365	116.139537853791	93.842638955614	182.909379920343	247.086847941495	168.798671394532	226.062994623344	278.014085874135
673	ENSMUSG00000008129	15.6819052146578	4.37588832036377	1.49306514709403	2.93080869838842	0.00338080904634674	0.0746038560881061	0	0.873229607923244	1.66093166293122	2.44967919536173	35.1362031476438	83.4819516136001	0.741190146306047	1.11205634349654
674	ENSMUSG00000025403	2008.00087638572	0.248711463440197	0.0850087519602573	2.92571597282681	0.00343664539796588	0.0756112900817648	1833.43111882474	1951.66817370845	1735.67358776313	1819.29508242198	2165.97691016604	2356.75971093779	2120.5450085816	2080.65741868203
675	ENSMUSG00000042632	476.059602297932	1.33798415954292	0.45726224919748	2.92607614534364	0.00343266907329146	0.0756112900817648	237.666996884688	358.897368856453	171.075961281916	310.292698079153	737.860266100519	1257.733578706	489.185496561991	245.764451912735
676	ENSMUSG00000027713	9.68435128908094	3.85797796985134	1.319539949782	2.92372956990709	0.00345865082153108	0.0758556056151703	0	1.74645921584649	0.83046583146561	1.63311946357449	23.8019440677587	38.5301315139693	10.3766620482847	0.55602817174827
677	ENSMUSG00000082044	168.29893328343	-0.864267990035645	0.295644854276269	-2.92333175272525	0.00346307323460275	0.0758556056151703	222.577028828518	172.026232760879	208.446923697868	265.381912830854	121.27657215477	133.938076215227	152.685170139046	70.059549640282
678	ENSMUSG00000096397	36.9536836071798	-2.48769422164104	0.850894430381488	-2.92362264085536	0.00345983901399315	0.0758556056151703	71.6773482668107	18.3378217663881	78.894253989233	81.6559731787244	7.93398135591956	30.2736747609759	5.18833102414233	1.66808451524481
679	ENSMUSG00000028832	711.982656062099	0.653034265772018	0.223731858162256	2.91882555813049	0.00351352779165066	0.0768474244975022	509.28642189576	436.614803961622	541.463722115578	724.288482095285	893.139615494945	824.728291215676	662.623990797606	1103.71592092032
680	ENSMUSG00000020846	236.29399103532	-0.468821666507999	0.160662545260614	-2.91805203102885	0.00352225571130506	0.0769250287773405	267.84693299703	259.349193553203	293.15443850736	274.364069880514	209.683792977874	223.841716414488	196.415388771103	165.696395180984
681	ENSMUSG00000010154	14.6747704045713	4.79511835259379	1.64472820986154	2.91544725982261	0.00355179132101831	0.0773425995724969	0	1.74645921584649	0	1.63311946357449	31.7359254236782	0.917384083665936	0.741190146306047	80.6240849034992
682	ENSMUSG00000049657	280.806860524386	1.07048421473717	0.367143034273159	2.9157143532804	0.00354875240288099	0.0773425995724969	165.989648617877	107.407241774559	214.260184518127	235.985762486513	423.901289587702	189.898505318849	384.677685932839	524.334565958619
683	ENSMUSG00000020459	345.725860768432	0.525871554375311	0.180414616207733	2.91479462933209	0.00355922673920741	0.0773910341200135	275.391917025115	287.292541006747	264.088134406064	304.576779956642	417.100734139771	460.5268100003	449.902418807771	306.927550805045
684	ENSMUSG00000018849	13.6558344268278	4.41120340641837	1.51410719369084	2.91340231708791	0.00357513670076025	0.0775100075080154	0	0.873229607923244	1.66093166293122	1.63311946357449	29.4690736077012	0.917384083665936	0.741190146306047	73.9517468425199
685	ENSMUSG00000033233	13.9894346064802	3.58397296428469	1.23007492835384	2.91362166781252	0.00357262589297446	0.0775100075080154	0	5.23937764753946	1.66093166293122	0.816559731787244	41.9367585955748	0.917384083665936	16.306183218733	45.0382819116099
686	ENSMUSG00000029034	1363.36270112835	0.39241979884639	0.134764018637407	2.9119033612542	0.00359233757311832	0.0777250767782864	1124.20262018472	1248.71833933024	1041.40415265788	1298.32997354172	1618.53219660759	1501.75774496114	1325.24798159521	1748.70860014831
687	ENSMUSG00000036526	5065.16892510214	0.598596683001198	0.205620515872012	2.91117197358746	0.00360075771486506	0.0777250767782864	3802.67195015501	3884.99852565051	3497.92208213315	4928.7545410678	6509.26498957801	6286.83312536266	4103.96984009658	7506.93634677339
688	ENSMUSG00000050714	37.1579299405565	4.14226953607928	1.42276036053283	2.91143164441831	0.00359776618669485	0.0777250767782864	0	0.873229607923244	7.47419248319049	6.53247785429795	87.2737949151152	0.917384083665936	191.968247893266	2.22411268699308
689	ENSMUSG00000040276	107.83178704011	-0.909851460364217	0.312922722523029	-2.90759153898534	0.00364223728424198	0.0785063365867601	139.582204519579	137.970278051873	181.041551259503	103.70308593698	78.2063876512071	77.9776471116045	96.3547190197862	47.8184227703512
690	ENSMUSG00000021981	576.0639460788	0.36113219346354	0.124246947062238	2.90656794394022	0.00365417531211629	0.0785853586409076	486.651469811504	571.092163581801	460.908536463414	495.651757194857	665.321007989255	676.112069661795	583.316645142859	669.457918784917
691	ENSMUSG00000022900	173.488987566628	0.908118598117052	0.312458001286881	2.90637011814996	0.0036564866218347	0.0785853586409076	113.17476042128	106.534012166636	91.3512414612171	170.660983943534	242.553144309541	166.9639032272	183.073966137594	313.599888866024
692	ENSMUSG00000024349	3018.63983532746	0.482583629886192	0.166146390213945	2.90456885199114	0.00367759306394637	0.0785940022546135	2629.42693378774	2657.23769691043	2119.34880190024	2671.78344240786	3342.47300265811	3291.57409219338	2928.44226805519	4508.83244470672
693	ENSMUSG00000025369	2251.17075298813	0.406604027181635	0.139959452770431	2.90515588002883	0.00367070239165998	0.0785940022546135	1844.74859486687	1865.21844252405	1685.84563787519	2344.34298996118	2715.68847554047	2225.57378697356	2686.81428035942	2641.13381580428
694	ENSMUSG00000035429	8.56161558463883	5.51450694649656	1.89927679395986	2.90347724146053	0.00369043792128605	0.0785940022546135	0	0.873229607923244	0	0	18.1348145278161	0	6.67071131675443	42.8141692246168
695	ENSMUSG00000037525	127.777927990184	0.673740295992332	0.231970540402232	2.90442180642456	0.00367932096016665	0.0785940022546135	98.0847923651094	107.407241774559	93.842638955614	93.904369155533	157.546201210403	204.576650657504	131.19065589617	135.670873906578
696	ENSMUSG00000048731	6.33053608036058	3.88931194914844	1.3398402976949	2.90281756403337	0.00369822002988667	0.0785940022546135	0	0.873229607923244	0.83046583146561	0.816559731787244	17.0013886198276	0.917384083665936	22.9768945354875	7.22836623272751
697	ENSMUSG00000058886	790.499698494559	0.401406992059626	0.138285911706848	2.90273236879378	0.00369922615150325	0.0785940022546135	656.413610443425	703.823063986134	571.36049204834	789.613260638265	932.809522274543	970.59236051856	850.886287959342	848.49899008786
698	ENSMUSG00000085893	13.1767123370558	-1.96440460576424	0.676450764639523	-2.9039875604414	0.0036844279871903	0.0785940022546135	26.4074440982987	19.2110513743114	21.5921116181059	17.1477543675321	1.13342590798851	9.17384083665936	7.41190146306047	3.33616903048962
699	ENSMUSG00000097167	35.5302565446537	4.01292012060991	1.38235441184255	2.90296040308583	0.00369653371616402	0.0785940022546135	0	13.0984441188487	0.83046583146561	1.63311946357449	88.4072208231037	6.42168858566155	1.48238029261209	172.368733241964
700	ENSMUSG00000049093	225.015427926557	-0.491629126975281	0.169418960079145	-2.90185423606433	0.00370961105779545	0.0787020483133145	233.894504870646	268.081489632436	300.628630990551	244.967919536173	215.350922517817	170.633439561864	169.732543504085	196.833972798888
701	ENSMUSG00000047115	30.6421808784263	4.22144763454388	1.45512667252127	2.90108601145318	0.00371871790474895	0.0787827098479695	0	0.873229607923244	0.83046583146561	9.79871678144693	64.605276755345	164.211750976202	3.70595073153024	1.11205634349654
702	ENSMUSG00000083670	41.2319880808319	4.35032697768435	1.50094406448913	2.89839380467855	0.00375079305568121	0.0793490422648456	0	7.85906647130919	4.98279498879366	1.63311946357449	88.4072208231037	225.67648458182	0.741190146306047	0.55602817174827
703	ENSMUSG00000021427	1817.99611508847	-0.534872454996786	0.184763696573882	-2.8949001612062	0.00379279143288581	0.0796700785994161	2086.1880837656	2183.07401980811	2795.34798871324	1539.21509441895	1526.72469806052	1438.45824318819	1418.63794002977	1556.32285272341
704	ENSMUSG00000022401	107.17411343918	0.57567844503826	0.198834447149893	2.89526514791614	0.00378838388790059	0.0796700785994161	82.9948243089387	89.9426496160941	88.0293781353547	82.4725329105116	131.477405326667	112.83824229091	146.755648968597	122.882225956368
705	ENSMUSG00000032491	89.2338027507202	5.1423860846642	1.77529409470762	2.89663898505285	0.0037718352635744	0.0796700785994161	0	0.873229607923244	0.83046583146561	17.1477543675321	206.283515253909	0.917384083665936	16.306183218733	471.511889642533
706	ENSMUSG00000037033	34.3915131852561	4.83837636106588	1.67131321437418	2.89495488903772	0.00379213024792369	0.0796700785994161	0	6.98583686338595	0	1.63311946357449	78.2063876512071	0	5.92952117044838	182.377240333433
707	ENSMUSG00000082163	29.0956583378447	4.25325139860518	1.46870581030125	2.89591786780825	0.00378051330780016	0.0796700785994161	0	0.873229607923244	0.83046583146561	8.98215704965968	71.405832203276	0.917384083665936	2.96476058522419	146.791437341543
708	ENSMUSG00000116953	27.4205937442653	3.82919361034644	1.32340773352245	2.89343451254774	0.00381053743423397	0.0799297901635716	0	0.873229607923244	11.6265216405185	0.816559731787244	96.3412021790232	0.917384083665936	25.9416551207117	82.8481975904922
709	ENSMUSG00000020839	49.3553045836583	-1.20444953454319	0.416429410275863	-2.89232581758647	0.00382401154458035	0.0800205218185125	71.6773482668107	85.5765015764779	53.9802790452647	63.691659079405	30.6024995156897	37.6127474303034	37.8006974616084	13.9007042937068
710	ENSMUSG00000030347	127.909596768119	0.656817605623428	0.227100268499546	2.89219211391967	0.0038256393839569	0.0800205218185125	94.3123003510668	82.0835831447849	94.6731047870796	124.933638963448	164.346756658334	129.351155796897	166.767782918861	166.808451524481
711	ENSMUSG00000098519	40.3262699165306	4.53390750760082	1.56864674474868	2.89033048567428	0.00384837017735841	0.0803827644218703	0	0.873229607923244	10.7960558090529	0.816559731787244	111.075738982874	0.917384083665936	0.741190146306047	197.390000970636
712	ENSMUSG00000038252	1526.63983382644	0.71031190020465	0.2458629336174	2.88905647449079	0.00386399671428961	0.0805958078706672	1075.16022400216	920.384006751099	1405.97865267128	1229.73895607159	2051.5008934592	1338.4633780686	1535.74598314613	2656.14657644149
713	ENSMUSG00000017607	15.5358148092998	4.89237502782177	1.69378708678863	2.88842385562023	0.00387177757559598	0.0806448369918316	0	0.873229607923244	0.83046583146561	1.63311946357449	35.1362031476438	0	0.741190146306047	85.0723102774853
714	ENSMUSG00000067608	54.0763923726099	-0.915012438944444	0.317165438331674	-2.88496894162716	0.00391452278327169	0.0814209773870699	71.6773482668107	80.3371239289384	67.2677323487144	62.8750993476178	39.6699067795978	40.3648996813012	45.9537890709749	24.4652395569239
715	ENSMUSG00000045752	379.662124543121	1.30062919227616	0.45093468997774	2.88429615459471	0.00392289639375145	0.0814628848624472	188.624600702134	338.813087874219	123.739408888376	224.553926241492	609.783138497818	533.000152609909	189.744677454348	829.038004076671
716	ENSMUSG00000096740	15.2420551388758	3.59707124432441	1.24728271116065	2.88392616376216	0.00392750828641251	0.0814628848624472	0	0.873229607923244	6.64372665172488	0.816559731787244	39.6699067795978	0.917384083665936	38.5418876079145	34.4737466483927
717	ENSMUSG00000034800	27.4855781606557	4.01864112259438	1.39372764843396	2.88337619412936	0.00393437269400933	0.0814914489243132	0	5.23937764753946	1.66093166293122	4.89935839072346	69.138980387299	2.75215225099781	135.637796774007	0.55602817174827
718	ENSMUSG00000020911	718.352198859522	2.95350022723148	1.02463766201342	2.88248259528917	0.00394554932291245	0.0814956230800735	94.3123003510668	309.996510812752	63.945869022852	187.808738311066	1288.70525738293	109.168705956246	301.664389546561	3391.2158194927
719	ENSMUSG00000117768	20.6786903576809	3.27094091414148	1.13460540358279	2.88288853888118	0.00394046844089393	0.0814956230800735	0	0.873229607923244	12.4569874719842	0.816559731787244	69.138980387299	50.4561246016265	24.4592748280996	7.22836623272751
720	ENSMUSG00000110649	19.1153976203415	4.11115090246921	1.42681549111566	2.88134725762936	0.00395979107020155	0.0816761905327267	0	2.61968882376973	0.83046583146561	4.08279865893622	46.4704622275288	96.3253287849232	1.48238029261209	1.11205634349654
721	ENSMUSG00000032252	61.8224909455318	-1.35056311300961	0.468907886597173	-2.88023117463547	0.0039738367699296	0.0818522189600895	90.5398083370241	44.5347100040854	145.331520506482	75.1234953244264	34.0027772396553	21.0998339243165	51.1421200951173	32.8056621331479
722	ENSMUSG00000038859	10.9355944853962	4.7191154859942	1.63926064092083	2.87880729164785	0.0039918217446813	0.0821087877150443	0	0.873229607923244	0.83046583146561	0.816559731787244	23.8019440677587	0	2.22357043891814	58.9389862053166
723	ENSMUSG00000030534	538.368214833511	0.659794435531394	0.229291994986886	2.87752930741926	0.00400802678066268	0.0822143725409137	392.339169460438	335.320169442526	400.284530766424	539.745982711368	707.257766584829	456.857273665636	767.872991573065	707.2678344638
724	ENSMUSG00000062515	31.0272497312465	4.30772369757101	1.49679969740578	2.87795601845528	0.00400260938963654	0.0822143725409137	0	6.98583686338595	0.83046583146561	3.26623892714897	73.6726840192531	0.917384083665936	0.741190146306047	161.804197978747
725	ENSMUSG00000044502	245.312733895357	-0.84005342184676	0.291988563596864	-2.8770079605124	0.0040146546739693	0.0822367400870594	316.889329179584	402.558849252615	333.01679841771	207.40617187396	177.947867554196	163.294366892537	122.296374140498	239.092113851756
726	ENSMUSG00000034112	5.2124030567053	5.54120565524125	1.92725535114919	2.8751798000909	0.00403797480923688	0.0826005012286183	0	0	0	0	10.2008331718966	0.917384083665936	2.22357043891814	28.3574367591618
727	ENSMUSG00000005410	1683.71358570974	0.445023485130007	0.15485255514409	2.87385303210473	0.0040549760792009	0.0828341812272524	1346.77964901323	1361.36495875234	1369.43815608679	1623.32074679304	2027.69894939144	1846.69416041953	1557.98168753531	2336.43037768623
728	ENSMUSG00000082196	44.2451388626377	-1.52639843451393	0.531462598343813	-2.87207122245408	0.00407791049599436	0.0830979518675324	67.9048562527681	86.4497311844011	60.6240056969896	47.3604644436601	21.5350922517817	33.0258270119737	30.3887959985479	6.67233806097924
729	ENSMUSG00000100071	14.8010826340632	-4.41522349703091	1.5373444397547	-2.87198065889216	0.00407907931529399	0.0830979518675324	33.952428126384	0.873229607923244	0.83046583146561	77.5731745197882	0	0.917384083665936	3.70595073153024	0.55602817174827
730	ENSMUSG00000061848	444.398226612781	-0.881396234958449	0.307134599776426	-2.86973931168956	0.0041081033430263	0.0835745791058679	562.101310092358	751.850692421913	450.112480654361	538.929422979581	310.558698788851	438.509591992317	335.759136276639	167.364479696229
731	ENSMUSG00000051256	212.906552991505	0.610719775093962	0.212887709811517	2.8687413455416	0.00412108656974109	0.0837240173012652	158.444664589792	186.871136095574	145.331520506482	182.092820188555	266.3550883773	233.015557251148	207.533240965693	323.608395957493
732	ENSMUSG00000023078	5.771950643664	4.23687936035702	1.47820546232557	2.86623170346793	0.00415390093814171	0.0842753863829815	0	0.873229607923244	0.83046583146561	0	14.7345368038506	10.0912249203253	0.741190146306047	18.9049578394412
733	ENSMUSG00000004837	7161.07814051921	0.431857850712195	0.150795084008579	2.8638722114285	0.00418496807591784	0.0847449555444835	5798.32022558358	6590.26385099672	5298.37200475059	6698.23947985076	8592.50180846088	8531.6719780932	6417.96547686406	9361.29029955388
734	ENSMUSG00000030315	2612.15388481997	-0.409199424820515	0.142896446957492	-2.86360811295917	0.00418845851253457	0.0847449555444835	2595.47450566136	3109.57063381467	3557.71562199867	2648.10321018603	2569.47653340995	2120.07461735198	2216.15853745508	2080.65741868203
735	ENSMUSG00000019888	11.5926525904608	4.55707651092481	1.59182087129968	2.86280736299435	0.00419905771022657	0.0848438177613262	3.77249201404267	0	0.83046583146561	0.816559731787244	11.3342590798851	0	12.6002324872028	63.3872115793028
736	ENSMUSG00000001525	13056.7387886355	0.271256692360098	0.0948426147575274	2.86007184696022	0.00423545040119806	0.0854628721578701	11513.6456268582	12124.7931060142	11993.5875380263	11693.1353591933	14635.9287498556	15790.9322321418	12438.6530353081	14263.2346616866
737	ENSMUSG00000068011	14.4099278095968	5.13195670063889	1.79514622338047	2.8587959207996	0.00425252267376887	0.0855779344442838	0	0.873229607923244	0	1.63311946357449	34.0027772396553	0	1.48238029261209	77.2879158730096
738	ENSMUSG00000074579	5.77471125164041	3.7484735385838	1.31121241266261	2.85878436047748	0.00425267763920823	0.0855779344442838	0	0.873229607923244	0.83046583146561	0.816559731787244	17.0013886198276	0.917384083665936	16.306183218733	9.45247891972059
739	ENSMUSG00000049036	9.52133667706562	3.59182297161515	1.2568356435514	2.85783028993819	0.00426548456556112	0.0857195010597405	0	0.873229607923244	1.66093166293122	2.44967919536173	23.8019440677587	23.8519861753143	22.9768945354875	0.55602817174827
740	ENSMUSG00000030844	3984.67085830447	-0.293479017576998	0.10273478466843	-2.85666649834506	0.00428115402293274	0.0859181329656407	4096.92632725034	4562.62470139895	4142.36356735046	4740.94580275674	3835.51327263311	3790.63103370765	3522.87676539264	3185.48539594584
741	ENSMUSG00000051314	16.5090199484639	3.53385189690254	1.23739690391484	2.85587581940948	0.0042918295972279	0.0860161421706228	0	7.85906647130919	0.83046583146561	0.816559731787244	41.9367585955748	54.1256609362902	1.48238029261209	25.0212677286722
742	ENSMUSG00000030495	10.1371191275389	4.59694833915453	1.6102805881132	2.85474989457637	0.00430707325176171	0.0862053165254895	0	0.873229607923244	0.83046583146561	0.816559731787244	20.4016663437932	56.877813187288	0.741190146306047	0.55602817174827
743	ENSMUSG00000001288	641.286294496209	0.564123076991208	0.198384384400877	2.84358609522048	0.00446089556088672	0.0890440322240977	490.423961825547	586.81029652442	381.183816642715	609.153559913284	801.332116947876	687.120678665786	904.251978493378	670.013946956665
744	ENSMUSG00000030494	14.9169653376973	4.55082738013005	1.60020505391892	2.84390264171771	0.00445646627752415	0.0890440322240977	0	0.873229607923244	0.83046583146561	2.44967919536173	34.0027772396553	0	2.22357043891814	78.9560003882544
745	ENSMUSG00000038009	8.66377920563425	6.27034173981858	2.20637571086727	2.84191931090189	0.00448428394498573	0.0893907394187692	0	0	0	0	19.2682404358046	0	2.22357043891814	47.8184227703512
746	ENSMUSG00000018809	120.831117077309	1.31813553416643	0.464120266458344	2.84007320823327	0.0045103181645142	0.089789189090081	64.1323642387254	50.6473172595481	61.4544715284552	99.6202872780437	189.282126634081	141.277148884554	291.287727498277	68.9474932967855
747	ENSMUSG00000031669	99.4064749641774	0.787327156965263	0.277602136614296	2.83617109928511	0.00456579784771742	0.0907540521859712	71.6773482668107	77.7174351051687	48.1670182250054	93.904369155533	134.877683050633	117.42516270924	111.919712092213	139.563071108816
748	ENSMUSG00000118295	11.8786314820295	3.53329952397707	1.2459591395877	2.83580689904989	0.00457100740927254	0.0907540521859712	0	0.873229607923244	4.98279498879366	0.816559731787244	37.4030549636208	0.917384083665936	26.6828452670177	23.3531832134273
749	ENSMUSG00000097397	5.26196249748465	3.23459379777923	1.14092129311014	2.83507181197552	0.00458153858102164	0.0908416948821794	0	0	0.83046583146561	2.44967919536173	10.2008331718966	11.0086090039912	5.92952117044838	11.6765916067137
750	ENSMUSG00000005686	9.80328291648299	4.19955040769524	1.48157139870539	2.83452448620758	0.00458939407094861	0.0908761217968771	0	0.873229607923244	0.83046583146561	1.63311946357449	21.5350922517817	0.917384083665936	1.48238029261209	51.1545918008409
751	ENSMUSG00000051113	15.9315030997838	3.68230041015611	1.29933154242359	2.83399601250936	0.00459699056009291	0.0909053352968573	0	0.873229607923244	0.83046583146561	6.53247785429795	43.0701845035633	38.5301315139693	37.0595073153024	0.55602817174827
752	ENSMUSG00000035164	142.126552273356	-0.656197543830319	0.231614595678018	-2.83314418035443	0.00460925910448647	0.0910267379796922	173.534632645963	126.61829314887	201.803197046143	193.524656433577	114.476016706839	95.4079447012573	126.002324872028	105.645352632171
753	ENSMUSG00000028678	79.4456052773692	0.902722826443204	0.318884247024672	2.83087933902662	0.0046420229234379	0.0913095131602335	56.58738021064	47.1543988278552	39.8623599103493	78.3897342515754	91.8074985470692	106.416553705249	87.4604372641136	127.886479502102
754	ENSMUSG00000044447	541.153383506935	1.04923670784972	0.370610621581616	2.83110263643282	0.00463878329637659	0.0913095131602335	313.116837165542	195.603432174807	415.232915732805	485.036480681623	818.333505567703	353.192872211385	750.08442806172	998.626596459893
755	ENSMUSG00000087403	47.5089701561543	3.9775993591629	1.40485732990976	2.83131907737449	0.00463564509782244	0.0913095131602335	0	0.873229607923244	14.1179191349154	6.53247785429795	116.742868522816	0.917384083665936	236.439656671629	4.44822537398616
756	ENSMUSG00000034212	6.79056917591716	-4.49029802585316	1.58855151719202	-2.82666188490403	0.0047035962758091	0.0922762328824848	18.8624600702133	0.873229607923244	31.5577015956932	0.816559731787244	0	0.917384083665936	0.741190146306047	0.55602817174827
757	ENSMUSG00000037894	6606.5410308759	-0.411025270260848	0.145409107449412	-2.8266817496548	0.0047033045326019	0.0922762328824848	7303.54453918661	8313.14586742928	8640.99697639968	5906.17654001713	5822.40888933697	5520.8174155016	5159.4246084364	6185.8134106995
758	ENSMUSG00000005534	174.197311570956	-0.691765650571066	0.244789678617388	-2.82595922539819	0.00471392641279534	0.0923568880691604	203.714568758304	213.068024333271	257.444407754339	185.359059115704	146.211942130518	100.912249203253	173.438494235615	113.429747036647
759	ENSMUSG00000082154	6.74308953300649	-4.46508706213582	1.58078262770537	-2.82460534666759	0.0047338883649289	0.0926257919730686	22.634952084256	0.873229607923244	27.4053724383651	0.816559731787244	0	0.917384083665936	0.741190146306047	0.55602817174827
760	ENSMUSG00000106636	14.871790278201	3.90090933763601	1.38152442366416	2.82362676389736	0.0047483644582311	0.0927867902226184	0	0.873229607923244	2.49139749439683	3.26623892714897	38.5364808716093	68.8038062749452	4.44714087783628	0.55602817174827
761	ENSMUSG00000044424	493.831445252176	-0.734022121848834	0.260139386986269	-2.82164931021221	0.00477773911585033	0.093238112496049	603.598722246827	740.498707518911	519.041144666006	602.621082058986	372.897123728219	469.700650836959	425.443143979671	216.850986981825
762	ENSMUSG00000024878	141.803628288427	1.28139552200683	0.454330805996596	2.82040201785575	0.00479635186093887	0.0934785058881932	75.4498402808534	52.3937764753946	48.997484056471	152.696669844215	219.884626149771	243.106782171473	235.698466525323	106.20138080392
763	ENSMUSG00000066894	33.7350705865675	4.17372568937485	1.48027556938468	2.81955993579614	0.00480895492501954	0.0936012969743973	0	1.74645921584649	2.49139749439683	8.98215704965968	77.0729617432186	0.917384083665936	0.741190146306047	177.929014959446
764	ENSMUSG00000096001	60.9915915578636	2.33970685585744	0.830784235965153	2.81626294117066	0.00485858842290172	0.09444358202685	15.0899680561707	24.4504290218508	17.4397824607778	22.8636724900428	106.54203535092	18.3476816733187	18.5297536576512	264.669409752177
765	ENSMUSG00000029290	465.037041364622	-0.656605679899913	0.233408977530704	-2.81311236117102	0.00490645033651898	0.095036731299067	562.101310092358	522.1913055381	714.200615060425	477.687443095538	366.096568280288	273.380456932449	489.926686708297	314.711945209521
766	ENSMUSG00000031216	8.15813660639572	3.90244102718186	1.38734016397581	2.81289414702616	0.00490978106786663	0.095036731299067	0	1.74645921584649	0.83046583146561	0.816559731787244	20.4016663437932	4.58692041832968	0.741190146306047	36.1418311636376
767	ENSMUSG00000060019	1016.11084099652	-0.901609653432252	0.320564100379124	-2.81257212634209	0.00491469999580388	0.095036731299067	1309.05472887281	1706.29065388202	1022.30343853417	1255.86886748878	685.722674333048	1053.15692804849	752.307998500638	344.181438312179
768	ENSMUSG00000101880	11.913091030597	4.1953370487006	1.49105031344296	2.81367906292392	0.00489780997711231	0.095036731299067	0	0.873229607923244	1.66093166293122	1.63311946357449	29.4690736077012	59.6299654382858	1.48238029261209	0.55602817174827
769	ENSMUSG00000019467	12.5269484667149	3.10788284938749	1.10539967621872	2.81154673395484	0.00493039277159519	0.095140597359985	0	4.36614803961622	0.83046583146561	4.08279865893622	44.2036104115518	15.5955294223209	2.22357043891814	28.91346493091
770	ENSMUSG00000024399	17888.5131385984	0.585844310016407	0.208382868704457	2.81138422586595	0.00493288397866733	0.095140597359985	13237.6744772757	15519.9098216198	11457.1066108996	17004.8564144694	22711.5883442737	20013.6511692561	15350.7891201445	27812.5291508485
771	ENSMUSG00000045414	477.732503592639	-0.849379772117144	0.302390868481469	-2.80888036197163	0.00497141174056708	0.0954911685422054	607.37121426087	430.502196706159	921.817072926827	498.101436390219	335.494068764599	251.363238924466	478.067644367401	299.143156400569
772	ENSMUSG00000046417	16.4507725757509	3.56017096532302	1.26749594118814	2.80882237933303	0.00497230715310417	0.0954911685422054	0	5.23937764753946	0.83046583146561	3.26623892714897	37.4030549636208	1.83476816733187	5.18833102414233	77.8439440447578
773	ENSMUSG00000053559	33.4325693294283	2.73069593762005	0.972124703490711	2.80899757800069	0.00496960204575803	0.0954911685422054	7.54498402808534	14.8449033346951	11.6265216405185	0.816559731787244	58.9381472154024	15.5955294223209	14.0826127798149	144.011296482802
774	ENSMUSG00000101878	87.1963542570485	-0.745596848966068	0.265475565395364	-2.80853286009835	0.00497678031456918	0.0954911685422054	105.629776393195	119.632456285484	111.282421416392	98.8037275462565	71.405832203276	79.8124152789364	65.9659230212382	45.0382819116099
775	ENSMUSG00000002393	98.0008720988716	4.68607792857963	1.67005240854576	2.80594663053726	0.00501690009126539	0.0957660453154014	0	9.60552568715568	0.83046583146561	17.9643140993194	304.891569248909	3.66953633466374	4.44714087783628	442.598424711623
776	ENSMUSG00000013523	6.76329889839132	4.00159203973273	1.42588267956342	2.80639641471622	0.00500990172127453	0.0957660453154014	0	0.873229607923244	0.83046583146561	0.816559731787244	13.6011108958621	0.917384083665936	3.70595073153024	33.3616903048962
777	ENSMUSG00000040964	18.9884026812704	4.65748331959839	1.6595043083056	2.80655090576644	0.00500749997132164	0.0957660453154014	0	2.61968882376973	1.66093166293122	0.816559731787244	40.8033326875863	0.917384083665936	0	105.089324460423
778	ENSMUSG00000049823	25.5944015342002	3.43072536291275	1.22260823918871	2.8060708679579	0.00501496614904899	0.0957660453154014	0	8.73229607923244	3.32186332586244	4.08279865893622	57.8047213074139	0.917384083665936	119.331613555274	10.5645352632171
779	ENSMUSG00000022594	8.76917953297593	4.39053914229588	1.56552446116804	2.80451647431946	0.00503921123252847	0.0959077675382913	0	0.873229607923244	0.83046583146561	0.816559731787244	19.2682404358046	0.917384083665936	0.741190146306047	46.7063664268547
780	ENSMUSG00000023959	5.48351789497025	4.86483286971828	1.73476358166503	2.8043203818292	0.00504227735503306	0.0959077675382913	0	0	0	0.816559731787244	13.6011108958621	1.83476816733187	1.48238029261209	26.1333240721687
781	ENSMUSG00000049382	943.04454463542	2.66663601092367	0.950933574722862	2.80422952959761	0.00504369850160969	0.0959077675382913	215.032044800432	429.628967098236	156.958042147	224.553926241492	1252.4356283273	174.302975896528	431.37266515012	4660.07210742225
782	ENSMUSG00000024044	7.6600915939244	4.67657961551105	1.66793509475473	2.80381390751823	0.0050502044453588	0.0959086780281631	0	0	1.66093166293122	0	17.0013886198276	0.917384083665936	4.44714087783628	37.2538875071341
783	ENSMUSG00000041426	188.476822986809	0.546486120785621	0.194976116663513	2.80283621469771	0.00506553869327347	0.0959544835890362	147.127188547664	146.702574131105	158.618973809932	159.229147698513	232.352311137644	225.67648458182	173.438494235615	264.669409752177
784	ENSMUSG00000054293	20.3975496112468	-1.96730140412652	0.701894648510277	-2.80284428482534	0.00506541194836268	0.0959544835890362	37.7249201404267	15.7181329426184	14.948384966381	62.0585396158305	7.93398135591956	3.66953633466374	8.89428175567257	12.2326197784619
785	ENSMUSG00000056228	616.024679361921	0.566239849149215	0.202466659150005	2.79670663568215	0.00516263862644755	0.0976692308807294	471.561501755334	483.769202789477	463.399933957811	565.87589412856	776.396746972128	791.702464203702	500.303348756582	875.188342331777
786	ENSMUSG00000022974	3136.85199908566	-0.546668949538777	0.195511815056092	-2.79609162945952	0.00517247332780757	0.0977307905741351	3606.50236542479	3049.31779086797	4923.00144892814	3316.049070788	2585.34449612179	2516.38454149566	3064.82125497551	2033.39502408342
787	ENSMUSG00000027377	7.58999976909267	6.08003076549328	2.17489553620027	2.79555071234162	0.00518113724356255	0.097770100640594	0	0	0	0	15.8679627118391	0	3.70595073153024	41.146084709372
788	ENSMUSG00000058331	17.7513188329345	3.5645498040796	1.27562093034821	2.79436446931502	0.00520018332822385	0.0980049779282391	0	1.74645921584649	7.47419248319049	0.816559731787244	51.0041658594829	0.917384083665936	66.7071131675443	13.3446761219585
789	ENSMUSG00000021676	2088.81951156159	-0.352413158774693	0.126155917602756	-2.79347307261782	0.0052145370229121	0.0981509370434316	2320.08258863624	2422.33893237908	2358.52296136233	2270.85261410032	1857.68506319317	1471.48407020016	1990.09554283174	2019.49431978972
790	ENSMUSG00000060224	7.72105510328417	3.52098186104443	1.26085304360742	2.79253944692125	0.00522960908015167	0.0983100309485221	0	1.74645921584649	0.83046583146561	1.63311946357449	15.8679627118391	0.917384083665936	9.63547190197862	31.1375776179031
791	ENSMUSG00000002108	23.3873336511447	4.13935167853504	1.48335894442856	2.7905259843427	0.00526224761165513	0.0983320741440881	0	3.49291843169298	0.83046583146561	4.89935839072346	56.6712953994254	0.917384083665936	0.741190146306047	119.546056925878
792	ENSMUSG00000022176	10.682037818408	4.01378162474892	1.43976576813172	2.78780181720621	0.00530669966402026	0.0983320741440881	0	1.74645921584649	1.66093166293122	0.816559731787244	22.6685181597702	55.0430450199561	2.96476058522419	0.55602817174827
793	ENSMUSG00000024730	64.560224283241	1.9036142951257	0.682727250984639	2.78825005502604	0.00529936223630845	0.0983320741440881	26.4074440982987	33.1827251010833	29.0663041012964	20.4139932946811	71.405832203276	37.6127474303034	37.0595073153024	261.333240721687
794	ENSMUSG00000027331	332.21780559997	0.619202403127841	0.221959372888748	2.7897105450834	0.00527551827461382	0.0983320741440881	248.984472926816	250.616897473971	211.768787023731	334.78949003277	419.367585955748	457.774657749302	297.958438815031	436.482114822392
795	ENSMUSG00000027469	350.678358598453	0.500730040806434	0.179433397555225	2.79061784276989	0.0052607545759933	0.0983320741440881	305.571853137456	223.54677962835	294.815370170292	340.505408155281	381.964530992127	410.988069482339	383.195305640226	464.839551581554
796	ENSMUSG00000031748	6.68272453652969	3.58641680094888	1.28602685601687	2.78875731417993	0.00529106971264745	0.0983320741440881	0	1.74645921584649	0.83046583146561	0.816559731787244	18.1348145278161	12.8433771713231	0.741190146306047	18.3489296676929
797	ENSMUSG00000033849	152.537000326874	-0.67238388615917	0.241100063408327	-2.78881671225619	0.00529009945731669	0.0983320741440881	188.624600702134	126.61829314887	222.564842832784	211.488970532896	121.27657215477	126.599003545899	118.590423408968	104.533296288675
798	ENSMUSG00000041351	59.2124299935978	4.23808953716495	1.52026601785417	2.78772891546109	0.00530789389608764	0.0983320741440881	0	8.73229607923244	13.2874533034498	0.816559731787244	143.945090314541	0.917384083665936	0.741190146306047	305.2594662898
799	ENSMUSG00000047250	7.17357206224961	3.7120097822223	1.33146551282978	2.78791282722233	0.00530488163154493	0.0983320741440881	0	0.873229607923244	1.66093166293122	0.816559731787244	19.2682404358046	7.33907266932749	0.741190146306047	26.689352243917
800	ENSMUSG00000081603	155.048436673201	-0.844580854980787	0.302979305483477	-2.78758594958509	0.00531023658094126	0.0983320741440881	196.169584730219	231.40584609966	181.872017090969	186.175618847492	112.209164890862	137.60761254989	134.896606627701	60.0510425488132
801	ENSMUSG00000086688	61.2276778088942	-0.870268124184172	0.312053406005265	-2.78884353587055	0.00528966135178184	0.0983320741440881	79.2223322948961	94.3087976557103	63.1154031913864	79.2062939833626	45.3370363195403	53.2082768526243	45.9537890709749	29.4694931026583
802	ENSMUSG00000089782	318.370466513641	-0.870331386657731	0.312063074031354	-2.78895985806474	0.00528776186033561	0.0983320741440881	407.429137516608	485.515662005324	353.77844420435	398.481149112175	223.284903873736	310.075820279086	257.192980768198	111.205634349654
803	ENSMUSG00000018470	15.2830040474088	4.12277430417416	1.47941238860539	2.78676475601277	0.00532371101978716	0.098439034355758	0	1.74645921584649	2.49139749439683	1.63311946357449	60.071573123391	0.917384083665936	54.8480708266475	0.55602817174827
804	ENSMUSG00000032376	2170.81344135574	0.196907497218421	0.0706666746049571	2.78642653441922	0.00532926965335866	0.098439034355758	1939.06089521793	2022.39977195023	1984.81333720281	2133.67057916007	2406.2632026596	2259.5169980692	2266.55946740389	2354.22327918218
805	ENSMUSG00000003435	7837.89336502757	0.507112264293585	0.182061233562372	2.78539398185421	0.00534627198004294	0.0986304163672269	6213.29434712828	7306.31212949378	6509.19118702745	5866.16511315956	9603.51771838663	11049.8912877562	6356.44669472066	9798.32844254802
806	ENSMUSG00000005447	288.236263332652	0.845088605422892	0.303836061598644	2.78139665507915	0.00541255604366119	0.0996057866225679	192.397092716176	261.09565276905	160.279905472863	209.855851069322	397.832493703967	360.531944880713	211.239191697224	512.657974351905
807	ENSMUSG00000029469	23.2967864609694	4.01109590488478	1.44196513742523	2.78168715787885	0.0054077140129747	0.0996057866225679	0	1.74645921584649	4.98279498879366	3.26623892714897	65.7387026633335	0.917384083665936	0.741190146306047	108.981521662661
808	ENSMUSG00000020198	3654.51287043295	0.23909896498603	0.0860830393201456	2.77753860544832	0.00547723330695442	0.0997373013527077	3217.9356879784	3057.17685733928	3513.700932931	3611.64369369498	4108.66891645834	3827.32639705428	3911.26040205701	3988.39007595034
809	ENSMUSG00000020719	43331.0298532577	-0.436449578610584	0.157136210937137	-2.77752388203625	0.00547748146427603	0.0997373013527077	48152.0880672406	48437.1731218944	60598.2612562141	42153.2630340529	37773.685235533	35177.0926881703	43507.1203980187	30849.5550249375
810	ENSMUSG00000021208	19.4635909525604	4.6872413695227	1.68742850587079	2.77774219957477	0.00547380284822738	0.0997373013527077	0	3.49291843169298	0.83046583146561	0.816559731787244	43.0701845035633	0	0.741190146306047	106.757408975668
811	ENSMUSG00000022945	371.945511379078	0.689419582323115	0.24816344230444	2.77808679602919	0.00546800099007642	0.0997373013527077	267.84693299703	350.165072777221	185.193880416831	333.972930300983	481.706010895116	522.908927689583	355.030080080597	478.740255875261
812	ENSMUSG00000024896	221.780151826444	0.653264896948655	0.235210241322961	2.77736587180179	0.00548014530360309	0.0997373013527077	162.217156603835	184.251447271804	142.009657180619	200.057134287875	289.02360653707	223.841716414488	220.874663599202	351.965832716655
813	ENSMUSG00000029086	14.2151832013225	4.74925308872646	1.70892002515583	2.77909616530673	0.00545103849794101	0.0997373013527077	0	1.74645921584649	0	1.63311946357449	32.8693513316667	0	2.96476058522419	74.5077750142682
814	ENSMUSG00000029428	42.3882745254727	3.75499151372595	1.35070378577239	2.78002590447962	0.00543545623613148	0.0997373013527077	0	0.873229607923244	0.83046583146561	20.4139932946811	132.610831234656	149.533605637548	1.48238029261209	33.3616903048962
815	ENSMUSG00000031832	660.526615854977	0.260331563348368	0.0936850289371108	2.7787957830821	0.00545608146219429	0.0997373013527077	573.418786134486	592.049674171959	582.987013688858	649.164986770859	740.127117916496	729.320346514419	700.424688259215	716.72031338352
816	ENSMUSG00000062312	14.1533159721059	4.71174331802278	1.69580708281462	2.77846658725027	0.00546161299995695	0.0997373013527077	0	3.49291843169298	0	0	30.6024995156897	0.917384083665936	3.70595073153024	74.5077750142682
817	ENSMUSG00000030769	49.5333336569208	4.23077886578523	1.52403273408498	2.7760419912013	0.00550251012670575	0.10002175996537	0	3.49291843169298	0.83046583146561	14.6980751721704	121.27657215477	254.115391175464	0.741190146306047	1.11205634349654
818	ENSMUSG00000001741	5431.6929741191	0.453055221440183	0.163251129149497	2.77520421329092	0.00551670555671538	0.10015720565132	4421.36064045801	5812.21627033711	3826.78655139353	4279.58955429694	6484.32961960226	7133.57863458632	6140.0191719993	5355.66335027934
819	ENSMUSG00000040570	727.979949391636	-0.853220081662254	0.307513009735745	-2.77458206530986	0.00552726869863464	0.100226455974875	943.123003510667	654.04897633451	1514.76967659327	636.91659079405	512.308510410806	434.840055657654	668.553511968055	459.279269864071
820	ENSMUSG00000020868	729.341332694131	0.681113799868573	0.245753058055448	2.7715374337881	0.00557922568577311	0.100875331820958	524.376389951931	575.458311621418	357.930773361678	781.447663320392	967.945725422186	762.346173526393	1020.61883146343	844.606792885622
821	ENSMUSG00000025784	13.6437385773689	3.759954525129	1.35647520701212	2.77185643032206	0.00557376138060428	0.100875331820958	0	1.74645921584649	0.83046583146561	4.08279865893622	40.8033326875863	57.7951972709539	2.22357043891814	1.66808451524481
822	ENSMUSG00000066809	155.609153243957	-1.36048843398959	0.490922050246984	-2.77129217012176	0.00558343025768148	0.100875331820958	233.894504870646	255.85627512151	132.044067203032	273.547510148727	79.3398135591956	166.046519143534	74.1190146306047	30.0255212744066
823	ENSMUSG00000092183	13.0323483507454	3.85271933837783	1.39051046306723	2.77072301195016	0.005593198392902	0.100929027136072	0	4.36614803961622	0.83046583146561	0.816559731787244	31.7359254236782	2.75215225099781	1.48238029261209	62.2751552358063
824	ENSMUSG00000076476	342.046762220226	1.17214494468009	0.423524069656126	2.76759936131092	0.00564708285658658	0.101777703280543	184.852108688091	269.827948848282	207.616457866403	177.193461797832	485.106288619082	832.067363885004	170.473733650391	409.236734406727
825	ENSMUSG00000086320	107.43706317854	-4.84278904972903	1.75277681610727	-2.76292395313873	0.00572861117558024	0.103121944931566	0	20.0842809822346	421.87664238453	388.682432330728	0	5.50430450199561	17.7885635113451	5.5602817174827
826	ENSMUSG00000056531	10.3955425763804	3.15335092090755	1.14177182387918	2.76180481507592	0.00574828314163441	0.103350790479918	0	0	1.66093166293122	5.71591812251071	27.2022217917242	15.5955294223209	5.18833102414233	27.8014085874135
827	ENSMUSG00000022744	1573.19155999709	-0.545214651801188	0.197463281776116	-2.76109384437028	0.00576081205213562	0.10345080989875	1803.2511827124	2068.68094117016	2228.9702916537	1365.28787154827	1305.70664600276	1273.32910812832	1523.88694080523	1016.41949795584
828	ENSMUSG00000025200	178.838784645637	0.914391158437717	0.331351312897628	2.75958211977938	0.00578753393416192	0.103805152724926	116.947252435323	167.660084721263	107.130092259064	103.70308593698	257.287681113391	197.237577988176	141.567317944455	339.177184766445
829	ENSMUSG00000064307	9.40721868165582	3.34497138293408	1.2124121238627	2.7589392394701	0.00579893158850547	0.103884117033649	0	1.74645921584649	0.83046583146561	3.26623892714897	24.9353699757472	36.6953633466374	2.22357043891814	5.5602817174827
830	ENSMUSG00000017499	159.943839172851	0.73553069621739	0.266704208390991	2.75785185638727	0.00581825592424322	0.104104721362573	113.17476042128	76.8442054972455	139.518259686223	149.430430917066	209.683792977874	175.220359980194	183.8151562839	231.863747619029
831	ENSMUSG00000021714	47.5959035227272	0.929410656718822	0.337218546449157	2.7561077719637	0.005849372032871	0.104535528351585	30.1799361123414	27.0701178456206	37.3709624159525	35.9286281986387	64.605276755345	44.9518200996309	60.0364018507898	80.6240849034992
832	ENSMUSG00000033819	785.396793496867	1.05961756188488	0.384760502285051	2.75396657295103	0.00588777813024946	0.105095424293672	441.381565642992	642.696991431507	360.422170856075	591.189245813964	1200.29803655983	645.838394900819	564.786891485208	1836.56105128454
833	ENSMUSG00000018372	569.692667128764	0.350132548118202	0.127190678742734	2.75281609925526	0.005908507595524	0.105140840883366	475.333993769376	437.488033569545	519.041144666006	567.509013592134	660.787304357301	601.803958884854	627.788053921222	667.789834269672
834	ENSMUSG00000034158	328.33436595884	-0.655215224290337	0.238011699813148	-2.75286981608348	0.00590753825295347	0.105140840883366	392.339169460438	465.431381023089	465.060865620742	282.529667198386	262.954810653334	272.463072848783	297.958438815031	187.937522050915
835	ENSMUSG00000047996	20.6873240840823	3.49141127607017	1.26838326616652	2.75264690823492	0.00591156165494649	0.105140840883366	0	1.74645921584649	2.49139749439683	8.16559731787244	49.8707399514944	0.917384083665936	8.89428175567257	93.4127328537094
836	ENSMUSG00000044303	197.658060607836	0.445283967773699	0.161869663771287	2.75087967318485	0.00594354708166846	0.105457129880356	158.444664589792	163.293936681647	151.975247158207	193.524656433577	226.685181597702	241.272014004141	209.756811404611	236.311972993015
837	ENSMUSG00000108090	183.013488350152	0.631876060858795	0.229670174803215	2.75123255076632	0.0059371478686439	0.105457129880356	135.809712505536	104.787552950789	188.515743742694	143.714512794555	231.218885229656	208.246186992167	206.050860673081	245.764451912735
838	ENSMUSG00000005656	610.254232740252	0.304656013896712	0.110870430738879	2.74785632080961	0.00599862894521317	0.106054331506382	520.603897937888	549.26142338372	499.940430542297	609.153559913284	695.923507504944	688.038062749452	641.870666701037	677.242313189393
839	ENSMUSG00000021062	12.2322677002847	4.51681314549798	1.64371721622706	2.74792592114216	0.00599735575569004	0.106054331506382	0	1.74645921584649	1.66093166293122	0	26.0687958837357	0.917384083665936	0.741190146306047	66.7233806097924
840	ENSMUSG00000097042	139.045278739236	-1.04295761510686	0.379466110720728	-2.74848684939467	0.00598710365561013	0.106054331506382	192.397092716176	103.914323342866	288.171643518567	164.128506089236	90.6740726390807	99.994865119587	116.366852970049	56.7148735183236
841	ENSMUSG00000030042	1278.32378778744	-0.415317520714866	0.151191645525847	-2.74696078126793	0.00601503266900474	0.106132180455345	1437.31945735026	1487.98325190121	1241.54641804109	1674.76400989564	1118.69137118466	1288.00725346697	1045.81929643783	932.459244021849
842	ENSMUSG00000078700	54.1702758705197	-2.08299716146303	0.758326056710082	-2.74683580107994	0.00601732515947753	0.106132180455345	98.0847923651094	76.8442054972455	111.282421416392	64.5082188111923	15.8679627118391	11.9259930876572	52.6245003877294	2.22411268699308
843	ENSMUSG00000034487	14.4381835872413	4.03415698958724	1.4696605219383	2.74495839642387	0.00605185692945836	0.106614623083495	0	2.61968882376973	1.66093166293122	1.63311946357449	32.8693513316667	0.917384083665936	0.741190146306047	75.0638031860165
844	ENSMUSG00000084145	63.3444775840809	-1.4815767291747	0.539926084998648	-2.74403621225007	0.00606888428346866	0.106787915277006	101.857284379152	110.900160206252	71.4200615060425	89.0050107648096	31.7359254236782	26.6041384263121	65.2247328749322	10.0085070914689
845	ENSMUSG00000006398	344.323738676932	0.542198036098208	0.197861308557146	2.74029339061816	0.00613843620921307	0.107828255950245	320.661821193627	276.813785711668	226.717171990112	303.760220224855	354.762309200403	405.483764980344	354.288889934291	512.101946180157
846	ENSMUSG00000058173	498.491945164661	-0.46911823147065	0.171206390012626	-2.74007431285744	0.00614252942791107	0.107828255950245	471.561501755334	671.513568492975	602.918193644033	560.159976006049	507.774806778852	423.831446653662	374.301023884554	375.875044101831
847	ENSMUSG00000067149	6.64440307313899	-6.46743830048303	2.36128464468006	-2.73894903566754	0.00616359271463215	0.10794282477005	22.634952084256	29.6898066693903	0.83046583146561	0	0	0	0	0
848	ENSMUSG00000107728	5.42732305772438	3.657082491427	1.33508351775854	2.73921626833266	0.00615858469044571	0.10794282477005	0	0.873229607923244	0.83046583146561	0.816559731787244	12.4676849878736	11.0086090039912	0.741190146306047	16.6808451524481
849	ENSMUSG00000021134	9030.2849494911	-0.433543326343084	0.158316945198693	-2.73845181764323	0.00617292049712284	0.107978848413158	9929.19898096031	10888.2999811949	11994.4180038578	8692.27834487521	7935.11478182755	8430.75972888995	8386.56650545293	5985.64326887013
850	ENSMUSG00000049103	1618.40156215655	-0.593062219801696	0.21674201725365	-2.73625865125932	0.00621421604625177	0.108525400365116	1931.51591118985	1908.87992292021	2371.81041466578	1574.32716288581	1287.57183147495	872.432263566305	1617.2768992398	1383.3980913097
851	ENSMUSG00000117822	1644.49015403187	-0.675579736763465	0.246920882337862	-2.7360170203793	0.00621878093803206	0.108525400365116	1803.2511827124	2503.54928591594	1918.37607068556	1861.75618847492	1407.71497772173	1513.68373804879	1423.08508090761	724.504707787996
852	ENSMUSG00000105944	114.909479081156	-1.43843739416135	0.526059171521641	-2.73436425412113	0.00625008604221545	0.108831954311697	173.534632645963	220.053861196657	137.026862191826	140.448273867406	55.5378694914369	97.2427128685892	81.5309160936652	13.9007042937068
853	ENSMUSG00000111940	8.93222494085376	-2.207723154844	0.807413343492799	-2.73431591468824	0.00625100377266702	0.108831954311697	18.8624600702133	5.23937764753946	15.7788507978466	18.7808738311066	3.40027772396553	5.50430450199561	2.22357043891814	1.66808451524481
854	ENSMUSG00000030956	1076.50651581287	0.419742808204883	0.153553527094576	2.73352762484158	0.00626598668750789	0.108837623738222	878.990639271942	965.791946363108	729.979465858272	1105.62187683993	1290.97210919891	1207.27745410437	1298.56513632819	1134.85349853822
855	ENSMUSG00000040616	8.99033504886308	4.05511510349327	1.48330352918164	2.73384039322722	0.00626003807810903	0.108837623738222	0	1.74645921584649	0.83046583146561	0.816559731787244	18.1348145278161	1.83476816733187	0.741190146306047	47.8184227703512
856	ENSMUSG00000036578	27.4706515950684	3.65132740947793	1.33631260106874	2.73239016571251	0.00628766319465525	0.109086549186712	0	6.11260725546271	0.83046583146561	8.16559731787244	74.8061099272416	7.33907266932749	0.741190146306047	121.770169612871
857	ENSMUSG00000040710	706.437315754546	-0.795350753850862	0.291178538837998	-2.73148823750836	0.00630489915443752	0.109257943223514	901.625591356198	859.257934196472	1293.86576542342	531.580385393496	510.041658594829	358.697176713381	584.799025435471	611.630988923097
858	ENSMUSG00000022265	643.240288856413	-0.291247122296837	0.106830682464039	-2.72624975877016	0.00640585057656067	0.110872236486169	697.911022597894	668.020650061281	719.183410049219	744.702475389966	597.315453509944	539.42184119557	630.01162436014	549.355833687291
859	ENSMUSG00000105692	33.0602440766371	3.39937915929381	1.24707480158204	2.7258823247662	0.00641298573440299	0.110872236486169	0	4.36614803961622	0.83046583146561	16.3311946357449	117.876294430805	0.917384083665936	78.566155508441	45.5943100833582
860	ENSMUSG00000020279	653.446330782517	-0.710708800492243	0.261155859602369	-2.72139710582927	0.0065006618891311	0.111774069229159	799.768306977046	865.370541451935	911.021017117774	667.945860601965	494.17369588299	468.783266753293	715.248491185336	305.2594662898
861	ENSMUSG00000036896	60.229720972375	2.01651588125804	0.740692108572327	2.72247517952478	0.00647949005144276	0.111774069229159	18.8624600702133	32.30949549316	24.9139749439683	18.7808738311066	107.675461258908	37.6127474303034	17.0473733650391	224.635381386301
862	ENSMUSG00000049922	777.527073185092	0.389625937327128	0.14318934425829	2.72105399564025	0.00650741312835096	0.111774069229159	637.551150373211	711.682130457444	679.321050138869	661.413382747667	920.341837286669	755.007100857065	801.226548156837	1053.67338546297
863	ENSMUSG00000068855	19.933926128108	-1.6637469104313	0.611371677561653	-2.72133461770237	0.00650189097308715	0.111774069229159	33.952428126384	51.5205468674714	19.100714123709	17.1477543675321	10.2008331718966	6.42168858566155	6.67071131675443	14.456732465455
864	ENSMUSG00000081642	206.830891839529	-1.05757546497837	0.388739470159113	-2.72052504610736	0.00651783340868976	0.111774069229159	279.164409039158	356.277680032683	219.242979506921	262.115673903705	126.943701694713	215.585259661495	138.602557359231	56.7148735183236
865	ENSMUSG00000096727	4390.23184689044	0.240451068544153	0.088372676962612	2.72087569154299	0.00651092403503958	0.111774069229159	3896.98425050608	4036.94047742916	3846.71773134871	4311.43538383665	4883.93223752248	5086.89474392761	4750.28764767546	4308.66230287735
866	ENSMUSG00000110316	5.79786499037191	3.75601113084375	1.38032274212401	2.72111080707407	0.00650629483745299	0.111774069229159	0	0.873229607923244	0.83046583146561	0.816559731787244	19.2682404358046	5.50430450199561	0.741190146306047	18.3489296676929
867	ENSMUSG00000036882	167.37862409022	0.787750438992152	0.289883803362361	2.71746965458242	0.00657831873894983	0.112681212909047	116.947252435323	122.252145109254	79.7247198206986	171.477543675321	230.085459321667	172.468207729196	189.744677454348	256.328987175953
868	ENSMUSG00000107035	67.655981057001	-0.819457016967002	0.301600773690438	-2.71702557967603	0.00658715165010735	0.11270252206883	79.2223322948961	104.787552950789	81.3856514836298	78.3897342515754	54.4044435834484	55.9604291036221	54.8480708266475	32.2496339613997
869	ENSMUSG00000064360	7.6837398552377	-4.18742145652843	1.54167497988449	-2.71615062264431	0.00660458627514716	0.11287078339725	22.634952084256	34.0559547090065	0.83046583146561	0.816559731787244	0	1.83476816733187	0.741190146306047	0.55602817174827
870	ENSMUSG00000082604	44.2607912012394	-1.02153459461906	0.37625720435482	-2.71499012589198	0.00662777465311396	0.113006982059007	60.3598722246827	65.4922205942433	46.5060865620742	64.5082188111923	30.6024995156897	29.3562906773099	40.0242679005266	17.2368733241964
871	ENSMUSG00000101972	8.30444312875714	3.63320705508656	1.33806167275494	2.7152762305837	0.00662205108515424	0.113006982059007	0	1.74645921584649	1.66093166293122	0.816559731787244	19.2682404358046	5.50430450199561	0.741190146306047	36.6978593353858
872	ENSMUSG00000110275	928.969563403988	-0.882129633522969	0.325011903464343	-2.71414561780734	0.00664469511717653	0.113165558698611	1203.42495247961	1524.65889543398	920.156141263896	1168.49697618755	627.917953025634	981.600969522551	693.012786796154	312.487832522528
873	ENSMUSG00000113340	87.2702818050864	-1.75518778477075	0.647105748585083	-2.71236623783443	0.00668047375027791	0.113644576936286	143.354696533621	186.871136095574	80.5551856521642	127.38331815881	31.7359254236782	89.9036401992617	31.129986144854	7.22836623272751
874	ENSMUSG00000034165	5354.45448469663	0.253835553604575	0.093628858547663	2.71108243272407	0.00670639513616484	0.113955004767945	4723.16000158142	4669.15871356558	4793.4487792195	5344.38344454751	5985.62222008731	6359.30646797227	5551.51419583229	5409.04205476717
875	ENSMUSG00000046027	197.9150618711	0.864149872030919	0.318906451126536	2.70972841401707	0.00673383214040861	0.114290446991095	128.264728477451	107.407241774559	103.808228933201	220.471127582556	276.555921549196	244.024166255139	187.52110701543	315.267973381269
876	ENSMUSG00000044337	27.8864465377493	-1.29159722058556	0.477068633742073	-2.70736143446367	0.00678203760049586	0.11497721507416	41.4974121544694	47.1543988278552	44.0146890676773	25.3133516854046	17.0013886198276	25.6867543426462	11.8590423408968	10.5645352632171
877	ENSMUSG00000021193	723.462300532091	-0.306349925951399	0.113335241021333	-2.70304208285695	0.00687080468046934	0.11634928199504	788.450830934918	806.864157721077	759.045769959568	843.506202936223	665.321007989255	610.977799721513	724.142772941008	589.389862053166
878	ENSMUSG00000024098	353.789600939791	-0.685360354032711	0.253704955675602	-2.70140704271084	0.00690467784833896	0.116789716088476	430.064089600864	324.841414147447	652.74614353197	337.239169228132	275.422495641208	261.454463844792	268.310832962789	280.238198561128
879	ENSMUSG00000017830	241.331785148078	0.655107828979636	0.242702416873745	2.69922251874577	0.00695016878717743	0.117291996202695	181.079616674048	204.335728254039	162.77130296726	200.057134287875	304.891569248909	345.853799542058	340.947467300782	190.717662909657
880	ENSMUSG00000082284	63.3474376371783	-0.962524943731263	0.356589089124864	-2.69925517377292	0.00694948679542349	0.117291996202695	86.7673163229814	103.041093734943	52.3193473823334	93.0878094237458	44.2036104115518	32.1084429283078	58.5540215581777	36.6978593353858
881	ENSMUSG00000028033	15.4667214145604	3.59838964442758	1.33418410895186	2.69707128145492	0.00699522946379211	0.117918448089417	0	5.23937764753946	2.49139749439683	0.816559731787244	48.7373140435059	7.33907266932749	58.5540215581777	0.55602817174827
882	ENSMUSG00000004071	1302.18868109558	-0.446334768628119	0.165734773743364	-2.69306650950184	0.00707981443237948	0.118727226696233	1463.72690144856	1602.37633053915	1794.63666179718	1146.44986342929	1130.02563026454	981.600969522551	1222.22255125867	1076.47054050465
883	ENSMUSG00000016386	9.33533376296482	3.56130446902034	1.32219459683703	2.69347982327241	0.00707104251372659	0.118727226696233	0	0.873229607923244	3.32186332586244	0.816559731787244	27.2022217917242	33.9432110956396	0.741190146306047	7.78439440447578
884	ENSMUSG00000066170	48.7141180117136	3.73312474216037	1.38555213351861	2.69432282759373	0.00705318134982912	0.118727226696233	0	24.4504290218508	0.83046583146561	0.816559731787244	142.811664406552	175.220359980194	44.4714087783628	1.11205634349654
885	ENSMUSG00000083878	70.7035757043649	-1.8081194287225	0.671253085912661	-2.69364784560225	0.00706747930140369	0.118727226696233	120.719744449365	155.434870210337	58.9630740340583	104.519645668767	24.9353699757472	67.8864221912792	28.1652255596298	5.00425354573443
886	ENSMUSG00000117297	31.5468389022824	3.72527582716678	1.38336542746323	2.6929080004537	0.00708318112267606	0.118727226696233	0	0.873229607923244	14.948384966381	0.816559731787244	80.4732394671841	1.83476816733187	144.532078529679	8.89645074797232
887	ENSMUSG00000024065	1672.82181483338	-0.281880116841631	0.104725665355695	-2.6916049268748	0.00711091258799816	0.118923606806712	1799.47869069835	1871.33104977951	1990.62659802307	1680.47992801815	1548.2597903123	1342.13291440326	1539.45193387766	1610.81361355474
888	ENSMUSG00000043773	14.3676222201495	3.64317409447071	1.35350246984894	2.69166416436412	0.00710964980881661	0.118923606806712	0	5.23937764753946	1.66093166293122	0.816559731787244	35.1362031476438	0.917384083665936	4.44714087783628	66.7233806097924
889	ENSMUSG00000002980	5.42819691306189	3.27148435778081	1.21625355072463	2.68980456898291	0.00714938741651671	0.11916448094578	0	0.873229607923244	0.83046583146561	1.63311946357449	11.3342590798851	15.5955294223209	1.48238029261209	11.6765916067137
890	ENSMUSG00000066152	74.9396584386017	4.74010933732373	1.76190570799348	2.69033088196414	0.00713812047855881	0.11916448094578	0	1.74645921584649	17.4397824607778	1.63311946357449	219.884626149771	0.917384083665936	3.70595073153024	354.189945403648
891	ENSMUSG00000072872	645.257831539636	-0.705376567194428	0.262221062966864	-2.69000727559236	0.00714504612719542	0.11916448094578	788.450830934918	819.089372232003	1082.09697839969	509.53327263524	493.040269975001	468.783266753293	626.30567362861	374.762987758334
892	ENSMUSG00000045087	9.09783410825425	-3.34186958208857	1.2427231916772	-2.6891504113465	0.0071634134134313	0.11926440874761	18.8624600702133	0.873229607923244	10.7960558090529	35.9286281986387	1.13342590798851	0	2.96476058522419	2.22411268699308
893	ENSMUSG00000028873	328.723238718732	0.818333250921777	0.304509208753833	2.68738424782195	0.00720140572499137	0.119762683563098	211.25955278639	174.645921584649	219.242979506921	344.588206814217	442.036104115518	365.118865299042	286.84058662044	586.053693022677
894	ENSMUSG00000061758	194.484490294084	0.63658787733818	0.237045847598719	2.68550528847829	0.00724202286631902	0.120169029706932	147.127188547664	134.47735962018	155.297110484069	170.660983943534	245.953422033506	238.519861753143	298.699628961337	165.140367009236
895	ENSMUSG00000076760	11.0029634800337	2.29828424358156	0.855797991131782	2.68554526581923	0.007241156546855	0.120169029706932	0	3.49291843169298	3.32186332586244	6.53247785429795	13.6011108958621	8.25645675299342	15.564993072427	37.2538875071341
896	ENSMUSG00000037370	413.16165567997	-0.464722156915935	0.173232522536624	-2.68264959784145	0.00730414758102967	0.121064615765482	467.789009741291	478.529825141938	549.768380430234	418.895142406856	360.429438740346	324.753965617741	416.548862223999	288.578621137352
897	ENSMUSG00000024422	1996.93204165865	0.596276529550029	0.222310046174809	2.68218436282974	0.00731431380606127	0.121097964697677	1493.9068375609	1546.48963563206	1133.58585995056	2183.48072279909	2572.87681113391	2738.39148974282	1864.09321795971	2442.63175849015
898	ENSMUSG00000051451	2133.73221469954	-0.467311353043044	0.174350954179535	-2.6802913424944	0.00735581076947169	0.121649382781096	2455.89230114178	2396.14204414138	2417.48603539639	2635.03825447744	1802.14719370173	1557.71817406476	2374.77322876458	1430.6604859083
899	ENSMUSG00000073802	58.215811832826	3.12387130526748	1.16588384114614	2.6794018366328	0.00737538249747717	0.121837380945532	0	6.11260725546271	0.83046583146561	39.1948671257877	225.551755689713	146.78145338655	28.9064157059358	18.3489296676929
900	ENSMUSG00000067942	106.462758484965	4.52041201798976	1.68824345238097	2.67758302963624	0.00741554704523531	0.1223647657431	0	0.873229607923244	16.6093166293122	17.1477543675321	319.626106052759	0.917384083665936	20.0121339502633	476.516143188268
901	ENSMUSG00000025509	3324.04187760095	0.302615121192821	0.113092407209216	2.67582173428316	0.00745462843688348	0.122873126433026	2863.32143865839	3380.27181227088	2792.85659121885	2865.30809884144	3794.70993994553	3884.20421024157	3194.52953057906	3817.13339905187
902	ENSMUSG00000020396	183.500728229996	0.923202791372875	0.345267828488552	2.67387435259838	0.00749805384089228	0.123451882030035	116.947252435323	64.61899098632	137.857328023291	186.175618847492	262.954810653334	235.767709502145	177.885635113451	285.798480278611
903	ENSMUSG00000077711	16.7211662762873	-3.96875953888052	1.48468775523159	-2.67312741342133	0.00751477022066426	0.123590091414269	60.3598722246827	0.873229607923244	63.945869022852	0.816559731787244	0	0.917384083665936	5.18833102414233	1.66808451524481
904	ENSMUSG00000022096	7.46873397432453	3.78273942140386	1.41554609687571	2.67228275345667	0.00753371383188866	0.12376458420064	0	0.873229607923244	1.66093166293122	0.816559731787244	14.7345368038506	3.66953633466374	0.741190146306047	37.2538875071341
905	ENSMUSG00000037134	306.569661701393	0.665337897878196	0.249056808146107	2.67143027661336	0.00755287615973533	0.12380547886118	222.577028828518	245.377519826431	173.567358776313	305.393339688429	404.633049151898	273.380456932449	459.537890709749	368.090649697355
906	ENSMUSG00000112239	37.9765355746855	-2.1088908479613	0.789326364992524	-2.67176030282642	0.00754545251557006	0.12380547886118	71.6773482668107	75.097746281399	24.9139749439683	75.1234953244264	10.2008331718966	8.25645675299342	36.3183171689963	2.22411268699308
907	ENSMUSG00000039994	462.244083349448	0.700683599298212	0.26242056988847	2.67007879601819	0.00758334486881259	0.124167866203678	328.206805221712	311.742970028598	233.360898641837	533.21350485707	615.45026803776	557.769522868889	612.223060848795	505.985636290926
908	ENSMUSG00000032114	413.570303742554	0.472609434643507	0.177116683145936	2.66835075188315	0.00762246358959581	0.124670932565074	324.43431320767	362.390287288146	285.68024602417	410.729545088984	507.774806778852	402.731612729346	472.138123196952	542.683495626312
909	ENSMUSG00000020092	5.70665440605912	3.0174993304224	1.13115052062327	2.66763730856946	0.00763866690198771	0.124675334547477	0	0.873229607923244	2.49139749439683	0.816559731787244	20.4016663437932	5.50430450199561	11.1178521945907	4.44822537398616
910	ENSMUSG00000060240	20.7349200666795	3.50509889413903	1.31395237120006	2.66759965655206	0.00763952288992012	0.124675334547477	0	0.873229607923244	0.83046583146561	10.6152765132342	58.9381472154024	63.2995017729496	0.741190146306047	30.5815494461549
911	ENSMUSG00000015852	7.43601839832797	3.21075505723628	1.20579316747289	2.66277429981246	0.00774993763670494	0.126199916494194	0	0.873229607923244	0.83046583146561	3.26623892714897	22.6685181597702	2.75215225099781	5.18833102414233	23.9092113851756
912	ENSMUSG00000017466	680.690662413681	-0.472735847558428	0.17751413177526	-2.66308852614016	0.0077427041560955	0.126199916494194	792.223322948961	884.581592826246	648.593814374642	840.239964009074	572.380083534197	577.95197270954	448.420038515159	681.134510391631
913	ENSMUSG00000027514	1851.50944553729	0.293485399392481	0.110312219255973	2.66049764361522	0.00780252732201268	0.126909765788508	1754.20878652984	1556.96839092714	1551.31017317776	1799.69764885909	1934.75802493638	2248.50838906521	1851.49298547251	2115.13116533042
914	ENSMUSG00000029560	22.2212450917286	3.7719482000907	1.41796597176185	2.66011193160298	0.0078114686928261	0.126909765788508	0	9.60552568715568	0.83046583146561	0.816559731787244	54.4044435834484	1.83476816733187	2.96476058522419	107.313437147416
915	ENSMUSG00000093826	82.5773933523556	-0.845273174703832	0.317798130537226	-2.65978019843896	0.00781916609632249	0.126909765788508	94.3123003510668	133.604130012256	106.299626427598	88.1884510330223	64.605276755345	77.0602630279386	59.2952117044838	37.2538875071341
916	ENSMUSG00000044595	41.0792643803933	3.47863651157973	1.31007163205896	2.65530252426927	0.00792373118130842	0.128326425053011	0	0.873229607923244	22.4225774495715	2.44967919536173	134.877683050633	27.5215225099781	1.48238029261209	139.007042937068
917	ENSMUSG00000083061	396.167454756864	-0.895539358264346	0.337222118211036	-2.65563647786564	0.00791588951312516	0.128326425053011	516.831405923846	646.1899098632	436.825027350911	460.539688728006	268.621940193277	394.475155976352	320.194143204212	125.662366815109
918	ENSMUSG00000102211	5.9061113939492	3.79497858038983	1.43005918464016	2.65372134324967	0.00796095391895243	0.128788808987323	0	0.873229607923244	0.83046583146561	0.816559731787244	13.6011108958621	0.917384083665936	2.96476058522419	27.2453804156652
919	ENSMUSG00000034617	302.530179719035	-0.981143259685338	0.370023496731692	-2.65157015257541	0.00801184673877209	0.129471094578351	418.746613558736	337.939858266295	474.195989766863	375.617476622132	196.082682082012	164.211750976202	355.030080080597	98.4169863994438
920	ENSMUSG00000089988	340.411714197262	-0.875156277969944	0.330157497385011	-2.65072362403264	0.00803195363466044	0.129654938509068	433.836581614907	549.26142338372	339.660525069435	438.49257596975	234.619162953621	363.284097131711	242.369177842078	121.770169612871
921	ENSMUSG00000029556	7.59600440645665	4.62954235530328	1.74700042967831	2.64999497232851	0.00804929686800967	0.129793819529654	0	1.74645921584649	0	0	14.7345368038506	0.917384083665936	2.22357043891814	41.146084709372
922	ENSMUSG00000033467	2385.45488562606	-0.493334958305926	0.186450849281025	-2.6459249727651	0.00814678834509806	0.131081206623024	2784.09910636349	3305.17406598948	2065.36852285497	3002.4901337817	1984.62876488788	2315.47742717282	1580.21739192449	2046.18367203363
923	ENSMUSG00000072571	13.6044522689338	3.73388456361078	1.41106734013742	2.64614200711864	0.00814156301644251	0.131081206623024	0	5.23937764753946	0.83046583146561	0.816559731787244	30.6024995156897	0.917384083665936	3.70595073153024	66.7233806097924
924	ENSMUSG00000035314	555.460192977817	0.758167957332451	0.286647731275737	2.64494665266735	0.00817037970364596	0.131292224568966	381.02169341831	420.896671019004	225.05624032718	622.21851562188	759.395358352301	691.707599084115	672.259462699585	671.126003300162
925	ENSMUSG00000038037	957.978222154086	-0.599008310260312	0.226498280631771	-2.64464837697443	0.00817758452133148	0.131292224568966	1120.43012817067	1370.97048443949	1217.46290892858	905.564742552053	770.729617432186	883.440872570296	895.357696737705	499.869326401695
926	ENSMUSG00000026437	5.51956394582893	4.17614216348554	1.58056623526206	2.64218105531852	0.00823740080803778	0.131967248543872	0	0.873229607923244	0.83046583146561	0	11.3342590798851	1.83476816733187	1.48238029261209	27.8014085874135
927	ENSMUSG00000035413	8.99082983779814	4.15166278466206	1.57124970573882	2.64226797911151	0.00823528684322667	0.131967248543872	3.77249201404267	0.873229607923244	0	0.816559731787244	15.8679627118391	0	8.89428175567257	41.7021128811203
928	ENSMUSG00000023057	9.66809702820402	5.00603121778759	1.89497336711815	2.64174225593508	0.00824807971328905	0.131995939463422	0	0.873229607923244	0	0.816559731787244	21.5350922517817	0	0.741190146306047	53.3787044878339
929	ENSMUSG00000030577	11.9308459584117	3.375939522522	1.27825332216434	2.64105671699399	0.00826478822787747	0.13212095798946	0	0.873229607923244	5.81326082025927	0.816559731787244	29.4690736077012	9.17384083665936	1.48238029261209	47.8184227703512
930	ENSMUSG00000024426	76.4940581389358	4.9040602019004	1.85850854075892	2.63870737978844	0.00832227816537946	0.132896938746291	0	0.873229607923244	12.4569874719842	5.71591812251071	187.015274818104	0.917384083665936	0.741190146306047	404.232480860992
931	ENSMUSG00000029050	3511.35091666458	-0.354163949843017	0.134316547095456	-2.63678569395712	0.0083695688949721	0.13350855817318	3542.37000118607	3774.97159505218	4475.38036576817	3958.68157970456	3421.81281621731	2924.620458727	3394.6508700817	2598.31964657967
932	ENSMUSG00000078180	698.610324418505	-0.798546922790682	0.30289996826403	-2.63633874697078	0.00838060220095143	0.133541119405933	875.218147257899	1058.35428480297	749.080179981981	864.736755962691	496.440547698967	730.237730598085	561.822130899984	252.992818145463
933	ENSMUSG00000100201	34.9228194394157	3.75426468311275	1.42499290847593	2.63458481848028	0.00842402538130599	0.13408917571037	0	0.873229607923244	9.96558997758732	7.34903758608519	83.8735171911496	0.917384083665936	174.179684381921	2.22411268699308
934	ENSMUSG00000029381	14.3330761410116	3.22471252008011	1.22434002960014	2.63383736716774	0.00844259160341724	0.134240822165256	0	4.36614803961622	0	5.71591812251071	17.0013886198276	8.25645675299342	8.15309160936652	71.1716059837786
935	ENSMUSG00000024589	14.87173782582	3.91963935425684	1.48859504295741	2.63311326529049	0.00846061272972344	0.134383486255746	0	0.873229607923244	3.32186332586244	2.44967919536173	30.6024995156897	0.917384083665936	0.741190146306047	80.0680567317509
936	ENSMUSG00000098915	114.919553316932	-2.1163271792116	0.804179618739369	-2.63165980571498	0.00849688964662302	0.134776689978157	215.032044800432	289.912229830517	68.9286640116457	173.110663138896	24.9353699757472	80.7297993626023	64.4835427286261	2.22411268699308
937	ENSMUSG00000112605	94.0567266329109	-1.50782524661275	0.573013690529587	-2.63139480178772	0.00850351885459116	0.134776689978157	147.127188547664	191.23728413519	97.1645022814764	120.850840304512	41.9367585955748	77.9776471116045	66.7071131675443	9.45247891972059
938	ENSMUSG00000000732	1027.62546276976	0.424616413209527	0.161449013017341	2.63003412206626	0.00853762983924631	0.135040444512971	833.72073510343	953.566731852182	749.910645813446	969.256401631458	1232.03396198351	1066.91768930348	1414.19079915194	1001.40673731863
939	ENSMUSG00000021749	99.5393588545802	2.82600967935084	1.07474447961154	2.62947122126394	0.00855177698069881	0.135040444512971	15.0899680561707	47.1543988278552	19.9311799551746	15.5146349039576	191.548978450058	0.917384083665936	51.8833102414233	454.275016318337
940	ENSMUSG00000027430	394.558307814466	-0.385528019596856	0.146648764348428	-2.62892102302933	0.00856562512498945	0.135040444512971	437.60907362895	516.078698282637	396.962667440562	435.226337042601	354.762309200403	378.879626554031	308.335100863316	328.612649503228
941	ENSMUSG00000031708	2371.31438044544	0.226896317367698	0.0862933969038329	2.62935897193334	0.00855460059953772	0.135040444512971	2116.36801987794	2348.98764531353	2093.6043611248	2174.49856574943	2629.54810653334	2720.0438080695	2374.77322876458	2512.69130813043
942	ENSMUSG00000067106	60.4606864580527	-1.05826421123297	0.40254344202953	-2.62894411072118	0.00856504361952977	0.135040444512971	79.2223322948961	105.660782558712	45.6756207306086	95.5374886191075	39.6699067795978	49.5387405179605	44.4714087783628	23.9092113851756
943	ENSMUSG00000028536	6.58312043946749	5.87570723369266	2.23760940441167	2.62588601125295	0.00864237539279453	0.136105956477616	0	0	0	0	11.3342590798851	0	2.96476058522419	38.3659438506306
944	ENSMUSG00000031778	24.2403219256746	4.08439978965216	1.55581320838743	2.62525074837587	0.00865851768996998	0.136215726921339	0	0.873229607923244	8.3046583146561	0.816559731787244	53.2710176754599	0.917384083665936	0.741190146306047	128.998535845599
945	ENSMUSG00000033335	7953.00856973911	0.383748944401194	0.146241288072421	2.62408071933253	0.0086883191601405	0.13653992364788	6598.08853256063	7134.2858967329	5726.89237378685	8141.91708565061	9449.3717949002	9297.68768795426	9757.76827611911	7518.05691020836
946	ENSMUSG00000102478	17.4287065248889	-1.36161115912067	0.519436593298538	-2.62132313488763	0.00875891972780833	0.137503929046175	26.4074440982987	24.4504290218508	22.4225774495715	26.946471148979	10.2008331718966	9.17384083665936	14.8238029261209	5.00425354573443
947	ENSMUSG00000073607	14.2856158126653	-1.55815633188421	0.594710203356219	-2.6200262297348	0.00879230040538326	0.137882210475551	22.634952084256	34.0559547090065	11.6265216405185	17.1477543675321	7.93398135591956	5.50430450199561	8.15309160936652	7.22836623272751
948	ENSMUSG00000034206	56.208780602147	0.804431343044732	0.307078578747383	2.6196270229142	0.00880259833163569	0.137898088421014	37.7249201404267	30.5630362773135	52.3193473823334	42.4611060529367	66.872128571322	61.4647336056177	72.6366343379926	85.6283384492336
949	ENSMUSG00000024174	268.153318572403	0.675145707048954	0.25776489079165	2.61923066782074	0.00881283335454936	0.13791294852309	192.397092716176	163.293936681647	223.395308664249	245.78447926796	357.02916101638	238.519861753143	281.652255596298	443.154452883371
950	ENSMUSG00000038260	393.172259271235	0.766659100402106	0.292867354758128	2.61776906147587	0.00885066817082414	0.13835923474201	267.84693299703	330.080791794986	246.648351945286	318.458295397025	532.710176754599	478.874491673618	271.275593548013	699.483440059324
951	ENSMUSG00000090516	94.1335580363882	-1.00644136677075	0.384555766642151	-2.6171532299691	0.00886665285002079	0.138463366430766	128.264728477451	164.16716628957	93.842638955614	115.951481913789	61.2049990313795	86.234103864598	73.3778244842987	30.0255212744066
952	ENSMUSG00000082088	34.3134140825841	-1.01725253734753	0.388863804453644	-2.61596097578888	0.00889767261311859	0.138781181087838	49.0423961825547	47.1543988278552	37.3709624159525	49.8101436390219	23.8019440677587	31.1910588446418	22.2357043891814	13.9007042937068
953	ENSMUSG00000101795	860.906679410489	-0.694743672499952	0.265610003332911	-2.61565326524683	0.00890569426817787	0.138781181087838	1048.75277990386	1271.42230913624	940.087321219071	995.38631304865	652.853323001381	890.779945239624	720.436822209478	367.534621525607
954	ENSMUSG00000010057	878.420056700294	0.339264054241454	0.130010754742477	2.6095076127622	0.00906726285483708	0.141003058279775	739.408434752363	731.766411439678	833.787694791473	793.696059297201	1018.94989128167	977.014049104221	825.685822984937	1107.05208995081
955	ENSMUSG00000098274	24.3868667406958	-3.82575215684698	1.4659801104505	-2.60968899207732	0.00906245717985542	0.141003058279775	98.0847923651094	79.4638943210152	3.32186332586244	1.63311946357449	0	0.917384083665936	11.1178521945907	0.55602817174827
956	ENSMUSG00000028848	276.055924715736	0.531277741637341	0.203736626528039	2.60766927719903	0.00911609840248428	0.141614202275412	211.25955278639	209.575105901579	205.955526203471	274.364069880514	343.428050120518	313.74535661375	256.451790621892	393.667945597775
957	ENSMUSG00000034412	2046.33821106834	-0.369364763063155	0.141734916286238	-2.60602519648166	0.00915997230706028	0.142147072865363	2221.99779627113	2635.40695671235	2525.44659348692	1841.34219518023	1850.88450774523	1868.71137842751	1809.98633727937	1616.92992344397
958	ENSMUSG00000023043	649.105088204748	0.929071888288176	0.356580170953091	2.60550631798984	0.00917385816430089	0.142213953651391	392.339169460438	559.740178678799	287.341177687101	547.095020297453	922.608689102646	816.471834462683	403.948629736796	1263.29600621207
959	ENSMUSG00000024339	6634.09043941817	0.242034120377852	0.0929207130082537	2.60473808844271	0.00919445147955265	0.142384566134344	5843.5901297521	6247.95784469081	5526.75010840364	6688.44076306931	7456.8090486564	7548.23624040332	6907.89216357236	6853.04721679743
960	ENSMUSG00000025504	17.0457268028411	4.73598758189582	1.81905322098241	2.60354536484539	0.0092265056286502	0.142435379512562	0	2.61968882376973	0	1.63311946357449	37.4030549636208	0	0.741190146306047	93.9687610254577
961	ENSMUSG00000067199	110.858143256286	-1.22481852917694	0.470427294807186	-2.60362981208171	0.00922423285399358	0.142435379512562	162.217156603835	297.771296301826	84.7075148094923	76.7566147880009	62.338424939368	58.7125813546199	83.7544865325834	60.6070707205614
962	ENSMUSG00000099471	1126.32251814802	-0.842325481409003	0.32349518049161	-2.60382698786713	0.00921892809941378	0.142435379512562	1433.54696533621	1743.83952702272	1181.75287817556	1424.08017223695	768.462765616209	1222.87298352669	865.710090885463	370.314762384348
963	ENSMUSG00000063870	8351.82878222845	0.39585657509658	0.152125043161846	2.60217888434995	0.00926335200242322	0.142855701545158	6948.9302898666	5777.28708602018	9222.3230584256	6900.746293334	9854.00484405209	9599.50705148035	9178.89877185409	9332.93286279471
964	ENSMUSG00000049600	225.604192897455	0.976874261603734	0.375622340831151	2.60068200267901	0.00930386522267261	0.143331641516505	135.809712505536	179.012069624265	83.8770489780266	208.222731605747	334.36064285661	228.428636832818	191.968247893266	443.154452883371
965	ENSMUSG00000082536	3389.81257701528	-0.599191327409473	0.230467189397219	-2.59989861887344	0.00932513052389012	0.143510376590976	3614.04734945288	4920.64884064748	3930.59478032673	3865.59377028081	2993.37782299765	3225.52243816943	2968.46653595572	1600.24907829152
966	ENSMUSG00000037020	194.65810907333	0.664202552018186	0.255559589582738	2.5990124381662	0.009349238559234	0.143583807490366	139.582204519579	134.47735962018	171.906427113381	155.146349039576	250.48712566546	226.593868665486	161.579451894718	317.492086068262
967	ENSMUSG00000118038	21.9463255329015	3.58341573252448	1.37873801671234	2.59905485239994	0.00934808343868437	0.143583807490366	0	0.873229607923244	10.7960558090529	0.816559731787244	56.6712953994254	88.0688720319298	17.7885635113451	0.55602817174827
968	ENSMUSG00000028194	9.63456869565058	4.52654338186619	1.74361701219833	2.59606516235992	0.00942981798755762	0.144522422015705	0	0.873229607923244	1.66093166293122	0	21.5350922517817	0	2.96476058522419	50.0425354573443
969	ENSMUSG00000093392	91.4113826949257	-1.72930159792315	0.666109485525389	-2.5961221623487	0.00942825373428642	0.144522422015705	154.672172575749	227.039698060043	62.2849373599208	117.584601377363	32.8693513316667	84.3993356972661	45.2125989246689	7.22836623272751
970	ENSMUSG00000024039	6.58980266108177	5.13517339362687	1.97854323265576	2.59543148154211	0.00944722371740575	0.144555419440556	0	0	0	0.816559731787244	10.2008331718966	0	4.44714087783628	37.2538875071341
971	ENSMUSG00000025993	7.75760413847853	4.68250170717727	1.80423883500367	2.59527819506653	0.00945143844029221	0.144555419440556	0	0.873229607923244	0	0.816559731787244	17.0013886198276	0	2.22357043891814	41.146084709372
972	ENSMUSG00000050538	7.85342862365267	3.8563531549431	1.48748954939292	2.5925245367384	0.00952743848411453	0.145567889843194	0	0.873229607923244	0.83046583146561	1.63311946357449	20.4016663437932	0.917384083665936	37.0595073153024	1.11205634349654
973	ENSMUSG00000033542	22.6258940973566	2.27422799601184	0.87744079346052	2.59188769539943	0.00954509249528012	0.145687737561567	3.77249201404267	11.3519849030022	10.7960558090529	4.08279865893622	40.8033326875863	7.33907266932749	15.564993072427	87.2964229644784
974	ENSMUSG00000036887	80.504201979035	1.40303640245496	0.541421552144748	2.59139370587866	0.00955880656439834	0.145747265182628	37.7249201404267	59.3796133387806	32.3881674271588	46.5439047118729	123.543423970747	81.6471834462683	39.2830777542205	223.523325042805
975	ENSMUSG00000094568	66.5330955727538	-1.22735942884367	0.47455662436722	-2.5863287241649	0.00970043675281492	0.147755062785697	98.0847923651094	106.534012166636	76.4028564948361	91.4546899601713	37.4030549636208	66.0516540239474	42.9890284857508	13.3446761219585
976	ENSMUSG00000039607	15.6910071062751	4.01118538182017	1.55286899212103	2.58308035138327	0.00979225139983714	0.149000743380104	0	0.873229607923244	0.83046583146561	4.89935839072346	37.4030549636208	0.917384083665936	80.0485358010531	0.55602817174827
977	ENSMUSG00000032513	41.5114227251148	4.03763233582818	1.56357667958482	2.5823052930799	0.00981427238652377	0.149182967463935	0	15.7181329426184	0.83046583146561	1.63311946357449	105.408609442931	0.917384083665936	0.741190146306047	206.842479890356
978	ENSMUSG00000020186	89.712997190278	1.45519501031869	0.563693486815096	2.58153596654209	0.00983617415144729	0.149363008510372	37.7249201404267	41.0417915723925	54.8107448767303	57.1591812251071	143.945090314541	61.4647336056177	49.6597398025052	271.897775984904
979	ENSMUSG00000020235	1606.15090908107	0.475878172652447	0.184510388083276	2.57914027278326	0.00990465579500564	0.150095962460846	1260.01233269025	1473.13834856651	1089.57117088288	1549.0138112004	1988.02904261184	1791.65111539957	1443.09721485787	2254.69423643924
980	ENSMUSG00000039193	12.2075402271722	4.00324122021094	1.55201811489458	2.57937789629656	0.00989784432816305	0.150095962460846	0	0.873229607923244	3.32186332586244	0.816559731787244	28.3356476997127	0	3.70595073153024	60.6070707205614
981	ENSMUSG00000026626	4427.3409239042	-0.300415693618138	0.116532785179981	-2.57795000054411	0.00993883778176091	0.150460428029492	4791.06485783419	4422.03473452331	5691.18234303383	4641.32551547869	4039.52993607104	3623.66713048045	3875.68327503432	4334.23959877777
982	ENSMUSG00000105201	12.8652693309645	2.91470825593651	1.13085124644098	2.57744620710258	0.00995333724014136	0.150526488139857	0	0.873229607923244	9.13512414612171	0.816559731787244	36.2696290556323	32.1084429283078	19.2709438039572	4.44822537398616
983	ENSMUSG00000021403	6.06179720699904	3.84749729117421	1.49350804167017	2.57614768975171	0.00999079620937314	0.150939282304578	0	0	1.66093166293122	0.816559731787244	13.6011108958621	1.83476816733187	2.22357043891814	28.3574367591618
984	ENSMUSG00000087543	15.6319408876434	2.9049555327461	1.12785035465805	2.57565688634894	0.0100049873241816	0.151000067836809	0	4.36614803961622	4.15232915732805	4.89935839072346	36.2696290556323	42.199667848633	32.6123664374661	0.55602817174827
985	ENSMUSG00000029185	30.3269051356688	1.8484575765492	0.71789746004963	2.57482116794425	0.0100291926457286	0.151211715717477	11.317476042128	25.3236586297741	13.2874533034498	2.44967919536173	55.5378694914369	40.3648996813012	21.4945142428754	72.8396904990234
986	ENSMUSG00000032846	885.631037026959	-0.544277598610536	0.211467741989265	-2.57380909963169	0.0100585754916965	0.15150091747179	1033.66281184769	884.581592826246	1386.87793854757	897.399145234181	725.392581112646	604.556111135852	915.369830687968	637.208284823518
987	ENSMUSG00000115388	6.35441024010873	5.08185390947864	1.97473997626031	2.57342939858971	0.0100696189127721	0.151513587105956	0	0.873229607923244	0	0	5.66712953994254	0	8.15309160936652	36.1418311636376
988	ENSMUSG00000021194	9.16945411066498	4.44356564383064	1.7275967129755	2.57210818384653	0.0101081300039332	0.151939107984223	0	1.74645921584649	0	0.816559731787244	19.2682404358046	0	3.70595073153024	47.8184227703512
989	ENSMUSG00000086742	57.2710467860664	3.70483319011261	1.4417200689077	2.5697313022212	0.0101777422479315	0.15283078880084	0	1.74645921584649	18.2702482922434	11.4318362450214	184.748423002127	2.75215225099781	238.663227110547	0.55602817174827
990	ENSMUSG00000031379	5.14706609375051	3.2015376758189	1.24622734711522	2.56898364751011	0.0101997270437703	0.153006208411144	0	0.873229607923244	0.83046583146561	1.63311946357449	12.4676849878736	1.83476816733187	5.18833102414233	18.3489296676929
991	ENSMUSG00000020469	12.259616276976	4.26325385953937	1.66120324411749	2.56636499756189	0.0102770622042096	0.153391608838912	0	0.873229607923244	0	3.26623892714897	28.3356476997127	0.917384083665936	0.741190146306047	63.9432397510511
992	ENSMUSG00000041607	3237.68517646974	0.322673223681881	0.125698580094493	2.56703952772828	0.0102570919295791	0.153391608838912	2753.91917025115	2757.6591018216	2642.54227572357	3348.71146005949	3759.57373679788	3528.25918577919	3974.26156449303	3136.55491683199
993	ENSMUSG00000046805	37.0463755824653	1.83302425592353	0.714163297526526	2.56667384374432	0.0102679141512736	0.153391608838912	15.0899680561707	20.9575105901579	14.1179191349154	14.6980751721704	63.4718508473565	24.7693702589803	14.8238029261209	128.44250767385
994	ENSMUSG00000049313	5562.03901578615	-0.275174951948974	0.107208837167445	-2.56671893119399	0.010266579263258	0.153391608838912	5915.26747801891	5901.28569034528	6691.06320411842	5852.28359771918	5175.22269587553	4533.71214147705	5687.89318275261	4739.58413598225
995	ENSMUSG00000078994	270.46218651912	0.371900549619542	0.144887895090072	2.56681587780914	0.0102637095225992	0.153391608838912	218.804536814475	219.180631588734	262.427202743133	239.252001413662	310.558698788851	292.645522689434	283.875826035216	336.953072079452
996	ENSMUSG00000041115	8.10403956773396	3.91360961327997	1.52690685246881	2.56309650254839	0.0103743208749193	0.154687790475327	0	0.873229607923244	0.83046583146561	1.63311946357449	18.1348145278161	0.917384083665936	0.741190146306047	41.7021128811203
997	ENSMUSG00000027454	59.301308647275	0.808469887151064	0.315530281155135	2.56225768313364	0.0103994128308545	0.154906399148466	41.4974121544694	41.9150211803157	31.5577015956932	57.1591812251071	77.0729617432186	69.7211903586111	63.7423525823201	91.7446483384646
998	ENSMUSG00000028862	6.65182068678262	3.28863120288831	1.28411796027759	2.56100397675102	0.0104370161494229	0.155308980585663	0	1.74645921584649	1.66093166293122	0.816559731787244	13.6011108958621	0.917384083665936	6.67071131675443	27.8014085874135
999	ENSMUSG00000049858	250.855144286346	0.401517863142048	0.156802491173926	2.5606599750809	0.0104473551683441	0.155308980585663	207.487060772347	220.927090804581	184.363414585365	249.867277926897	299.224439708966	266.958768346787	290.546537351971	287.466564793856
1000	ENSMUSG00000047604	670.059496343091	-0.453014872503967	0.177079980175901	-2.55825007464971	0.0105200409426835	0.156233128039793	754.498402808534	910.778481063943	764.028564948361	666.312741138391	590.514898062013	571.530284123878	664.106371090218	438.706227509385
1001	ENSMUSG00000062410	7.57660895986792	5.26598361803421	2.06141821742114	2.55454403843487	0.0106326978563983	0.157748447417954	3.77249201404267	0	0	0	6.80055544793105	0	11.1178521945907	38.9219720223789
1002	ENSMUSG00000030760	42.3670923019554	3.86927715768679	1.51592724036046	2.55241614153378	0.0106978658729188	0.158556892294129	0	0.873229607923244	14.1179191349154	5.71591812251071	98.6080539950002	0.917384083665936	0.741190146306047	217.963043325322
1003	ENSMUSG00000074695	5452.52536533535	-0.739942923149012	0.290035218825713	-2.55121749056847	0.0107347313839582	0.158944661797769	4406.27067240184	9929.49387169521	6779.09258225378	6162.57629579833	5991.28934962726	3432.85124107793	3921.6370641053	2996.99184572318
1004	ENSMUSG00000044860	5.10424097182746	3.58323706628728	1.40623956487806	2.54809859982712	0.0108311853143535	0.160213080780343	0	0	1.66093166293122	0.816559731787244	11.3342590798851	3.66953633466374	2.22357043891814	21.1290705264343
1005	ENSMUSG00000021552	12.0621574794446	3.08395674053832	1.21062258280245	2.54741385494339	0.0108524643893202	0.160368108105268	0	0.873229607923244	4.98279498879366	3.26623892714897	43.0701845035633	17.4302975896528	0.741190146306047	26.1333240721687
1006	ENSMUSG00000020649	519.555350431908	0.728970798637112	0.286426113806077	2.54505704438198	0.0109259887626223	0.161294094546425	354.614249320011	274.194096887899	400.284530766424	533.21350485707	703.857488860864	501.809093765267	483.255975391543	905.213863606184
1007	ENSMUSG00000028195	12.3995877663723	3.82052074090378	1.50182459809168	2.54391940693899	0.0109616372868488	0.161659657742792	0	0.873229607923244	3.32186332586244	1.63311946357449	27.2022217917242	0	4.44714087783628	61.719127064058
1008	ENSMUSG00000033713	800.022313971903	-0.775790889172022	0.305084282559992	-2.54287399751402	0.0109944868808553	0.161983258598791	1033.66281184769	875.849296747014	1392.69119936783	738.986557267456	568.979805810231	346.771183625724	867.192471178075	576.045185931208
1009	ENSMUSG00000070343	559.52686033416	-0.570287290913363	0.224388761643054	-2.54151449804133	0.0110373368595364	0.162342938997254	660.186102457467	812.97676497654	563.055833733684	636.91659079405	460.170918643334	580.704124960537	451.384799100383	310.819748007283
1010	ENSMUSG00000073236	13.6667949364537	3.14383435419692	1.23704529972005	2.54140600583372	0.0110407628029915	0.162342938997254	0	3.49291843169298	0.83046583146561	5.71591812251071	30.6024995156897	61.4647336056177	2.22357043891814	5.00425354573443
1011	ENSMUSG00000083344	371.545205296199	-0.777354594667007	0.305997227681709	-2.540397508031	0.0110726541649468	0.162490105734807	464.016517727248	548.388193775797	413.571984069874	449.924412214771	268.621940193277	402.731612729346	283.875826035216	141.231155624061
1012	ENSMUSG00000101496	151.36329442871	-0.999116985456748	0.393243313713321	-2.54070940462351	0.011062782441668	0.162490105734807	203.714568758304	278.560244927515	145.331520506482	178.826581261406	96.3412021790232	152.285757888545	109.696141653295	46.1503382551064
1013	ENSMUSG00000032815	165.637622125027	1.57187673416249	0.619064966025972	2.53911434247847	0.0111133495352054	0.162765635056544	64.1323642387254	15.7181329426184	145.331520506482	106.969324864129	293.557310169024	126.599003545899	414.32529178508	158.468028948257
1014	ENSMUSG00000069830	45.8066948830451	1.40857040900673	0.554742503016953	2.53914275784938	0.0111124469101398	0.162765635056544	22.634952084256	42.7882507882389	9.96558997758732	24.4967919536173	74.8061099272416	60.5473495219518	33.3535565837721	97.8609582276955
1015	ENSMUSG00000083500	59.9449522131192	-2.08990071169401	0.82336438778132	-2.53824520796384	0.0111409894032248	0.163009688302751	109.402268407237	119.632456285484	76.4028564948361	83.2890926422989	0	33.9432110956396	42.9890284857508	13.9007042937068
1016	ENSMUSG00000027076	133.82858050845	0.702578044436696	0.276950309907725	2.53683790666558	0.011185873327432	0.163344547478557	98.0847923651094	121.378915501331	66.4372665172488	120.850840304512	175.681015738219	178.889896314857	127.48470516464	181.821212161684
1017	ENSMUSG00000116895	11.6084451097249	2.85413074612379	1.12502888387903	2.53693997285024	0.0111826126747797	0.163344547478557	0	3.49291843169298	5.81326082025927	0.816559731787244	20.4016663437932	47.7039723506287	11.8590423408968	2.78014085874135
1018	ENSMUSG00000010609	719.425815176643	-0.638621953640692	0.25194086322239	-2.53480894473628	0.0112508669357847	0.163912671408282	901.625591356198	850.52563811724	989.084805275542	765.116468684647	553.111843098392	325.671349701407	628.529244067528	741.741581112192
1019	ENSMUSG00000027552	193.204293085353	-0.882275485777959	0.348132978850196	-2.53430596748379	0.011267030553568	0.163912671408282	260.301948968944	336.193399050449	212.599252855196	193.524656433577	133.744257142644	82.5645675299342	217.168712867672	109.537549834409
1020	ENSMUSG00000041649	34.303922781899	-1.04482907960005	0.412180001649105	-2.53488542728845	0.0112484109059471	0.163912671408282	49.0423961825547	37.5488731406995	55.6412107081959	42.4611060529367	23.8019440677587	22.0172180079825	31.129986144854	12.7886479502102
1021	ENSMUSG00000045394	141.850636446704	1.69971491292987	0.670698207089187	2.5342469906198	0.0112689271771501	0.163912671408282	37.7249201404267	86.4497311844011	89.6903097982859	51.4432631025964	206.283515253909	46.7865882669627	94.8723387271741	521.554425099877
1022	ENSMUSG00000100441	122.542845657267	-0.80836021306066	0.319073294652135	-2.53346245708831	0.011294183795123	0.164119298964161	150.899680561707	188.617595311421	135.365930528894	147.797311453491	92.9409244550577	120.177314960238	95.6135288734801	48.9304791138478
1023	ENSMUSG00000097133	5.20497418874379	3.60004270183022	1.42222477722869	2.53127547731602	0.0113648551413932	0.1649848130057	0	0.873229607923244	0.83046583146561	0.816559731787244	12.4676849878736	3.66953633466374	0.741190146306047	22.2411268699308
1024	ENSMUSG00000051007	622.088806715748	0.523905518421597	0.207167647563905	2.52889640145182	0.0114421795669613	0.165509202491722	479.106485783419	597.289051819499	400.284530766424	562.609655201411	779.797024696094	747.668028187738	540.327616657109	869.628060614294
1025	ENSMUSG00000062083	253.80130280467	-0.836642123493366	0.330891146734048	-2.52845121953599	0.0114567005697589	0.165509202491722	324.43431320767	413.910834155618	269.901395226323	292.328383979833	177.947867554196	275.215225099781	181.591585844982	95.0808173689542
1026	ENSMUSG00000068874	33.9410894340047	3.04871106610717	1.20546750949641	2.5290694623373	0.0114365390552464	0.165509202491722	7.54498402808534	8.73229607923244	0.83046583146561	12.2483959768087	65.7387026633335	0.917384083665936	12.6002324872028	162.916254322243
1027	ENSMUSG00000089682	118.746458747929	-0.856253667730409	0.338616736497163	-2.52868088148261	0.011449207384662	0.165509202491722	162.217156603835	120.505685893408	90.5207756297515	239.252001413662	82.7400912831611	81.6471834462683	87.4604372641136	85.6283384492336
1028	ENSMUSG00000110165	11.1153670253225	3.41175068428012	1.34878889996136	2.52949196451562	0.0114227789590099	0.165509202491722	0	4.36614803961622	0.83046583146561	1.63311946357449	32.8693513316667	44.0344360159649	0.741190146306047	4.44822537398616
1029	ENSMUSG00000022684	1123.40180235239	0.645995936416821	0.255582741865217	2.52754130307237	0.0114864312370505	0.165777444413447	807.313291005131	919.510777143176	730.809931689737	1044.37989695588	1490.45506900489	1397.17595942322	796.038217132695	1801.5312764644
1030	ENSMUSG00000002732	29.4543141750271	3.81664336310929	1.51109476359152	2.52574719671322	0.0115452526593617	0.165981168677813	0	13.0984441188487	0.83046583146561	0.816559731787244	77.0729617432186	0.917384083665936	2.22357043891814	140.675127452312
1031	ENSMUSG00000019832	11.2674958006822	3.64562001104488	1.44316202537596	2.52613355045506	0.0115325631619636	0.165981168677813	0	3.49291843169298	0.83046583146561	1.63311946357449	22.6685181597702	1.83476816733187	0.741190146306047	58.9389862053166
1032	ENSMUSG00000027253	6.01261977289076	4.30009056379313	1.70236541748445	2.52595037447793	0.0115385778950347	0.165981168677813	0	0.873229607923244	0.83046583146561	0	13.6011108958621	0.917384083665936	0.741190146306047	31.1375776179031
1033	ENSMUSG00000038323	45.8028670717253	3.35010554800123	1.32613041586314	2.52622631072128	0.0115295183641153	0.165981168677813	0	0.873229607923244	17.4397824607778	13.0649557085959	143.945090314541	12.8433771713231	177.144444967145	1.11205634349654
1034	ENSMUSG00000037321	10644.1626574082	0.175542624108968	0.0695599795701829	2.52361523384079	0.0116154984520902	0.166740682053345	9687.75949206158	9455.33019459288	10212.2383295326	10621.8089910885	11611.9484273423	11568.2132950274	11055.592222301	10940.410307319
1035	ENSMUSG00000041431	80.888759818081	0.647528106653965	0.256604294315532	2.52345000063692	0.0116209585026575	0.166740682053345	64.1323642387254	68.111909418013	53.9802790452647	66.957898006554	89.5406467310922	83.4819516136001	96.3547190197862	124.550310471613
1036	ENSMUSG00000087701	126.066411577704	-0.70219541047817	0.27830405586554	-2.52312316575591	0.0116317653092226	0.166740682053345	135.809712505536	193.85697295896	139.518259686223	152.696669844215	108.808887166897	105.499169621583	111.178521945907	61.1630988923097
1037	ENSMUSG00000015981	1287.55309025258	0.401698454228533	0.159247888320124	2.52247272140293	0.0116532988070073	0.166838135085473	1060.07025594599	1048.74875911582	1070.47045675917	1255.05230775699	1533.52525350845	1669.639032272	1111.04402931277	1551.87462734942
1038	ENSMUSG00000073420	5.37834754667333	5.58386657380125	2.21385273083207	2.52223939561805	0.0116610318644348	0.166838135085473	0	0	0	0	11.3342590798851	0	4.44714087783628	27.2453804156652
1039	ENSMUSG00000067297	5.79949274567187	3.36747345614317	1.33706541856766	2.51855549427835	0.0117837312875297	0.168431369924065	0	0.873229607923244	2.49139749439683	0	13.6011108958621	22.0172180079825	2.96476058522419	4.44822537398616
1040	ENSMUSG00000013236	485.482565221659	-0.344316091205035	0.136870120531141	-2.51564103157704	0.0118816129734665	0.169317518330131	497.968945853632	516.078698282637	611.222851958689	540.562542443155	471.50517772322	417.409758068001	454.349559685607	374.762987758334
1041	ENSMUSG00000026426	957.776671114214	-0.270612148807145	0.107548976468347	-2.516175957163	0.0118635937604141	0.169317518330131	1022.34533580556	1039.14323342866	1176.77008318677	948.842408336777	899.940170942876	815.554450379017	867.192471178075	892.425215655974
1042	ENSMUSG00000053338	7.90169194074097	3.5430617346687	1.40835666061713	2.51574181011517	0.0118782163480823	0.169317518330131	0	2.61968882376973	1.66093166293122	0	23.8019440677587	8.25645675299342	0.741190146306047	26.1333240721687
1043	ENSMUSG00000073889	97.9680243715566	4.20765083453597	1.67278754007636	2.51535280705397	0.0118913320058129	0.169317518330131	0	0.873229607923244	0.83046583146561	37.5617476622132	296.957587892989	408.235917231341	30.3887959985479	8.89645074797232
1044	ENSMUSG00000021226	218.370127653066	-0.55007568837641	0.218815079010544	-2.51388382767672	0.011940976109328	0.169536745888747	256.529456954902	292.531918654287	308.102823473741	180.459700724981	183.614997094138	168.798671394532	191.22705774696	165.696395180984
1045	ENSMUSG00000022408	6.15485236897088	3.17001855618237	1.26088579292751	2.51412029064286	0.0119329724641327	0.169536745888747	0	1.74645921584649	0.83046583146561	1.63311946357449	11.3342590798851	3.66953633466374	2.22357043891814	27.8014085874135
1046	ENSMUSG00000024955	696.206910795286	0.369342194366957	0.146885850114481	2.51448450670433	0.011920654019931	0.169536745888747	573.418786134486	589.42998534819	578.83468453153	685.093614969497	822.867209199657	760.511405359061	653.729709041934	905.769891777932
1047	ENSMUSG00000018339	6.97628670182758	4.04352965943667	1.60934685152529	2.51252839349351	0.011986945864757	0.170026870140885	0	0.873229607923244	1.66093166293122	0	14.7345368038506	0.917384083665936	1.48238029261209	36.1418311636376
1048	ENSMUSG00000006611	33.8576234868811	4.42844765315497	1.76477887778043	2.50934987318334	0.0120953617120442	0.171400970215237	0	11.3519849030022	0	0	57.8047213074139	195.402809820844	0.741190146306047	5.5602817174827
1049	ENSMUSG00000037341	120.447017530678	-0.6799278551048	0.271049253802078	-2.5085029586589	0.0121243952806663	0.171648612309986	150.899680561707	158.92778864203	171.075961281916	113.501802718427	94.0743503630462	66.0516540239474	88.9428175567257	120.102085097626
1050	ENSMUSG00000027774	468.810977244701	0.395604183287934	0.157762691702611	2.50759022312869	0.0121557544324497	0.171928675310772	381.02169341831	459.318773767626	359.591705024609	417.262022943282	562.1792503623	446.766048745311	516.609531975315	607.738791720859
1051	ENSMUSG00000071528	1718.59987290892	-0.548154739466076	0.218756537115631	-2.50577535507582	0.0122183220664578	0.172649192206437	2003.19325945666	2413.60663629985	1984.81333720281	1761.31934146508	1407.71497772173	1961.36717087777	1170.33924101725	1046.44501923024
1052	ENSMUSG00000020654	542.281973353367	-0.654127672712	0.261194198303988	-2.50437290322468	0.0122668669201758	0.17300592652567	690.366038569809	764.949136540762	389.488474957371	809.210694201159	409.166752783852	324.753965617741	478.808834513707	471.511889642533
1053	ENSMUSG00000029033	1195.86819506435	0.710305023642885	0.283614774387142	2.50447116225793	0.0122634601966775	0.17300592652567	818.630767047259	1013.81957479889	529.006734643594	1265.66758427023	1652.53497384725	1122.87811840711	1308.94179837648	1855.46600912398
1054	ENSMUSG00000005958	6.3269536774185	5.07230996132755	2.02765173258432	2.50156862730203	0.0123644476167764	0.174066999454558	0	0.873229607923244	0	0	13.6011108958621	0	2.22357043891814	33.9177184766445
1055	ENSMUSG00000022768	18.4490985389972	3.59994197591395	1.43947677045033	2.50086840566919	0.012388920326904	0.174066999454558	0	8.73229607923244	0.83046583146561	0.816559731787244	48.7373140435059	84.3993356972661	2.96476058522419	1.11205634349654
1056	ENSMUSG00000108107	127.106754092277	-0.922088936137517	0.368658804604486	-2.50119873612344	0.0123773699538004	0.174066999454558	165.989648617877	215.687713157041	127.061272214238	155.962908771364	86.1403690071267	139.442380717222	79.3073456547471	47.262394598603
1057	ENSMUSG00000117634	44.1577396928097	3.75541842131596	1.50164686610915	2.50086655263128	0.0123889851473617	0.174066999454558	0	20.0842809822346	0.83046583146561	2.44967919536173	112.209164890862	3.66953633466374	213.462762136142	0.55602817174827
1058	ENSMUSG00000060600	412.693947446673	1.18533946656023	0.474039395256507	2.50050835103871	0.0124015209121907	0.174078437681421	211.25955278639	157.181329426184	161.940837135794	476.054323631963	641.519063921496	977.931433187887	387.642446518063	288.022592965604
1059	ENSMUSG00000097714	6.34540864581732	3.51674906834465	1.40744952772605	2.49866797996409	0.0124661045691583	0.174819753500066	0	0.873229607923244	0.83046583146561	1.63311946357449	14.7345368038506	29.3562906773099	2.22357043891814	1.11205634349654
1060	ENSMUSG00000075419	37.7551054446794	3.43392861354033	1.37516342506641	2.4971058355297	0.0125211580158755	0.175426148767705	0	11.3519849030022	0.83046583146561	12.2483959768087	87.2737949151152	0.917384083665936	5.92952117044838	183.489296676929
1061	ENSMUSG00000054520	312.687775407705	0.489257118595629	0.196056113353775	2.49549534684892	0.0125781404947432	0.176058401967419	245.211980912774	232.279075707583	254.122544428477	306.209899420216	378.564253268162	360.531944880713	441.008137052098	283.574367591618
1062	ENSMUSG00000023143	414.511082496633	0.657582865225143	0.263618447383852	2.49444935189852	0.0126152728682565	0.176411880759395	294.254377095328	303.883903557289	304.780960147879	382.14995447643	555.378694914369	342.184263207394	408.395770614632	725.060735959744
1063	ENSMUSG00000097533	7.36432706294207	2.76871364072328	1.11070501193139	2.49275335123301	0.0126756864311669	0.17708995220062	0	0.873229607923244	2.49139749439683	3.26623892714897	14.7345368038506	7.33907266932749	2.96476058522419	27.2453804156652
1064	ENSMUSG00000028671	593.283650938864	0.543380015490597	0.218092231198491	2.49151477108808	0.0127199677924131	0.177374874821715	441.381565642992	475.910136318168	497.449033047901	514.432631025964	740.127117916496	587.125813546199	521.797862999457	968.045047013738
1065	ENSMUSG00000038007	47.8564869969452	-1.38839820117685	0.5572076939694	-2.49170680197588	0.0127130934036483	0.177374874821715	75.4498402808534	82.0835831447849	71.4200615060425	48.1770241754474	24.9353699757472	19.2650657569847	52.6245003877294	8.89645074797232
1066	ENSMUSG00000021279	23.5901138577039	2.33596502451023	0.937917831525878	2.49058600443698	0.0127532625628804	0.177505875081841	3.77249201404267	16.5913625505416	7.47419248319049	2.44967919536173	43.0701845035633	10.0912249203253	11.8590423408968	93.4127328537094
1067	ENSMUSG00000035621	1486.88709437593	-0.372214707793086	0.149448654150245	-2.49058587987609	0.012753267033353	0.177505875081841	1629.71655006643	1802.34591075358	1773.87501601054	1501.65334675674	1332.90886779449	1328.37215314827	1505.35718714758	1020.86772332982
1068	ENSMUSG00000034574	186.684338105628	-0.777440003667293	0.312241682911195	-2.48986617167447	0.0127791204246629	0.177574002839852	245.211980912774	254.109815905664	256.613941922874	188.625298042853	134.877683050633	70.638574442277	174.920874528227	168.476536039726
1069	ENSMUSG00000080242	53.1586782077733	-0.772282919150458	0.310180692602957	-2.48978397936267	0.0127820758895564	0.177574002839852	60.3598722246827	79.4638943210152	69.7591298431113	57.1591812251071	44.2036104115518	38.5301315139693	47.436169363587	28.3574367591618
1070	ENSMUSG00000032342	286.817447224955	0.393045598062417	0.157933838779444	2.48867247893156	0.0128221025781999	0.177866303650689	237.666996884688	206.082187469886	268.240463563392	277.630308807663	340.027772396553	321.084429283077	300.182009253949	343.625410140431
1071	ENSMUSG00000036686	1134.47291867603	0.366528882539635	0.147287025280941	2.48853476292636	0.012827069639074	0.177866303650689	946.89549552471	1012.94634519096	878.632849690616	1121.95307147567	1323.84146053058	1473.31883836749	1053.23119790089	1264.96409072731
1072	ENSMUSG00000074280	11.446502110826	-1.846200684397	0.742132275713071	-2.48769760434297	0.0128573004382895	0.178119187321863	22.634952084256	20.9575105901579	12.4569874719842	15.5146349039576	4.53370363195403	9.17384083665936	5.18833102414233	1.11205634349654
1073	ENSMUSG00000022445	5.60115986104411	3.71490810829392	1.49380173780385	2.48688163514622	0.0128868267140355	0.178361848583542	0	0.873229607923244	0.83046583146561	0.816559731787244	12.4676849878736	1.83476816733187	0.741190146306047	27.2453804156652
1074	ENSMUSG00000097378	10.0430467137405	3.07481723100078	1.23674862793512	2.48621034343456	0.0129111627216989	0.178532288249488	0	2.61968882376973	4.15232915732805	0.816559731787244	28.3356476997127	23.8519861753143	20.0121339502633	0.55602817174827
1075	ENSMUSG00000013483	11.2758821941705	4.13788194369116	1.66540430754961	2.48461104906077	0.0129693050435101	0.178836721635254	0	0.873229607923244	0	3.26623892714897	23.8019440677587	0.917384083665936	0.741190146306047	60.6070707205614
1076	ENSMUSG00000027936	2928.52536679058	0.538504398153338	0.216728978395753	2.48469033601042	0.0129664171202104	0.178836721635254	2244.63274835539	2345.49472688183	3320.20239419951	1640.46850116057	3691.56818231857	2905.35539297002	3662.96170304449	3617.51928539425
1077	ENSMUSG00000032643	670.673543410729	0.288610263896729	0.116141098307729	2.48499685384432	0.0129552579593621	0.178836721635254	580.963770162571	625.232399273043	556.412107081959	647.531867307284	759.395358352301	811.884914044353	703.389448844439	680.578482219883
1078	ENSMUSG00000028857	1300.26293432445	0.254410393655886	0.10243714086483	2.48357569830643	0.0130070685981699	0.17916209107329	1143.06508025493	1270.54907952832	1164.31309571479	1160.33137886967	1456.45229176523	1508.1794335468	1245.19944579416	1454.01366912173
1079	ENSMUSG00000038422	5.9781924564572	3.11997358575939	1.25638051680628	2.48330306306434	0.0130170289049949	0.17916209107329	0	1.74645921584649	0.83046583146561	1.63311946357449	13.6011108958621	0.917384083665936	7.41190146306047	21.6850986981825
1080	ENSMUSG00000025203	973.740242773416	0.557321798312068	0.224557130975688	2.48187085349076	0.0130694633526333	0.179717222453665	724.318466696193	894.187118513402	853.718874746647	677.744577383412	1237.70109152345	765.09832577739	1121.42069136105	1515.73279618578
1081	ENSMUSG00000017493	32.9197254968223	3.42101185801773	1.37873508092382	2.48126845058986	0.013091573601451	0.179854726693014	0	0.873229607923244	0.83046583146561	19.5974335628939	100.874905810977	1.83476816733187	126.002324872028	13.3446761219585
1082	ENSMUSG00000028179	5.36896517505068	4.83238735837211	1.94813847920585	2.48051532781285	0.0131192623115157	0.180068543981812	0	0	0.83046583146561	0	12.4676849878736	0	5.18833102414233	24.4652395569239
1083	ENSMUSG00000026203	1166.58271280851	-0.556917107450943	0.224591710084375	-2.47968683813717	0.0131497817094442	0.180320783164317	1354.32463304132	1441.70208268128	1641.83094880751	1116.23715335316	950.944336802359	1155.90394541908	1058.41952892504	613.299073438342
1084	ENSMUSG00000001588	16091.8654520704	0.330911308883265	0.133494784583013	2.4788332361965	0.0131812918246257	0.180586129970033	13679.0560429187	12936.8966413829	13632.9270893395	16763.1547338603	18613.1202609873	20693.4327752525	16396.6084165824	16019.7276562394
1085	ENSMUSG00000076462	345.092734198117	-0.788477416402378	0.318205227465965	-2.47788957674089	0.0132162040324522	0.180897553996266	460.244025713206	481.149513965707	204.29459454054	603.437641790773	241.419718401552	238.519861753143	294.252488083501	237.424029336511
1086	ENSMUSG00000060438	759.475475086144	-0.680746293456679	0.275056243234538	-2.47493489132043	0.0133260467174103	0.182233075322524	928.033035454497	1130.8323422606	788.94253989233	892.499786843457	575.780361258162	816.471834462683	617.411391872937	325.832508644486
1087	ENSMUSG00000019139	1795.98603785652	0.486720494579973	0.196798381549588	2.47319358394892	0.013391158390377	0.182468254219435	1392.04955318175	1521.16597700229	1136.07725744495	1931.16376567683	2256.65098280512	1998.97991830807	1702.51376606499	2429.28708236819
1088	ENSMUSG00000022272	35.0091507447961	3.84972636248716	1.55660178908985	2.47316069496367	0.0133923908894475	0.182468254219435	0	0.873229607923244	1.66093166293122	14.6980751721704	80.4732394671841	0.917384083665936	0.741190146306047	180.709155818188
1089	ENSMUSG00000083911	45.3093453045594	-1.62446371212823	0.656747032963135	-2.47349988746644	0.0133796846253467	0.182468254219435	71.6773482668107	112.646619422098	47.3365523935398	41.6445463211494	18.1348145278161	49.5387405179605	14.8238029261209	6.67233806097924
1090	ENSMUSG00000115193	98.4961607355002	-2.35627341147209	0.952658982203092	-2.47336502934454	0.0133847351789667	0.182468254219435	177.307124660005	242.757831002662	88.0293781353547	151.06355038064	1.13342590798851	92.6557924502595	31.129986144854	3.89219720223789
1091	ENSMUSG00000059751	443.57250817891	-0.936855155495806	0.379270405380906	-2.4701509587992	0.0135056045702189	0.183511382801019	592.281246204699	717.794737712906	453.434343980223	566.692453860347	282.223051089139	485.29618025928	331.311995398803	119.546056925878
1092	ENSMUSG00000081344	363.268323977205	-0.691185211380458	0.279758754704315	-2.47064729792278	0.013486876337001	0.183511382801019	445.154057657035	679.372634964284	341.321456732366	328.257012178472	274.289069733219	339.432110956396	272.016783694319	226.303465901546
1093	ENSMUSG00000106574	43.8616007228138	-0.877563991310807	0.355268944795345	-2.47013988744874	0.0135060225844397	0.183511382801019	52.8148881965974	64.61899098632	52.3193473823334	56.3426214933198	32.8693513316667	35.7779792629715	37.8006974616084	18.3489296676929
1094	ENSMUSG00000018740	69.9170348922725	0.627608191048233	0.254255954195074	2.46841098779818	0.013571440040414	0.184063430173688	52.8148881965974	59.3796133387806	44.0146890676773	62.8750993476178	87.2737949151152	90.8210242829276	72.6366343379926	89.5205356514715
1095	ENSMUSG00000021257	160.979771044747	-0.812603388171682	0.329173991293672	-2.46861358936077	0.0135637596260366	0.184063430173688	207.487060772347	276.813785711668	205.955526203471	129.832997354172	116.742868522816	145.864069302884	133.414226335089	71.7276341555268
1096	ENSMUSG00000045248	462.003953657614	-0.494624264375982	0.200421937227191	-2.46791479624954	0.0135902663757952	0.184150589367641	531.921373980016	710.80890084952	528.176268812128	390.315551794303	391.031938256035	388.970851474357	386.160066225451	368.646677869103
1097	ENSMUSG00000004317	91.6609330735925	3.96522423991344	1.60888902751541	2.46457286493954	0.0137176668992478	0.184946011309503	0	0.873229607923244	34.8795649215556	7.34903758608519	326.42666150069	0.917384083665936	243.85155813469	118.99002875413
1098	ENSMUSG00000024660	1496.25427852894	0.286999853159868	0.116463559871361	2.46428885976758	0.0137285421689392	0.184946011309503	1293.96476081664	1163.14183775376	1550.47970734629	1379.16938698865	1709.20626924667	1609.09168275005	1589.11167368017	1675.86890964929
1099	ENSMUSG00000035896	5.63617711986821	5.64409978328465	2.28971487777263	2.46497930291437	0.0137021166068177	0.184946011309503	0	0	0	0	10.2008331718966	32.1084429283078	0	2.78014085874135
1100	ENSMUSG00000054836	144.131950529008	0.621809609843621	0.252228443192348	2.46526363947556	0.0136912471650803	0.184946011309503	105.629776393195	118.759226677561	93.842638955614	134.732355744895	182.48157118615	166.046519143534	129.708275603558	221.85524052756
1101	ENSMUSG00000081895	531.142930105291	-0.74930197036696	0.30385411889874	-2.46599247389721	0.0136634205071877	0.184946011309503	671.503578499595	852.272097333086	509.906020519885	629.567553207965	385.364808716093	604.556111135852	364.665551982575	231.30771944728
1102	ENSMUSG00000089726	95.9592645493125	-0.664238739641238	0.269567509657363	-2.46409049994759	0.0137361423792594	0.184946011309503	120.719744449365	90.8158792240174	137.026862191826	122.483959768087	75.9395358352301	57.7951972709539	95.6135288734801	67.2794087815407
1103	ENSMUSG00000111656	6.15114058947234	3.16691439793052	1.28460443917544	2.46528371018498	0.0136904802022876	0.184946011309503	0	0.873229607923244	2.49139749439683	0.816559731787244	14.7345368038506	10.0912249203253	0.741190146306047	19.4609860111895
1104	ENSMUSG00000061684	233.449666399146	-0.82491857029047	0.334839832167327	-2.46362138265032	0.0137541315235696	0.185020477587439	298.026869109371	373.742272191148	244.987420282355	275.997189344088	165.480182566322	246.776318506137	178.626825259757	83.9602539339888
1105	ENSMUSG00000083992	2357.4977108847	-0.693649868710705	0.281625152491358	-2.46302527517314	0.0137770203483971	0.185160659904114	2885.95639074264	3532.21376404952	2377.62367548604	2857.14250152357	1730.74136149845	2692.52228555952	1790.71539347541	993.06631474241
1106	ENSMUSG00000091896	989.72891356197	-0.297793075362174	0.121004899058327	-2.46100015519728	0.0138550306143274	0.185872682613709	1078.9327160162	1252.21125776193	1036.42135766908	998.652551975799	905.607300482818	831.149979801338	841.250816057364	973.605328731221
1107	ENSMUSG00000116701	9.22940519121705	3.56442100160875	1.44824818493494	2.46119486886764	0.0138475130792963	0.185872682613709	0	0.873229607923244	0.83046583146561	3.26623892714897	20.4016663437932	45.8692041832968	1.48238029261209	1.11205634349654
1108	ENSMUSG00000057657	229.062364640642	-0.80631521055015	0.32770758512247	-2.46047161297416	0.0138754548221456	0.185978681916683	290.481885081286	365.009976111916	237.513227799165	271.914390685152	163.213330750345	227.511252749152	193.450628185878	83.4042257622405
1109	ENSMUSG00000002324	10.9102598159866	3.07540743190635	1.25060707381343	2.45913164598424	0.0139273537044961	0.186197931788074	0	0.873229607923244	2.49139749439683	4.89935839072346	23.8019440677587	37.6127474303034	17.0473733650391	0.55602817174827
1110	ENSMUSG00000007338	610.40258122828	0.38927251440916	0.158348309979806	2.45833071700483	0.0139584566196305	0.186197931788074	497.968945853632	582.444148484804	530.667666306525	500.55111558558	726.526007020634	624.738560976502	584.057835289165	836.266370309398
1111	ENSMUSG00000025269	211.577016055916	0.505718925515036	0.205693576156134	2.45860339912203	0.0139478605278193	0.186197931788074	165.989648617877	130.984441188487	186.024346248297	214.755209460045	261.821384745345	230.26340500015	234.216086232711	268.561606954414
1112	ENSMUSG00000041064	38.529030566507	0.942704849826991	0.383508001478289	2.45810999038663	0.0139670389880758	0.186197931788074	26.4074440982987	17.4645921584649	24.0835091125027	37.5617476622132	52.1375917674714	45.8692041832968	42.9890284857508	61.719127064058
1113	ENSMUSG00000057132	38.6753501624592	3.1624573691387	1.28609189853204	2.45896686912372	0.0139337475713427	0.186197931788074	0	0.873229607923244	13.2874533034498	15.5146349039576	117.876294430805	122.012083127569	39.2830777542205	0.55602817174827
1114	ENSMUSG00000074136	7.29263839321417	-3.37451746921584	1.3724662910608	-2.45872520964258	0.0139431294156925	0.186197931788074	30.1799361123414	17.4645921584649	0.83046583146561	4.89935839072346	0	3.66953633466374	0.741190146306047	0.55602817174827
1115	ENSMUSG00000042743	274.205203364026	-0.46976911985926	0.191142797839781	-2.45768674084717	0.0139835089532559	0.18625030624646	313.116837165542	361.517057680223	357.930773361678	240.06856114545	240.286292493564	254.115391175464	214.203952282448	212.402761607839
1116	ENSMUSG00000001755	317.474275015632	0.413598681960799	0.168317389593425	2.4572546126093	0.0140003421008609	0.186307419838607	256.529456954902	283.799622575054	225.886706158646	320.0914148606	375.163975544196	375.210090219368	317.229382618988	385.883551193299
1117	ENSMUSG00000021607	454.145895147989	0.632065077947271	0.25727036260553	2.45681263689285	0.0140175773475336	0.186360732177946	328.206805221712	420.896671019004	274.053724383651	400.114268575749	593.915175785978	503.643861932599	370.595073153024	741.741581112192
1118	ENSMUSG00000073599	8.91531221792671	3.7446233204438	1.524368110061	2.45650856622418	0.0140294457326068	0.186360732177946	0	2.61968882376973	0.83046583146561	0.816559731787244	18.1348145278161	0.917384083665936	0.741190146306047	47.262394598603
1119	ENSMUSG00000018507	2533.09506487557	0.315205836540129	0.128338583936471	2.4560488893672	0.014047404525597	0.186432533163218	2146.54795599028	2309.69231295698	1907.58001487651	2660.35160616284	2938.9733794142	2951.22459715332	2620.84835733818	2729.54229511226
1120	ENSMUSG00000000440	11.6586857309513	3.18888324060012	1.29906667234149	2.4547494816816	0.0140982799626362	0.186940674754562	0	0.873229607923244	6.64372665172488	0.816559731787244	23.8019440677587	2.75215225099781	4.44714087783628	53.9347326595822
1121	ENSMUSG00000001583	6.44952356866278	5.84510202931379	2.38229621630595	2.45355803753799	0.0141450711566411	0.18718231738803	0	0	0	0	13.6011108958621	0	0.741190146306047	37.2538875071341
1122	ENSMUSG00000025930	78.9719885461085	0.737874187346802	0.300765195087214	2.45332305532506	0.0141543156977144	0.18718231738803	52.8148881965974	75.097746281399	43.1842232362117	64.5082188111923	103.141757626954	88.9862561155958	80.0485358010531	123.994282299864
1123	ENSMUSG00000039910	1070.80151125678	-0.537463419542736	0.21906746806078	-2.45341503373572	0.0141506964988341	0.18718231738803	1135.52009622684	1641.6716628957	1417.6051743118	874.535472744138	969.079151330175	713.724817092098	941.31148580868	872.964229644784
1124	ENSMUSG00000004929	242.373256739721	0.56478682267236	0.230362375214542	2.45173206842636	0.0142170477958765	0.187844641295873	181.079616674048	196.47666178273	156.127576315535	246.601038999748	304.891569248909	274.297841016115	225.321804477038	354.189945403648
1125	ENSMUSG00000027715	222.708936209171	0.677607915236061	0.276708182229682	2.44881777537612	0.0143325938710513	0.188699779768602	154.672172575749	129.23798197264	176.058756270709	223.737366509705	292.423884261035	209.163571075833	226.062994623344	370.314762384348
1126	ENSMUSG00000029919	36.3261709403623	-1.14934501938551	0.469334861575967	-2.44888056158061	0.014330095814878	0.188699779768602	52.8148881965974	36.6756435327762	66.4372665172488	44.0942255165112	22.6685181597702	27.5215225099781	30.3887959985479	10.0085070914689
1127	ENSMUSG00000031661	5.20663259364221	3.19712242866343	1.30544240908316	2.44907198235488	0.014322482183247	0.188699779768602	0	1.74645921584649	0.83046583146561	0.816559731787244	14.7345368038506	0.917384083665936	17.0473733650391	5.5602817174827
1128	ENSMUSG00000111229	254.205677485047	1.03803330205578	0.423798762161025	2.44935425663508	0.0143112614254836	0.188699779768602	143.354696533621	137.970278051873	162.77130296726	220.471127582556	387.63166053207	126.599003545899	568.492842216738	286.354508450359
1129	ENSMUSG00000018548	136.002600235215	0.570356052462368	0.233032493919282	2.44753872247503	0.0143835668557458	0.189035709181134	101.857284379152	96.9284864794801	101.316831438804	135.548915476682	166.613608474311	199.989730239174	133.414226335089	152.351719059026
1130	ENSMUSG00000020828	454.534933896709	1.68577252924392	0.688746947120481	2.4475934685327	0.0143813818376461	0.189035709181134	139.582204519579	215.687713157041	272.39279272072	232.719523559364	803.598968763853	1215.53391085736	718.954441916866	37.8099156788824
1131	ENSMUSG00000037594	7.66738058531	3.27537136706027	1.33846502050458	2.4471101723865	0.0144006812150062	0.189059579790577	0	0.873229607923244	0.83046583146561	3.26623892714897	21.5350922517817	0.917384083665936	4.44714087783628	29.4694931026583
1132	ENSMUSG00000059058	33.067464081192	-0.855759329924212	0.349738343096083	-2.44685590475595	0.014410844005315	0.189059579790577	45.269904168512	47.1543988278552	31.5577015956932	46.5439047118729	24.9353699757472	22.9346020916484	26.6828452670177	19.4609860111895
1133	ENSMUSG00000066880	114.287488059261	1.08760255632347	0.444603607398405	2.44622971614552	0.0144358990323508	0.189221126680884	64.1323642387254	42.7882507882389	51.4888815508678	133.099236281321	175.681015738219	99.994865119587	129.708275603558	217.407015153574
1134	ENSMUSG00000022021	146.128502664214	0.582760285905926	0.238298766485785	2.44550273801224	0.0144650350274779	0.189333013522083	109.402268407237	87.3229607923244	127.891738045704	142.08139333098	183.614997094138	147.698837470216	165.285402626249	205.73042354686
1135	ENSMUSG00000052776	136.63140051593	0.675344885368366	0.276171679846303	2.44538066229026	0.0144699326878705	0.189333013522083	101.857284379152	119.632456285484	93.842638955614	105.336205400554	158.679627118391	186.228968984185	108.954951506989	218.51907149707
1136	ENSMUSG00000003200	2368.73969611375	0.466256281998344	0.190697976658192	2.44499857926686	0.0144852712561731	0.189366869212523	1908.88095910559	2188.31339745565	1907.58001487651	1949.12807977615	2848.29930677512	3294.32624444437	3019.60865605084	1833.78091042579
1137	ENSMUSG00000046605	238.398142241022	1.4160835580742	0.579278897988768	2.44456265020319	0.0145027889613134	0.189429128288888	101.857284379152	141.463196483565	181.872017090969	93.0878094237458	393.298790072012	523.826311773249	421.737193248141	50.0425354573443
1138	ENSMUSG00000020541	7.17233988259366	4.07026114439997	1.66535661181861	2.44407781223215	0.014522293998598	0.189517212805957	0	1.74645921584649	0.83046583146561	0	17.0013886198276	0.917384083665936	0.741190146306047	36.1418311636376
1139	ENSMUSG00000076749	1050.78600782853	-0.841697409497816	0.344613160976538	-2.44244127854165	0.0145883026806429	0.190211486488348	1418.45699728004	1641.6716628957	647.763348543176	1687.82896560423	699.32378522891	1116.45642982144	482.514785245237	712.272088009534
1140	ENSMUSG00000051255	176.005022276636	0.483963702325092	0.198253976076038	2.44112986737513	0.0146413884913145	0.190662932862937	143.354696533621	151.941951778644	138.687793854757	152.696669844215	197.21610799	223.841716414488	160.097071602106	240.204170195253
1141	ENSMUSG00000090812	5.1668468521016	3.57782004082799	1.46574783020794	2.44095196123907	0.0146486032184103	0.190662932862937	0	0.873229607923244	0.83046583146561	0.816559731787244	14.7345368038506	0.917384083665936	21.4945142428754	1.66808451524481
1142	ENSMUSG00000030717	17.032863183774	2.70471401157519	1.10872901356123	2.43947256587763	0.014708719450952	0.191264824530895	0	6.98583686338595	0.83046583146561	8.98215704965968	23.8019440677587	15.5955294223209	4.44714087783628	75.6198313577647
1143	ENSMUSG00000077426	6.59733342767223	3.01991427958635	1.23808549736876	2.43918072379042	0.0147206042986205	0.191264824530895	0	0.873229607923244	0.83046583146561	3.26623892714897	13.6011108958621	7.33907266932749	25.2004649744056	1.66808451524481
1144	ENSMUSG00000051008	5.1456380449718	3.56077881110163	1.46008713397828	2.43874405043185	0.014738402997824	0.191328691364234	0	0.873229607923244	0.83046583146561	0.816559731787244	15.8679627118391	20.1824498406506	1.48238029261209	1.11205634349654
1145	ENSMUSG00000023110	1396.97219288971	0.248141323105805	0.101844710030218	2.43646747123322	0.0148315033563972	0.192369132179786	1410.91201325196	1277.53491639171	1177.60054901824	1257.50198695236	1381.64618183799	1645.78704609669	1513.51027875695	1511.2845708118
1146	ENSMUSG00000035505	297.392584672785	0.375975679284614	0.154408251728241	2.43494551020713	0.0148940323908438	0.193011583801415	245.211980912774	247.123979042278	268.240463563392	272.730950416939	353.628883292415	277.049993267113	340.947467300782	374.206959586586
1147	ENSMUSG00000032561	487.943943510768	-0.612830610725505	0.251719598212363	-2.43457646952261	0.0149092291931413	0.193040072142408	596.053738218742	769.315284580378	533.159063800922	462.989367923367	377.430827360173	253.198007091798	452.125989246689	459.279269864071
1148	ENSMUSG00000107331	56.2677561198463	-1.29532231238602	0.532256548109073	-2.43364279310018	0.0149477382675725	0.193370087989302	82.9948243089387	68.9851390259363	120.417545562513	47.3604644436601	30.6024995156897	28.438906593644	58.5540215581777	12.7886479502102
1149	ENSMUSG00000051537	107.30627861715	-1.20114864304768	0.493669626484327	-2.43310217726312	0.0149700757660031	0.193490509313239	154.672172575749	164.16716628957	198.481333720281	80.8394134469371	58.9381472154024	63.2995017729496	114.143282531131	23.9092113851756
1150	ENSMUSG00000046020	413.316384369271	0.472826528142957	0.194409083916483	2.43212157897972	0.0150106677840823	0.19384645848818	331.979297235755	365.883205719839	379.522884979784	305.393339688429	499.840825422932	430.253135239324	612.223060848795	381.435325819313
1151	ENSMUSG00000045328	248.358460975169	0.513383577933442	0.211163409856512	2.43121466111147	0.0150482960599497	0.193995004154786	188.624600702134	148.449033346951	213.429718686662	265.381912830854	290.157032445058	295.397674940431	286.84058662044	298.587128228821
1152	ENSMUSG00000064390	12.3915690858751	-1.76681531917131	0.726705112777856	-2.43126859589249	0.0150460559694254	0.193995004154786	22.634952084256	24.4504290218508	19.9311799551746	9.79871678144693	5.66712953994254	2.75215225099781	11.1178521945907	2.78014085874135
1153	ENSMUSG00000029196	309.170707324251	-0.427568085787819	0.175892929322902	-2.43084294197463	0.0150637427805087	0.194025710349813	350.841757305968	351.038302385144	402.775928260821	313.558937006302	272.022217917242	223.841716414488	317.970572765294	241.316226538749
1154	ENSMUSG00000027411	3522.11447472842	0.264740583359189	0.10899254570688	2.42897880439615	0.0151414174913341	0.194857184717333	3108.53341957116	3113.06355224636	3271.20491014304	3300.53443588404	3934.12132662811	4442.89111719413	3570.31293475623	3436.25410140431
1155	ENSMUSG00000048164	16.6660507889152	-1.88349618919964	0.775711261570932	-2.42808926788722	0.0151786067724261	0.195166657296364	33.952428126384	27.9433474535438	17.4397824607778	26.1299114171918	0	11.9259930876572	10.3766620482847	5.5602817174827
1156	ENSMUSG00000024664	9.17894000892529	4.10653053131369	1.69164027447867	2.4275436056163	0.0152014593203063	0.195255796254437	0	0.873229607923244	0.83046583146561	1.63311946357449	21.5350922517817	0	0.741190146306047	47.8184227703512
1157	ENSMUSG00000037095	24.3384940362717	4.32228311898103	1.78069873984916	2.42729610700302	0.0152118346418681	0.195255796254437	0	7.85906647130919	0	0.816559731787244	17.0013886198276	0	6.67071131675443	162.360226150495
1158	ENSMUSG00000015133	293.78966205954	0.662066057350182	0.273033209777925	2.42485541553235	0.0153144845992318	0.195391246377312	207.487060772347	131.85767079641	313.916084294001	254.76663631762	378.564253268162	352.275488127719	330.570805252497	380.879297647565
1159	ENSMUSG00000021115	636.209121630135	-0.430305079679524	0.17742565769678	-2.42526974545539	0.0152970159641014	0.195391246377312	724.318466696193	765.822366148685	622.018907767742	807.577574737584	549.711565374427	685.285910498454	475.102883782176	459.835298035819
1160	ENSMUSG00000031134	1346.28175453765	-0.462993061536192	0.19091560846793	-2.42511895832742	0.0153033712946891	0.195391246377312	1561.81169381367	1253.95771697778	1993.11799551746	1433.8788890184	1130.02563026454	886.193024821294	1271.88229106118	1239.38679482689
1161	ENSMUSG00000031262	23.7192364372698	2.85585738464613	1.17767431385323	2.42499759997486	0.0153084879582676	0.195391246377312	0	2.61968882376973	14.948384966381	4.08279865893622	49.8707399514944	0.917384083665936	28.9064157059358	88.408479307975
1162	ENSMUSG00000035142	24.1835079574614	3.40327604251207	1.40275912278792	2.42613003702889	0.0152608010803559	0.195391246377312	0	1.74645921584649	0.83046583146561	13.0649557085959	65.7387026633335	1.83476816733187	107.472571214377	2.78014085874135
1163	ENSMUSG00000036390	228.303659931378	-0.618793794582032	0.255145288927925	-2.42526051404709	0.0152974049799431	0.195391246377312	275.391917025115	288.16577061467	360.422170856075	182.092820188555	182.48157118615	157.790062390541	217.168712867672	162.916254322243
1164	ENSMUSG00000117484	10.8031227032326	-1.77771413715987	0.732585002286871	-2.42663190156838	0.0152397094428288	0.195391246377312	22.634952084256	21.8307401980811	14.1179191349154	8.98215704965968	1.13342590798851	6.42168858566155	7.41190146306047	3.89219720223789
1165	ENSMUSG00000023118	3619.41970817749	0.345138418405626	0.142355305387518	2.42448581362033	0.0153300822668825	0.19542236201328	3006.67613519201	3166.33055832968	2826.07522447747	3750.45884809881	4296.81761718444	3929.1560303412	3399.83920110584	4580.0040506905
1166	ENSMUSG00000030340	7.80970862070572	4.23233676181292	1.74669605483776	2.42305279736035	0.0153906896679778	0.195858725157788	0	0	1.66093166293122	0.816559731787244	17.0013886198276	0	2.96476058522419	40.0340283658755
1167	ENSMUSG00000074412	332.934117097407	-1.13564878398054	0.468677358413587	-2.42309290942614	0.0153889903197149	0.195858725157788	479.106485783419	572.838622797648	327.20353759745	450.740971946559	181.348145278161	376.127474303034	217.168712867672	58.9389862053166
1168	ENSMUSG00000036052	314.708070819888	-0.5198883161679	0.214631707043143	-2.42223445608341	0.015425394786043	0.196132309903702	369.704217376182	401.685619644692	300.628630990551	409.912985357196	261.821384745345	310.993204362752	277.205114718462	185.713409363922
1169	ENSMUSG00000001948	5.7783780675975	3.07150451662118	1.26983945951018	2.41881325518578	0.0155712318586081	0.196639765588595	0	0.873229607923244	1.66093166293122	1.63311946357449	13.6011108958621	8.25645675299342	0.741190146306047	19.4609860111895
1170	ENSMUSG00000015943	98.8390731714857	0.592573948408744	0.244816591676683	2.42048116245048	0.0154999823525094	0.196639765588595	75.4498402808534	91.6891088319406	66.4372665172488	80.8394134469371	121.27657215477	134.855460298893	91.1663879956438	128.998535845599
1171	ENSMUSG00000018919	17.2678288655233	3.50310432552295	1.44797402976175	2.41931433404185	0.0155497965957511	0.196639765588595	0	7.85906647130919	1.66093166293122	0.816559731787244	40.8033326875863	83.4819516136001	2.96476058522419	0.55602817174827
1172	ENSMUSG00000019773	141.99045623301	0.802525912726208	0.331613450191016	2.42006442218776	0.0155177576843499	0.196639765588595	94.3123003510668	61.1260725546271	94.6731047870796	162.495386625661	194.949256174023	145.864069302884	180.10920555237	202.39425451637
1173	ENSMUSG00000025876	109.270724892595	-1.02664248755363	0.424380458094108	-2.41915589649034	0.0155565714638641	0.196639765588595	154.672172575749	103.914323342866	157.788507978466	169.844424211747	68.0055544793105	76.1428789442727	114.884472677437	28.91346493091
1174	ENSMUSG00000049350	70.3791428568993	2.78238010805085	1.15022236933626	2.41899321576961	0.0155635304744711	0.196639765588595	7.54498402808534	24.4504290218508	4.98279498879366	33.478949003277	141.678238498564	32.1084429283078	0.741190146306047	318.048114240011
1175	ENSMUSG00000076485	60.4462880592675	-1.67575396371217	0.692250519529474	-2.42073341432982	0.0154892316946661	0.196639765588595	105.629776393195	17.4645921584649	129.552669708635	115.951481913789	22.6685181597702	16.5129135059868	60.7775919970959	15.0127606372033
1176	ENSMUSG00000109658	72.0822765676486	-1.69260011111661	0.699642374053999	-2.41923613246726	0.0155531402092372	0.196639765588595	120.719744449365	165.913625505416	48.997484056471	104.519645668767	24.9353699757472	72.4733426096089	34.0947467300782	5.00425354573443
1177	ENSMUSG00000081176	29.0254329260833	-1.1069104507012	0.457729574439331	-2.41826290568408	0.0155948047885976	0.196770132468532	41.4974121544694	48.0276284357784	22.4225774495715	46.5439047118729	18.1348145278161	20.1824498406506	23.7180846817935	11.6765916067137
1178	ENSMUSG00000027478	82.5993065516172	-0.914235410938999	0.378405525602334	-2.41602024569738	0.015691188854657	0.197482920068229	132.037220491493	74.2245166734757	93.0121731241484	133.915796013108	48.7373140435059	51.3735086852924	89.6840077030317	37.8099156788824
1179	ENSMUSG00000043889	254.644069177195	-0.651646284984959	0.269661534986004	-2.41653406378029	0.0156690600456445	0.197482920068229	222.577028828518	427.009278274466	294.815370170292	294.778063175195	253.887403389426	203.659266573838	198.638959210021	141.787183795809
1180	ENSMUSG00000063328	409.361778566347	-1.05576270850508	0.436948560817144	-2.41621738387393	0.0156826953774772	0.197482920068229	565.8738021064	703.823063986134	450.942946485826	489.935839072346	235.75258886161	458.692041832968	287.581776766746	82.292169418744
1181	ENSMUSG00000022787	177.944539272106	0.846403401000701	0.350423495137363	2.41537286382272	0.0157191090466226	0.197602992193036	116.947252435323	144.082885307335	83.8770489780266	162.495386625661	248.220273849483	310.993204362752	122.296374140498	234.64388847777
1182	ENSMUSG00000037761	865.771992550052	-0.436792485230487	0.180937007378206	-2.41405830437704	0.0157759376730591	0.197602992193036	973.302939623009	1149.17016402699	1157.66936906306	702.24136933703	752.59480290437	740.32895551841	737.484195574517	713.384144353031
1183	ENSMUSG00000054474	8.0741862257873	3.60348892960845	1.49288572142877	2.41377412743938	0.0157882464179805	0.197602992193036	0	1.74645921584649	0.83046583146561	1.63311946357449	18.1348145278161	0.917384083665936	0.741190146306047	40.5900565376237
1184	ENSMUSG00000083087	29.1044994842493	-0.989470304248073	0.409938741704092	-2.41370283797745	0.0157913355508734	0.197602992193036	33.952428126384	46.2811692199319	37.3709624159525	35.9286281986387	22.6685181597702	25.6867543426462	19.2709438039572	11.6765916067137
1185	ENSMUSG00000100967	11.5833994148772	3.72272476736932	1.54173082383336	2.41463990329592	0.0157507728027858	0.197602992193036	0	0.873229607923244	0.83046583146561	4.08279865893622	28.3356476997127	0.917384083665936	57.0716412655656	0.55602817174827
1186	ENSMUSG00000115503	146.434873808979	-0.731085938792529	0.302810807111752	-2.41433238716187	0.0157640741396724	0.197602992193036	177.307124660005	227.039698060043	170.24549545045	155.146349039576	113.342590798851	145.864069302884	118.590423408968	63.9432397510511
1187	ENSMUSG00000116097	117.571420595751	-0.893810754806344	0.370315844173512	-2.41364437646786	0.0157938692164254	0.197602992193036	158.444664589792	227.912927667967	112.943353079323	111.868683254852	80.4732394671841	124.764235378567	63.001162436014	61.1630988923097
1188	ENSMUSG00000049327	1257.63382927851	0.433966124738156	0.179837959718041	2.41309524095218	0.0158176856789235	0.197734385536779	1003.48287573535	902.919414592634	1270.61272214238	1099.90595871742	1540.32580895638	1224.70775169402	1239.26992462371	1779.84617776621
1189	ENSMUSG00000066129	5.73297459528001	3.04137744737919	1.26055896937711	2.41272127783284	0.0158339228434685	0.197770889948151	0	0.873229607923244	1.66093166293122	1.63311946357449	21.5350922517817	3.66953633466374	14.8238029261209	1.66808451524481
1190	ENSMUSG00000086513	12.5242553027114	3.17344456206362	1.31591959800639	2.41157937526835	0.0158835940478615	0.198224584205707	0	0.873229607923244	2.49139749439683	5.71591812251071	26.0687958837357	0.917384083665936	5.18833102414233	58.9389862053166
1191	ENSMUSG00000099241	10.2543185463902	2.82611649512316	1.17323911095071	2.4088154483983	0.0160043887131026	0.199564380166488	0	0.873229607923244	4.15232915732805	4.08279865893622	24.9353699757472	0.917384083665936	14.8238029261209	32.2496339613997
1192	ENSMUSG00000053128	57.8192785449862	1.42130869534186	0.590257763599061	2.40794578740568	0.0160425630572323	0.199872570438722	26.4074440982987	50.6473172595481	33.2186332586244	14.6980751721704	94.0743503630462	111.920858207244	23.7180846817935	107.869465319164
1193	ENSMUSG00000003721	502.111899825706	0.222774729018391	0.0925427919571253	2.40726181161253	0.0160726428388803	0.200079479296069	441.381565642992	470.670758670628	473.365523935398	462.17280819158	555.378694914369	537.587073028238	540.327616657109	536.011157565332
1194	ENSMUSG00000050855	32.0263685171186	3.29949824584098	1.37090632882481	2.4068006518501	0.0160929516239355	0.20016450968766	0	6.11260725546271	0.83046583146561	15.5146349039576	111.075738982874	1.83476816733187	2.96476058522419	117.877972410633
1195	ENSMUSG00000041161	184.866959381742	0.901755188984243	0.374817651614352	2.40585037844497	0.0161348713842893	0.200517970651113	113.17476042128	74.2245166734757	159.449439641397	167.394745016385	269.755366101265	169.716055478198	166.026592772555	359.194198949382
1196	ENSMUSG00000028463	9.45291719523398	3.84978995858742	1.60092055918811	2.40473516096251	0.0161841897705385	0.20078509333213	0	1.74645921584649	0.83046583146561	1.63311946357449	22.6685181597702	0	1.48238029261209	47.262394598603
1197	ENSMUSG00000047230	16.6552658266283	4.67853235563267	1.94589430836506	2.40430959457586	0.016203044536291	0.20078509333213	0	4.36614803961622	0	0	32.8693513316667	0	3.70595073153024	92.3006765102128
1198	ENSMUSG00000051238	64.1894472491498	0.779839658576673	0.324373286701286	2.40414266694786	0.0162104455528398	0.20078509333213	45.269904168512	52.3937764753946	50.6584157194022	40.0114268575749	88.4072208231037	99.0774810359211	50.4009299488112	87.2964229644784
1199	ENSMUSG00000073535	20.6890539722872	3.12485711201869	1.29970913604641	2.40427417593155	0.0162046146330851	0.20078509333213	0	5.23937764753946	0.83046583146561	9.79871678144693	52.1375917674714	14.678145338655	82.2721062399713	0.55602817174827
1200	ENSMUSG00000030615	270.432850096844	0.35835267533575	0.149185644772814	2.40205869593864	0.0163030922738052	0.201764352798568	222.577028828518	261.09565276905	223.395308664249	238.435441681875	311.69212469684	290.810754522102	273.499163986931	341.957325625186
1201	ENSMUSG00000030592	223.728323982056	0.784634095031154	0.327289879945424	2.39736741986031	0.0165133557809935	0.204196375273551	147.127188547664	201.716039430269	84.7075148094923	222.10424704613	308.291846972874	305.488899860757	211.239191697224	309.151663492038
1202	ENSMUSG00000074896	85.8637688846938	0.633779825386016	0.264597075403864	2.39526390992287	0.0166084062274539	0.205200865959998	86.7673163229814	52.3937764753946	68.9286640116457	66.1413382747667	82.7400912831611	122.012083127569	113.402092384825	94.5247891972059
1203	ENSMUSG00000034071	14.889116970371	-2.25651122682639	0.942794936565598	-2.39342739264848	0.0166917846901472	0.205902904836139	30.1799361123414	5.23937764753946	53.9802790452647	8.98215704965968	4.53370363195403	11.0086090039912	2.96476058522419	2.22411268699308
1204	ENSMUSG00000084349	1013.06427810875	-0.491047943039378	0.205167379795954	-2.39340163883625	0.0166929565297092	0.205902904836139	1158.1550483111	1435.58947542581	1079.60558090529	1059.89453185984	861.403690071267	1040.31355087717	883.498654396808	586.053693022677
1205	ENSMUSG00000024830	1295.23368146099	0.273732627553357	0.114479022885171	2.3911160372842	0.0167972431456653	0.206327951313938	1131.7476042128	1158.77568971414	1202.5145239622	1192.17720840938	1442.85118086937	1643.95227792936	1285.96490384099	1303.88606274969
1206	ENSMUSG00000035632	2663.49664596609	0.234410598700511	0.0980778626480037	2.39004595299755	0.0168462648341376	0.206327951313938	2346.49003273454	2458.14134630393	2522.12473016106	2457.02823294782	2992.24439708966	2922.78569055967	2499.29317334399	3109.86556458807
1207	ENSMUSG00000046324	697.248806134567	-0.556646435818824	0.232814520970563	-2.39094380152176	0.0168051249816173	0.206327951313938	833.72073510343	584.19060770065	1147.70377908547	755.3177519032	558.778972638335	459.609425916634	662.623990797606	576.045185931208
1208	ENSMUSG00000076483	29.5873317467053	-1.0681855465802	0.446580211791208	-2.39192314924965	0.0167603513866046	0.206327951313938	45.269904168512	37.5488731406995	20.7616457866403	57.1591812251071	19.2682404358046	20.1824498406506	17.0473733650391	19.4609860111895
1209	ENSMUSG00000076866	11.8377725793609	3.56340304228824	1.49098362971003	2.38996791868282	0.0168498445761504	0.206327951313938	0	0.873229607923244	3.32186332586244	2.44967919536173	31.7359254236782	0.917384083665936	54.8480708266475	0.55602817174827
1210	ENSMUSG00000081214	40.5068730794246	-1.33051377827238	0.556721050141296	-2.38991102983208	0.0168524547130703	0.206327951313938	64.1323642387254	98.6749456953265	24.9139749439683	44.9107852482984	21.5350922517817	16.5129135059868	15.564993072427	37.8099156788824
1211	ENSMUSG00000084915	52.0194505692431	-0.782083630444926	0.327163421252594	-2.39049838594609	0.0168255231015534	0.206327951313938	67.9048562527681	56.7599245150108	81.3856514836298	57.1591812251071	39.6699067795978	32.1084429283078	51.1421200951173	30.0255212744066
1212	ENSMUSG00000092618	5.11683839350134	4.76068489019223	1.98999216715392	2.39231338131393	0.0167425400457951	0.206327951313938	0	0.873229607923244	0	0	11.3342590798851	0	3.70595073153024	25.0212677286722
1213	ENSMUSG00000093686	267.15115807999	-0.915633447427136	0.383002974419136	-2.39066928609573	0.0168176940405467	0.206327951313938	354.614249320011	436.614803961622	276.545121878048	328.257012178472	172.280738014253	297.232443107763	194.93300847849	76.7318877012613
1214	ENSMUSG00000022479	25.3570798799887	3.38719558378974	1.41755649619581	2.38946073252086	0.0168731274843656	0.206347527828942	0	3.49291843169298	7.47419248319049	5.71591812251071	54.4044435834484	0.917384083665936	0.741190146306047	130.110592189095
1215	ENSMUSG00000104662	13.348448000956	3.07401064838896	1.28658933862086	2.38927104097109	0.0168818427252148	0.206347527828942	0	8.73229607923244	0.83046583146561	0.816559731787244	31.7359254236782	18.3476816733187	45.2125989246689	1.11205634349654
1216	ENSMUSG00000040234	238.295774750873	0.525023409159013	0.219843945919194	2.38816405411496	0.0169327812844656	0.206799946427301	184.852108688091	193.85697295896	244.156954450889	157.596028234938	298.091013800978	242.189398087807	243.110367988384	342.513353796934
1217	ENSMUSG00000035165	12.5834481076883	4.54018230263166	1.90137430180797	2.38784246653303	0.0169476045627937	0.206810908267912	0	3.49291843169298	0	0	22.6685181597702	0	6.67071131675443	67.835436953289
1218	ENSMUSG00000045763	9.29713453273405	3.56614763952681	1.49415009516778	2.38673989384337	0.0169985131100861	0.207261837600894	0	2.61968882376973	1.66093166293122	0.816559731787244	18.1348145278161	0.917384083665936	0.741190146306047	49.486507285596
1219	ENSMUSG00000113061	744.018132075495	-0.677433263224588	0.283900773766956	-2.38616208838046	0.017025245389148	0.207417489150317	912.943067398326	1093.2834691199	759.045769959568	895.766025770606	559.912398546323	814.637066295351	606.293539678347	310.263719835535
1220	ENSMUSG00000048921	104.152453663218	0.996665312086477	0.418182659033727	2.38332530188942	0.0171570256897352	0.208851629932998	60.3598722246827	83.8300423606314	31.5577015956932	101.253406741618	155.279349394426	121.094699043904	94.131148580868	185.713409363922
1221	ENSMUSG00000026879	185.016297726594	2.10115444452801	0.881782024691375	2.38285016669898	0.0171791849281049	0.208935877282532	33.952428126384	72.4780574576292	72.2505273375081	99.6202872780437	363.829716464311	29.3562906773099	29.6476058522419	778.995468619326
1222	ENSMUSG00000027544	2612.72845994849	-0.590394301509052	0.247796854793653	-2.38257383048986	0.0171920841720594	0.208935877282532	3093.44345151499	3247.54091186654	3995.37111518105	2222.67558992488	2051.5008934592	2210.89564163491	2712.01474533383	1368.38533067249
1223	ENSMUSG00000024969	3752.85358075788	0.474069043761771	0.199062778836251	2.38150520420364	0.017242047135343	0.209371743259999	2901.04635879881	2837.99622575054	2944.00137254559	3881.10840518477	4758.12196173576	3035.62393285058	4360.42163071848	5304.5087584785
1224	ENSMUSG00000026039	56.7962562666541	0.677053965827906	0.284519786558293	2.37963754302617	0.0173296743406913	0.210263883687587	41.4974121544694	37.5488731406995	48.997484056471	46.5439047118729	66.872128571322	57.7951972709539	68.9306836064624	86.1843666209819
1225	ENSMUSG00000117504	405.934867276373	-0.909839025141504	0.382490359451106	-2.378724071496	0.0173726747812952	0.210613545450624	531.921373980016	731.766411439678	395.30173577763	459.723128996218	258.42110702138	432.087903406656	320.935333350519	117.321944238885
1226	ENSMUSG00000022489	599.627571826988	0.385944621840974	0.162488325626019	2.3752144675874	0.0175387561835501	0.212453562872677	565.8738021064	434.868344745775	565.547231228081	517.698869953113	615.45026803776	797.206768705698	715.989681331642	584.385608507432
1227	ENSMUSG00000026303	12.8095290189823	4.29504096175798	1.80927331031409	2.37390389681499	0.017601130983688	0.213001819869268	0	3.49291843169298	0	0.816559731787244	26.0687958837357	0	1.48238029261209	70.6155778120303
1228	ENSMUSG00000034401	680.653498261591	0.328901309584611	0.138562868968911	2.37366122708101	0.0176127018247566	0.213001819869268	580.963770162571	548.388193775797	612.88378362162	667.129300870178	780.930450604082	813.719682211685	810.12082991251	631.091974934287
1229	ENSMUSG00000024697	6.08570934976647	4.34659186535698	1.83154778929091	2.37317960840093	0.0176356858434098	0.213079409927659	0	0	0.83046583146561	0.816559731787244	0	3.66953633466374	4.44714087783628	38.9219720223789
1230	ENSMUSG00000076802	23.3230905194969	-2.1636337092648	0.911800020976748	-2.37292570683104	0.0176478132254408	0.213079409927659	45.269904168512	74.2245166734757	29.896769932762	3.26623892714897	5.66712953994254	9.17384083665936	16.306183218733	2.78014085874135
1231	ENSMUSG00000053134	208.252261508227	0.533493287488635	0.224985574340051	2.37123330708437	0.0177288360885149	0.213797401129036	158.444664589792	172.026232760879	167.754097956053	181.276260456768	261.821384745345	176.13774406386	232.733705940099	315.824001553017
1232	ENSMUSG00000057696	299.565137902388	-1.14117126835337	0.481287035165465	-2.37108250373093	0.0177360715231953	0.213797401129036	426.291597586822	527.430683185639	331.355866754779	363.369080645323	157.546201210403	320.167045199412	223.09823403812	47.262394598603
1233	ENSMUSG00000007850	6542.21405521039	-0.39984560744475	0.168670820429386	-2.3705677510008	0.0177607884784523	0.213921711024732	7318.63450724278	6170.24040958564	9104.39691035749	7177.56004240987	5672.79666948249	5330.00152609909	6865.64432523292	4698.43805127288
1234	ENSMUSG00000061104	18.5090331038156	-1.87556592387937	0.791289770062749	-2.37026433910632	0.0177753715857125	0.213923860145394	33.952428126384	56.7599245150108	12.4569874719842	13.0649557085959	6.80055544793105	16.5129135059868	5.18833102414233	3.33616903048962
1235	ENSMUSG00000023036	30.1123059230822	3.38772989479572	1.42956081624509	2.36976969171133	0.0177991686813967	0.214007130904006	0	0.873229607923244	17.4397824607778	1.63311946357449	83.8735171911496	7.33907266932749	0.741190146306047	128.998535845599
1236	ENSMUSG00000086839	55.1806360475554	-1.66923698760239	0.704461583282992	-2.36952167046962	0.0178111112919905	0.214007130904006	98.0847923651094	46.2811692199319	83.046583146561	108.602444327703	20.4016663437932	21.0998339243165	60.0364018507898	3.89219720223789
1237	ENSMUSG00000026581	9.40842335649485	3.39390334272836	1.43360284033936	2.36739440466298	0.0179138311598885	0.21506734563905	0	0	0.83046583146561	4.89935839072346	29.4690736077012	33.0258270119737	1.48238029261209	5.5602817174827
1238	ENSMUSG00000068876	14.8598053265561	4.08538873218608	1.7267898089348	2.36588652020493	0.0179869567569405	0.215596686680649	0	3.49291843169298	2.49139749439683	0	30.6024995156897	0	2.22357043891814	80.0680567317509
1239	ENSMUSG00000102953	73.5000458354155	-4.21177667369986	1.78020707345421	-2.3658914384199	0.0179867178212953	0.215596686680649	237.666996884688	0.873229607923244	313.916084294001	5.71591812251071	0	0.917384083665936	11.1178521945907	17.7929014959446
1240	ENSMUSG00000058046	6.32680458921781	3.19065834013755	1.34891500251502	2.36535165980706	0.018012957825534	0.215734223118553	0	2.61968882376973	0.83046583146561	0.816559731787244	14.7345368038506	7.33907266932749	23.7180846817935	0.55602817174827
1241	ENSMUSG00000037379	6.56694850874173	3.59252725709963	1.51956675905979	2.36417862899453	0.0180700974561937	0.216070062255984	0	0.873229607923244	0.83046583146561	1.63311946357449	14.7345368038506	0.917384083665936	0.741190146306047	32.8056621331479
1242	ENSMUSG00000106895	84.1930669021552	-0.765534460292112	0.323770455835472	-2.36443581091021	0.0180575562712675	0.216070062255984	86.7673163229814	137.970278051873	92.1817072926827	104.519645668767	72.5392581112645	74.3081107769408	67.4483033138503	37.8099156788824
1243	ENSMUSG00000046410	25.0524240521086	2.73034534492294	1.15556902238179	2.36277132048359	0.018138858430452	0.216570914746946	0	2.61968882376973	7.47419248319049	14.6980751721704	47.6038881355174	4.58692041832968	6.67071131675443	116.765916067137
1244	ENSMUSG00000087434	5.18072194556837	3.58530278430855	1.51744428204816	2.36272450113906	0.018141149952542	0.216570914746946	0	0.873229607923244	0.83046583146561	0.816559731787244	11.3342590798851	1.83476816733187	25.2004649744056	0.55602817174827
1245	ENSMUSG00000028248	2662.90519884664	-0.339755763048429	0.143907009543203	-2.36093963822124	0.0182286973898312	0.217441273041272	2904.81885081286	2729.71575436806	3523.66652290858	2739.5579001462	2398.32922130368	2258.59961398553	2740.17997089346	2008.37375635475
1246	ENSMUSG00000052926	614.609524829036	0.555868728143156	0.235487257866431	2.36050448410438	0.0182500976829351	0.217521830408723	460.244025713206	530.923601617332	341.321456732366	655.697464625157	788.864431960002	766.015709861056	558.116180168454	815.693327954712
1247	ENSMUSG00000027570	31.1447534363509	3.13107112737866	1.32710150298683	2.35933055635288	0.0183079396170661	0.21774373079343	0	4.36614803961622	18.2702482922434	1.63311946357449	62.338424939368	144.946685219218	17.0473733650391	0.55602817174827
1248	ENSMUSG00000028859	7.35032856973498	4.12675877483489	1.74908244500544	2.35938493729611	0.018305256610702	0.21774373079343	0	0.873229607923244	1.66093166293122	0	0	7.33907266932749	4.44714087783628	44.4822537398616
1249	ENSMUSG00000058773	9.95801286949856	2.89311943429873	1.22629605535757	2.3592340704832	0.0183127008121335	0.21774373079343	0	5.23937764753946	2.49139749439683	0.816559731787244	27.2022217917242	0.917384083665936	9.63547190197862	33.3616903048962
1250	ENSMUSG00000106874	340.71273849906	-1.07435535248569	0.455539915262672	-2.3584219878212	0.0183528168448462	0.218046146370249	490.423961825547	480.276284357784	517.380213003075	360.102841718174	192.682404358046	190.815889402515	423.960763687059	70.059549640282
1251	ENSMUSG00000024101	1372.52947199853	0.413884999816412	0.175528635567663	2.35793435343412	0.0183769424195435	0.218158250897395	1101.56766810046	1210.29623658162	966.66222782597	1425.71329170053	1649.13469612328	1705.41701153497	1222.22255125867	1699.22209286271
1252	ENSMUSG00000036197	485.271277635632	-0.509935354819529	0.216639075206121	-2.35384754266677	0.0185802298550004	0.220395362281638	565.8738021064	459.318773767626	787.281608229399	467.888726314091	403.499623243909	365.118865299042	459.537890709749	373.650931414838
1253	ENSMUSG00000030088	26.523960121183	2.87446937936499	1.22187900565349	2.3524991967823	0.0186477300432321	0.22039659689277	3.77249201404267	10.4787552950789	5.81326082025927	4.89935839072346	51.0041658594829	0	13.3414226335089	122.882225956368
1254	ENSMUSG00000032306	161.517443191275	0.715294832208327	0.303928975860225	2.35349337845723	0.0185979391036722	0.22039659689277	109.402268407237	101.294634519096	102.977763101736	173.927222870683	217.617774333794	147.698837470216	168.991353357779	270.229691469659
1255	ENSMUSG00000035105	744.80158966546	-0.450377850494582	0.191412816162224	-2.35291376786852	0.0186269531962171	0.22039659689277	829.948243089387	936.975369301641	1012.33784855658	658.963703552306	656.253600725346	681.61637416379	693.012786796154	489.304791138478
1256	ENSMUSG00000045664	28.666698117867	3.45433736174624	1.46844778950411	2.35237329269484	0.0186540439265749	0.22039659689277	0	16.5913625505416	0.83046583146561	0.816559731787244	70.2724062952875	3.66953633466374	1.48238029261209	135.670873906578
1257	ENSMUSG00000085990	8.50617645881521	2.64584152341482	1.1247588036812	2.3523634709551	0.0186545365493375	0.22039659689277	0	0.873229607923244	5.81326082025927	1.63311946357449	17.0013886198276	26.6041384263121	2.22357043891814	13.9007042937068
1258	ENSMUSG00000031770	7609.96124357182	0.583386905353773	0.248133438621916	2.3511015226073	0.0187179260468407	0.220753917636627	5639.87556099379	8323.62462272436	4301.81300699186	6099.70119645071	9756.53021596508	10409.5571973574	10384.0739497477	5964.51419834369
1259	ENSMUSG00000032231	5069.07948897556	0.346699874904583	0.147492615369153	2.35062531121876	0.0187418957613219	0.220753917636627	4202.55610364353	4071.86966174609	4540.98716645396	5031.641067273	5956.15314647961	5834.56277211535	4424.9051734471	6489.96082064581
1260	ENSMUSG00000062510	74.9772549126478	0.926333970519051	0.39401471410699	2.35101364835709	0.0187223471072606	0.220753917636627	45.269904168512	28.816577061467	58.1326082025927	73.4903758608519	104.275183534943	75.2254948606067	77.824965362135	136.782930250074
1261	ENSMUSG00000100801	3034.18184278594	-0.595827115420478	0.253481022554698	-2.35057879053611	0.0187442387812125	0.220753917636627	3610.27485743884	4118.15083096602	3628.30521767325	3249.90773251323	2354.12561089213	2953.05936532065	3041.84436044002	1317.7867670434
1262	ENSMUSG00000029551	117.022824660638	0.801072403704963	0.340885690285421	2.34997369069447	0.0187747380584038	0.220937904045447	79.2223322948961	78.5906647130919	70.5895956745769	111.868683254852	159.81305302638	181.642048565855	79.3073456547471	175.148874100705
1263	ENSMUSG00000033579	6.13053550675954	4.33195358238408	1.84383043493997	2.34943165070659	0.018802095734727	0.22108465855616	0	0.873229607923244	0	0.816559731787244	14.7345368038506	0	1.48238029261209	31.1375776179031
1264	ENSMUSG00000027490	266.416840046721	0.728288012651937	0.310141883427212	2.34824140681683	0.0188622917349754	0.221529521136429	181.079616674048	135.350589228103	196.82040205735	287.42902558911	362.696290556323	276.132609183447	238.663227110547	453.16295997484
1265	ENSMUSG00000090213	1046.98338084056	0.254427573175388	0.108354938928633	2.34809391884725	0.0188697625909085	0.221529521136429	905.398083370241	965.791946363108	912.681948780706	1029.68182178371	1188.96377747995	1131.1345751601	1011.72454970775	1230.49034407892
1266	ENSMUSG00000024592	45.6087625510085	0.682615599142905	0.290813061167254	2.34726595979922	0.0189117500895143	0.221847077866807	33.952428126384	32.30949549316	36.5404965844869	36.745187930426	56.6712953994254	54.1256609362902	66.7071131675443	47.8184227703512
1267	ENSMUSG00000022177	562.459378451133	0.525977501803599	0.224175556433766	2.34627499166709	0.0189621115079866	0.22226228729685	426.291597586822	485.515662005324	329.694935091847	600.171402863624	714.05832203276	673.359917410797	518.833102414233	751.750088203661
1268	ENSMUSG00000059851	1007.53875692532	0.464287159688256	0.197972241494688	2.34521343084714	0.0190161905372835	0.222720383019872	803.540798991089	780.66726948338	821.330707319489	978.238558681118	1220.69970290362	1360.48059607658	1303.01227720603	792.340144741285
1269	ENSMUSG00000019822	345.632958693002	0.566799758370372	0.241801082706155	2.344074526164	0.01907435958998	0.222883177427203	256.529456954902	260.222423161127	211.768787023731	383.783073940005	447.703233655461	378.879626554031	331.311995398803	494.86507285596
1270	ENSMUSG00000030779	1958.55524993922	-0.405468831987934	0.172977172494827	-2.34405977470848	0.0190751140333967	0.222883177427203	2199.36284418688	2516.64773003479	2087.79110030454	2122.23874291505	1702.40571379874	1813.66833340755	2006.40172605047	1219.9258088157
1271	ENSMUSG00000041258	779.872185890506	-0.307454678304619	0.131133617768552	-2.34459083442104	0.0190479701263959	0.222883177427203	860.128179201729	849.652408509316	916.003812106568	825.541888836903	709.524618400806	576.117204542208	793.073456547471	708.935918979044
1272	ENSMUSG00000083757	63.5583092283799	-0.945008012648051	0.403214504177628	-2.34368556402859	0.0190942612638725	0.222931504740386	86.7673163229814	107.407241774559	73.9114590004393	66.1413382747667	43.0701845035633	58.7125813546199	51.8833102414233	20.573042354686
1273	ENSMUSG00000023232	36.8008710533112	1.98020610562517	0.845136976049737	2.34305936403454	0.019126339611299	0.223130612386018	7.54498402808534	26.1968882376973	9.96558997758732	14.6980751721704	48.7373140435059	11.0086090039912	22.2357043891814	154.019803574271
1274	ENSMUSG00000073838	1657.78557091133	0.396980298487706	0.169506483784143	2.34197707146848	0.0191818932980893	0.223603059160066	1339.23466498515	1393.6744542455	1437.53635426697	1550.64693066398	1988.02904261184	1887.9764441845	1379.35486227555	2285.83181405714
1275	ENSMUSG00000116620	116.611206350348	-0.723525011168358	0.309238756988048	-2.3396970619576	0.0192993870814429	0.224796233369811	116.947252435323	187.744365703497	126.230806382773	146.980751721704	100.874905810977	106.416553705249	94.8723387271741	52.8226763160857
1276	ENSMUSG00000047501	11.3184175143146	4.42649872475983	1.89260125156679	2.33884381144488	0.0193435183638978	0.224957393282887	0	0.873229607923244	0.83046583146561	1.63311946357449	24.9353699757472	0	0	62.2751552358063
1277	ENSMUSG00000081684	113.219487431377	-1.65997574199259	0.709683466245755	-2.33903679731178	0.0193335291616111	0.224957393282887	192.397092716176	232.279075707583	112.112887247857	151.06355038064	37.4030549636208	110.086090039912	65.9659230212382	4.44822537398616
1278	ENSMUSG00000022607	19.4902739774548	3.25255104694205	1.39093525582852	2.33839140485705	0.0193669532045781	0.224976469267943	0	12.2252145109254	0.83046583146561	0.816559731787244	49.8707399514944	11.9259930876572	0.741190146306047	79.5120285600026
1279	ENSMUSG00000067722	369.584955584992	0.33208201005125	0.14202297626338	2.33822736847458	0.0193754564806208	0.224976469267943	309.344345151499	365.883205719839	275.714656046583	354.386923595664	429.568419127645	409.153301315007	406.172200175714	406.456593547985
1280	ENSMUSG00000079419	98.1961678680089	0.584697886967927	0.250177854795988	2.33712886955853	0.0194324843042647	0.225396200055685	71.6773482668107	76.8442054972455	73.9114590004393	90.6381302283841	122.409998062759	90.8210242829276	111.919712092213	147.347465513292
1281	ENSMUSG00000082233	21.1821532159404	-1.54873951314818	0.662719245924751	-2.33694663716472	0.0194419589435952	0.225396200055685	37.7249201404267	25.3236586297741	35.7100307530212	27.7630308807663	10.2008331718966	6.42168858566155	22.9768945354875	3.33616903048962
1282	ENSMUSG00000073633	6.59912582000875	-2.78030749971154	1.19009363319291	-2.33620903613461	0.0194803495891238	0.225665110567924	15.0899680561707	9.60552568715568	9.13512414612171	12.2483959768087	2.26685181597702	0	4.44714087783628	0
1283	ENSMUSG00000043333	7.76735906855703	4.65536015609737	1.99344285764296	2.33533664546665	0.0195258412369135	0.226015797513174	0	1.74645921584649	0	0	18.1348145278161	0	2.22357043891814	40.0340283658755
1284	ENSMUSG00000108609	59.953629149097	-1.10520078980803	0.473310266464563	-2.33504503940603	0.0195410679954747	0.226015888474139	82.9948243089387	104.787552950789	65.6068006857832	73.4903758608519	35.1362031476438	61.4647336056177	42.2478383394447	13.9007042937068
1285	ENSMUSG00000076496	16.3108406290896	-1.88101895345176	0.805690877485919	-2.33466582037182	0.0195608851449832	0.226069031352642	33.952428126384	29.6898066693903	19.9311799551746	19.5974335628939	0	11.0086090039912	11.8590423408968	4.44822537398616
1286	ENSMUSG00000035547	12.9089557186115	3.49867442252584	1.50036356250159	2.33188442452737	0.0197067720742177	0.227224590119726	0	4.36614803961622	3.32186332586244	0	27.2022217917242	0.917384083665936	2.96476058522419	64.4992679227993
1287	ENSMUSG00000037217	10.6117079714096	3.56348047903431	1.52810343248136	2.33196287848648	0.0197026441006092	0.227224590119726	0	1.74645921584649	3.32186332586244	0.816559731787244	22.6685181597702	55.0430450199561	0.741190146306047	0.55602817174827
1288	ENSMUSG00000040600	58.4170165560802	1.43946599007852	0.617201709209009	2.3322456315348	0.0196877728861346	0.227224590119726	33.952428126384	36.6756435327762	29.0663041012964	26.946471148979	60.071573123391	33.9432110956396	43.7302186320568	202.950282688119
1289	ENSMUSG00000044018	274.117023151815	0.526423856606205	0.225826612686171	2.3310975192183	0.019748218083877	0.227506651906742	211.25955278639	306.503592381059	220.073445338387	159.229147698513	338.894346488564	315.580124781082	308.335100863316	333.060874877214
1290	ENSMUSG00000082399	101.260181739316	-1.02466653850522	0.4396128288488	-2.33083857263329	0.0197618733391487	0.227506651906742	139.582204519579	191.23728413519	119.587079731048	92.2712496919585	62.338424939368	99.994865119587	77.824965362135	27.2453804156652
1291	ENSMUSG00000022205	6386.95158801472	-0.265705372900034	0.114026119646237	-2.33021498692034	0.0197947912663743	0.227709097673838	6696.17332492574	7756.02537757425	7205.9520196271	6229.53419380488	6015.09129369502	6460.21871717552	5415.87639905829	5316.74137825696
1292	ENSMUSG00000035476	218.439282703999	-0.731715045191496	0.314251123742287	-2.32844050477148	0.0198887249712764	0.228612580919834	279.164409039158	195.603432174807	389.488474957371	227.003605436854	159.81305302638	112.83824229091	231.251325647487	152.351719059026
1293	ENSMUSG00000104737	26.7156128303149	-3.50936618796806	1.5088515287697	-2.3258525580907	0.0200264176785192	0.230017269097981	128.264728477451	2.61968882376973	1.66093166293122	64.5082188111923	0	0.917384083665936	0.741190146306047	15.0127606372033
1294	ENSMUSG00000026806	264.69265155059	0.442746402970516	0.190415580164024	2.32515849065047	0.0200634870067665	0.230264950183531	211.25955278639	229.659386883813	176.889222102175	277.630308807663	325.293235592702	272.463072848783	300.182009253949	324.164424129241
1295	ENSMUSG00000114585	49.3493138709224	-0.643155366354142	0.276675608611669	-2.32458281950271	0.0200942783473445	0.230440253078311	64.1323642387254	60.2528429467038	67.2677323487144	49.8101436390219	40.8033326875863	33.0258270119737	40.0242679005266	39.4780001941272
1296	ENSMUSG00000000959	1461.1225136083	0.318130224314209	0.136900819264768	2.32380073415734	0.0201361763821451	0.230742558218546	1233.60488859195	1482.74387425367	1168.46542487211	1313.84460844568	1702.40571379874	1630.19151667437	1355.63677759376	1802.08730463614
1297	ENSMUSG00000017677	2183.52113430377	-0.356221907857283	0.153325642705719	-2.32330288379085	0.0201628870158247	0.230754627093035	2380.44246086092	2402.25465139684	2703.99674725203	2317.3965188122	1969.89422808403	1886.14167601716	2316.2192072064	1491.82358480061
1298	ENSMUSG00000086604	10.4863723951982	3.17961837686208	1.36863623235896	2.32320195950222	0.0201683055664103	0.230754627093035	0	0.873229607923244	5.81326082025927	0.816559731787244	26.0687958837357	8.25645675299342	41.5066481931387	0.55602817174827
1299	ENSMUSG00000042759	138.568796927401	0.861465115642535	0.371015189424527	2.32191333454227	0.02023760265862	0.231191259294743	90.5398083370241	102.16786412702	59.7935398655239	139.631714135619	193.815830266035	220.172180079825	204.568480380469	97.8609582276955
1300	ENSMUSG00000058838	156.35938368862	-0.830263698050547	0.357538375048206	-2.32216667074857	0.0202239628686069	0.231191259294743	203.714568758304	225.293238844197	158.618973809932	212.305530264683	107.675461258908	159.624830557873	131.931846042476	51.7106199725891
1301	ENSMUSG00000019699	1101.15060727978	-0.308539050524226	0.132953003827515	-2.32066250210116	0.0203050660226285	0.231400379326828	1203.42495247961	1080.18502500105	1430.06216178378	1159.51481913789	1001.94850266184	876.101799900969	1079.91404316791	978.053554105207
1302	ENSMUSG00000028702	62.8939072779355	1.09365107891875	0.471245539612898	2.32076696114115	0.0202994245493592	0.231400379326828	33.952428126384	27.0701178456206	35.7100307530212	62.8750993476178	92.9409244550577	51.3735086852924	58.5540215581777	140.675127452312
1303	ENSMUSG00000091742	148.363036100012	-0.701741575506398	0.302420227975874	-2.32041877688943	0.0203182341015544	0.231400379326828	158.444664589792	217.434172372888	165.262700461656	191.074977238215	124.676849878736	151.368373804879	114.143282531131	64.4992679227993
1304	ENSMUSG00000118059	226.102819358213	-0.789845021241516	0.340277468987758	-2.32117931166912	0.0202771682672187	0.231400379326828	286.709393067243	335.320169442526	218.412513675456	304.576779956642	158.679627118391	263.289232012124	153.426360285352	88.408479307975
1305	ENSMUSG00000020077	30489.2826216365	-0.313722687200042	0.135258167416412	-2.31943618039864	0.0203713977901933	0.23182806787905	33654.4012572747	34587.7515402318	33706.9471675262	33216.8333293733	27248.6922539517	27902.2369046994	21323.2993190787	32274.0992009566
1306	ENSMUSG00000035439	435.219291287959	0.806200920274444	0.347629508265899	2.31913833867575	0.0203875365558332	0.231834077634517	279.164409039158	403.432078860539	268.240463563392	314.375496738089	616.583693945749	514.65247093659	251.26345959775	834.042257622405
1307	ENSMUSG00000039637	3142.43290530087	0.468222551787268	0.202067742875741	2.31715634135229	0.0204952168053086	0.232880233187175	2448.34731711369	1946.42879606091	3400.75757985167	2749.35661692765	3926.18734527219	2975.07658332863	3376.86230657035	4316.44669728182
1308	ENSMUSG00000003934	18.2779160882202	-3.62828445701843	1.56839873077859	-2.31336865161658	0.0207023791135693	0.234874738132634	49.0423961825547	0.873229607923244	0.83046583146561	84.9222121058734	0	0.917384083665936	0.741190146306047	8.89645074797232
1309	ENSMUSG00000020328	441.782288834487	0.309055266595835	0.133592477910602	2.31341817615398	0.0206996587042448	0.234874738132634	373.476709390224	377.235190622841	377.861953316853	446.658173287622	500.974251330921	466.948498585961	448.420038515159	542.683495626312
1310	ENSMUSG00000030208	1200.18870189031	-0.627376813015635	0.271262936383144	-2.31279960830882	0.0207336593399598	0.235048555699107	1490.13434554685	1445.19500111297	1861.9043941459	1032.94806071086	902.207022758853	595.382270299192	948.723387271741	1325.01513327613
1311	ENSMUSG00000031995	513.157105947757	0.852629122488319	0.368702193318826	2.31251437593437	0.0207493540180142	0.235048555699107	313.116837165542	358.897368856453	338.830059237969	450.740971946559	751.461376996381	331.175654203403	439.525756759486	1121.50882241626
1312	ENSMUSG00000018572	1359.20238717924	0.424834731305449	0.183861171245643	2.31062778740738	0.0208534230370453	0.236047397502408	1105.3401601145	1512.43368092306	1053.03067429839	968.439841899671	1620.79904842357	1824.67694241155	1328.21274218044	1460.68600718271
1313	ENSMUSG00000003153	2025.32655970386	0.267067838844593	0.115610861172366	2.3100583815081	0.0208849221585692	0.23622389868767	1731.57383444559	1702.79773545033	1893.46209574159	2019.35221670985	2320.12283365248	1899.90243727215	2362.91418642368	2272.48713793518
1314	ENSMUSG00000002055	310.07986726003	0.49068223490499	0.212817929796731	2.30564330446056	0.0211305714731916	0.237946521533942	237.666996884688	213.068024333271	265.749066068995	312.742377274514	384.231382808104	304.571515777091	310.558671302234	452.050903631344
1315	ENSMUSG00000028007	5.25150067849227	4.80022337422488	2.08083380262372	2.30687494992262	0.0210617923905161	0.237946521533942	0	0	0	0.816559731787244	12.4676849878736	0	1.48238029261209	27.2453804156652
1316	ENSMUSG00000036438	3795.21376999698	-0.360929886358296	0.156490492323377	-2.30640137301414	0.0210882153473333	0.237946521533942	4138.42373940481	4639.46890689619	5075.80716191781	3213.97910431459	3404.81142759748	3503.48981552021	3319.79066530479	3065.93933901996
1317	ENSMUSG00000042129	7.31576906458953	3.76363743726225	1.63279966400792	2.30502095279951	0.0211653999694524	0.237946521533942	0	0.873229607923244	1.66093166293122	0.816559731787244	0	5.50430450199561	2.96476058522419	46.7063664268547
1318	ENSMUSG00000045282	386.62882758654	0.394741964001751	0.171245864872251	2.30511822458444	0.0211599530799531	0.237946521533942	316.889329179584	279.433474535438	418.554779058668	318.458295397025	449.970085471438	473.370187171623	398.760298712653	437.594171165889
1319	ENSMUSG00000045302	2568.73748287327	0.229192167718547	0.0994010096809497	2.30573279340111	0.0211255675361659	0.237946521533942	2297.44763655199	2447.66259100885	2370.14948300285	2338.62707183867	2827.89764043133	3128.27972530084	2643.82525187367	2496.01046297798
1320	ENSMUSG00000056167	1140.91469920729	0.398637468794004	0.172909376651193	2.30547051012837	0.0211402365047927	0.237946521533942	924.260543440454	914.271399495636	850.397011420785	1244.43703124376	1377.11247820604	1388.91950267023	1047.30167673045	1380.61795045095
1321	ENSMUSG00000074825	298.003938027786	-0.472978112273305	0.205060689002059	-2.30652747035564	0.0210811769974843	0.237946521533942	347.069265291926	338.813087874219	424.368039878927	275.997189344088	252.753977481437	198.154962071842	292.770107790889	254.104874488959
1322	ENSMUSG00000028121	8.22773046362799	4.31667318383392	1.87340083926259	2.30419090958294	0.0212119292726155	0.238109116876502	0	0	0.83046583146561	1.63311946357449	18.1348145278161	0	0.741190146306047	44.4822537398616
1323	ENSMUSG00000084817	166.220701347458	-0.52538336636276	0.228004411553686	-2.30426842525832	0.0212075802477676	0.238109116876502	192.397092716176	229.659386883813	156.127576315535	204.956492678598	143.945090314541	167.881287310866	125.261134725722	109.537549834409
1324	ENSMUSG00000087377	6.85068062512892	3.33201930373143	1.44627949204297	2.30385573608925	0.02123074315874	0.238140307137801	0	2.61968882376973	0.83046583146561	0.816559731787244	17.0013886198276	0.917384083665936	1.48238029261209	31.1375776179031
1325	ENSMUSG00000011171	62.8412598573484	-0.843823293799557	0.366377904719471	-2.30315006153457	0.0212704014522742	0.238405080730358	82.9948243089387	81.2103535368617	87.1989123038891	71.0406966654902	45.3370363195403	51.3735086852924	60.7775919970959	22.7971550416791
1326	ENSMUSG00000022246	168.230547302595	0.439403600107046	0.190957960060344	2.30104887991153	0.0213888683520611	0.239050126953935	132.037220491493	117.885997069638	142.840123012085	175.560342334257	198.349533897989	198.154962071842	198.638959210021	182.377240333433
1327	ENSMUSG00000023908	980.803163524291	0.342150824079868	0.148644817728908	2.30180122864335	0.021346384244594	0.239050126953935	829.948243089387	771.934973404148	912.681948780706	941.493370750692	1134.5593338965	1300.8506306383	916.852210980581	1038.10459665402
1328	ENSMUSG00000026201	1648.94175333348	0.477162727184894	0.207373021479463	2.30098748516402	0.02139233847699	0.239050126953935	1282.64728477451	1322.06962639579	1062.16579844452	1844.60843410738	2054.90117118317	2188.87842362692	1482.38029261209	1953.88299552342
1329	ENSMUSG00000085169	9.46255413832647	3.40628330024748	1.48033040530326	2.30102907299919	0.021389987815442	0.239050126953935	0	0.873229607923244	1.66093166293122	3.26623892714897	21.5350922517817	0.917384083665936	0.741190146306047	46.7063664268547
1330	ENSMUSG00000038517	364.550625864097	1.31509033509396	0.57190725050949	2.29948183717271	0.0214775935778053	0.239642180483837	158.444664589792	110.900160206252	279.036519372445	285.795906125535	592.78174987799	858.671502311316	541.809996949721	88.9645074797232
1331	ENSMUSG00000107838	11.0165226884767	3.26109351609088	1.41815617070616	2.29953060421199	0.0214748275870853	0.239642180483837	0	2.61968882376973	2.49139749439683	2.44967919536173	27.2022217917242	0.917384083665936	0.741190146306047	51.7106199725891
1332	ENSMUSG00000038515	10.45793373959	3.9927262248869	1.73691917484119	2.29874036899383	0.0215196867294847	0.23993158229698	0	2.61968882376973	1.66093166293122	0	22.6685181597702	0	2.22357043891814	54.4907608313305
1333	ENSMUSG00000111856	10.2999299150982	3.29848428461411	1.4356507334073	2.2975534423931	0.02158721807414	0.240503957703716	0	5.23937764753946	0.83046583146561	0.816559731787244	24.9353699757472	0.917384083665936	47.436169363587	2.22411268699308
1334	ENSMUSG00000021470	228.565788781816	0.941382803875892	0.409935995710547	2.29641410787599	0.0216522150836327	0.240866701278674	135.809712505536	166.78685511334	102.977763101736	218.838008118981	337.760920580576	255.950159342796	475.844073928482	134.558817563081
1335	ENSMUSG00000024807	1962.62415066883	-0.233402795865243	0.101627864155566	-2.29664175080926	0.0216392148580392	0.240866701278674	2063.55313168134	2004.93517979177	2419.14696705932	1993.22230529266	1869.01932227305	1698.07793886565	1793.68015406063	1859.35820632622
1336	ENSMUSG00000015027	371.526938370407	0.469391189849256	0.204446396946879	2.29591324111824	0.0216808425034983	0.2410046347451	294.254377095328	313.489429244445	242.496022787958	393.581790721452	455.63721501138	500.891709681601	358.736030812127	413.128931608965
1337	ENSMUSG00000018921	674.178963236493	0.372551752215555	0.16246137852086	2.29317118694595	0.0218381512816902	0.242479984202474	565.8738021064	640.077302607738	555.581641250493	585.473327691454	782.063876512071	946.740374343246	678.188983870033	639.432397510511
1338	ENSMUSG00000067203	3249.89514351809	0.30428267259278	0.132698891914685	2.29303099824232	0.0218462203799684	0.242479984202474	2806.73405844775	2843.23560339808	3053.62286229905	2924.91695926191	3663.23253461886	4273.17506171593	3507.31177232022	2926.93229608289
1339	ENSMUSG00000023883	470.415026560088	-0.550897403348904	0.24036679299028	-2.29190312228853	0.0219112340605134	0.242836085507426	580.963770162571	539.655897696565	516.54974717161	601.804522327199	370.630271912242	269.710920597785	326.864854520967	557.140228091767
1340	ENSMUSG00000025145	849.094874048829	0.920534837845992	0.40159817048175	2.29217886312016	0.0218953241198404	0.242836085507426	494.19645383959	427.882507882389	475.856921429795	948.02584860499	1262.6364614992	1487.07959962248	418.772432662917	1278.30876684927
1341	ENSMUSG00000025878	2211.7128533772	0.277273807226433	0.120994467209144	2.29162385373502	0.0219273577984956	0.242836085507426	1935.28840320389	1804.96559957734	2153.39790099033	2100.19163015679	2489.00329394276	2759.49132366713	2327.33705940099	2124.02761607839
1342	ENSMUSG00000002870	1856.12288460699	0.165879490309661	0.0724041013957832	2.29102339662932	0.021962060514036	0.24303916594184	1671.2139622209	1730.74108290387	1738.16498525752	1845.42499383917	2034.49950483937	1929.25872794946	1997.5074442948	1902.17237555083
1343	ENSMUSG00000049721	6.24105183081968	4.37711340068088	1.91187593324135	2.28943380926399	0.0220541596268436	0.243876637839355	0	0	0.83046583146561	0.816559731787244	14.7345368038506	0	0.741190146306047	32.8056621331479
1344	ENSMUSG00000047965	359.72741985645	-0.76689148325936	0.335104658465146	-2.28851334616443	0.0221076437951051	0.244286174107965	456.471533699163	540.529127304488	382.014282474181	432.776657847239	252.753977481437	376.127474303034	316.488192472682	120.658113269375
1345	ENSMUSG00000082585	18.1263570775675	-1.80799539929428	0.790209259597693	-2.28799571421722	0.0221377707041406	0.244437199053674	33.952428126384	33.1827251010833	24.0835091125027	22.0471127582556	0	12.8433771713231	13.3414226335089	5.5602817174827
1346	ENSMUSG00000095762	49.5011671774847	-0.863238871791812	0.377426482277094	-2.28717091228922	0.0221858491194408	0.244786066324529	49.0423961825547	88.1961904002476	63.945869022852	52.2598228343836	41.9367585955748	36.6953633466374	42.2478383394447	21.6850986981825
1347	ENSMUSG00000024436	458.975978399454	0.649349040740453	0.284135208543923	2.28535225911671	0.0222921809521726	0.245776673586277	331.979297235755	464.558151415166	228.378103653043	402.563947771111	599.582305325921	695.377135418779	581.834264850247	367.534621525607
1348	ENSMUSG00000025193	105.076811568872	0.684117584341209	0.299411786518453	2.28487192269916	0.0223203388191601	0.245904563652334	75.4498402808534	108.280471382482	57.3021423711271	80.8394134469371	139.411386682587	94.4905606175914	127.48470516464	157.35597260476
1349	ENSMUSG00000078161	8.7476970781414	1.65380187993585	0.72423102774303	2.28352806850834	0.022399281432966	0.246591348080784	0	4.36614803961622	3.32186332586244	7.34903758608519	12.4676849878736	14.678145338655	11.1178521945907	16.6808451524481
1350	ENSMUSG00000066595	543.524593260862	-0.650402867104299	0.284934568146971	-2.28263938396136	0.0224516190552463	0.246984440436639	679.048562527681	506.473172595481	886.937508005272	583.840208227879	410.30017869184	335.762574621732	634.458765237977	311.375776179031
1351	ENSMUSG00000056121	238.49525934849	-0.499707457504269	0.219102866502612	-2.28069794558489	0.0225663268257888	0.248062560836261	282.9369010532	339.686317482142	279.866985203911	216.38832892362	199.482959805978	156.872678306875	194.191818332184	238.536085680008
1352	ENSMUSG00000004994	416.057562098467	0.630684379380736	0.276646759653233	2.27974612885861	0.0226227497220504	0.248278991145021	298.026869109371	350.165072777221	195.159470394418	460.539688728006	546.311287650461	577.034588625874	402.466249444184	498.757270058198
1353	ENSMUSG00000030407	189.08747523586	0.568692791922561	0.249479179694592	2.27952004900266	0.0226361695515694	0.248278991145021	139.582204519579	135.350589228103	171.906427113381	160.862267162087	243.686570217529	177.055128147526	180.10920555237	304.147409946304
1354	ENSMUSG00000059486	1096.25463165185	-0.422253782707866	0.185201072573365	-2.27997482325916	0.0226091817315584	0.248278991145021	1237.377380606	1220.77499187669	1579.54601144759	983.954476803629	945.277207262416	831.149979801338	1127.3502125315	844.606792885622
1355	ENSMUSG00000034120	6148.44775783316	-0.207657801480036	0.0911102118424626	-2.27919348754335	0.0226555660623894	0.248308348038778	6522.63869227978	5965.03145172368	7159.44593306503	6712.93755502293	5766.87101984553	5269.45417657713	5793.88337367437	5997.31986047684
1356	ENSMUSG00000113047	10.7200685597814	2.90166204538081	1.27331352417085	2.27882763380708	0.0226773135389101	0.248363409562208	0	0.873229607923244	7.47419248319049	0.816559731787244	32.8693513316667	0.917384083665936	17.7885635113451	25.0212677286722
1357	ENSMUSG00000039936	10801.7963566576	0.289256988023589	0.126977497517785	2.27801770926439	0.0227255224997336	0.248707984262007	9253.92291044667	9539.16023695352	8480.71707092681	11609.846266551	12447.2833215298	12684.6697248489	11737.4871569026	10661.2841651013
1358	ENSMUSG00000033581	17.8093799771085	3.16336460155921	1.38883340325524	2.27771350699422	0.0227436524565287	0.248723109449122	0	0.873229607923244	11.6265216405185	0.816559731787244	53.2710176754599	10.0912249203253	0.741190146306047	65.0552960945476
1359	ENSMUSG00000024754	356.371499721899	-0.602801394996723	0.264885220675914	-2.27570792156142	0.0228634969235311	0.249849737168036	430.064089600864	307.376821988982	632.814963576795	348.671005473153	281.08962518115	260.537079761126	342.429847593394	247.988564599728
1360	ENSMUSG00000031621	13.5648670378351	4.72167269549941	2.07545671973036	2.27500417166629	0.0229056795817778	0.249892576983916	0	0	0	3.26623892714897	28.3356476997127	0	0.741190146306047	76.175859529513
1361	ENSMUSG00000082193	106.969204101554	-0.743050839810494	0.32663294017357	-2.27488029656667	0.0229131116290538	0.249892576983916	105.629776393195	168.533314329186	127.891738045704	130.649557085959	91.8074985470692	95.4079447012573	91.9075781419499	43.9262255681133
1362	ENSMUSG00000091845	866.121157662895	-0.725719565688045	0.319025580054575	-2.2748005522438	0.0229178971013463	0.249892576983916	1086.47770004429	1314.21055992448	916.834277938034	999.469111707586	616.583693945749	986.187889940881	698.942307966603	310.263719835535
1363	ENSMUSG00000045092	1982.89730205483	-0.442761630252899	0.194783744332867	-2.27309333111629	0.0230205562293509	0.250827792048489	2286.13016050986	2967.23420772318	2144.26277684421	1742.53846763398	1658.20210338719	1361.39798016025	1953.03603551643	1750.37668466355
1364	ENSMUSG00000061272	98.480863825876	-1.53489490049865	0.67551735983313	-2.27217684069261	0.0230758314818456	0.251245728252851	162.217156603835	231.40584609966	95.5035706185452	96.3540483508948	37.4030549636208	107.333937788914	50.4009299488112	7.22836623272751
1365	ENSMUSG00000031347	591.297769119103	-0.485142289208911	0.213633698902922	-2.27090712607736	0.0231526007862059	0.251610772630378	701.683514611937	757.963299677376	742.436453330256	558.526856542475	490.773418159024	468.783266753293	360.218411104739	649.996932773728
1366	ENSMUSG00000037013	3979.4719310752	-0.303811173491101	0.133793877547715	-2.27074047826107	0.0231626930683041	0.251610772630378	4353.45578420524	3962.71596075568	5207.85122912084	4064.01778510511	3582.75929515168	3043.88038960357	3851.22400020622	3769.87100445327
1367	ENSMUSG00000057229	1326.56595139498	0.195727517595845	0.086182020448277	2.27109455751635	0.0231412543992708	0.251610772630378	1203.42495247961	1267.05616109663	1214.14104560272	1255.86886748878	1436.05062542144	1537.53572422411	1333.40107320458	1365.049161642
1368	ENSMUSG00000072620	6348.03072818336	0.27384649107978	0.120610536461899	2.27050222238494	0.0231771286080639	0.251610772630378	5658.738021064	6331.78788705144	5153.04048424411	5844.1180004013	7015.90637044887	7511.54087705668	5842.80192333057	7426.3122618699
1369	ENSMUSG00000026510	627.131465794534	-0.400559483903231	0.176461846785651	-2.26994951713156	0.0232106462127597	0.251642616380892	705.456006625979	738.752248303064	877.80238385915	532.396945125283	553.111843098392	495.387405179605	555.892609729535	558.252284435263
1370	ENSMUSG00000110573	5.12361426963765	5.5134581456705	2.42894847470735	2.26989506079778	0.0232139508748112	0.251642616380892	0	0	0	0	11.3342590798851	0	0.741190146306047	28.91346493091
1371	ENSMUSG00000023990	423.792934192728	0.938258184211497	0.413686610329116	2.26804097784322	0.0233267091978127	0.252524617560788	245.211980912774	246.250749434355	127.891738045704	541.379102174943	640.385638013507	546.760913864898	366.889122421493	675.574228674148
1372	ENSMUSG00000038990	578.434521178761	0.626754057704413	0.276346818755405	2.26799809213347	0.0233293229609724	0.252524617560788	407.429137516608	432.248655922006	323.881674271588	653.247785429795	779.797024696094	525.661079940581	585.540215581777	919.670596071639
1373	ENSMUSG00000032803	2552.02273815042	-0.295494695086696	0.130327757418046	-2.26731972482925	0.0233707013670351	0.252788263657566	2742.60169420902	2840.61591457431	3345.11636914348	2319.84619800756	2345.05820362822	2176.0350464556	2297.68945354875	2349.21902563644
1374	ENSMUSG00000028044	238.830141510983	0.490925542586267	0.216612067509088	2.26638131583168	0.0234280465613277	0.253224104426694	184.852108688091	168.533314329186	171.906427113381	267.015032294429	281.08962518115	280.719529601776	242.369177842078	314.155917037773
1375	ENSMUSG00000032661	484.501591508788	0.402216204565938	0.177506932352066	2.26591828970479	0.023456386574585	0.253346034195754	396.11166147448	413.910834155618	427.689903204789	428.693859188303	572.380083534197	539.42184119557	679.671364162645	418.133185154699
1376	ENSMUSG00000032175	2749.32436227721	0.238357532161869	0.10524330061095	2.26482380140279	0.0235234942278779	0.253886201146959	2380.44246086092	2462.50749434355	2425.79069371105	2814.68139547063	3141.85661694415	2700.77874231251	2851.35849283936	3217.17900173549
1377	ENSMUSG00000049287	159.71239712866	4.431241236372	1.95694375782967	2.26436821121851	0.0235514774419758	0.254003624902529	0	30.5630362773135	0.83046583146561	24.4967919536173	445.436381839484	2.75215225099781	0.741190146306047	772.879158730095
1378	ENSMUSG00000016487	273.538646280023	-0.584952405313085	0.258469485594371	-2.26313912440357	0.0236271144220846	0.254634453035107	335.751789249798	278.560244927515	398.623599103493	301.310541029493	214.217496609828	136.690228466224	275.72273442585	247.43253642798
1379	ENSMUSG00000024136	72.2859861257223	0.687112125766435	0.303862172524878	2.26126246665396	0.0237430089705669	0.255555227218172	49.0423961825547	42.7882507882389	50.6584157194022	77.5731745197882	92.9409244550577	83.4819516136001	75.6013949232168	106.20138080392
1380	ENSMUSG00000031883	9.90511212619074	3.23616818911503	1.43117385636493	2.2611985082893	0.0237469674473825	0.255555227218172	0	4.36614803961622	1.66093166293122	0.816559731787244	56.6712953994254	2.75215225099781	0.741190146306047	12.2326197784619
1381	ENSMUSG00000031077	121.150425108477	0.964128354194163	0.426527014165203	2.26041568804534	0.0237954637461478	0.255891695940653	71.6773482668107	131.85767079641	33.2186332586244	90.6381302283841	181.348145278161	135.772844382558	122.296374140498	202.39425451637
1382	ENSMUSG00000022450	3422.75804651938	-0.232359032399339	0.102878142342227	-2.25858503185634	0.023909209762609	0.256138113473034	3606.50236542479	4139.10834155618	3384.14826322236	3656.55447894328	3224.59670822731	3422.76001615761	3020.34984619714	2928.04435242639
1383	ENSMUSG00000046756	1516.29950455942	0.505963980960724	0.223909320091027	2.25968253914144	0.023840960754159	0.256138113473034	1161.92754032514	1312.46410070864	1009.01598523072	1526.15013871036	1913.2229326846	2082.46186992167	1151.8094873596	1973.34398153461
1384	ENSMUSG00000060771	9.31769857852716	2.37348110528239	1.05101006979882	2.25828578953263	0.0239278476618798	0.256138113473034	0	0.873229607923244	4.98279498879366	4.89935839072346	30.6024995156897	17.4302975896528	2.96476058522419	12.7886479502102
1385	ENSMUSG00000076472	397.968935937967	-1.64166605332416	0.727010475658969	-2.25810508691246	0.0239391085785854	0.256138113473034	667.731086485553	1322.06962639579	207.616457866403	213.938649728258	120.143146246782	112.83824229091	485.479545830461	53.9347326595822
1386	ENSMUSG00000086938	154.926463959383	0.838380826132835	0.371273750816026	2.25812038769277	0.0239381548957224	0.256138113473034	101.857284379152	145.829344523182	63.945869022852	131.466116817746	214.217496609828	275.215225099781	193.450628185878	113.429747036647
1387	ENSMUSG00000091803	101.751881524144	-0.79540259584019	0.352238892235572	-2.25813393515966	0.0239373105226956	0.256138113473034	135.809712505536	174.645921584649	67.2677323487144	138.815154403831	72.5392581112645	96.3253287849232	65.2247328749322	63.3872115793028
1388	ENSMUSG00000116564	346.090852844476	0.635900490343447	0.281461584715693	2.25927986224399	0.0238659817554538	0.256138113473034	245.211980912774	304.757133165212	199.311799551746	333.156370569195	466.971474091266	248.611086673469	484.738355684155	485.968622107988
1389	ENSMUSG00000024620	43.5025561768944	-0.743972786911846	0.329551947348351	-2.25752811627429	0.0239750946579419	0.256338467073502	56.58738021064	55.8866949070876	56.4716765396615	48.9935839072346	34.0027772396553	28.438906593644	43.7302186320568	23.9092113851756
1390	ENSMUSG00000022048	478.618017931003	0.224233262275448	0.0994108303043585	2.25562206440616	0.0240943101835521	0.257427770169736	422.519105572779	427.009278274466	461.739002294879	449.924412214771	532.710176754599	494.470021095939	521.797862999457	518.774284241136
1391	ENSMUSG00000022070	253.342660265179	0.343737567660139	0.152432926283077	2.25500865227633	0.0241327856981642	0.25765348699025	211.25955278639	215.687713157041	210.107855360799	253.133516854046	294.690736077012	262.371847928458	314.264622033764	265.225437923925
1392	ENSMUSG00000090247	27.5450427959022	-1.95704472916814	0.867990185073635	-2.25468532112735	0.0241530876742515	0.257684989260279	52.8148881965974	43.6614803961622	12.4569874719842	66.1413382747667	7.93398135591956	26.6041384263121	9.63547190197862	1.11205634349654
1393	ENSMUSG00000022545	546.932187636744	0.403832550568889	0.179171362593103	2.25389004539743	0.0242030860820093	0.25773666323034	433.836581614907	408.671456508078	539.802790452647	497.284876658431	681.188970701094	494.470021095939	733.037054696681	587.165749366173
1394	ENSMUSG00000040356	4439.96966825377	0.233849520091699	0.103747645498804	2.254022430749	0.0241947568913768	0.25773666323034	3919.61920259033	3960.96950153983	3987.0664568664	4448.6174187769	4978.00658788553	5270.3715606608	4201.06574926268	4754.04086844771
1395	ENSMUSG00000047649	172.662795086862	0.542791804208603	0.240836169927393	2.25378025390557	0.0242099956370833	0.25773666323034	132.037220491493	152.815181386568	107.960558090529	167.394745016385	211.950644793851	258.702311593794	169.732543504085	180.709155818188
1396	ENSMUSG00000018923	1760.04182913737	0.303646041696982	0.134793413083854	2.25267715053766	0.0242795126694041	0.258291577831891	1497.67932957494	1683.58668407601	1459.95893171654	1655.98313606453	2026.56552348345	2149.43090802929	1560.94644812054	2046.18367203363
1397	ENSMUSG00000023039	64.1003839954792	2.67638845763158	1.18842640666561	2.25204391506309	0.0243194969775688	0.258531746323461	7.54498402808534	16.5913625505416	14.1179191349154	30.212710076128	112.209164890862	0	29.6476058522419	302.479325431059
1398	ENSMUSG00000006517	765.492379504747	0.661728292481284	0.293932954199741	2.25128990481145	0.0243671817815042	0.258821246906557	528.148881965974	772.808203012071	494.957635553504	574.041491446432	1032.55100217753	821.058754881012	538.10404621819	1362.26902078326
1399	ENSMUSG00000007216	189.190769842162	1.14909496237485	0.510530235344957	2.25078728510256	0.024399013242824	0.258821246906557	94.3123003510668	200.842809822346	35.7100307530212	137.998594672044	301.491291524943	330.258270119737	126.002324872028	286.910536622107
1400	ENSMUSG00000050299	918.681045746174	-0.46713962278699	0.207540759512104	-2.25083315626849	0.0243961066775982	0.258821246906557	1056.29776393195	1293.25304933432	888.598439668203	1024.78246339299	770.729617432186	1010.0398761162	728.589913818845	577.157242274704
1401	ENSMUSG00000037031	10.2894815482365	2.81621613144503	1.25139099311897	2.25046859609073	0.0244192148334223	0.258850649172845	0	5.23937764753946	0.83046583146561	3.26623892714897	19.2682404358046	3.66953633466374	2.22357043891814	47.8184227703512
1402	ENSMUSG00000040998	9.53727244717439	3.41407021579037	1.51808108168115	2.24893798953715	0.0245164415919441	0.259695915892983	0	0.873229607923244	4.15232915732805	0.816559731787244	21.5350922517817	0.917384083665936	0.741190146306047	47.262394598603
1403	ENSMUSG00000037669	463.81802193809	0.321344117768203	0.142938396382778	2.24813014487491	0.0245678923822223	0.26005543105373	384.794185432352	424.389589450696	424.368039878927	412.362664552558	536.110454478565	481.626643924616	444.714087783628	602.178510003377
1404	ENSMUSG00000054200	5.47420638529118	4.16278806320216	1.85207960630584	2.24762912405545	0.0245998488604039	0.260208230360298	0	0.873229607923244	0	0.816559731787244	12.4676849878736	1.83476816733187	0	27.8014085874135
1405	ENSMUSG00000029710	10.1596044642007	3.98507066165321	1.77389367521441	2.24651044047019	0.0246713315600922	0.260407921107981	0	0.873229607923244	0	3.26623892714897	21.5350922517817	0	2.22357043891814	53.3787044878339
1406	ENSMUSG00000070002	753.265167416781	0.656205580398404	0.29205300525406	2.24687152192652	0.0246482391946964	0.260407921107981	531.921373980016	723.034115360446	447.621083159964	634.466911598688	1000.81507675385	893.532097490621	1285.96490384099	508.765777149667
1407	ENSMUSG00000106847	911.582677302125	-0.621744697266716	0.276751505687156	-2.24658108263211	0.0246668122837514	0.260407921107981	1097.79517608642	1245.22542089855	1251.51200801867	824.725329105116	695.923507504944	826.563059383008	949.464577418047	401.452340002251
1408	ENSMUSG00000094955	363.469033329393	-0.608923048297749	0.271140068271659	-2.24578776637196	0.0247176052799992	0.260711048304878	437.60907362895	537.036208872795	372.879158328059	407.463306161835	289.02360653707	408.235917231341	276.463924572156	179.041071302943
1409	ENSMUSG00000018930	630.503537104978	-0.594164863379839	0.264627292062007	-2.24528943613502	0.0247495577621999	0.260862797960561	750.725910794491	588.556755740266	1033.92996017468	659.780263284093	495.307121790978	624.738560976502	566.26927177782	324.72045230099
1410	ENSMUSG00000040151	193.570692398347	-0.352210419769094	0.156974849671604	-2.243737901364	0.0248492699727732	0.261623199568903	199.942076744261	225.293238844197	213.429718686662	226.187045705067	189.282126634081	147.698837470216	179.368015406063	167.364479696229
1411	ENSMUSG00000055978	16.7615338579629	4.33176694123564	1.93070534934579	2.24361886328405	0.0248569345223704	0.261623199568903	0	0	0	5.71591812251071	26.0687958837357	0	6.67071131675443	95.6368455407025
1412	ENSMUSG00000029384	8.53849802758312	-3.15591403361446	1.40749596387619	-2.24221888702486	0.0249472290624164	0.262077332030129	30.1799361123414	4.36614803961622	0.83046583146561	26.1299114171918	0	5.50430450199561	0.741190146306047	0.55602817174827
1413	ENSMUSG00000034906	418.437865082386	0.491885434099759	0.21943154152697	2.2416350478917	0.0249849688883926	0.262077332030129	316.889329179584	326.587873363293	337.999593406503	407.463306161835	521.375917674714	368.788401633706	419.513622809223	648.884876430231
1414	ENSMUSG00000045374	545.432030828774	0.26371067454486	0.117643249956918	2.24161330668299	0.0249863752116079	0.262077332030129	460.244025713206	502.980254163788	470.043660609535	543.828781370304	616.583693945749	538.504457111904	597.399257922674	633.872115793028
1415	ENSMUSG00000053877	153.643789494106	-0.65079575066082	0.290269057719347	-2.24204314360663	0.0249585840602866	0.262077332030129	188.624600702134	205.208957861962	226.717171990112	129.832997354172	121.27657215477	127.516387629565	150.461599700128	79.5120285600026
1416	ENSMUSG00000064380	10.2192401606707	2.93355584914419	1.3086981296066	2.24158328248397	0.0249883174301166	0.262077332030129	0	6.11260725546271	0.83046583146561	1.63311946357449	21.5350922517817	43.117051932299	0.741190146306047	7.78439440447578
1417	ENSMUSG00000024947	749.704533927306	0.330574163021904	0.147556882779208	2.24031679712662	0.0250703635300464	0.262381937128061	618.688690302998	688.978160651439	602.087727812567	743.069355926392	886.339060047014	720.146505677759	770.837752158289	967.48901884199
1418	ENSMUSG00000084826	116.98594349367	0.530178470829525	0.236642111184723	2.2404231781708	0.0250634629379895	0.262381937128061	90.5398083370241	89.0694200081709	83.8770489780266	117.584601377363	141.678238498564	159.624830557873	144.532078529679	108.981521662661
1419	ENSMUSG00000118012	33.0903472263675	3.14071125619292	1.40168752915517	2.2406643355712	0.0250478259313121	0.262381937128061	0	1.74645921584649	23.2530432810371	0.816559731787244	108.808887166897	0.917384083665936	14.0826127798149	115.097831551892
1420	ENSMUSG00000036305	453.915678198317	-0.638798692065179	0.285407156674087	-2.23820138047427	0.0252079256825641	0.263635848106873	554.556326064273	650.556057902817	480.009250587123	525.047907539198	345.694901936495	490.800484761276	392.830777542205	191.829719253153
1421	ENSMUSG00000028811	1567.12270777993	0.64025776516137	0.286168701269524	2.23734378470115	0.0252638796065475	0.26403509925182	1097.79517608642	1693.19220976317	1184.24427566996	922.712496919585	2091.1708002388	1850.36369675419	1105.85569828862	2591.64730851869
1422	ENSMUSG00000031833	3322.30750638308	0.255358164726047	0.114209367903274	2.23587757654271	0.0253597915198665	0.264538498675249	2889.72888275668	3051.06425008381	2858.46339190463	3310.33315266549	3783.37568086564	3389.73418914563	4089.14603717046	3206.61446647227
1423	ENSMUSG00000069125	57.9832080417128	-1.01910836303127	0.455815640133793	-2.23579068662966	0.0253654852948323	0.264538498675249	79.2223322948961	92.5623384398638	62.2849373599208	75.9400550562137	36.2696290556323	64.2168858566155	37.8006974616084	15.5687888089516
1424	ENSMUSG00000078695	706.9079471568	0.394199809678118	0.176309718779722	2.23583709625573	0.0253624439990606	0.264538498675249	573.418786134486	683.7387830039	495.788101384969	687.543294164859	846.669153267416	861.423654562314	633.71757509167	872.964229644784
1425	ENSMUSG00000002014	2775.46153577772	-0.386628107216924	0.172979964882473	-2.23510339755018	0.0254105613859732	0.264822629574097	3146.25833971159	3810.77400897704	2467.31398528433	3156.0033633577	2394.92894357972	2791.59976659544	1953.03603551643	2483.77784319952
1426	ENSMUSG00000046079	1655.87750479402	-0.353540214267684	0.158345149510789	-2.23271893935465	0.0255674847006128	0.266271188842076	1822.11364278261	1598.01018249954	2409.18137708174	1600.457074303	1479.120809925	1440.29301135552	1477.19196158795	1420.65197881683
1427	ENSMUSG00000039217	5.42922496784951	4.14530041483312	1.85710703737484	2.23212789107343	0.0256065115268201	0.26649075170624	0	0.873229607923244	0.83046583146561	0	11.3342590798851	0	1.48238029261209	28.91346493091
1428	ENSMUSG00000016529	113.336772930984	-1.70048332941995	0.762153427419575	-2.23115617963864	0.0256707854885562	0.266972573732877	192.397092716176	26.1968882376973	368.726829170731	106.152765132342	35.1362031476438	55.0430450199561	107.472571214377	15.5687888089516
1429	ENSMUSG00000019845	87.6611568411623	-0.605454772364429	0.271434272115049	-2.23057599781579	0.0257092281759209	0.267185267768091	109.402268407237	75.097746281399	104.638694764667	134.732355744895	70.2724062952875	59.6299654382858	69.6718737527684	77.8439440447578
1430	ENSMUSG00000036854	87.3583523195264	1.5172044320007	0.680491125183537	2.22957269514939	0.025775824242947	0.267680293888121	33.952428126384	30.5630362773135	6.64372665172488	108.602444327703	160.946478934368	98.1600969522551	152.685170139046	107.313437147416
1431	ENSMUSG00000109171	139.869988561079	-2.16228368123116	0.969931590595715	-2.22931565710023	0.0257929096056765	0.267680293888121	241.439488898731	361.517057680223	132.044067203032	179.643140993194	1.13342590798851	121.094699043904	77.0837752158289	5.00425354573443
1432	ENSMUSG00000007836	5480.75250343578	-0.316800167594811	0.142262862919196	-2.22686484085978	0.0259563082634687	0.268783310151113	5356.93865994059	7123.80714143782	6087.31454464292	5742.0480339279	5498.24907965226	5170.37669554121	4831.07737362282	4036.20849872069
1433	ENSMUSG00000030059	1030.71547390095	-0.625180706363022	0.280872267866673	-2.22585416179211	0.0260239515579751	0.268783310151113	1297.73725283068	1026.04478930981	1673.3886504032	1006.81814929367	772.996469248163	469.700650836959	1042.1133457063	956.924483578773
1434	ENSMUSG00000032041	8.7304302841293	3.07841952891593	1.38295141235694	2.22597807949697	0.0260156497357442	0.268783310151113	0	0.873229607923244	0.83046583146561	4.89935839072346	22.6685181597702	0.917384083665936	36.3183171689963	3.33616903048962
1435	ENSMUSG00000037876	2445.29081537437	-0.447902350196498	0.201229784345966	-2.22582532527311	0.0260258837786883	0.268783310151113	2791.64409039158	2417.97278433946	3796.88978146077	2280.65133088177	2051.5008934592	1811.83356524022	2543.02339197605	1868.81068524594
1436	ENSMUSG00000052837	41450.0149072564	-0.586841660369622	0.263639412441344	-2.22592538397568	0.0260191797734721	0.268783310151113	49178.2058950602	70150.9005525138	45497.9010426749	34235.8998746438	31707.5897759785	40155.7361102253	39144.4751968613	21529.410810093
1437	ENSMUSG00000059552	3253.71233154171	0.229239763082126	0.102952871455564	2.22664758972817	0.0259708357286308	0.268783310151113	2844.45897858817	2858.9537363407	3208.08950695165	3064.54867339753	3668.8996641588	3351.20405763166	3150.79931194701	3882.74472331817
1438	ENSMUSG00000110697	44.4049846821619	3.21731198568401	1.44449572574175	2.22729076199371	0.0259278475372928	0.268783310151113	0	20.0842809822346	12.4569874719842	0.816559731787244	108.808887166897	207.328802908501	5.18833102414233	0.55602817174827
1439	ENSMUSG00000052656	444.261008690191	-0.562897106171682	0.253020125309693	-2.22471277920167	0.0261005258345202	0.269366858351953	539.466358008102	535.289749656948	571.36049204834	473.604644436601	352.495457384426	276.132609183447	538.845236364496	266.89352243917
1440	ENSMUSG00000038861	1156.20515917054	0.318787526279081	0.143319783816355	2.22430928787587	0.0261276422422251	0.269459454818948	965.757955594923	1088.04409147236	944.239650376399	1113.7874741578	1360.11108958621	1209.1122222717	1071.76095155854	1496.82783834634
1441	ENSMUSG00000035697	37139.8903654126	0.296670756719797	0.13340186935491	2.22388755235893	0.0261560107646702	0.269564827110421	31402.2235248912	31994.2596046997	30392.5580341469	39543.5381312609	43279.8682965412	42118.0206651868	34248.9142805098	44139.7403860647
1442	ENSMUSG00000000787	5049.636168786	-0.488803015619072	0.220161610461527	-2.22020094508933	0.0264051301972643	0.271935592589638	5851.13511378018	5999.08740643268	7268.23695698702	4469.03141207158	4130.20400871012	3808.0613312973	5715.31721816593	3156.01590284318
1443	ENSMUSG00000043664	107.439025166575	4.62975476511307	2.08552911071444	2.21994252745149	0.0264226691877212	0.271935592589638	0	0.873229607923244	0.83046583146561	31.0292698079153	264.088236561323	0.917384083665936	0.741190146306047	561.032425294005
1444	ENSMUSG00000001020	127.821218301909	-0.879695268713976	0.39652544813826	-2.21850898307855	0.0265201477759651	0.272548634240877	169.76214063192	208.701876293655	105.469160596133	178.010021529619	85.0069430991381	142.19453296822	88.9428175567257	44.4822537398616
1445	ENSMUSG00000026062	11.3875673438976	3.13010171893547	1.41106339806435	2.21825732509909	0.0265372921091043	0.272548634240877	0	6.11260725546271	0.83046583146561	1.63311946357449	22.6685181597702	0.917384083665936	2.22357043891814	56.7148735183236
1446	ENSMUSG00000033060	8.44069239355159	3.69062485459989	1.66345977128817	2.21864388805862	0.0265109612427623	0.272548634240877	0	0.873229607923244	1.66093166293122	1.63311946357449	18.1348145278161	0	0.741190146306047	44.4822537398616
1447	ENSMUSG00000053841	1233.94490483463	0.260518979798862	0.117459463176959	2.21794798607564	0.0265583791105693	0.272576702260584	1060.07025594599	1039.14323342866	1068.80952509624	1317.11084737282	1416.78238498564	1265.07265137533	1317.83608013215	1386.73426034019
1448	ENSMUSG00000015971	574.01571134747	0.227858666645254	0.102749760841169	2.2176077567468	0.0265815885532886	0.272626499727133	509.28642189576	497.740876516249	552.259777924631	550.361259224602	636.985360289542	637.581938147825	630.752814506446	577.157242274704
1449	ENSMUSG00000047554	411.600775915715	0.40706060723651	0.183651112881712	2.2164886498602	0.0266580543628649	0.27303363127097	331.979297235755	290.78545943844	436.825027350911	353.570363863877	494.17369588299	385.301315139693	506.974060073336	493.196988340716
1450	ENSMUSG00000084260	55.958675390326	-0.700643901276308	0.316074121230813	-2.21670758285416	0.0266430802819154	0.27303363127097	64.1323642387254	85.5765015764779	63.1154031913864	62.8750993476178	46.4704622275288	51.3735086852924	45.2125989246689	28.91346493091
1451	ENSMUSG00000022237	15.1974854787463	-1.62381236029083	0.732704260511778	-2.21619068948313	0.0266784452565042	0.273054162994034	26.4074440982987	13.9716737267719	32.3881674271588	19.5974335628939	6.80055544793105	0.917384083665936	10.3766620482847	11.1205634349654
1452	ENSMUSG00000039801	741.119830238034	-0.417180562868412	0.188311788470024	-2.21537146589642	0.0267345782023879	0.273382449454389	848.810703159601	742.245166734757	1013.16831438804	786.347021711116	632.451656657588	503.643861932599	805.673689034674	596.618228285894
1453	ENSMUSG00000040325	933.902861541314	-0.397189222563055	0.179302919792826	-2.21518546949478	0.0267473368161893	0.273382449454389	1071.38773198812	1046.12907029205	1180.9224123441	949.658968068564	802.465542855864	588.043197629865	976.88861283137	855.727356320588
1454	ENSMUSG00000021288	1512.05365677788	-0.202070824124217	0.0912382083900566	-2.21476098325314	0.0267764745804683	0.273492038510684	1614.62658201026	1521.16597700229	1655.11840211096	1680.47992801815	1422.44951452558	1281.58556488131	1512.02789846434	1408.97538721012
1455	ENSMUSG00000042660	546.148212774241	0.373812412688639	0.168857234858543	2.21377788758529	0.0268440619196943	0.273805744209739	437.60907362895	521.318075930177	430.181300699186	510.349832367027	641.519063921496	609.143031554181	488.444306415685	730.621017677227
1456	ENSMUSG00000051517	110.320721340296	0.743189398004389	0.335702903470887	2.21383071257482	0.0268404264865127	0.273805744209739	75.4498402808534	76.8442054972455	62.2849373599208	114.318362450214	151.87907167046	89.9036401992617	189.003487308042	122.882225956368
1457	ENSMUSG00000062248	1046.73016666768	-0.295916202023011	0.133701874528189	-2.2132539507561	0.0268801424521177	0.273985583772409	1120.43012817067	1340.40744816218	1177.60054901824	973.339200290395	970.212577238163	1013.70941245086	907.957929224908	870.184088786043
1458	ENSMUSG00000028573	13.2611538033746	2.63825684685028	1.19267120329624	2.2120571365845	0.0269627172935335	0.274470652656131	0	4.36614803961622	7.47419248319049	1.63311946357449	36.2696290556323	35.7779792629715	20.0121339502633	0.55602817174827
1459	ENSMUSG00000033707	5.16359088290102	2.35507251897293	1.06469263592721	2.21197408482305	0.0269684556116875	0.274470652656131	0	2.61968882376973	2.49139749439683	0.816559731787244	11.3342590798851	4.58692041832968	4.44714087783628	15.0127606372033
1460	ENSMUSG00000042807	6.01874786330996	2.43009924200375	1.09871687523968	2.21176109766553	0.0269831764108782	0.274470652656131	0	0.873229607923244	0.83046583146561	4.89935839072346	13.6011108958621	3.66953633466374	14.8238029261209	9.45247891972059
1461	ENSMUSG00000000282	1036.2433517709	-0.373721972410898	0.169079795438672	-2.21032898366886	0.0270823385068985	0.274539118884608	1037.43530386173	1385.81538777419	1314.62741121006	935.777452628181	1013.28276174173	793.537232371034	882.016274104196	927.454990476115
1462	ENSMUSG00000002147	5947.74230761106	0.252768653536087	0.114334879966991	2.21077464382752	0.0270514465546688	0.274539118884608	5115.49917104186	5093.54830301628	5253.52684985145	6242.59914951348	6867.42757650237	5807.95863368904	6192.64367238703	7008.73510488695
1463	ENSMUSG00000021819	3489.42247888914	0.297037308685517	0.134376675605003	2.21048264029578	0.0270716840089884	0.274539118884608	2968.95121505158	2723.6031471126	3300.27121424434	3527.53804132089	4051.99762105892	3498.90289510188	4392.29280700964	3451.82289021326
1464	ENSMUSG00000024479	11.6208595459876	3.7142162639421	1.6798027800407	2.2111025818472	0.0270287342117852	0.274539118884608	0	3.49291843169298	0	2.44967919536173	24.9353699757472	0	3.70595073153024	58.3829580335684
1465	ENSMUSG00000081810	107.30715356631	-0.791750037605044	0.358064782528755	-2.21119215359154	0.0270225335115637	0.274539118884608	124.492236463408	172.899462368802	117.926148068117	127.38331815881	77.0729617432186	111.003474123578	88.2016274104196	39.4780001941272
1466	ENSMUSG00000024764	604.841016434176	0.26512647580707	0.120012561227678	2.20915605079117	0.0271637886016179	0.274989382769344	520.603897937888	554.50080103126	573.021423711271	545.461900833879	692.523229780979	563.273827370885	702.648258698133	686.694792109114
1467	ENSMUSG00000097274	11.4730207446875	2.64498064146912	1.19715119482095	2.20939564936467	0.0271471333816592	0.274989382769344	0	0.873229607923244	3.32186332586244	7.34903758608519	29.4690736077012	0.917384083665936	14.8238029261209	35.029774820141
1468	ENSMUSG00000060862	390.153412566219	0.494969817843503	0.224080828558093	2.20888962714265	0.0271823188679409	0.274989521463072	301.799361123414	399.065930820922	357.100307530212	235.985762486513	488.506566343047	368.788401633706	421.737193248141	548.243777343794
1469	ENSMUSG00000001435	34.9004872146693	0.720991669749398	0.326618732221782	2.2074412721063	0.0272832456570222	0.275635021260161	26.4074440982987	28.816577061467	23.2530432810371	26.946471148979	43.0701845035633	49.5387405179605	35.5771270226903	45.5943100833582
1470	ENSMUSG00000028954	3835.67169499907	0.341874426216066	0.154855444488301	2.20770039662308	0.0272651651776285	0.275635021260161	3240.57064006265	4026.46172213408	3138.33037710854	3124.15753381799	4457.7640961188	5085.05997576028	3485.07606793103	4127.95314705916
1471	ENSMUSG00000083892	15.1657590118792	-1.7808009469028	0.807441038345956	-2.20548728926483	0.0274199187652283	0.276827473543444	30.1799361123414	31.4362658852368	16.6093166293122	16.3311946357449	0	10.0912249203253	11.1178521945907	5.5602817174827
1472	ENSMUSG00000066149	513.095557553297	0.328157224261282	0.148840880365671	2.20475197039328	0.0274715040620946	0.277159855180819	430.064089600864	515.205468674714	417.724313227202	454.007210873708	597.315453509944	559.604291036221	482.514785245237	648.328848258483
1473	ENSMUSG00000062866	165.392190807826	-0.48064654534612	0.218132101921559	-2.20346542811457	0.0275619610828302	0.277695172348109	199.942076744261	185.124676879728	186.024346248297	201.690253751449	138.277960774598	99.994865119587	138.602557359231	173.48078958546
1474	ENSMUSG00000108528	10.9420895192924	-1.80175816048849	0.81761601561521	-2.20367278291726	0.0275473645853472	0.277695172348109	22.634952084256	14.8449033346951	10.7960558090529	20.4139932946811	0	5.50430450199561	8.89428175567257	4.44822537398616
1475	ENSMUSG00000020741	980.660848575533	0.416935174767299	0.189363826285016	2.20176779771951	0.0276817148639049	0.278712642334815	784.678338920875	829.568127527082	702.574093419906	1039.48053856516	1199.16461065184	970.59236051856	1375.64891154402	943.579807456814
1476	ENSMUSG00000012609	235.699011453959	0.57989140474005	0.263448179729865	2.20115927669214	0.027724750104199	0.278956818290962	173.534632645963	231.40584609966	202.633662877609	146.980751721704	306.024995156897	226.593868665486	218.651093160284	379.767241304068
1477	ENSMUSG00000030688	359.928261760799	0.916138679646138	0.416440066979982	2.19992923901383	0.0278119158521371	0.279455184249044	203.714568758304	295.151607478056	219.242979506921	277.630308807663	529.309899030633	297.232443107763	207.533240965693	849.611046431357
1478	ENSMUSG00000039231	418.062024747945	0.322640098520996	0.146645152439893	2.20014158772306	0.0277968510577699	0.279455184249044	350.841757305968	402.558849252615	370.387760833662	359.286281986387	489.639992251036	382.549162888695	521.056672853151	468.175720612043
1479	ENSMUSG00000028962	1640.0540640664	0.217385209736373	0.0988970635116413	2.19809569685337	0.0279422871151259	0.280023105538533	1433.54696533621	1540.3770283766	1436.70588843551	1648.63409847845	1854.2847854692	1631.10890075803	1693.61948430932	1882.15536136789
1480	ENSMUSG00000040249	27.3276699391371	1.96072655905455	0.89202041347583	2.19807364207554	0.0279438584881897	0.280023105538533	3.77249201404267	12.2252145109254	20.7616457866403	6.53247785429795	44.2036104115518	9.17384083665936	14.0826127798149	107.869465319164
1481	ENSMUSG00000053754	2228.25942660999	0.511449355459326	0.23266338277488	2.19823742507085	0.0279321909890042	0.280023105538533	1693.84891430516	1606.74247857877	2505.51541353175	1540.84821388253	2822.23051089139	1886.14167601716	3379.82706715558	2390.92113851756
1482	ENSMUSG00000093798	1810.07653154779	-0.601743506600229	0.273686968095008	-2.19865604412461	0.027902388676846	0.280023105538533	2180.50038411666	2474.73270885447	2113.53554107998	1958.9267965576	1381.64618183799	1875.13306701317	1758.84421718425	737.293355738206
1483	ENSMUSG00000024273	225.217037546792	0.547619622791146	0.249250519219815	2.19706512349609	0.0280157955067257	0.280554672333368	173.534632645963	210.448335509502	176.058756270709	169.844424211747	274.289069733219	374.292706135702	223.09823403812	200.170141829377
1484	ENSMUSG00000001270	3503.04849077787	0.339817311126173	0.154732480887559	2.19616016738665	0.0280804813043044	0.281012956772389	2889.72888275668	3125.28876675729	2555.34336341968	3794.55307361532	4184.60845229357	3771.36596795066	3390.94491935017	4312.55450007958
1485	ENSMUSG00000040701	2290.72765857321	0.291285956363269	0.132655870293439	2.19580148031847	0.0281061556715423	0.281080483419579	1939.06089521793	2145.52514666741	1776.36641350494	2374.5557000373	2659.01718014104	2537.48437541998	2188.73450204176	2705.07705555533
1486	ENSMUSG00000025316	557.095306463962	1.30399310705565	0.594051415621729	2.19508458824377	0.0281575305330253	0.281215525182218	222.577028828518	93.4355680477871	142.009657180619	824.725329105116	984.947114042014	570.612900040212	587.022595874389	1031.43225859304
1487	ENSMUSG00000071256	131.276010077935	0.959450498120202	0.437048098567968	2.19529727108741	0.0281422805390985	0.281215525182218	75.4498402808534	100.421404911173	34.04909909009	145.347632258129	197.21610799	153.203141972211	128.225895310946	216.294958810077
1488	ENSMUSG00000032251	18.325131370041	3.44371197515493	1.56916247195554	2.19461785296412	0.02819102180898	0.281360796293792	0	0.873229607923244	0.83046583146561	9.79871678144693	49.8707399514944	0.917384083665936	83.7544865325834	0.55602817174827
1489	ENSMUSG00000044600	888.607747518684	-0.325658256267306	0.148443948454905	-2.19381294863789	0.0282488595521577	0.281748699267357	969.530447608966	1217.282073445	925.969402084155	839.423404277287	805.86582057983	847.662893307325	766.390611280453	736.737327566458
1490	ENSMUSG00000001285	701.315150508401	0.307623256798343	0.140261021317907	2.1932198547243	0.028291542707663	0.281795909290076	596.053738218742	647.063139471124	583.817479520324	676.111457919838	804.732394671841	873.349647649971	635.941145530589	793.452201084781
1491	ENSMUSG00000032475	548.257994268955	0.411088947099087	0.1874177583509	2.19343647430363	0.0282759468216777	0.281795909290076	448.926549671078	399.939160428846	629.493100250933	401.747388039324	647.186193461438	662.351308406806	624.823293335998	571.596960557222
1492	ENSMUSG00000028064	2011.54288366793	0.43656439728397	0.199105916656991	2.19262392908223	0.0283344856103735	0.282034481098966	1588.21913791196	1357.87204032064	1719.89473696528	2167.96608789513	2447.06653534719	2342.08156559913	2737.21521030823	1732.02775499586
1493	ENSMUSG00000033365	509.072373830444	0.541829862200171	0.24727242589453	2.19122637811335	0.0284354146501371	0.282709437550106	377.249201404267	433.121885529929	272.39279272072	573.224931714645	660.787304357301	510.06555051826	559.598560461066	686.138763937365
1494	ENSMUSG00000038828	1087.00504503113	0.236111327948312	0.107756418385076	2.1911579049013	0.0284403676317998	0.282709437550106	943.123003510667	1002.46758989588	996.558997758732	1044.37989695588	1220.69970290362	1186.17762018005	1024.32478219496	1278.30876684927
1495	ENSMUSG00000101431	14.0972119854163	-1.66552321368824	0.760285411372668	-2.19065523127847	0.028476751081426	0.282881759404855	26.4074440982987	11.3519849030022	8.3046583146561	40.0114268575749	5.66712953994254	9.17384083665936	2.96476058522419	8.89645074797232
1496	ENSMUSG00000025816	116.529044476344	0.424887055805024	0.194012752294378	2.18999550689501	0.0285245626797088	0.283130504342433	90.5398083370241	99.5481753032498	107.130092259064	98.8037275462565	136.011108958621	120.177314960238	126.002324872028	154.019803574271
1497	ENSMUSG00000035112	5.90730197945495	2.86297535020241	1.30742375712346	2.18978379014728	0.0285399208807907	0.283130504342433	0	0.873229607923244	0.83046583146561	3.26623892714897	12.4676849878736	1.83476816733187	2.96476058522419	25.0212677286722
1498	ENSMUSG00000017390	70.9168967607402	-0.581342953600734	0.265550622190907	-2.18919823574279	0.0285824348348183	0.28336297712409	86.7673163229814	81.2103535368617	99.6558997758732	71.8572563972775	60.071573123391	67.8864221912792	54.8480708266475	45.0382819116099
1499	ENSMUSG00000040653	80.0649050616797	-0.936750114914076	0.428046830382845	-2.18842904192573	0.0286383647360877	0.283728055167203	113.17476042128	135.350589228103	74.7419248319049	98.8037275462565	51.0041658594829	27.5215225099781	45.9537890709749	93.9687610254577
1500	ENSMUSG00000028799	1498.44918724965	0.555980820373511	0.25413292200675	2.18775598211845	0.0286873818004925	0.283984804623239	1090.25019205833	1540.3770283766	972.47548864623	1247.70327017091	1969.89422808403	1325.62000089728	1334.14226335089	2507.13102641295
1501	ENSMUSG00000082274	52.9257506803884	-1.75710821178787	0.80323174920073	-2.18754825557669	0.0287025245262597	0.283984804623239	98.0847923651094	108.280471382482	34.04909909009	86.5553315694478	14.7345368038506	20.1824498406506	59.2952117044838	2.22411268699308
1502	ENSMUSG00000063362	82.3389281250373	0.699426912135143	0.319783512404817	2.18718878554856	0.0287287452203054	0.284054990190916	56.58738021064	68.9851390259363	74.7419248319049	49.8101436390219	108.808887166897	62.3821176892836	115.625662823743	121.770169612871
1503	ENSMUSG00000109695	7.99567483024952	2.71460999812379	1.24134274327831	2.18683358228259	0.0287546749432244	0.284122207306604	0	2.61968882376973	0.83046583146561	4.08279865893622	22.6685181597702	14.678145338655	18.5297536576512	0.55602817174827
1504	ENSMUSG00000106573	12.732160547394	-7.40615948649448	3.38814229427011	-2.18590568023647	0.0288225065914608	0.284603088690016	101.857284379152	0	0	0	0	0	0	0
1505	ENSMUSG00000030795	5572.10644084043	-0.320117771432523	0.146515136571713	-2.1848784973547	0.0288977565076845	0.284778090176259	5968.0823662155	6523.89840079455	7097.16099570511	5158.20782570002	5084.54862323645	5450.17884105932	5229.09648218916	4065.67799182335
1506	ENSMUSG00000042419	710.767441253637	0.412005693788121	0.18856294037757	2.18497703187668	0.0288905306860813	0.284778090176259	562.101310092358	679.372634964284	499.940430542297	694.892331750944	848.936005083393	881.606104402964	610.740680556183	908.550032636673
1507	ENSMUSG00000083669	41.8698234756031	-0.890851117696989	0.407637889864286	-2.18539821701456	0.0288596614931917	0.284778090176259	49.0423961825547	77.7174351051687	44.0146890676773	45.7273449800857	31.7359254236782	37.6127474303034	31.87117629116	17.2368733241964
1508	ENSMUSG00000003526	18.1231124469769	2.95566505029425	1.35309105092034	2.18438001513932	0.0289343355003706	0.284949480448279	0	13.0984441188487	1.66093166293122	0.816559731787244	38.5364808716093	12.8433771713231	0.741190146306047	77.2879158730096
1509	ENSMUSG00000022809	7.82273702848827	3.87098543682024	1.77314229602227	2.18312170743663	0.0290268483905397	0.28567112355726	0	0.873229607923244	0	2.44967919536173	17.0013886198276	0	2.22357043891814	40.0340283658755
1510	ENSMUSG00000028860	1897.21967994643	0.585420294310912	0.268277665600578	2.18214323954387	0.0290989628458487	0.28609565177188	1354.32463304132	1553.47547249545	1038.91275516348	2120.60562345147	2515.0720898265	2192.54795996159	1509.80432802542	2893.01457760625
1511	ENSMUSG00000114687	43.0570667299649	-0.75563550083565	0.346301886795393	-2.18201381409771	0.0291085132198041	0.28609565177188	45.269904168512	66.3654502021665	43.1842232362117	59.6088604204688	37.4030549636208	40.3648996813012	26.6828452670177	25.5772959004204
1512	ENSMUSG00000061731	338.487962105065	-0.482266081367585	0.221100635957329	-2.18120621534829	0.0291681673245056	0.286492363053064	294.254377095328	461.065232983473	461.739002294879	353.570363863877	360.429438740346	277.967377350779	265.346072377565	233.531832134273
1513	ENSMUSG00000073758	28.8439183860788	3.34892756467086	1.53562239997254	2.18082750338282	0.0291961774853027	0.286577945693477	0	0.873229607923244	0.83046583146561	17.9643140993194	69.138980387299	2.75215225099781	0.741190146306047	138.451014765319
1514	ENSMUSG00000116883	5.88183296354702	2.5999251539868	1.19258771538386	2.18007038010612	0.0292522449690667	0.286938632784419	0	0.873229607923244	4.15232915732805	0.816559731787244	15.8679627118391	4.58692041832968	2.96476058522419	17.7929014959446
1515	ENSMUSG00000029061	7.79516964100853	2.68341359826651	1.23120558564112	2.1795008319989	0.0292944829275104	0.287163277859047	0	2.61968882376973	0.83046583146561	4.08279865893622	20.4016663437932	4.58692041832968	1.48238029261209	28.3574367591618
1516	ENSMUSG00000054203	9.24430115633749	3.18594826288758	1.4626758247906	2.17816429921763	0.0293938069355637	0.287509897030036	0	0.873229607923244	2.49139749439683	3.26623892714897	0	13.760761254989	5.18833102414233	48.3744509420995
1517	ENSMUSG00000056917	4043.97672325455	0.213178582341328	0.0978566425280561	2.17847840303952	0.0293704384046954	0.287509897030036	3568.77744528437	3623.02964327354	3542.76723703229	4238.76156770758	4508.76826197829	4537.38167781172	4312.24427120858	4020.08368173999
1518	ENSMUSG00000066902	704.643401271712	-0.590212757685519	0.270900361277558	-2.17870790168789	0.0293533743918514	0.287509897030036	795.995814963003	1045.25584068412	754.062974970774	789.613260638265	589.381472154024	756.841869024397	592.952117044838	313.043860694276
1519	ENSMUSG00000106416	7.67710535908232	-1.89426488269302	0.869733434652781	-2.17798328455575	0.029407281232821	0.287509897030036	15.0899680561707	5.23937764753946	9.96558997758732	17.9643140993194	3.40027772396553	6.42168858566155	2.22357043891814	1.11205634349654
1520	ENSMUSG00000023932	2027.73278261554	0.346359245814058	0.159080451925245	2.1772583722406	0.0294612952287077	0.287848483843118	1690.07642229112	1735.10723094349	2127.65346021489	1585.75899913083	2382.46125859184	2315.47742717282	1793.68015406063	2591.64730851869
1521	ENSMUSG00000048911	90.533942930428	-1.04609435958242	0.480581189948037	-2.17672764032969	0.0295008947264308	0.288045882697057	128.264728477451	130.984441188487	162.77130296726	66.1413382747667	53.2710176754599	43.117051932299	109.696141653295	30.0255212744066
1522	ENSMUSG00000056383	210.428792891435	0.39554856024395	0.181767910657641	2.17611875942704	0.0295463815375772	0.288300467946491	173.534632645963	199.0963506065	205.955526203471	146.980751721704	247.086847941495	213.750491494163	260.157741353423	236.868001164763
1523	ENSMUSG00000102175	5.25161339431767	-2.46354475845832	1.13223819861039	-2.1758184465794	0.0295688387928681	0.288330154243522	0	13.9716737267719	9.96558997758732	11.4318362450214	0	2.75215225099781	2.22357043891814	1.66808451524481
1524	ENSMUSG00000074622	11.3983694805521	2.58100806749417	1.18662079132096	2.17509088528692	0.0296233063626263	0.288671734115067	0	8.73229607923244	2.49139749439683	0.816559731787244	21.5350922517817	2.75215225099781	8.15309160936652	46.7063664268547
1525	ENSMUSG00000033295	14.1748855871432	2.99523552860865	1.37769934268924	2.1740850385847	0.0296987493591394	0.289217132283658	3.77249201404267	0.873229607923244	0.83046583146561	7.34903758608519	26.0687958837357	0	11.1178521945907	63.3872115793028
1526	ENSMUSG00000019970	626.926437777834	-0.583207934748956	0.268303615225187	-2.17368645688754	0.0297286904417839	0.289318991973088	758.270894822577	871.483148707397	940.087321219071	438.49257596975	488.506566343047	398.144692311016	638.905906115813	481.520396734002
1527	ENSMUSG00000050974	6.18764003798224	-3.27611489563797	1.50753220286265	-2.1731641217461	0.0297679670590328	0.289511511980154	18.8624600702133	0.873229607923244	0.83046583146561	24.4967919536173	0	0.917384083665936	2.96476058522419	0.55602817174827
1528	ENSMUSG00000101111	200.089931322279	-1.05281650858506	0.484570084535145	-2.17268160413791	0.029804289262247	0.289675065336146	290.481885081286	358.02413924853	279.036519372445	152.696669844215	112.209164890862	125.681619462233	238.663227110547	43.9262255681133
1529	ENSMUSG00000038855	4538.17329425487	-0.523934617363071	0.24132132093581	-2.17110786287481	0.0299230198191213	0.290638827556423	3904.52923453416	5703.06256934671	7401.94195585298	4396.35759594252	4889.59936706243	3328.26945554001	3714.1038231396	2967.52235262052
1530	ENSMUSG00000034917	309.978820048695	0.545914249854576	0.251680835894731	2.16907357254214	0.030077098707213	0.291242192923034	218.804536814475	299.517755517673	229.208569484508	258.032875244769	377.430827360173	305.488899860757	272.016783694319	519.330312412884
1531	ENSMUSG00000040447	19.5530766909213	2.9867199875647	1.37646535142108	2.1698475624404	0.0300183958743856	0.291242192923034	0	0.873229607923244	2.49139749439683	13.0649557085959	57.8047213074139	8.25645675299342	73.3778244842987	0.55602817174827
1532	ENSMUSG00000045435	107.48739108676	0.821089701437679	0.378546872868709	2.1690568864439	0.030078365340714	0.291242192923034	71.6773482668107	119.632456285484	73.9114590004393	44.9107852482984	150.745645762472	88.9862561155958	177.144444967145	132.890733047837
1533	ENSMUSG00000051736	6.22758749016143	3.19657972775775	1.4737619375142	2.16899327251553	0.0300831946632505	0.291242192923034	0	0.873229607923244	2.49139749439683	0.816559731787244	13.6011108958621	1.83476816733187	29.6476058522419	0.55602817174827
[truncated: 24,002 more rows]
