# Supplementary material for: Identification of master regulator genes controlling pathogenic CD4+ T cell fate in inflammatory bowel disease through transcriptional network analysis
Source: Sci Rep. 2024 May 8;14:10553. doi: 10.1038/s41598-024-61158-4 (PMC11078927; doi:10.1038/s41598-024-61158-4)
Supplement: Supplementary file 6 — Supplementary Table S2. [file 41598_2024_61158_MOESM6_ESM.csv]

Table S2. Comprehensive list of differentially expressed genes analyzed by DESeq-2 in CD4+ T cell from the spleen. A total number of 24 genes were found to be up-regulated	while 6 genes were down-regulated in CD4+ T cells in cases of colitis as compared to the control group (n = 4).
	Row.names	baseMean	log2FoldChange	lfcSE	stat	pvalue	padj	SPLEEN_CONTROL_1	SPLEEN_CONTROL_2	SPLEEN_CONTROL_3	SPLEEN_CONTROL_4	SPLEEN_COLITIS_1	SPLEEN_COLITIS_2	SPLEEN_COLITIS_3	SPLEEN_COLITIS_4
1	ENSMUSG00000028737	280.772292572116	1.49056002242406	0.219996903382488	6.77536819612665	1.24089825564133e-11	2.20209804446111e-07	122.681259787419	132.473038047938	155.525502226451	178.834455611002	291.460688001959	445.61625183916	510.564476394892	409.02266866811
2	ENSMUSG00000014773	17.9884374075101	6.86740702557388	1.31727190608423	5.2133557193884	1.85454782764999e-07	0.00109702685831589	0	0	0.996958347605452	0	35.3916549716664	15.5900729506412	7.19104896330834	84.7377640268595
3	ENSMUSG00000076822	85.7648231086686	1.58987095013568	0.304500567624113	5.22124133475598	1.77727746057818e-07	0.00109702685831589	31.546609659622	37.5936999865769	45.8600839898508	56.2625253607648	125.952654457989	97.4379559415072	176.580202321238	114.8848531518
4	ENSMUSG00000017493	347.524393304608	-1.00297057757122	0.196782215470125	-5.09685580668487	3.45341166465592e-07	0.0015321060850246	532.787185362505	563.010411703735	393.798547304154	363.697038939229	244.61879171593	265.0312401609	202.148376413001	215.103554837413
5	ENSMUSG00000024402	764.733193540237	0.694342324254851	0.138938061214113	4.99749541765105	5.80797184526047e-07	0.0016350448447879	531.618792412148	615.820609303927	605.15371699651	584.728388570805	926.428615434798	831.470557367528	890.092060569499	1132.55280766668
6	ENSMUSG00000067235	626.112649875032	1.1804365344395	0.234491055966409	5.03403649906628	4.80258169638395e-07	0.0016350448447879	351.686278057267	412.635611757428	470.564340069773	298.392322002628	524.629238403526	986.072114128053	883.700017046558	1081.22127753502
7	ENSMUSG00000077565	20.1475388412795	3.79875508225172	0.763224225538721	4.9772464698305	6.44951758904276e-07	0.0016350448447879	0	3.58035237967399	4.98479173802726	2.0093759057416	28.1051377716175	35.0776641389426	70.3124787523482	17.1105100438851
8	ENSMUSG00000103406	23.0451829361056	5.19035342524528	1.05459111431314	4.92167376986271	8.58071645615693e-07	0.00190341742788701	0	1.790176189837	2.99087504281636	0	48.9237583431859	20.7867639341882	6.39204352294074	103.477846455876
9	ENSMUSG00000065037	236.818267863019	-2.02189134448201	0.428612196694582	-4.71729773458303	2.38997810732569e-06	0.00471250572140019	494.230218000744	129.787773763182	250.236545248969	645.009665743053	70.7833099433329	152.003211268751	75.9055168349213	76.5899021011999
10	ENSMUSG00000110631	1308.49125079851	1.05793293568233	0.227090791346319	4.65863423792008	3.18314204498619e-06	0.00564880387303248	668.320767603844	1339.05178999807	678.928634719313	709.309694726785	1661.32592161117	1603.17916842427	1757.8119688087	2050.00206049595
11	ENSMUSG00000033762	157.191472002256	0.991507759346966	0.214859406570465	4.6146816430948	3.93698323656007e-06	0.00635142768327227	96.9766148795787	118.151628529242	105.677584846178	100.46879528708	224.84110217294	155.900729506412	203.746387293736	251.768933502881
12	ENSMUSG00000038354	381.779834000452	-0.917667805368176	0.20570238483082	-4.46114324888801	8.15235711373148e-06	0.0120559774450232	545.639507816425	513.780566483218	407.75596417063	529.470551162911	366.407722059605	232.551921513731	210.937436257045	247.695002540051
13	ENSMUSG00000034413	39.3298426821062	1.65981878027358	0.374687721903288	4.42987235301509	9.42888813427227e-06	0.0128711576023689	15.1891083546328	21.482114278044	22.9300419949254	16.0750072459328	62.4558617147055	41.5735278683764	57.5283917064667	77.4046882937659
14	ENSMUSG00000062510	120.18015695309	1.20609424529165	0.275209550146987	4.38245782040442	1.17347890086542e-05	0.0138830377165051	68.9351840710258	85.0333690172573	57.8235841611162	79.3703482767932	194.654102344165	101.335474179168	190.962300247855	183.32689332734
15	ENSMUSG00000079019	85.1969866139622	1.1696258367413	0.266122459655649	4.39506623475053	1.10738982959907e-05	0.0138830377165051	42.0621462128293	53.7052856951099	46.8570423374563	67.3140928423436	118.66613725794	92.2412649579602	123.845843256977	136.884080351081
16	ENSMUSG00000029095	754.708323691842	0.786954288723829	0.185858719500631	4.23415318279515	2.29414533501797e-05	0.0254449394470181	515.261291107159	451.124399838923	596.18109186806	654.051857318891	1049.25847680705	706.749973762399	930.042332587878	1134.99716624438
17	ENSMUSG00000032202	5613.96734696838	-0.649803365848218	0.154054202300984	-4.21801778947036	2.46459378959037e-05	0.0257274596412181	7710.22507940168	8109.4981399616	6236.97142261971	5371.0617960473	4363.58287180076	4883.59035178834	4407.31400906764	3829.49510506
18	ENSMUSG00000015656	61128.4253072526	0.405521415045593	0.0970202491658569	4.17976060185488	2.91816135635087e-05	0.0272556270683172	49470.9259110391	53279.2237619287	56880.4615642815	50743.7744356455	68436.0104738885	65561.4534484296	76977.7821358946	67677.7707269135
19	ENSMUSG00000076839	178.727752307776	1.65927579621189	0.396525059190809	4.1845420806392	2.85741514180278e-05	0.0272556270683172	63.093219319244	144.109183281878	75.7688344180144	60.281277172248	145.730344000979	327.391531963464	169.38915335793	444.058474948446
20	ENSMUSG00000024426	167.92264257917	1.10532802149822	0.267418884479857	4.13332074003727	3.57559193787152e-05	0.0297515274622454	88.7978642270841	146.794447566634	101.689751455756	88.4125398526304	167.589895601126	253.338685447919	302.02405645895	194.733900023264
21	ENSMUSG00000028435	1035.29364152275	-0.669601577186389	0.162281130315425	-4.12618260598066	3.68834443913782e-05	0.0297515274622454	1399.73475452693	1405.28830902204	1006.92793108151	1272.9396362873	937.87885674916	765.212747327303	657.581477422529	836.785419765237
22	ENSMUSG00000029521	130.377686264458	0.828414802104116	0.200245584199866	4.13699410858055	3.51885140604361e-05	0.0297515274622454	82.9558994753023	104.725307105464	92.7171263273071	95.445355522726	155.098723258185	153.302384014638	192.56031112859	166.216383283455
23	ENSMUSG00000036864	117.598547748638	1.19571443409052	0.293317943516943	4.0765130825399	4.57160845514904e-05	0.0338032348521145	65.4300052199567	93.0891618715238	69.7870843323817	57.2672133136356	97.8475166863719	192.277566391241	202.947381853369	162.142452320625
24	ENSMUSG00000045827	1160.57162212514	0.549397616357782	0.134735818666627	4.07759140661135	4.55046425978634e-05	0.0338032348521145	877.463105717634	881.661773494721	1077.71197376149	932.350420264102	1177.2929933222	1416.09829301657	1352.71621054233	1569.27820688203
25	ENSMUSG00000034614	1811.27270802237	-0.628189978664375	0.15469193165944	-4.06090978324169	4.88818590443439e-05	0.0346982988240371	2466.4775182023	2265.46796823872	1947.05965287345	2117.88220465165	1400.05223343798	1597.98247744072	1611.59397322144	1083.66563611272
26	ENSMUSG00000108181	19.1759128409784	3.1471251162891	0.778353164133699	4.04331254924854	5.27012926727128e-05	0.0359706592219216	0	6.26561666442949	2.99087504281636	6.0281277172248	19.7776895429901	38.9751823766029	65.5184461101426	13.8513652736213
27	ENSMUSG00000005628	39.9311671608992	1.93369952744003	0.480547126765275	4.02395398856385	5.72291028174651e-05	0.0376143577258791	9.34714360285096	9.84596904410348	20.9361252997145	26.1218867746408	48.9237583431859	63.6594645484514	99.8756800459491	40.7393096282978
28	ENSMUSG00000114722	13.445046568587	6.44050541154526	1.61287656532018	3.99317936042225	6.51932164502771e-05	0.041318529254522	1.16839295035637	0	0	0	32.2688618859312	6.49586372943381	0	67.6272539829744
29	ENSMUSG00000023249	3614.02514262566	0.340046942031302	0.0859054826126272	3.95838463028806	7.54583740160844e-05	0.0461753208720495	3075.21024533797	3332.41297738157	3239.11767137011	3114.53265389948	3929.51463288355	3844.25215507893	4149.23525182891	4227.92555322475
30	ENSMUSG00000084939	9.39008297321754	6.65950217668344	1.68953919576904	3.94160857194686	8.0936983641599e-05	0.0478769237234605	0	0	0	0	16.6548964572548	10.3933819670941	0	48.0723853613914
31	ENSMUSG00000030433	26.5751723977825	1.85872152815707	0.479370132113116	3.87742456953591	0.000105568042111155	0.0604325959775666	7.01035770213822	20.5870261831255	9.96958347605452	8.0375036229664	39.5553790859801	33.7784913930558	43.14629377985	50.5167439390893
32	ENSMUSG00000019088	473.476508107979	0.801883634238469	0.207867127688579	3.8576740976564	0.000114471139477966	0.0634814012867493	350.517885106911	322.231714170659	408.752922518235	299.397009955498	390.349135716909	695.057419049418	663.97352094547	657.532457400727
33	ENSMUSG00000057329	3055.02013226363	-0.718100500951148	0.186690497260086	-3.8464759132905	0.000119828904751588	0.0644389013248993	4404.84142284351	3762.05526294245	3254.0720465842	3778.63139074708	2274.43429744386	2550.27610017572	2861.23848195635	1554.61205541584
34	ENSMUSG00000038644	2099.61612089215	0.400374666678613	0.104388737733618	3.83542013603327	0.000125349834193548	0.0654252399293734	1710.52727932173	1761.5333707996	1741.68623326673	2027.46028889327	2261.94312510092	2335.9125971044	2563.20945269924	2394.65661995135
35	ENSMUSG00000024501	7.86139983399918	-5.71991534897467	1.50116545889317	-3.81031638790307	0.00013878905914555	0.0684152956554701	23.3678590071274	1.790176189837	32.8996254709799	4.0187518114832	0	0	0	0.814786192565957
36	ENSMUSG00000040249	40.4399679586405	-1.57877265745113	0.414259666950241	-3.81107016542058	0.000138366482906952	0.0684152956554701	75.945541773164	60.8659904544579	57.8235841611162	47.2203337849276	20.8186205715685	25.9834549177353	8.78905984404352	26.0731581621106
37	ENSMUSG00000044285	707.373376591268	-1.0066141273156	0.26489983522686	-3.79998019422525	0.000144707652755534	0.0694049190756675	1142.68830544853	1011.4495472579	597.178050215666	1026.79108783396	464.255238745977	511.874061879385	271.661849724982	633.088871623748
38	ENSMUSG00000019737	47.0909931829994	1.29914109015287	0.344408388041365	3.77209480158433	0.00016188272278946	0.0736607897082502	22.199466056771	38.4887880814954	21.93308364732	26.1218867746408	71.8242409719113	49.368564343697	75.9055168349213	70.8863987532382
39	ENSMUSG00000029605	633.221290738205	0.761284716215421	0.201597334251409	3.77626380349869	0.000159198381220901	0.0736607897082502	434.64217753257	484.242659350908	503.463965540753	457.133018556214	580.839513946761	899.02754015364	1059.48121392743	646.940236897369
40	ENSMUSG00000075122	151.612099649275	1.12652849944113	0.300025204835351	3.75477953613714	0.000173494120863222	0.0764508376983935	84.1242924256586	96.6695142511978	113.653251627022	86.4031639468888	132.19824062946	241.646130734938	150.213022789107	307.989180789932
41	ENSMUSG00000090210	44.2785299018074	3.15673984299374	0.841732291610271	3.75028958073446	0.000176630471409565	0.0764508376983935	0	23.272290467881	1.9939166952109	10.046879528708	54.1284134860781	87.0445739744131	159.002082633151	18.740082429017
42	ENSMUSG00000033730	672.197419702845	0.730629764402811	0.195896296759458	3.72967624446702	0.000191725961247178	0.0810087835307717	449.831285887202	505.724773628952	596.18109186806	470.193961943534	669.318651375927	892.531676424206	678.355618872086	1115.44229762279
43	ENSMUSG00000021037	3020.63337828471	0.40899192246453	0.110142331795117	3.71330364809528	0.000204571193524138	0.0825072818245307	2550.60181062796	2642.30005619941	2666.86357984458	2521.76676170571	2905.23850076238	3609.10188807343	3688.20911273681	3580.98531632738
44	ENSMUSG00000062906	778.343688375737	0.747611061286492	0.201137642625702	3.716912714731	0.000201672078101649	0.0825072818245307	542.134328965356	720.545916409391	504.460923888359	556.597125890423	702.628444290436	1102.99766125786	1231.26738360646	866.117722697612
45	ENSMUSG00000019194	97.0608915796616	1.39876322616316	0.378710163923907	3.69349270077739	0.00022119486223577	0.0872294227830217	42.0621462128293	38.4887880814954	47.8540006850617	85.398475994018	166.548964572548	84.4462284826396	101.473690926684	210.214837682017
46	ENSMUSG00000062524	29.6351844242367	3.78303335111762	1.02928204152618	3.67540984734203	0.000237467887069493	0.0916109809551137	1.16839295035637	0.895088094918498	13.9574168664763	0	16.6548964572548	70.1553282778852	9.58806528441112	124.662287462591
47	ENSMUSG00000034353	831.913113326148	-0.690630035720382	0.188540496908354	-3.66303286055348	0.000249246549757186	0.0941091334466176	1109.97330283855	1113.48959007861	1062.75759854741	822.839433401185	827.540167719847	559.943453477195	488.192324064599	670.569036481782
48	ENSMUSG00000001143	354.138696496237	0.868419599762442	0.239183119040804	3.63077295440023	0.000282573685461462	0.0992080702695743	265.225199730896	253.309930861935	248.242628553758	236.101668924638	259.191826116028	533.95999855946	584.871982349078	452.206336874106
49	ENSMUSG00000029061	16.6775174752951	3.1028620405628	0.856328898713824	3.62344660471367	0.000290703237575671	0.0992080702695743	0	1.790176189837	0.996958347605452	11.0515674815788	38.5144480574017	15.5900729506412	26.3671795321306	39.1097372431659
50	ENSMUSG00000041801	170.915107436083	0.925436973990124	0.254847219214737	3.63134028631618	0.000281953125321482	0.0992080702695743	94.6398289788659	87.7186333020128	110.662376584205	178.834455611002	213.390860858577	206.568466595995	222.922517862558	252.583719695447
51	ENSMUSG00000096981	166.280613796054	-0.715277241069733	0.196714327730553	-3.63612172698205	0.000276773581779916	0.0992080702695743	232.510197120918	167.381473749759	193.409919435458	233.087605066026	135.321033715195	133.814792826337	120.649821495507	114.070066959234
52	ENSMUSG00000102856	5.66312382747764	-5.23897655402151	1.44567163708421	-3.62390491701703	0.000290188322564923	0.0992080702695743	18.6942872057019	10.741057139022	1.9939166952109	13.0609433873204	0	0	0	0.814786192565957
53	ENSMUSG00000014361	7.78300945404874	-5.00626353960966	1.38637714898107	-3.61104014393852	0.000304971447479188	0.102113647301239	25.7046449078401	25.9575547526365	6.97870843323817	2.0093759057416	0	0	0.799005440367593	0.814786192565957
54	ENSMUSG00000090086	577.79459474881	0.768916287598544	0.214058920832812	3.59207775413899	0.000328051930580891	0.107807584446083	382.064494766533	594.338495025883	410.746839213446	321.500144918656	549.611583089408	806.78627519568	771.040249954727	786.268675826148
55	ENSMUSG00000052563	155.615040425286	0.945683196865903	0.265176644038308	3.56623864931818	0.000362141612872025	0.116846637491399	91.1346501277968	130.682861858101	87.7323345892798	115.539114580142	149.894068115293	223.457712292523	166.193131596459	280.286450242689
56	ENSMUSG00000042842	1070.18916410771	0.570184081968108	0.16020230299959	3.55915034485845	0.000372056511441204	0.117902050929207	764.128989533066	897.773359203254	981.007014043765	802.745674343769	1217.88930343676	1210.82899916646	1073.86331185404	1613.27666128059
57	ENSMUSG00000022033	105.830016319459	0.996311934445567	0.282678939643525	3.52453541711305	0.000424226099313532	0.129798557903758	57.2512545674621	84.1382809223389	82.7475428512525	58.2719012665064	119.707068286519	140.31065655577	108.664739889993	195.54868621583
58	ENSMUSG00000046709	10.6566464401579	6.10120176570146	1.72888111275586	3.52898861621321	0.00041715107448268	0.129798557903758	1.16839295035637	0	0	0	32.2688618859312	1.29917274588676	0	50.5167439390893
59	ENSMUSG00000024924	38.1536672625524	-1.41934264789714	0.404163970867387	-3.51179904742883	0.000445084403325109	0.133872335956057	67.7667911206695	76.9775761629909	35.8905005137963	41.1922060677028	24.9823446858822	22.085936680075	16.7791142477195	19.554868621583
60	ENSMUSG00000005107	633.216142373801	-0.440118280698277	0.12559836522184	-3.50417204810678	0.000458029337420661	0.135469810364451	772.30774018556	682.952216422814	755.694427484933	705.290942915301	613.108375832692	514.472407371158	528.142596082979	493.76043269497
61	ENSMUSG00000028790	5461.77622136141	-0.297471084537718	0.085471138995157	-3.4803687892187	0.000500724019922142	0.142429918627276	6317.50068257689	6097.34010258481	5944.86262677131	5729.73539522217	4889.25304123286	5225.27278395656	4763.67043547159	4726.57470307511
62	ENSMUSG00000037926	2815.85722669602	-0.615089731809055	0.176864236350876	-3.47775075673747	0.000505639855376897	0.142429918627276	3886.07495288529	3924.96129621762	2650.9122462829	3166.77642744876	2340.0129522443	2220.28622272048	2644.70800761673	1693.12570815206
63	ENSMUSG00000057163	9.50186379937387	4.62689102155202	1.32919331225346	3.48097675401915	0.000499588847749612	0.142429918627276	0	0.895088094918498	0.996958347605452	1.0046879528708	30.1869998287743	0	12.7840870458815	30.1470891249404
64	ENSMUSG00000020183	4455.67125772467	-0.47545427983894	0.138349941730057	-3.43660628904802	0.000589051177937364	0.161622424177997	5406.15418129892	5777.79365269891	4707.63731739295	4838.57718102577	3394.47608419424	4597.77234769325	3561.96625315873	3360.99304433457
65	ENSMUSG00000027433	6470.18528244865	-0.341646379266718	0.0994529057374376	-3.43525789149577	0.000591990170831162	0.161622424177997	7510.42988489075	7110.57982603255	6969.73580810972	7337.23611981545	5462.80603797957	6488.06869295849	5510.74052221529	5371.88536758735
66	ENSMUSG00000022403	2759.78369390303	0.440703233836423	0.129574015034204	3.40116985431138	0.000670981224241711	0.167707504301315	2280.70303909563	2424.79364913421	2535.26507796067	2126.92439622748	3395.51701522282	2602.24301001119	3557.97122595689	3154.85213761538
67	ENSMUSG00000029449	5013.26798348372	0.355017598575203	0.103819911698215	3.41955211450355	0.000627243164753912	0.167707504301315	4311.369986815	4623.13001025404	4246.04560245162	4417.61292877291	4942.34052369036	5808.60134685972	5544.29875071073	6212.74471831542
68	ENSMUSG00000030122	1848.38722663022	0.84736297803524	0.249031345784196	3.40263582227734	0.000667391737711802	0.167707504301315	1042.20651171788	1302.35317810642	1375.80251969552	1562.28976671409	2518.01215813121	1943.5624278466	1435.81277634056	3607.05847448949
69	ENSMUSG00000032578	9237.86367917233	0.440731327854044	0.129413500088221	3.40560550138585	0.000660175000222141	0.167707504301315	7640.1215023803	8152.46236851768	7969.68503075799	7588.40810803315	8806.27650177347	11283.3152980265	9828.56592196176	12634.0747019277
70	ENSMUSG00000033233	48.4640028758212	1.17149094879348	0.344206291727464	3.40345594182528	0.000665391435198039	0.167707504301315	25.7046449078401	28.6428190373919	35.8905005137963	29.1359506332532	72.8651720004897	50.6677370895838	52.7343590642611	92.0708397599531
71	ENSMUSG00000103105	19.3460957131405	3.04310643281846	0.891086316685328	3.41505236455458	0.000637697507491156	0.167707504301315	0	3.58035237967399	3.98783339042181	9.0421915758372	24.9823446858822	36.3768368848294	71.9104896330834	4.88871715539574
72	ENSMUSG00000022253	409.170973048399	-0.589155244772	0.173465412791439	-3.3963845315974	0.000682823599896695	0.168297050052316	554.986651419276	435.907902225309	409.749880865841	565.63931746626	346.630032516615	335.186568438785	354.758415523211	270.509015931898
73	ENSMUSG00000026617	258.70445852879	0.610650165900069	0.180744881467498	3.37851982829111	0.000728771767071797	0.174767348357515	199.795194510939	195.129204692233	226.309544906438	197.923526715548	241.495998630194	340.383259422332	306.019083660788	362.579855691851
74	ENSMUSG00000033863	132.632693033589	-1.11152192869218	0.328731516236903	-3.38124540480979	0.000721580669057434	0.174767348357515	221.99466056771	147.689535661552	104.680626498572	251.1719882177	106.174964914999	74.0528465155455	99.0766746055815	56.220247287051
75	ENSMUSG00000004567	1279.76183499464	0.341645755766043	0.101387956183286	3.36968776792804	0.000752534007449101	0.175716690739365	1081.93187203	1133.18152816682	1068.73934863304	1232.75211817247	1406.29781960945	1361.53303768933	1482.15509188189	1471.50386377412
76	ENSMUSG00000017801	2062.26254434366	0.31066311077908	0.0921914975180772	3.36975880794391	0.000752340040121215	0.175716690739365	1782.96764224382	1857.30779695588	1877.27256854107	1847.6211453294	2217.18309087204	2202.09780427806	2222.03412966228	2491.61617686669
77	ENSMUSG00000019489	8.24868704376064	3.32944060683956	0.991210739255077	3.35896341210117	0.000782354249810085	0.180307253469218	0	0.895088094918498	2.99087504281636	2.0093759057416	10.4093102857842	15.5900729506412	6.39204352294074	27.7027305472425
78	ENSMUSG00000076770	50.3910300282685	-2.47434200168922	0.737880327523255	-3.35331070553746	0.000798510129979579	0.181671291879713	127.354831588844	25.9575547526365	178.455544221376	10.046879528708	10.4093102857842	15.5900729506412	27.1661849724982	8.14786192565957
79	ENSMUSG00000115148	10.808368631887	-4.57331566174512	1.36561093224303	-3.34891553206402	0.000811285250803437	0.182241367857694	32.7150026099784	46.5445809357619	2.99087504281636	1.0046879528708	0	0	2.39701632110278	0.814786192565957
80	ENSMUSG00000015961	2396.77490607011	-0.303907690240651	0.0911644516054152	-3.33362056030399	0.000857235122145781	0.190006781525795	2798.30111610351	2549.21089432788	2687.7997051443	2556.93084005619	2164.09560841454	2244.97050489233	2167.70175971728	2005.18881990482
81	ENSMUSG00000060260	132.676109439325	0.751375561577193	0.225612414896062	3.33038215970227	0.00086726864102273	0.190006781525795	93.4714360285096	93.0891618715238	118.638043365049	90.421915758372	123.870792400832	181.884184424147	170.188158798297	189.845182867868
82	ENSMUSG00000052026	6.07521418050106	6.02951271846813	1.81375608770047	3.3243239040551	0.000886331886111416	0.191815190865039	0	0	0	0	4.1637241143137	14.2909002047544	0	30.1470891249404
83	ENSMUSG00000030327	702.187624786273	0.422515642290176	0.127347297663656	3.3178218151602	0.000907223391132806	0.193970919265576	563.16540207177	597.918847405557	619.111133862986	620.897154874154	812.967133319749	739.229292409568	927.645316266775	736.566718079625
84	ENSMUSG00000043102	522.43861166041	-0.532806787783534	0.160762454002895	-3.31424890897684	0.000918896680871342	0.194127863080272	670.657553504556	654.309397385422	574.248008220741	570.662757230614	407.004032174164	493.68564343697	337.180295835124	471.761205495689
85	ENSMUSG00000000386	473.833132837082	0.77247976002865	0.233575712555593	3.30719213730234	0.000942362317504052	0.194455368446825	376.222530014751	278.372397519653	364.886755223596	381.781422090904	707.833099433329	348.178295897652	722.300918092304	611.089644424467
86	ENSMUSG00000106620	81.4504470600836	1.40676197072953	0.425130841068526	3.30900945034656	0.000936266767944609	0.194455368446825	32.7150026099784	48.3347571255989	32.8996254709799	64.3000289837312	68.701447886176	140.31065655577	64.719440669775	199.622617178659
87	ENSMUSG00000076609	388.487260979762	1.25651070534646	0.380638117725293	3.30106378429837	0.000963189827120995	0.196468582437807	169.416977801674	307.015216557045	326.005379666983	114.534426627271	676.605168575976	296.211386062182	866.121897358471	351.987635188493
88	ENSMUSG00000027463	545.638322205552	0.516556912415949	0.156875434804717	3.29278394070413	0.000992006747272401	0.200047178830637	448.662892936846	471.711426022049	446.637339727243	429.001755875831	494.442238574752	696.356591795305	635.209325092236	743.085007620152
89	ENSMUSG00000027333	637.638253406809	-0.446575238621497	0.135892084389327	-3.28624908969733	0.00101531183039859	0.202446334182623	801.51756394447	675.791511663466	640.0472591627	824.848809306927	574.59392777529	543.054207780667	538.529666807758	502.723080813195
90	ENSMUSG00000053799	1720.00837551906	-0.304663205033134	0.0929060583947894	-3.2792609039393	0.001040793633893	0.205221375856279	2004.96230281153	1805.39268745061	1900.20261053599	1892.83210320859	1612.40216326798	1559.00729506412	1449.39586882681	1535.87197298683
91	ENSMUSG00000084899	18.2829384585586	2.64317807410741	0.809399536325624	3.26560364255515	0.00109231024166331	0.210697147266926	0	8.95088094918498	8.97262512844907	2.0093759057416	38.5144480574017	15.5900729506412	55.9303808257315	16.2957238513191
92	ENSMUSG00000102719	17.7448571899323	1.90556110361268	0.583053558107626	3.26824367524215	0.00108217150970049	0.210697147266926	7.01035770213822	10.741057139022	4.98479173802726	7.0328156700956	13.5321033715195	36.3768368848294	23.1711577706602	39.1097372431659
93	ENSMUSG00000006179	515.536803649213	0.792420227843115	0.2437473618497	3.25098996694676	0.00115003916023636	0.219447257393059	433.473784582213	357.140149872481	370.868505309228	348.626719646167	351.834687659507	766.51192007319	665.571531826205	830.26713022471
94	ENSMUSG00000093966	79.4534303040531	-1.65096122147104	0.50943225223359	-3.24078660947054	0.0011920037739001	0.225035095442885	158.901441248466	213.030966590603	31.9026671233745	78.3656603239224	57.2512065718133	25.9834549177353	35.1562393761741	35.0358062803361
95	ENSMUSG00000037868	499.221895529617	0.881160241761145	0.272542748216048	3.23310837484709	0.00122451099748091	0.227420012403321	327.150026099784	253.309930861935	535.366632664128	290.354818379661	786.943857605289	394.948514749576	732.687988817083	673.01339505948
96	ENSMUSG00000042851	302.594218520276	-0.750784345986096	0.232313782661541	-3.23176841849248	0.00123026716954349	0.227420012403321	386.738066567958	392.943673669221	391.804630608943	346.617343740426	340.384446345145	181.884184424147	212.53544713778	167.845955668587
97	ENSMUSG00000025736	643.398158426565	0.498797137194469	0.154880877073881	3.22052112964556	0.00127957759708865	0.229367515534698	518.766469958228	531.682328381588	574.248008220741	508.372104152625	600.617203489751	821.077175400434	890.891066009866	701.530911799289
98	ENSMUSG00000044551	405.496979593024	0.518549218153805	0.160767892257993	3.22545261289898	0.00125773655076536	0.229367515534698	324.813240199071	330.287507024926	345.944546619092	332.551712400235	382.021687488282	520.968271100592	561.700824578418	445.688047333578
99	ENSMUSG00000097589	222.689098303896	0.82566328660593	0.256301204436969	3.22145691207231	0.00127540638420644	0.229367515534698	150.722690595972	173.647090414189	189.422086045036	128.600057967462	189.449447201273	333.887395692898	381.125595055342	234.658423458995
100	ENSMUSG00000113432	9.01815095633715	4.55156051587031	1.41475047346911	3.21721787779963	0.00129440259986938	0.22970468537282	0	0.895088094918498	0.996958347605452	1.0046879528708	26.0232757144606	0	39.1512665780121	4.07393096282978
101	ENSMUSG00000018909	1722.57468544407	-0.430250703529037	0.134081117580578	-3.20888363173489	0.00133251411199053	0.233503358137354	2145.16945685429	2236.82514920133	1740.68927491912	1786.33518020428	1428.1573712096	1597.98247744072	1557.26160327644	1288.17697044678
102	ENSMUSG00000097223	4.1181974932613	-4.76875043645097	1.48706670707712	-3.2068167579544	0.00134212456497296	0.233503358137354	15.1891083546328	8.95088094918498	3.98783339042181	4.0187518114832	0	0	0.799005440367593	0
103	ENSMUSG00000026700	39.0172657910749	1.55918504870184	0.487374413122044	3.19915245183667	0.00137832261971626	0.237472943781405	16.3575013049892	17.90176189837	27.9148337329527	17.0796951988036	69.7423789147544	28.5818004095088	35.1562393761741	99.4039154930467
104	ENSMUSG00000072572	12.4863221580578	4.25747646408636	1.33552430477472	3.18786895069239	0.00143325478173641	0.244562878429754	0	0.895088094918498	0.996958347605452	3.0140638586124	0	38.9751823766029	51.9353536238935	4.07393096282978
105	ENSMUSG00000078161	29.1433397918204	1.36367454895973	0.428343898683333	3.18359746257965	0.00145457136060017	0.245836413002007	14.0207154042764	16.111585708533	12.9604585188709	22.1031349631576	24.9823446858822	49.368564343697	46.3423155413204	47.2575991688255
106	ENSMUSG00000024824	1789.24351100362	0.378125555081098	0.119303500991813	3.16944223713139	0.00152731812898843	0.251744444545498	1538.77351561934	1595.94207323968	1508.39797992705	1581.37883781864	1696.71757658283	2147.53254895082	2260.38639079992	1984.81916509067
107	ENSMUSG00000063849	1171.69161115143	0.331153669678641	0.104502379606017	3.16886247879828	0.00153036787035647	0.251744444545498	998.975972554696	1057.99412819367	1049.79714002854	1044.87547098563	1237.66699297975	1280.98432744435	1248.84550329455	1454.39335373023
108	ENSMUSG00000108393	44.2380506246338	-1.28166926891628	0.404498842271658	-3.16853630956877	0.00153208610452574	0.251744444545498	77.1139347235204	82.3481047325019	49.8479173802726	41.1922060677028	29.1460688001959	27.282627663622	14.3820979266167	32.5914477026383
109	ENSMUSG00000038871	1661.47086652976	-0.363368564694871	0.114903040168151	-3.16239295464342	0.00156478253590914	0.254758081488474	1964.06854954906	1749.00213747075	1937.09006939739	1828.53207422486	1658.20312852543	1374.5247651482	1470.17001027637	1310.17619764606
110	ENSMUSG00000000732	1623.07508770597	0.44400222113578	0.140988157458475	3.14921642455361	0.00163708905851826	0.25939091457558	1327.29439160484	1404.39322092712	1380.78731143355	1388.47875086745	1534.3323361246	2021.5127925998	2242.00926567147	1685.79263241896
111	ENSMUSG00000043953	109.459948482415	1.09548048742885	0.347750214787062	3.15019356091453	0.00163162323693943	0.25939091457558	52.5776827660366	84.1382809223389	67.7931676371708	74.3469085124392	108.256826972156	161.097420489959	86.2925875597	241.176712999523
112	ENSMUSG00000082931	7.15438936905317	-3.87025082657667	1.22736224192424	-3.15330771501406	0.00161431540603572	0.25939091457558	21.0310731064147	1.790176189837	25.9209170377418	5.023439764354	1.04093102857842	0	0.799005440367593	1.62957238513191
113	ENSMUSG00000018965	4513.29613571454	0.324894031120936	0.104297043366698	3.1150838090265	0.00183892652727326	0.263168105181214	3815.9713758639	4287.47197465961	4311.84485339358	3613.86256647627	4927.76748929026	4801.74246879748	4913.08445282033	5434.62390441493
114	ENSMUSG00000022561	1904.90319370375	0.368485655386109	0.118754117719922	3.10292950224405	0.00191615279455878	0.263168105181214	1556.29940987468	1535.07608278522	1593.13943947351	1968.1836996739	2149.52257401445	2013.71775612448	2237.21523302926	2186.07135465446
115	ENSMUSG00000022911	457.015159153933	-0.700760119181668	0.224959084897995	-3.11505587560253	0.00183910068438431	0.263168105181214	651.963266298854	561.220235513899	550.32100787821	499.329912576787	308.115584459214	420.931969667311	444.247024844382	219.992271992808
116	ENSMUSG00000024027	18.9275896116437	2.87932359831859	0.927127526331365	3.10563920986366	0.00189868224420215	0.263168105181214	0	9.84596904410348	2.99087504281636	5.023439764354	26.0232757144606	28.5818004095088	3.99502720183796	74.960329716068
117	ENSMUSG00000024055	530.235922274235	-0.371758616529012	0.11936033105806	-3.11459103065137	0.00184200108846442	0.263168105181214	639.110943844934	543.318473615529	598.175008563271	611.854963298317	480.910135203232	475.497224994555	453.036084688425	439.984543985616
118	ENSMUSG00000026109	9.37395038626076	-5.29227369568716	1.68970180360465	-3.1320755439789	0.0017357520700691	0.263168105181214	0	56.3905499798654	13.9574168664763	3.0140638586124	0	0	0	1.62957238513191
119	ENSMUSG00000028266	1100.07528493065	-0.434836552876446	0.140445233058252	-3.09612895651711	0.00196065072374337	0.263168105181214	1365.8513589666	1470.62973995109	1125.56597444656	1096.11455658204	1050.29940783563	893.830849170093	903.675153055748	894.63523943742
120	ENSMUSG00000029178	4155.01243871545	-0.340437452200668	0.109524574943993	-3.10832023200963	0.00188154073185275	0.263168105181214	4955.15450246136	4944.46663632979	4198.19160176656	4472.8707661808	3596.41670373846	3932.59590179923	3856.000255214	3284.40314223337
121	ENSMUSG00000029408	1593.73332304874	0.538993187765947	0.171795995911989	3.1374025040844	0.00170451952298504	0.263168105181214	1164.8877715053	1483.16097327995	1562.23373069774	987.608257671996	1988.17826458479	1609.6750321537	1816.93837139591	2137.1841831005
122	ENSMUSG00000031543	63.0071307183565	-1.51157128713101	0.483923424412806	-3.12357536518335	0.00178668102033951	0.263168105181214	118.007687985993	75.1873999731539	57.8235841611162	121.567242297367	21.8595516001469	51.9669098354705	10.3870707247787	47.2575991688255
123	ENSMUSG00000034109	917.781927438808	-0.482075404064682	0.155673545753648	-3.09670729044459	0.00195682993224231	0.263168105181214	1142.68830544853	1029.35130915627	1000.94618099587	1106.16143611075	922.264891320484	692.459073557645	840.553723266708	607.830499654204
124	ENSMUSG00000037773	844.246553484013	0.49955065683211	0.161554920150386	3.09214139914212	0.0019871816800565	0.263168105181214	682.34148300812	727.706621168739	585.214550044401	802.745674343769	776.534547319505	1079.6125518319	984.374702532875	1115.44229762279
125	ENSMUSG00000038037	1858.70722121938	0.490612139943199	0.158146017210114	3.10227313085835	0.00192040683023373	0.263168105181214	1471.00672449867	1286.24159239788	1855.33948489375	1570.32727033706	1757.09157624038	2365.7935702598	2091.79624288236	2472.06130824511
126	ENSMUSG00000038079	181.486762781908	0.750756330484546	0.242787777937377	3.09223280044267	0.00198656987536089	0.263168105181214	121.512866837062	115.466364244486	153.53158553124	150.70319293062	173.835481772597	250.740339956145	181.374234963444	304.730036019668
127	ENSMUSG00000038782	14.0083148275036	2.62182280556707	0.842530570898676	3.11184293618038	0.0018592338863244	0.263168105181214	0	4.47544047459249	2.99087504281636	8.0375036229664	23.9414136573038	18.1884184424147	7.99005440367593	46.4428129762595
128	ENSMUSG00000042182	40.4986567697177	-1.19749415028063	0.383919494574218	-3.11912827351656	0.00181386975892708	0.263168105181214	65.4300052199567	68.9217833087244	50.8448757278781	40.187518114832	37.4735170288233	20.7867639341882	19.9751360091898	20.3696548141489
129	ENSMUSG00000046546	74.8400258271286	1.25893603194427	0.402797315970453	3.1254826733667	0.00177513527063445	0.263168105181214	30.3782167092656	79.6628404477464	39.8783339042181	26.1218867746408	116.584275200784	77.9503647532058	82.2975603578621	145.846728469306
130	ENSMUSG00000048490	1215.06049660578	-0.511674036694632	0.164266645253632	-3.11489916838926	0.00184007799119349	0.263168105181214	1580.83566183217	1732.89055176221	1143.51122470345	1255.8599410885	1139.81947629337	940.601068022016	1031.51602351456	895.450025629986
131	ENSMUSG00000050106	3883.21483765006	0.408405642478198	0.131134069152787	3.11441294483402	0.00184311336950374	0.263168105181214	3096.24131844438	3716.40577010161	3063.65300219156	3472.20156512148	4194.95204517105	4362.62208068775	3887.16146738834	5272.4814520943
132	ENSMUSG00000051517	148.69873907467	0.620322392488671	0.199861352615696	3.10376360597068	0.00191075933650733	0.263168105181214	106.32375848243	133.368126142856	106.674543193783	122.571930250238	176.958274858332	162.396593235845	166.193131596459	215.103554837413
133	ENSMUSG00000060275	10.8010763001387	4.0871047134921	1.3188458406068	3.09900110206332	0.00194174297824645	0.263168105181214	0	2.6852642847555	1.9939166952109	0	29.1460688001959	1.29917274588676	2.39701632110278	48.8871715539574
134	ENSMUSG00000094023	47.6372007492106	-1.20884787612917	0.388727827339507	-3.1097538974831	0.00187243282094501	0.263168105181214	79.4507206242331	56.3905499798654	94.711043022518	35.164078350478	27.064206743039	35.0776641389426	27.1661849724982	26.0731581621106
135	ENSMUSG00000050910	13.785957359863	-1.99612095809995	0.646624668683783	-3.08698547205614	0.0020219747846649	0.265792329841951	28.0414308085529	12.531233328859	16.9482919092927	30.140638586124	4.1637241143137	10.3933819670941	3.99502720183796	4.07393096282978
136	ENSMUSG00000021103	426.402722360271	-0.42587438514121	0.13848389888448	-3.07526281807292	0.00210317133527074	0.270523189574914	522.271648809297	471.711426022049	513.433549016808	447.086139027506	358.080273830978	400.145205733123	318.80317070667	379.690365735736
137	ENSMUSG00000029814	29.3969016700785	1.54578801806468	0.502630004004871	3.07539941059646	0.00210220825629872	0.270523189574914	9.34714360285096	22.3772023729625	11.9635001712654	16.0750072459328	31.2279308573527	42.8727006142632	27.1661849724982	74.145543523502
138	ENSMUSG00000064373	1900.48820969108	-0.44939382830189	0.14623781377674	-3.0730343725459	0.00211894079516021	0.270523189574914	2425.58376493982	2448.06593960209	1987.93494512527	1914.93523817174	1721.69992126871	1565.50315879355	1815.34036051517	1324.84234911225
139	ENSMUSG00000073609	435.61047341895	0.618119901822108	0.201101673263375	3.07366861643454	0.00211444160395955	0.270523189574914	354.02306395798	341.028564163948	295.099670891214	384.795485949516	358.080273830978	604.115326837345	633.611314211501	514.130087509119
140	ENSMUSG00000009013	4186.20655940768	0.520290938073306	0.170331068456898	3.05458624070666	0.00225371208135498	0.279817120395223	3464.28509780664	3293.92418930007	3885.14668061845	3114.53265389948	3590.17111756699	5501.99657883044	4531.95885776499	6107.63729947441
141	ENSMUSG00000027322	5.61869895809809	-3.72166446103317	1.217938712814	-3.05570750143446	0.00224530178372756	0.279817120395223	12.8523224539201	13.4263214237775	4.98479173802726	10.046879528708	1.04093102857842	2.59834549177353	0	0
142	ENSMUSG00000034177	2382.9323232912	0.421851632582036	0.138016974217325	3.05651993151058	0.00223922592579307	0.279817120395223	2002.62551691082	2305.74693251005	1942.07486113542	1898.86023092581	2952.08039704841	2195.60194054863	3082.56298893817	2683.90571831226
143	ENSMUSG00000038024	2326.78959319627	-0.571305375998631	0.187040941712794	-3.0544402245145	0.00225480943404243	0.279817120395223	3214.24900643037	2805.20608947457	2422.60878468125	2684.52621007078	1891.371678927	1876.00544506049	2432.17256047895	1288.17697044678
144	ENSMUSG00000035011	3800.57179648528	-0.435006902943869	0.142590035433416	-3.05075247103785	0.00228268676553858	0.281309439869775	4869.86181708535	3981.35184619748	3930.00980626069	4695.91149171812	3202.94477493581	3377.84913930558	3740.1444663607	2606.50103001849
145	ENSMUSG00000042377	36.550883345818	1.37405330230259	0.450916050522384	3.04724859696336	0.00230946622824839	0.282646811631006	14.0207154042764	33.1182595119844	24.9239586901363	9.0421915758372	57.2512065718133	42.8727006142632	63.9204352294074	47.2575991688255
146	ENSMUSG00000050272	54.7232566275006	1.94975709428012	0.640751736426613	3.04292128048478	0.00234293613863586	0.284779073398849	7.01035770213822	25.9575547526365	53.8357507706944	3.0140638586124	104.093102857842	58.4627735649043	100.674685486317	84.7377640268595
147	ENSMUSG00000024987	4.97610631919795	-4.33432917406008	1.42649316551704	-3.03845071174181	0.00237798001075335	0.287072335175707	16.3575013049892	1.790176189837	5.98175008563271	14.0656313401912	0	0	0.799005440367593	0.814786192565957
148	ENSMUSG00000017485	5602.30950353246	-0.397762703565463	0.131716289654347	-3.01984442933581	0.00252904552918981	0.302828999490598	7022.04163164178	6230.70822872767	6183.13567184902	6043.19803651786	4839.2883518611	4987.52417145928	5613.01321858234	3899.56671762067
149	ENSMUSG00000036067	147.520767132858	0.78046376847647	0.258583999911171	3.0182214241584	0.00254263050400649	0.302828999490598	93.4714360285096	133.368126142856	127.610668493498	79.3703482767932	148.853137086715	201.371775612448	158.203077192783	237.917568229259
150	ENSMUSG00000081683	84.9648167602317	0.708560931381577	0.23537233826462	3.01038319373354	0.00260918283154961	0.308683723524529	64.2616122696003	67.1316071188874	64.8022925943544	62.2906530779896	86.3972753720092	100.036301433281	116.654794293669	118.143997922064
151	ENSMUSG00000033809	459.504586129894	0.433707210313617	0.144811006549361	2.99498788557747	0.00274455741945771	0.322549112355606	364.538600511187	420.691404611694	404.765089127814	373.743918467937	500.687824746222	514.472407371158	473.011220697615	624.126223505523
152	ENSMUSG00000061186	60.7159419284456	-0.996096437033236	0.332945668780455	-2.99176871914818	0.00277366308903876	0.323389209923862	91.1346501277968	93.0891618715238	63.8053342467489	75.35159646531	59.3330686289702	33.7784913930558	42.3472883394824	26.8879443546766
153	ENSMUSG00000109017	322.61010712221	0.861876605001416	0.288235917769195	2.99017766998616	0.00278815220998258	0.323389209923862	227.836625319492	216.611318970277	208.36429464954	263.22824365215	238.373205544459	506.677370895837	294.034002055274	625.755795890655
154	ENSMUSG00000056418	285.521379215383	-0.484356302661598	0.16222048493648	-2.98579000581373	0.00282846801533125	0.325464647908323	365.706993461544	334.762947499518	322.017546276561	309.443889484206	253.987170973136	239.047785243164	264.470800761673	194.733900023264
155	ENSMUSG00000107304	8.17482266904278	2.84950564933085	0.954847558868603	2.98425190792467	0.00284272627216218	0.325464647908323	0	0.895088094918498	5.98175008563271	1.0046879528708	20.8186205715685	11.6925547129809	12.7840870458815	12.2217928884893
156	ENSMUSG00000025395	558.209110185446	0.371523329536787	0.124807184040551	2.97677839935941	0.00291294475457304	0.329520671625892	465.020394241835	512.8854783883	500.473090497937	469.189273990663	630.804203318525	576.832699173723	604.0481129179	706.419628954684
157	ENSMUSG00000030124	919.75112555225	1.53776828345776	0.516630930897131	2.97653158471837	0.00291529051308831	0.329520671625892	373.885744114038	337.448211784274	729.773510447191	444.072075168893	1710.24967995435	631.397954500967	744.673070422597	2386.50875802569
158	ENSMUSG00000047517	3.85247541373141	-4.66044169204822	1.566934867227	-2.97424085041632	0.00293714434967404	0.329889643223516	11.6839295035637	8.05579285426649	0.996958347605452	9.0421915758372	1.04093102857842	0	0	0
159	ENSMUSG00000027030	1986.71701122505	0.35341608422416	0.119004898525599	2.96976081323355	0.00298031700648495	0.332633368535106	1660.2863824564	1842.09129934227	1776.57977543292	1699.93201625739	2252.57474584371	2048.79542026343	2013.49370972633	2599.98274047797
160	ENSMUSG00000032735	345.768378057951	-0.833482960923877	0.281345606866838	-2.96248791728377	0.00305163786226471	0.338464784398435	502.408968653239	354.454885587725	382.832005480494	532.484615021524	340.384446345145	193.576739137128	141.423962945064	318.581401293289
161	ENSMUSG00000031799	5610.70400792362	0.395647589039583	0.133866052852296	2.95554833065952	0.00312113791896209	0.343962979485984	4539.2066121345	5375.00400998558	5103.42978139231	4366.3738431765	5734.48903643854	6554.32650299872	5640.17940355484	7572.622873708
162	ENSMUSG00000037816	655.327588612916	0.414672809765527	0.140391365737404	2.95369168600549	0.0031399753565158	0.343962979485984	524.60843471001	604.184464069986	470.564340069773	648.023729601666	758.838719833671	693.758246303531	771.040249954727	771.602524359961
163	ENSMUSG00000022848	420.680239424224	-0.440764891299016	0.14953635575753	-2.94754335202407	0.00320309836511382	0.347913311496074	528.113613561079	485.137747445826	394.795505651759	529.470551162911	372.653308231076	365.06754159418	325.994219669978	364.209428076983
164	ENSMUSG00000032561	880.52106933225	-0.61283461972083	0.207996301377476	-2.94637267904416	0.00321524755355326	0.347913311496074	1121.65723234212	1242.38227574688	886.295971021247	1008.70670468228	956.615615263572	572.935180936062	743.075059541861	512.500515123987
165	ENSMUSG00000023008	2282.98061906206	0.423827886803034	0.144167225145147	2.93983522521382	0.0032838682990011	0.347984566631884	1948.87944119442	2136.57528257046	1708.78660779575	2007.36652983586	2871.92870784787	2061.78714772229	2960.31515656193	2568.20607896789
166	ENSMUSG00000024766	125.241251895597	-0.816799011150273	0.278445871999663	-2.9334211539371	0.00335248792909666	0.347984566631884	182.269300255594	197.814468976988	141.568085359974	116.543802533013	78.0698271433818	118.224719875695	103.07170180742	64.3681092127106
167	ENSMUSG00000025510	556.666649818025	0.676565986584658	0.230472743249467	2.93555748521782	0.00332948913938311	0.347984566631884	376.222530014751	417.11105223202	525.397049188073	394.842365478224	523.588307374947	792.495374990925	936.434376110819	487.242143154442
168	ENSMUSG00000028410	5390.90904557734	0.416696115225664	0.141588548976675	2.94300717280682	0.00325040887164705	0.347984566631884	4560.23768524091	4487.97170792135	4931.95294560417	4490.95514933247	4869.47535168987	6736.21068742287	7341.26198609744	5709.20685130966
169	ENSMUSG00000048481	103.171556448937	0.748288814756639	0.255096317103293	2.93335796946706	0.00335317034227725	0.347984566631884	67.7667911206695	66.2365190239689	104.680626498572	69.3234687480852	103.052171829264	139.011483809884	128.639875899182	146.661514661872
170	ENSMUSG00000085894	131.668838889119	0.960297419665788	0.327204638869197	2.93485270558672	0.00333706055083085	0.347984566631884	68.9351840710258	111.886011864812	58.8205425087217	117.548490485884	129.075447543725	198.773430120675	246.093675633219	122.217928884893
171	ENSMUSG00000108090	244.269133423798	0.828070099687297	0.282127406608367	2.93509272864361	0.00333448023648847	0.347984566631884	136.701975191695	149.479711851389	283.136170719948	134.628185684687	264.39648125892	329.989877455238	251.686713715792	404.133951512714
172	ENSMUSG00000024807	2089.07016504478	0.309113246183347	0.105743373199309	2.92323988568738	0.0034640952238299	0.355397103975433	1794.65157174738	2007.68259690219	1698.81702431969	1963.16025990954	2146.39978092871	2326.81838788319	2290.74859753389	2484.2831011336
173	ENSMUSG00000026096	74.535880611415	0.748177105271203	0.2561026925212	2.92139492133324	0.00348467801711515	0.355397103975433	50.2408968653239	68.9217833087244	50.8448757278781	52.2437735492816	78.0698271433818	97.4379559415072	96.6796582844787	101.848274070745
174	ENSMUSG00000102425	15.536480564379	2.4838234096943	0.850192116567965	2.92148487534904	0.00348367189674748	0.355397103975433	0	13.4263214237775	0.996958347605452	4.0187518114832	16.6548964572548	35.0776641389426	23.9701632110278	30.1470891249404
175	ENSMUSG00000015291	4655.1018700752	0.353396429700524	0.121302517027366	2.91334787076841	0.00357576017157867	0.355748330884784	3852.19155732495	4652.66791738635	3741.58467856326	4104.15028747722	4870.51628271845	5239.56368416131	4800.4246857285	5979.71586724155
176	ENSMUSG00000025500	207.728276482366	0.510339013921411	0.17523874849492	2.91224982091335	0.00358835519150097	0.355748330884784	157.73304829811	202.289909451581	179.452502568981	145.679753166266	227.963895258675	240.346957989051	250.887708275424	257.472436850842
177	ENSMUSG00000032350	1892.11056853669	-0.316326237860741	0.108470142877403	-2.91625169350303	0.00354264585452209	0.355748330884784	2230.46214223031	2056.91244212271	1870.29386010783	2237.44007104327	1797.68788635494	1653.84690551385	1725.851751194	1564.38948972664
178	ENSMUSG00000039137	120.953954495237	1.42278056340638	0.488279698728335	2.91386385121445	0.00356985559321795	0.355748330884784	50.2408968653239	142.319007092041	36.8874588614017	33.1547024447364	243.577860687351	74.0528465155455	228.515555945132	158.883307550362
179	ENSMUSG00000044177	517.731655378734	-0.662450027425967	0.227412212645666	-2.91299231346972	0.0035798341299841	0.355748330884784	746.60309527772	668.630806904118	563.281466397081	559.611189749035	373.694239259654	436.522042617952	540.92668312886	252.583719695447
180	ENSMUSG00000041471	290.078669456002	-0.584034950075746	0.201018540720995	-2.90537851872262	0.00366809207859317	0.356717522387737	365.706993461544	307.910304651963	367.877630266412	350.636095551909	309.156515487792	198.773430120675	240.500637550645	180.067748557076
181	ENSMUSG00000071291	79.6200048620269	0.920292968374179	0.316782255730676	2.90512789692551	0.00367103059721539	0.356717522387737	43.2305391631857	71.6070475934799	61.811417551538	43.2015819734444	94.7247236006366	105.232992416828	143.820979266167	73.3307573309361
182	ENSMUSG00000076840	111.463767252404	1.14868647914958	0.395440528959821	2.90482738876342	0.00367455685093428	0.356717522387737	60.7564334185312	79.6628404477464	87.7323345892798	49.2297096906692	197.776895429901	79.2495374990925	248.490691954321	88.8116949896893
183	ENSMUSG00000110928	8.54218813613752	4.04885471347808	1.39399919120704	2.90448856715064	0.00367853637985776	0.356717522387737	0	1.790176189837	0.996958347605452	1.0046879528708	0	24.6842821718485	3.19602176147037	36.665378665468
184	ENSMUSG00000001750	4230.45662620616	0.424559875884828	0.147534045805488	2.8777078101998	0.00400575975532014	0.372179123653985	3390.67634193419	3413.86599401915	3152.38229512844	4493.96921319109	5175.50907409193	4088.49663130564	4778.05253339821	5350.70092658064
185	ENSMUSG00000027327	782.180585575868	0.382038716848142	0.132472896383686	2.88390098863416	0.00392782227030666	0.372179123653985	641.447729745647	702.644154511021	668.959051243259	704.286254962431	891.036960463131	815.880484416887	787.819364202447	1045.37068506212
186	ENSMUSG00000034265	5.6598745542155	3.83416989634746	1.32790810264873	2.88737593264141	0.0038846977688066	0.372179123653985	0	0.895088094918498	0.996958347605452	1.0046879528708	4.1637241143137	12.9917274588676	1.59801088073519	23.6287995844127
187	ENSMUSG00000040557	163.298010161901	-0.545317500107036	0.189341280204897	-2.88007717871621	0.00397577832787918	0.372179123653985	212.647516964859	196.91938088207	208.36429464954	156.731320647845	135.321033715195	142.909002047544	119.051810614771	134.439721773383
188	ENSMUSG00000046352	13.0746821461753	3.12475261482206	1.08562945533399	2.87828650878006	0.00399841815622534	0.372179123653985	0	2.6852642847555	6.97870843323817	1.0046879528708	29.1460688001959	7.79503647532058	2.39701632110278	54.5906749019191
189	ENSMUSG00000062797	457.240834498258	0.604100731827198	0.209504766922336	2.88347010285995	0.00393319980788665	0.372179123653985	352.854671007624	337.448211784274	430.686006165555	330.542336494493	396.59472188838	626.20126351742	468.21718805541	715.38227707291
190	ENSMUSG00000075502	9.00726072135483	2.66415356027578	0.925761811953302	2.87779591453937	0.00400464123960939	0.372179123653985	0	2.6852642847555	5.98175008563271	1.0046879528708	13.5321033715195	15.5900729506412	7.19104896330834	26.0731581621106
191	ENSMUSG00000097577	53.0704351369564	-0.994887932858596	0.34511521235274	-2.88277044085129	0.00394194596939343	0.372179123653985	80.6191135745895	60.8659904544579	54.8327091182999	86.4031639468888	49.9646893717644	29.8809731553955	37.5532556972769	24.4435857769787
192	ENSMUSG00000021375	63.4735093543219	-0.818453143356743	0.284736281613195	-2.87442520046878	0.0040476363334195	0.372558157293889	91.1346501277968	82.3481047325019	70.7840426799871	79.3703482767932	44.7600342288722	53.2660825813573	53.5333645046287	32.5914477026383
193	ENSMUSG00000032174	63.8079687051007	0.980084465953671	0.341199693891149	2.87246584185489	0.00407282105911273	0.372558157293889	32.7150026099784	34.0133476069029	61.811417551538	43.2015819734444	79.1107581719603	81.8478829908661	116.654794293669	61.1089644424467
194	ENSMUSG00000064602	15.5113753036292	2.35689794118991	0.820433930537928	2.87274557214446	0.00406921684847185	0.372558157293889	0	8.95088094918498	0.996958347605452	10.046879528708	18.7367585144116	29.8809731553955	37.5532556972769	17.925296236451
195	ENSMUSG00000025647	61218.0013574062	0.299970699563006	0.104598806434605	2.86782143877089	0.00413308723586546	0.376132133782915	52551.9781211288	58359.7437886861	57804.6419525117	50789.9900814775	67248.3081702805	63842.6479056214	63120.6307835995	76026.0700559443
196	ENSMUSG00000053101	7.55884985048733	-2.88844623112276	1.00815493999305	-2.8650816620932	0.00416901715500132	0.37746621649313	18.6942872057019	24.1673785627995	3.98783339042181	6.0281277172248	2.08186205715685	3.89751823766029	0.799005440367593	0.814786192565957
197	ENSMUSG00000002578	163.831325589716	0.583552922276343	0.203830674081513	2.86292985541016	0.00419743475381506	0.378110036249757	116.839295035637	169.171649939596	120.63196006026	117.548490485884	190.490378229852	185.781702661807	188.565283926752	221.62184437794
198	ENSMUSG00000032238	3721.99732838862	-0.442571098748151	0.155004978252682	-2.85520570846887	0.00430089618094402	0.383536199130817	4814.9473484186	4374.2955198667	3141.41575330478	4823.50686173271	3271.64622282199	3115.41624463646	3423.73831197514	2811.01236435255
199	ENSMUSG00000042476	19.5638470191687	-2.00755121801964	0.702772056520877	-2.85661787402045	0.00428180984240033	0.383536199130817	38.5569673617602	17.0066738034515	29.9087504281636	39.1828301619612	5.20465514289212	16.8892456965279	0.799005440367593	8.96264811822552
200	ENSMUSG00000001416	5941.36793450752	0.250547639699887	0.0879750465868029	2.8479398354473	0.00440032424758964	0.390440770488629	5267.11542020652	5585.34971229143	5704.5956649984	5151.03513436859	6513.1054458152	6072.33341427473	6828.30049338145	6409.10819072381
201	ENSMUSG00000058240	422.143023055259	0.633207101784925	0.222494286467861	2.84594769527437	0.00442794673560931	0.390937028707079	362.201814610475	335.658035594437	349.932380009514	276.28918703947	320.606756802155	595.021117616137	495.383373027908	642.051519741974
202	ENSMUSG00000060550	19781.729473683	0.288017019402803	0.101260509965216	2.84431729113096	0.00445067031636312	0.39099799719891	17745.5521300125	18100.4714554419	17929.2989233365	17481.5703799519	22641.2908026093	18999.102235848	21253.544713778	24103.0051484861
203	ENSMUSG00000041046	595.71094178798	-0.561395630205508	0.197857028381823	-2.83738027805679	0.00454854016136559	0.395678400507813	781.654883788411	883.451949684558	532.375757621312	641.995601884441	428.863583774311	575.533526427836	397.904709303061	523.90752181991
204	ENSMUSG00000043664	445.147446125775	0.726294509870812	0.255846385751698	2.83879136199989	0.00452847556045423	0.395678400507813	332.991990851565	340.133476069029	352.92325505233	315.472017201431	346.630032516615	661.278927656362	404.296752826002	807.453116832863
205	ENSMUSG00000026107	2217.99235930947	0.607504268004577	0.214270225988643	2.83522484377637	0.00457934437253717	0.396414854805096	1902.14372318017	1460.78377090699	2131.49694718046	1537.17256789232	1652.99847338254	3150.4939087754	3216.79590291993	2692.05358023792
206	ENSMUSG00000037533	4064.12320302384	-0.523005175989288	0.184745748288283	-2.8309456690347	0.00464106038545294	0.397632173577788	5444.71114866068	5118.11372674397	4030.70259936884	4578.36300123223	3759.84287522527	3011.48242496552	4200.37160001244	2369.3982479818
207	ENSMUSG00000049686	1230.53134293737	0.354430914575481	0.125159198129158	2.83184072663781	0.00462808955223217	0.397632173577788	1032.85936811503	1067.84009723777	1096.654182366	1123.24113130955	1243.91257915122	1413.4999475248	1246.44848697345	1619.79495082112
208	ENSMUSG00000073985	74.1244455653806	-0.870825852255738	0.307755844524259	-2.82959972247447	0.00466062730216273	0.397632173577788	101.650186681004	98.4596904410348	101.689751455756	81.3797241825348	81.1926202291171	41.5735278683764	47.9403264220556	39.1097372431659
209	ENSMUSG00000006014	11.9333920023818	-2.58869620811217	0.916342566488896	-2.82503105583226	0.00472760336289225	0.401416503721942	25.7046449078401	33.1182595119844	12.9604585188709	10.046879528708	10.4093102857842	0	1.59801088073519	1.62957238513191
210	ENSMUSG00000040466	166.458443366768	-1.05670340646175	0.374823783853556	-2.81920052030264	0.00481434325409536	0.406834930415125	232.510197120918	189.758676122722	250.236545248969	225.050101443059	68.701447886176	209.166812087769	51.136348183526	105.107418841008
211	ENSMUSG00000041515	283.980354612452	0.800521074265655	0.284315808307437	2.81560522093809	0.00486854512657448	0.409465411451141	155.396262397397	185.283235648129	308.060129410085	179.839143563873	359.121204859556	322.194840979917	241.299642991013	520.648377049646
212	ENSMUSG00000079298	164.500351741836	0.996945080679427	0.354556139003133	2.81181164563228	0.00492633418326137	0.410435335287118	91.1346501277968	102.040042820709	154.528543878845	91.4266037112428	130.116378572303	263.732067415013	131.036892220285	351.987635188493
213	ENSMUSG00000092021	112.902773293773	-1.09395065908456	0.388979052877317	-2.8123639332054	0.00491788255814892	0.410435335287118	198.626801560583	108.305659485138	120.63196006026	187.87664718684	71.8242409719113	67.5569827861117	118.252805174404	30.1470891249404
214	ENSMUSG00000015243	161.676922587373	-0.975811122244045	0.347586795168242	-2.80738835827098	0.00499449886907673	0.413897508930578	267.561985631609	263.155899906039	200.388627868696	126.590682061721	106.174964914999	103.933819670941	169.38915335793	56.220247287051
215	ENSMUSG00000028064	7284.49900799831	0.438620061524636	0.156451386873981	2.80355495907452	0.00505426173205443	0.413897508930578	6698.39678439307	5970.23759310638	5679.67170630826	6394.83882002264	5963.49386272579	9261.80250542673	9111.05903651166	9196.49175549195
216	ENSMUSG00000059901	43.1534332269591	1.67160738698483	0.596581112062569	2.80197839520188	0.00507902748644991	0.413897508930578	17.5258942553455	16.111585708533	27.9148337329527	21.0984470102868	87.4382064005876	20.7867639341882	23.1711577706602	131.180577003119
217	ENSMUSG00000083396	38.0353746504373	1.08198764599347	0.385663492084216	2.80552260766544	0.00502350572393051	0.413897508930578	18.6942872057019	16.111585708533	30.905708775769	32.1500144918656	55.1693445146565	38.9751823766029	49.5383373027908	62.7385368275786
218	ENSMUSG00000110170	86.3899922428497	1.24301143110211	0.443674288317525	2.80163052904369	0.0050845067590931	0.413897508930578	59.5880404681749	60.8659904544579	21.93308364732	63.2953410308604	163.426171486813	42.8727006142632	140.624957504696	138.513652736213
219	ENSMUSG00000020900	24.2333373069814	-1.23954783297974	0.44385915579144	-2.79266027704107	0.0052276562352222	0.415477918161086	42.0621462128293	27.7477309424734	39.8783339042181	26.1218867746408	15.6139654286764	18.1884184424147	9.58806528441112	14.6661514661872
220	ENSMUSG00000029826	10824.7517220354	-0.265470854442992	0.0949544272707867	-2.79577121439461	0.0051776038613165	0.415477918161086	12562.5610022317	12186.6244123154	10754.18969562	11767.9099919757	10062.6802532676	9947.76571525494	10264.8228924025	9051.45981321521
221	ENSMUSG00000031072	877.901299299356	0.285620821149427	0.102110429020543	2.79717580162126	0.00515514745534902	0.415477918161086	762.96059658271	841.382809223388	779.621427827464	781.647227333482	976.393304806562	908.121749374847	1006.74685486317	966.336424383224
222	ENSMUSG00000037353	1369.60805308485	0.28149483325154	0.100939499887206	2.78874804775231	0.00529122109232534	0.415477918161086	1197.60277411528	1333.68126142856	1158.46559991754	1255.8599410885	1425.03457812386	1492.74948502389	1498.9342061296	1594.53657885158
223	ENSMUSG00000039480	1055.1016335154	-0.354327749071282	0.127028901160209	-2.78934750938611	0.00528143612786577	0.415477918161086	1270.04313703737	1106.32888531926	1291.06106014906	1067.98329390166	905.609994863229	996.465496095147	814.985549174945	988.335651582505
224	ENSMUSG00000069255	176.664960152485	0.618681378422814	0.22138709058764	2.79456844922896	0.00519690376978487	0.415477918161086	125.018045688132	146.794447566634	130.601543536314	154.721944742103	177.999205886911	233.851094259617	274.857871486452	169.475528053719
225	ENSMUSG00000075592	4.04671251347392	-3.97665479405575	1.42453304564051	-2.79154969849628	0.00524563012676831	0.415477918161086	11.6839295035637	9.84596904410348	6.97870843323817	2.0093759057416	1.04093102857842	0	0	0.814786192565957
226	ENSMUSG00000103632	39.811238466008	1.11891167539017	0.40110046040664	2.7896045650404	0.00527724523837642	0.415477918161086	19.8626801560583	31.3280833221474	29.9087504281636	19.0890711045452	41.637241143137	58.4627735649043	38.3522611376445	79.8490468714637
227	ENSMUSG00000023367	8085.17298795627	-0.369117124369676	0.132753452985926	-2.78047098638412	0.00542801098561886	0.422480188380668	9164.87430259536	8692.20048975354	8731.36120832855	9864.02632128551	6387.15279135721	8744.7317525638	6221.05635870208	6875.98067906411
228	ENSMUSG00000024610	1775.46769069247	0.589558149370437	0.211952932024849	2.78155222359141	0.00540996257857244	0.422480188380668	1218.63384722169	1484.95114946979	1716.76227457659	1249.83181337127	1744.60040389744	2319.02335140787	1525.30138566173	2944.63729993337
229	ENSMUSG00000032012	40.3215471527067	3.63049063466862	1.30723479373246	2.77722919560818	0.00548245042290985	0.424853996528202	0	17.90176189837	4.98479173802726	1.0046879528708	20.8186205715685	114.327201638035	11.9850816055139	151.550231817268
230	ENSMUSG00000006301	237.284066256993	0.712915809125953	0.256848229899116	2.77563061036461	0.00550947649823848	0.425092043207565	168.248584851317	235.408168963565	176.461627526165	138.64693749617	206.104343658528	344.280777659992	242.098648431381	387.023441468829
231	ENSMUSG00000015222	36.0100169550478	1.40825178190109	0.507981884400051	2.77224803708166	0.0055670598894037	0.425832089643785	11.6839295035637	25.062466657718	34.8935421661908	7.0328156700956	59.3330686289702	38.9751823766029	67.9154624312454	43.1836682059957
232	ENSMUSG00000052125	605.045251512121	0.778756992419262	0.28081138518511	2.77323867016969	0.00555013982281129	0.425832089643785	434.64217753257	674.001335473629	387.816797218521	285.331378615307	453.845928460193	948.396104497337	831.764663422664	824.563626876748
233	ENSMUSG00000022797	778.630416792104	-0.396113519683733	0.143068029575791	-2.76870745237943	0.00562791439309676	0.428639351158348	976.776506497925	845.858249697981	784.606219565491	932.350420264102	681.809823718868	687.262382574098	762.251190110684	558.12854190768
234	ENSMUSG00000106022	2.75894472638114	-4.94743064349568	1.79121584916425	-2.76205162309392	0.00574393957550368	0.435606631226019	9.34714360285096	2.6852642847555	0.996958347605452	9.0421915758372	0	0	0	0
235	ENSMUSG00000002845	655.234832294941	0.359666589408742	0.130454924485595	2.75701811048504	0.00583311207061976	0.438863423155728	546.807900766781	594.338495025883	513.433549016808	641.995601884441	751.552202633622	670.37313687757	715.109869128996	808.267903025429
236	ENSMUSG00000028565	78.9994916529598	-0.799447644948771	0.290840228504983	-2.74875194899345	0.00598226392061789	0.438863423155728	116.839295035637	118.151628529242	102.686709803362	63.2953410308604	55.1693445146565	66.2578100402249	61.5234189083047	48.0723853613914
237	ENSMUSG00000031750	11.5899116615959	-2.34214570834419	0.851894078486134	-2.7493391109213	0.00597155707068702	0.438863423155728	24.5362519574838	9.84596904410348	12.9604585188709	30.140638586124	6.24558617147055	2.59834549177353	6.39204352294074	0
238	ENSMUSG00000032028	15.5834027044331	-1.88427021842708	0.684246470141835	-2.75378873059659	0.00589097823999351	0.438863423155728	30.3782167092656	19.691938088207	16.9482919092927	30.140638586124	4.1637241143137	16.8892456965279	3.19602176147037	3.25914477026383
239	ENSMUSG00000038116	897.79077105215	-0.418049646481254	0.151798864010298	-2.75397084956376	0.00588770119582929	0.438863423155728	1127.4991970939	974.750935366245	924.180388230254	1082.04892524185	849.399719319994	722.34004671304	884.499022486925	617.607933964995
240	ENSMUSG00000039410	134.727120524497	0.541758997756259	0.196956949980526	2.75064676727491	0.0059477740882023	0.438863423155728	106.32375848243	116.361452339405	104.680626498572	111.520362768659	129.075447543725	170.191629711166	170.188158798297	169.475528053719
241	ENSMUSG00000064125	35.7727587892113	1.50800212340956	0.548640312667418	2.7486170603794	0.0059847260455137	0.438863423155728	10.5155365532073	8.95088094918498	26.9178753853472	28.1312626803824	64.5377237718623	36.3768368848294	85.4935821193324	25.2583719695447
242	ENSMUSG00000072893	191.926511202305	0.52418558313149	0.190257416660789	2.75513876058804	0.00586672486041418	0.438863423155728	142.543939943477	155.745328515819	137.580251969552	193.904774904064	207.145274687106	226.056057784297	213.334452578147	259.102009235974
243	ENSMUSG00000068129	2628.08572076573	0.533218904011385	0.194298013168325	2.74433533990616	0.00606335642042801	0.442799683279488	1848.39764746378	2097.19140639404	3005.82941803044	1639.65073908515	2691.84763990381	3314.18967475713	2818.89119361687	3608.68804687462
244	ENSMUSG00000017929	1882.02480807455	0.440358140623097	0.160660197803553	2.74092865963942	0.00612658081554358	0.445583209641952	1552.79423102362	1851.93726838637	1571.20635582619	1411.58657378347	1724.82271435445	2365.7935702598	1950.37227993729	2627.68547102521
245	ENSMUSG00000076795	47.3568714480829	1.82114783374723	0.665039118628524	2.73840708423723	0.00617376031626221	0.447181839070976	35.0517885106911	17.90176189837	11.9635001712654	19.0890711045452	89.5200684577445	7.79503647532058	147.017001027637	50.5167439390893
246	ENSMUSG00000005378	1452.21640485301	0.28700741591399	0.105698586464349	2.71533826056222	0.00662081075236496	0.451420748965576	1265.36956523595	1269.23491859443	1305.01847701554	1394.50687858467	1608.23843915367	1487.55279404034	1518.90934213879	1768.90082406069
247	ENSMUSG00000006362	44.0269997607803	1.57340880311184	0.578062664275278	2.72186546606403	0.00649145632581274	0.451420748965576	32.7150026099784	17.0066738034515	11.9635001712654	27.1265747275116	14.5730344000979	90.9420922120734	50.3373427431584	107.551777418706
248	ENSMUSG00000006456	991.425527368364	0.363841742853866	0.134103151548446	2.71314833881756	0.00666472648647475	0.451420748965576	826.053815901953	940.737587759342	762.673135918171	938.378547981327	980.557028920876	1175.75133502752	1248.84550329455	1058.40726414318
249	ENSMUSG00000021690	432.683635581066	-0.592615635738909	0.218179395818132	-2.71618515358295	0.00660389741682429	0.451420748965576	597.048797632105	528.997064096833	442.649506336821	512.390855964108	311.238377544949	387.153478274255	453.036084688425	228.954920111034
250	ENSMUSG00000021772	394.87285946938	0.378088432997923	0.138844533317693	2.72310636914174	0.00646712319195131	0.451420748965576	328.31841905014	336.553123689355	349.932380009514	359.678287127746	452.804997431615	405.34189671667	415.482828991148	510.870942738855
251	ENSMUSG00000022556	2419.01302075647	0.292470350305014	0.107487436296299	2.7209724260126	0.0065090190682385	0.451420748965576	2068.05552213077	2308.43219679481	1928.11744426894	2394.17139169112	2623.14619201763	2567.16534587224	2687.85430139658	2775.16177187965
252	ENSMUSG00000030361	8.78554007085508	4.33969471793768	1.5896400562683	2.72998576050302	0.00633370612346094	0.451420748965576	3.50517885106911	0	0	0	1.04093102857842	23.3851094259617	0.799005440367593	41.5540958208638
253	ENSMUSG00000030753	1939.53631556204	-0.386807846512193	0.141865121404374	-2.72658876743658	0.00639927374337467	0.451420748965576	2406.88947773412	2307.53710869989	2078.65815475737	1999.32902621289	1852.8572308696	1586.28992272774	1922.40708952443	1362.32251397028
254	ENSMUSG00000034777	230.354602588362	-0.689251231466853	0.25400193035052	-2.7135669028802	0.00665631259691338	0.451420748965576	322.476454298358	342.818740353785	252.230461944179	220.026661678705	213.390860858577	152.003211268751	117.453799734036	222.436630570506
255	ENSMUSG00000036678	1549.19131350748	0.341363389098883	0.125101122817497	2.7286996424235	0.00635845888402253	0.451420748965576	1306.26331849842	1283.55632811313	1301.03064362512	1576.35539805428	1542.65978435322	1798.05508030728	1663.52932684533	1922.08062826309
256	ENSMUSG00000042210	264.276331871167	0.630067892357407	0.230487546083463	2.73363096212257	0.00626402073083251	0.451420748965576	223.163053518067	197.814468976988	229.300419949254	179.839143563873	204.022481601371	371.563405323614	306.818089101156	401.689592935017
257	ENSMUSG00000046408	8.99182635691735	2.86813103176676	1.05366158873198	2.72206091826729	0.00648761820562322	0.451420748965576	0	4.47544047459249	1.9939166952109	2.0093759057416	1.04093102857842	22.085936680075	20.7741414495574	19.554868621583
258	ENSMUSG00000050705	1068.45851556243	0.389008289850149	0.14334399203224	2.71380951747636	0.00665143998085013	0.451420748965576	855.263639660863	958.639349657712	884.302054326036	1002.67857696506	1132.53295909333	1216.02569015001	1026.72199087236	1471.50386377412
259	ENSMUSG00000053110	5.48672731649524	3.35244832333338	1.23538974891277	2.71367665652379	0.00665410793246583	0.451420748965576	0	1.790176189837	0.996958347605452	1.0046879528708	1.04093102857842	15.5900729506412	7.99005440367593	15.4809376587532
260	ENSMUSG00000076281	801.09612225893	-1.9617775695855	0.721783720175689	-2.71795763017207	0.00656862490146148	0.451420748965576	1823.86139550629	2258.30726347937	149.543752140818	868.050391280371	325.811411945047	275.424622127994	426.668905156295	281.101236435255
261	ENSMUSG00000076480	269.530094966686	0.65961839290433	0.242519506702324	2.71985706170005	0.00653101411230057	0.451420748965576	202.131980411652	206.765349926173	274.163545591499	152.712568836362	223.800171144361	381.956787290708	322.798197908508	391.912158624225
262	ENSMUSG00000106275	17.2319143986761	1.40541565056489	0.51793403389051	2.71350318496735	0.00665759282487943	0.451420748965576	8.17875065249459	13.4263214237775	7.97566678084362	8.0375036229664	17.6958274858332	28.5818004095088	31.9602176147037	21.9992271992808
263	ENSMUSG00000069893	541.923632212942	-0.898094101213019	0.331211664058723	-2.71154128513357	0.00669712005540858	0.451890085563805	882.136677519059	719.650828314473	569.263216482713	651.037793460278	429.904514802889	294.912213316295	630.415292450031	158.068521357796
264	ENSMUSG00000020407	111.042294502529	1.57820679496639	0.583236529118633	2.70594641482989	0.00681100352513467	0.453844992243254	25.7046449078401	50.1249333154359	93.7140846749125	53.2484615021524	211.30899880142	92.2412649579602	29.5632012936009	332.43276656691
265	ENSMUSG00000032411	514.658944259357	-0.395345263734568	0.146282235743419	-2.70261977967036	0.00687953921522795	0.453844992243254	641.447729745647	602.394287880149	529.384882578495	565.63931746626	450.723135374458	456.009633806254	502.574421991216	369.098145232378
266	ENSMUSG00000034748	830.481336147428	0.326520156767051	0.120814197192805	2.70266379576205	0.00687862836097592	0.453844992243254	709.214520866316	789.467699718116	668.959051243259	780.642539380611	942.042580863474	841.863939334622	898.881120413542	1012.77923735948
267	ENSMUSG00000062908	1282.34004561843	-0.322876021163303	0.119329338579813	-2.70575555857414	0.00681491891314376	0.453844992243254	1496.71136940651	1431.24586377468	1389.759936562	1383.45531110309	1290.75447543725	1071.81751535658	1199.30716599176	995.668727315599
268	ENSMUSG00000087177	255.110379940009	-0.622557550470368	0.230342530403457	-2.70274685868877	0.00687690977975282	0.453844992243254	335.328776752278	234.513080868647	302.078379324452	365.706414844971	267.519274344655	167.593284219392	213.334452578147	154.809376587532
269	ENSMUSG00000100199	293.19751224284	0.517730562301204	0.191494954907599	2.70362507749105	0.00685876292182285	0.453844992243254	232.510197120918	259.575547526365	250.236545248969	222.036037584447	271.682998458969	378.059269053048	298.82803469748	432.651468252523
270	ENSMUSG00000020841	2351.83448441375	-0.63161327636768	0.234457898490516	-2.69393046868595	0.00706148941284829	0.462891556122951	2849.71040591919	3158.76588696738	2276.05590758325	3149.69673224996	2793.85888070449	1413.4999475248	1923.2060949648	1249.88201939618
271	ENSMUSG00000037921	272.936874751478	-0.52111463777622	0.193465171014864	-2.6935837341812	0.00706883870783949	0.462891556122951	352.854671007624	306.120128462126	351.926296704725	275.284499086599	205.06341262995	259.834549177353	259.676768119468	172.734672823983
272	ENSMUSG00000082127	37.2208813052978	-0.918420424429538	0.341417970256967	-2.69001782108391	0.00714482034323869	0.466146991952624	54.9144686667494	46.5445809357619	45.8600839898508	47.2203337849276	33.3097929145096	24.6842821718485	19.9751360091898	25.2583719695447
273	ENSMUSG00000035842	661.79560348391	0.391706896712075	0.145807373741087	2.68646836344256	0.00722117862892244	0.469403062083727	525.776827660366	570.171116463084	613.129383777353	580.709636759322	690.137271947495	774.306956548511	898.082114973174	642.051519741974
274	ENSMUSG00000023952	5230.13098753443	0.25338951107524	0.0944060777398249	2.68403811641831	0.00727388128644558	0.471103274851326	4747.18055729793	4781.56060305462	4444.44031362511	5116.87574397098	5711.58855380981	5233.06782043188	6018.90798228908	5787.42632579599
275	ENSMUSG00000037466	611.412201114229	0.45600202436406	0.170025507950051	2.68196242941394	0.0073191679230911	0.47231255986609	514.092898156803	493.193540300093	441.652547989215	614.869027156929	784.861995548132	540.455862288893	757.457157468478	744.714580005284
276	ENSMUSG00000039199	115.891184032746	0.684503750520735	0.255610618343711	2.67791594479188	0.00740818067420538	0.475423266831425	84.1242924256586	96.6695142511978	72.777959375198	102.478171192822	160.303378401077	105.232992416828	123.845843256977	181.697320942208
277	ENSMUSG00000092517	100.613334846617	0.954204400284681	0.35640030902373	2.67733886903321	0.00742095373111151	0.475423266831425	47.9041109646112	85.0333690172573	104.680626498572	36.1687663033488	136.361964743774	111.728856146262	108.664739889993	174.364245209115
278	ENSMUSG00000003228	389.874946418013	0.643675964699006	0.240555333048342	2.67579170472871	0.00745529636140234	0.475905356940453	251.20448432662	295.379071323104	364.886755223596	305.425137672723	401.799377031272	527.464134830026	660.777499183999	312.063111752761
279	ENSMUSG00000035351	268.365401918224	0.42945584276461	0.160657709405936	2.67311070444494	0.00751514454673261	0.478006290775329	213.815909915216	240.778697533076	261.203087072628	198.928214668418	285.215101830488	309.20311352105	298.82803469748	338.951056107438
280	ENSMUSG00000025279	47.1354988577351	1.6317232017467	0.610820077380254	2.67136471470453	0.00755435169560873	0.478784018536687	9.34714360285096	20.5870261831255	50.8448757278781	11.0515674815788	66.6195858290192	67.5569827861117	23.9701632110278	127.106646040289
281	ENSMUSG00000027296	27.3258602367826	2.41928414746227	0.908181430864099	2.6638775747269	0.00772456694436393	0.484494093846486	0	7.16070475934799	0.996958347605452	26.1218867746408	31.2279308573527	59.7619463107911	18.3771251284546	74.960329716068
282	ENSMUSG00000052031	647.691833882664	0.423170099505264	0.158859568632817	2.66379987776101	0.00772635120920521	0.484494093846486	503.577361603595	605.079552164905	492.497423717093	611.854963298317	675.564237547397	773.007783802624	888.494049688763	631.459299238616
283	ENSMUSG00000110206	2153.86416412594	0.501750519322084	0.188263391081663	2.66515181968884	0.00769535730208891	0.484494093846486	1912.65925973338	2056.91244212271	1436.61697889946	1726.05390303203	1705.04502481146	2871.17176840975	2648.70303481857	2873.75090118013
284	ENSMUSG00000026201	2506.95374646316	0.437625373975087	0.164591217404684	2.65886224596715	0.0078405013284084	0.486494883125649	2166.20052996071	2038.11559212942	1919.1448191405	2395.17607964399	2169.30026355744	3212.85420057796	2643.109996736	3511.72848995927
285	ENSMUSG00000038695	1238.13348496951	0.382433763469319	0.143756604408582	2.6602865659123	0.00780741927647448	0.486494883125649	1063.2375848243	1145.71276149568	1030.85493142404	1059.94579027869	1150.22878657916	1507.04038522864	1271.21765562484	1676.82998430074
286	ENSMUSG00000049516	1405.49803448292	-0.521651053526782	0.196142571942571	-2.659550389089	0.00782450248408573	0.486494883125649	1878.77586417304	1776.74986841322	1081.69980715192	1890.82272730284	1294.91819955156	1032.84233297998	1307.17290044138	981.002575849412
287	ENSMUSG00000025171	290.589829705608	0.37228441399684	0.140211064915744	2.65517143187347	0.00792681130369755	0.490136562353368	240.688947773412	272.106780855224	253.227420291785	247.153236406217	310.19744651637	324.793186471691	357.155431844314	319.396187485855
288	ENSMUSG00000053702	1236.29531300384	-0.400921037948521	0.15120252446996	-2.65154989543957	0.00801232736301477	0.493704032583542	1532.93155086756	1599.52242561936	1193.35914208373	1301.07089896769	993.048201263817	1193.93975346994	1175.33700278073	901.153528977948
289	ENSMUSG00000030720	1786.78701953203	0.389038127483894	0.146841219036097	2.64937958182068	0.00806397038711111	0.49516684598503	1517.74244251292	1474.21009233077	1352.8724777006	1844.60708147079	1638.42543898244	2200.79863153218	2133.34452578147	2132.29546594511
290	ENSMUSG00000033728	514.672606898488	0.413558474577545	0.156202782636247	2.64757431076377	0.00810715397124216	0.496101911633322	413.611104426155	492.298452205174	497.482215455121	361.687663033488	521.506445317791	619.705399787986	643.99838493628	567.091190025906
291	ENSMUSG00000026285	1339.99386984151	0.57260128946933	0.216613331865353	2.64342588952586	0.00820717302196347	0.500496537621181	883.305070469416	887.92739015915	1586.16073104027	952.444179321518	1477.08112955278	1660.34276924328	1294.3888133955	1978.30087555014
292	ENSMUSG00000107726	9.21570361550872	2.5417253630454	0.962336233474308	2.64120301681778	0.00826121994936783	0.502067154868088	0	2.6852642847555	2.99087504281636	5.023439764354	15.6139654286764	12.9917274588676	31.1612121743361	3.25914477026383
293	ENSMUSG00000026987	389.619209324459	-0.353200836572095	0.134107709169311	-2.63371016297191	0.00844575491726786	0.508509340671254	456.841643589341	457.390016503353	432.679922860766	399.865805242578	328.934205030782	384.555132782482	331.587257752551	325.099690833817
294	ENSMUSG00000031671	689.28817605314	0.318855894115216	0.121068912403307	2.63367273882033	0.00844668578282287	0.508509340671254	586.533261078898	681.162040232977	637.056384119884	548.559622267457	719.283340747691	769.110265564964	780.628315239138	791.97217917411
295	ENSMUSG00000061510	25.4247049263839	1.40083057949489	0.531945195291358	2.63341147151	0.00845318694342499	0.508509340671254	11.6839295035637	17.0066738034515	9.96958347605452	17.0796951988036	19.7776895429901	46.7702188519235	59.9254080275695	21.1844410067149
296	ENSMUSG00000097290	282.452359205533	0.450876804516452	0.171400978416058	2.6305381024255	0.00852498127777023	0.511095668092265	220.826267617354	289.113454658675	242.260878468125	201.942278527031	289.378825944802	336.485741184672	325.994219669978	353.617207573625
297	ENSMUSG00000039474	61.7547070109955	1.12930248396602	0.430021893247177	2.62615113718615	0.00863564639093023	0.5159871409207	25.7046449078401	78.7677523528279	27.9148337329527	22.1031349631576	94.7247236006366	68.8561555319984	83.8955712385973	92.0708397599531
298	ENSMUSG00000020484	2975.68896222436	0.454707773343588	0.173454290958554	2.62148471986916	0.00875476868083892	0.517748509421685	2602.01110044364	2636.9295276299	2450.5236184142	2352.97918562341	2486.78422727386	3849.44884606248	3049.8037658831	4377.03142646432
299	ENSMUSG00000029432	978.022273927329	-0.383237680947924	0.146249772205033	-2.62043266919178	0.00878182696584735	0.517748509421685	1156.70902085281	1075.00080199712	1168.43518339359	1026.79108783396	777.575478348083	1002.96135982458	692.737716798703	923.967542369795
300	ENSMUSG00000044017	44.3258882543286	1.08299774834577	0.413160237834887	2.62125356985241	0.00876070736440246	0.517748509421685	22.199466056771	28.6428190373919	47.8540006850617	15.070319293062	69.7423789147544	42.8727006142632	67.1164569908778	61.1089644424467
301	ENSMUSG00000067586	10.0096253365271	1.91734847687207	0.731614251329939	2.62070957938105	0.00877469772051727	0.517748509421685	3.50517885106911	7.16070475934799	4.98479173802726	1.0046879528708	11.4502413143627	15.5900729506412	14.3820979266167	21.9992271992808
302	ENSMUSG00000023004	4387.68085950175	0.441063547998457	0.168456788258157	2.61825927324777	0.00883796251670017	0.519332724574044	3599.81868004798	3743.25841294916	4610.93235767522	2935.69819828848	5670.99224369526	3927.39921081568	5448.41809786662	5164.9296746756
303	ENSMUSG00000026748	16.2398066700403	1.90059096596459	0.726346227278685	2.6166460216711	0.00887983743902199	0.520071271263644	4.67357180142548	0.895088094918498	16.9482919092927	5.023439764354	24.9823446858822	20.7867639341882	21.573146889925	35.0358062803361
304	ENSMUSG00000029629	1549.11788545671	-0.278594434460328	0.106695977986666	-2.61110530797276	0.00902500979668421	0.526834946881441	1738.56871013028	1680.08035416202	1632.02081503013	1742.12891027797	1593.66540475357	1325.1562008045	1327.14803645057	1354.17465204462
305	ENSMUSG00000076496	16.1996449275806	1.75079964558603	0.670827830228561	2.6099090805304	0.00905662895377829	0.526947335782786	1.16839295035637	16.111585708533	3.98783339042181	8.0375036229664	24.9823446858822	22.085936680075	27.9651904128658	25.2583719695447
306	ENSMUSG00000002668	8582.98069211521	0.321363650693421	0.123661022525666	2.59874650985294	0.00935648382441872	0.530001273464784	7394.75898280546	8452.31688031538	6503.15930143037	8173.13649660396	8328.48915965597	10055.5970531635	9516.15479477803	10240.2328681689
307	ENSMUSG00000020921	401.01277370277	0.397319179222574	0.152775451487597	2.60067422713413	0.00930407608050647	0.530001273464784	320.139668397645	321.336626075741	417.725547646685	325.518896730139	441.354756117252	446.915424585046	425.869899715927	509.241370353723
308	ENSMUSG00000022996	13.8682510594601	1.65530953274528	0.6379781592048	2.59461787031788	0.00946961372817455	0.530001273464784	4.67357180142548	8.95088094918498	9.96958347605452	3.0140638586124	10.4093102857842	24.6842821718485	23.1711577706602	26.0731581621106
309	ENSMUSG00000024070	1331.67920581117	-0.487200131287678	0.187147609867673	-2.60329336630141	0.00923329077441025	0.530001273464784	1774.78889159133	1556.55819706327	1576.19114756422	1310.11309054352	1018.0305459497	1204.33313543703	1420.63167297358	792.786965366676
310	ENSMUSG00000025817	787.427794571918	0.321079604377047	0.123613760155914	2.59744225862937	0.00939209096586755	0.530001273464784	683.509875958476	703.53924260594	776.630552784647	636.972162120087	773.411754233769	912.019267612508	885.298027927293	928.041473332624
311	ENSMUSG00000027787	1035.15929726012	-0.277618299879303	0.107088866276946	-2.59241048608495	0.00953059796402844	0.530001273464784	1204.61313181742	1058.88921628858	1218.28310077386	1055.92703846721	953.492822177837	957.490313718544	901.278136734645	931.300618102888
312	ENSMUSG00000028332	63.9362743961453	-1.54391644575092	0.59570401572733	-2.59175094508279	0.00954888718145934	0.530001273464784	102.818579631361	79.6628404477464	89.7262512844907	107.501610957176	13.5321033715195	79.2495374990925	5.59303808257315	33.4062338952042
313	ENSMUSG00000029602	572.029534715538	0.479601237112687	0.184775136108571	2.59559401342225	0.009442756616593	0.530001273464784	422.958248029006	571.066204558002	548.327091182999	368.720478703583	709.914961490485	591.123599378477	775.035277156565	589.090417225187
314	ENSMUSG00000029657	2840.73423346356	0.617484237863944	0.237887218480243	2.59570161780351	0.009439800205028	0.530001273464784	2690.80896467072	2035.43032784467	2151.43611413257	2090.75562992413	1845.57071366955	3959.87852946285	4636.62857045314	3315.36501755088
315	ENSMUSG00000034863	798.119240789287	0.43423882767498	0.1675656499617	2.5914549179634	0.0095571062497876	0.530001273464784	602.890762383887	767.090497345153	514.430507364413	830.876937024151	919.142098234749	878.240776219452	912.464212899791	959.818134842697
316	ENSMUSG00000042010	56.6163869724434	-0.756778952471049	0.291778460315678	-2.59367655738632	0.00949557704399544	0.530001273464784	79.4507206242331	78.7677523528279	52.838792423089	73.3422205595684	49.9646893717644	40.2743551224896	37.5532556972769	40.7393096282978
317	ENSMUSG00000046079	989.760199274138	-0.463692434011401	0.178814232819716	-2.59315171225158	0.0095100808850311	0.530001273464784	1306.26331849842	1371.27496141514	830.466303555342	1082.04892524185	883.750443263082	796.392893228586	929.243327147511	718.641421843174
318	ENSMUSG00000074796	8.93713084691802	2.52110041418647	0.970736307743024	2.59710118399513	0.00940142250344087	0.530001273464784	0	5.37052856951099	0.996958347605452	4.0187518114832	8.32744822862739	19.4875911883014	5.59303808257315	27.7027305472425
319	ENSMUSG00000085957	10.6779573226982	2.63880421208989	1.01304352657975	2.60482806794992	0.00919203733946142	0.530001273464784	0	2.6852642847555	1.9939166952109	7.0328156700956	13.5321033715195	19.4875911883014	2.39701632110278	38.2949510506
320	ENSMUSG00000108176	6.18626755767941	2.8682945249111	1.10577165401564	2.59393023369229	0.00948857389640537	0.530001273464784	0	0.895088094918498	3.98783339042181	1.0046879528708	4.1637241143137	14.2909002047544	5.59303808257315	19.554868621583
321	ENSMUSG00000071064	270.837164887516	0.458815323141544	0.177155537312907	2.58990111232677	0.0096003505476343	0.530740874823421	211.479124014503	274.792045139979	218.333878125594	207.970406244256	332.056998116517	274.125449382107	361.94946448652	285.989953590651
322	ENSMUSG00000007097	40.2913920097711	3.30016958575096	1.27827373380178	2.58173933992663	0.00983038013468109	0.541023195979711	0	21.482114278044	1.9939166952109	6.0281277172248	34.350723943088	88.3437467202999	7.99005440367593	162.142452320625
323	ENSMUSG00000032093	11425.0159250535	0.297926101033945	0.115519403355518	2.57901350232098	0.00990829137233213	0.541023195979711	9684.80916550395	10950.5077532329	10935.6361148842	9426.98706178671	12329.8280335114	12244.7031299827	11316.3140519262	14511.3420895997
324	ENSMUSG00000112097	5.3500819607676	2.65682837332661	1.02982123859953	2.5798927753128	0.00988309966157582	0.541023195979711	0	2.6852642847555	0.996958347605452	2.0093759057416	5.20465514289212	11.6925547129809	7.99005440367593	12.2217928884893
325	ENSMUSG00000118018	5.14918930197561	2.57369348468085	0.997787504465732	2.57940039653928	0.00989719957610376	0.541023195979711	0	1.790176189837	1.9939166952109	2.0093759057416	7.28651720004897	10.3933819670941	10.3870707247787	7.33307573309361
326	ENSMUSG00000097061	229.887179942858	0.578894465511877	0.224705376472727	2.57623771446403	0.0099881951769707	0.54205049422178	204.468766312365	169.171649939596	178.455544221376	185.867271281098	175.917343829754	313.10063175871	278.053893247922	334.062338952042
327	ENSMUSG00000107937	11.2695031268686	2.36844201523508	0.919317545840698	2.57630459241282	0.00998626330122723	0.54205049422178	0	4.47544047459249	6.97870843323817	3.0140638586124	14.5730344000979	19.4875911883014	37.5532556972769	4.07393096282978
328	ENSMUSG00000071661	43.6667164510008	0.974010919295712	0.378341629463765	2.57442174860907	0.0100407796330802	0.543242912709273	22.199466056771	19.691938088207	48.8509590326672	27.1265747275116	52.0465514289212	58.4627735649043	63.9204352294074	57.035033479617
329	ENSMUSG00000021775	1403.08375588121	-0.506357024549207	0.197076442923581	-2.56934323066483	0.0101891482252816	0.544425838342492	1909.15408088231	1440.19674472386	1466.52572932762	1772.26954886409	1257.44468252274	1057.52661515182	1514.91431493696	806.638330640297
330	ENSMUSG00000039958	415.144222059978	-0.466810758163994	0.181622502668323	-2.57022533720108	0.0101632383019854	0.544425838342492	515.261291107159	539.738121235855	470.564340069773	399.865805242578	313.320239602106	422.231142413198	278.85289868829	381.319938120868
331	ENSMUSG00000042106	19.5211001696042	-1.24863343710915	0.485673571936671	-2.57093140178516	0.0101425415061201	0.544425838342492	32.7150026099784	19.691938088207	25.9209170377418	31.1453265389948	10.4093102857842	16.8892456965279	7.99005440367593	11.4070066959234
332	ENSMUSG00000042323	2351.69259740444	-0.359894856540214	0.14017924623476	-2.5673904390775	0.0102467164435023	0.544425838342492	2809.98504560707	2754.18606806422	2454.51145180462	2553.91677619757	1878.88050658406	2380.08447046455	2304.33169002014	1677.6447704933
333	ENSMUSG00000044320	90.5152775229009	0.649214176562172	0.252772411877358	2.56837434014422	0.0102176749900244	0.544425838342492	64.2616122696003	70.7119594985614	90.7232096320962	56.2625253607648	90.5609994863229	114.327201638035	115.056783412933	122.217928884893
334	ENSMUSG00000105561	2.90220650707171	-4.251443622655	1.65398356598968	-2.57042676243951	0.0101573301154176	0.544425838342492	9.34714360285096	8.05579285426649	0.996958347605452	4.0187518114832	0	0	0.799005440367593	0
335	ENSMUSG00000088609	818.716698910037	-1.76191019674027	0.686670206158162	-2.56587540997002	0.0102915786999563	0.545177180923656	1802.83032239988	2160.74266113326	167.489002397716	927.326980499748	343.50723943088	335.186568438785	479.403264220556	333.247552759476
336	ENSMUSG00000040652	776.931384199749	-0.266173601618421	0.103870394244455	-2.56255503365079	0.0103905118887067	0.54877983326485	886.810249320485	816.320342565671	836.448053640975	853.98475994018	751.552202633622	697.655764541192	671.963575349146	700.716125606723
337	ENSMUSG00000027663	855.286176855612	0.277717046002346	0.108484244880086	2.55997584081746	0.0104679440056536	0.550991188924728	740.761130525938	803.789109236812	765.664010960987	782.651915286353	895.200684577445	935.404377038469	1031.51602351456	887.302163704327
338	ENSMUSG00000081787	6.15595351419939	-2.79064578413241	1.09048113101823	-2.55909589332065	0.0104944788603944	0.550991188924728	15.1891083546328	16.111585708533	2.99087504281636	9.0421915758372	1.04093102857842	0	0.799005440367593	4.07393096282978
339	ENSMUSG00000039033	767.117292202383	-0.390565484997271	0.152949101123452	-2.55356508883324	0.010662634751592	0.557564244101032	883.305070469416	858.38948302684	850.405470507451	889.148838290658	835.867615948475	589.82442663259	676.757607991351	553.239824752284
340	ENSMUSG00000047022	90.4801239915635	-0.629292416849243	0.246598241306499	-2.55189336921138	0.0107139303075877	0.557564244101032	125.018045688132	91.2989856816868	91.7201679797016	131.614121826075	75.987965086225	72.7536737696587	72.709495073451	62.7385368275786
341	ENSMUSG00000107728	20.7737381851368	1.47175722714076	0.576730375489084	2.551898234756	0.0107137806939099	0.557564244101032	9.34714360285096	20.5870261831255	7.97566678084362	6.0281277172248	39.5553790859801	15.5900729506412	26.3671795321306	40.7393096282978
342	ENSMUSG00000027298	373.71513368124	0.494843077173107	0.19407243703918	2.54978545497012	0.0107789228830717	0.559306331821609	274.572343333747	388.468233194628	326.005379666983	251.1719882177	384.103549545439	466.403015773348	521.750552560038	377.246007158038
343	ENSMUSG00000001300	16.2394965732678	-1.27708189606092	0.503130942787766	-2.53826943933287	0.0111402179802405	0.564751763670154	26.8730378581965	18.7968499932885	22.9300419949254	23.1078229160284	10.4093102857842	11.6925547129809	9.58806528441112	6.51828954052765
344	ENSMUSG00000002603	4869.20161826444	0.270093290145057	0.106196920640369	2.54332506551406	0.0109803023898589	0.564751763670154	4228.4140873397	4697.42232213228	4248.03951914683	4484.92702161525	5133.87183294879	5253.85458436607	4849.96302303129	6057.12055553532
345	ENSMUSG00000002803	1120.3439434275	0.261340011355956	0.103468064547657	2.52580361388304	0.0115433989077375	0.564751763670154	987.292043051133	1050.83342343432	1085.68764054234	953.448867274389	1236.62606195117	1151.06705285567	1295.98682427624	1201.80963403479
346	ENSMUSG00000005034	5949.13146193434	-0.290663355912353	0.114532988793752	-2.53781341929156	0.0111547436629622	0.564751763670154	6984.65305723038	6783.8726713873	6268.87408974308	6148.69027156929	5821.92724283913	5095.35550936788	5851.91584525225	4637.76300808542
347	ENSMUSG00000014551	491.335264543015	0.495883552865408	0.195860714797171	2.53181733447126	0.0113473087637518	0.564751763670154	420.621462128293	372.356647486095	493.494382064699	344.607967834684	407.004032174164	653.483891181042	586.469993229813	652.643740245331
348	ENSMUSG00000020490	21.9844716228571	-1.99336226557702	0.783776618013684	-2.54327855636823	0.0109817641855051	0.564751763670154	43.2305391631857	21.482114278044	29.9087504281636	45.210957879186	2.08186205715685	23.3851094259617	0.799005440367593	9.77743431079148
349	ENSMUSG00000022358	677.071265363936	-0.383598152816825	0.151680236218407	-2.52899232214061	0.0114390529532157	0.564751763670154	845.916496058012	785.887347338442	642.041175857911	792.698794815061	606.862789661221	580.730217411383	673.561586229881	488.871715539574
350	ENSMUSG00000027713	31.7212407336809	-1.06866115312308	0.421456502513664	-2.53563807118728	0.0112242671712669	0.564751763670154	52.5776827660366	33.1182595119844	42.8692089470345	43.2015819734444	23.9414136573038	20.7867639341882	10.3870707247787	26.8879443546766
351	ENSMUSG00000027878	2673.02798014316	-0.371501129866898	0.146653490056818	-2.53318983218856	0.0113029722142228	0.564751763670154	3258.64793854392	3100.58516079768	2591.09474542657	3111.51859004087	2640.84201950346	2121.54909403308	2659.09010554335	1900.89618725638
352	ENSMUSG00000028644	55.8950798776576	-1.22674557481676	0.485426849191731	-2.52714817249886	0.0114992975793172	0.564751763670154	78.2823276738768	74.2923118782354	64.8022925943544	94.4406675698552	18.7367585144116	75.3520192614322	15.1811033669843	26.0731581621106
353	ENSMUSG00000028906	6175.19278714828	-0.329720873761793	0.130379863295937	-2.5289248310791	0.0114412528007917	0.564751763670154	7503.41952718861	7010.32995940168	6164.19346324451	6833.88745542718	5867.72820809658	5216.17857473535	6265.0016579223	4540.80345117008
354	ENSMUSG00000034659	1996.38212504264	0.33123113388498	0.130766781726852	2.53299140279266	0.0113093726620872	0.564751763670154	1823.86139550629	1865.36358981015	1677.88089901998	1705.96014397462	1787.27857606915	2386.58033419398	2227.62716774485	2496.50489402209
355	ENSMUSG00000034709	1376.68756348063	-0.314712976706184	0.124057181540712	-2.53683803547403	0.0111858692119268	0.564751763670154	1618.22423624357	1522.54484945637	1668.90827389153	1294.03808329759	1165.84275200784	1362.83221043521	1180.9300408633	1200.18006164965
356	ENSMUSG00000040022	290.770860841029	-0.385012119077552	0.151410956079018	-2.5428286634464	0.0109959133767271	0.564751763670154	349.349492156555	337.448211784274	304.072296019663	326.52358468301	285.215101830488	239.047785243164	262.07378444057	222.436630570506
357	ENSMUSG00000040711	22.3113822856475	-1.28725869585613	0.509461538638921	-2.5267043696668	0.0115138376872271	0.564751763670154	31.546609659622	34.9084357018214	22.9300419949254	37.1734542562196	23.9414136573038	7.79503647532058	8.78905984404352	11.4070066959234
358	ENSMUSG00000042042	539.695636993771	-0.430904069781523	0.170398530745273	-2.52880155654438	0.0114452718605408	0.564751763670154	699.867377263466	484.242659350908	630.077675686646	665.103424800469	453.845928460193	474.198052248668	530.539612404082	379.690365735736
359	ENSMUSG00000047246	19.8952055278882	-1.37456987193244	0.544268441392284	-2.5255366054592	0.0115521745865133	0.564751763670154	35.0517885106911	19.691938088207	18.9422086045036	41.1922060677028	18.7367585144116	7.79503647532058	8.78905984404352	8.96264811822552
360	ENSMUSG00000051864	1735.59299822617	-0.281331164696493	0.110725565055035	-2.54079683004245	0.011060016775534	0.564751763670154	1976.92087200298	1951.29204692233	1727.72881640025	1961.1508840038	1746.6822659546	1491.450312278	1436.61178178093	1592.90700646644
361	ENSMUSG00000079737	145.296282376742	0.604934621752582	0.238385605868111	2.53763065747882	0.0111605699260684	0.564751763670154	100.481793730648	88.6137213969313	111.659334931811	160.750072459328	188.408516172695	152.003211268751	190.163294807487	170.290314246285
362	ENSMUSG00000106475	8.63882585632729	2.58149314948496	1.01872858975531	2.53403426137771	0.0112757706442872	0.564751763670154	0	1.790176189837	2.99087504281636	5.023439764354	10.4093102857842	16.8892456965279	29.5632012936009	2.44435857769787
363	ENSMUSG00000107610	4.35715685364295	-3.60151008698329	1.41788955972316	-2.54004979604086	0.0110836686925891	0.564751763670154	14.0207154042764	5.37052856951099	0.996958347605452	12.0562554344496	0	0	1.59801088073519	0.814786192565957
364	ENSMUSG00000039748	85.1662755464949	0.646927797537242	0.256436954503624	2.52275573459948	0.0116439250786472	0.565977552768704	64.2616122696003	80.5579285426649	57.8235841611162	63.2953410308604	114.502413143627	76.651192007319	115.056783412933	109.181349803838
365	ENSMUSG00000046295	55.8249190376255	0.879071856161438	0.348531274024596	2.52221800933537	0.0116617408923036	0.565977552768704	35.0517885106911	48.3347571255989	31.9026671233745	42.1968940205736	72.8651720004897	51.9669098354705	56.7293862660991	107.551777418706
366	ENSMUSG00000080775	30.2425148347973	4.88430514548491	1.93677088138752	2.52188072033887	0.0116729282268312	0.565977552768704	0	0.895088094918498	3.98783339042181	3.0140638586124	0	79.2495374990925	0.799005440367593	153.994590394966
367	ENSMUSG00000021485	233.246218945373	0.696658682439738	0.276538476977396	2.51921067207107	0.0117618259706407	0.567188488247255	186.942872057019	175.437266604026	147.549835445607	202.946966479902	344.548170459458	170.191629711166	228.515555945132	409.837454860676
368	ENSMUSG00000039853	1193.2719163348	-0.405889964088602	0.161091739606035	-2.51961996984603	0.0117481597812855	0.567188488247255	1524.75280021506	1348.89775904218	1274.11276823977	1293.03339534472	1089.85478692161	975.678732160959	1256.83555769822	783.009531055884
369	ENSMUSG00000004633	839.638808202104	0.581863324523909	0.231116333610437	2.51762095492861	0.011815039436748	0.567260011343066	543.302721915712	731.286973548413	823.487595122104	591.761204240901	1002.41658052102	989.969632365713	641.601368615177	1393.28438928779
370	ENSMUSG00000027452	1667.67464420796	-0.336718852988036	0.13381473021713	-2.51630633220775	0.0118592056918899	0.567260011343066	1980.42605085405	1843.88147553211	1657.94173206787	1962.15557195667	1364.66057846631	1677.23201493981	1604.40292425813	1250.69680558874
371	ENSMUSG00000053931	53.4736561505347	-0.820050937280615	0.32588319927811	-2.51639525786286	0.0118562135225021	0.567260011343066	79.4507206242331	90.4038975867683	48.8509590326672	54.2531494550232	43.7191032002938	37.6760096307161	35.9552448165417	37.480164858034
372	ENSMUSG00000020866	14.9192867552376	2.3664961452705	0.94169553670344	2.5130162064427	0.0119703835748989	0.569507846970928	0	7.16070475934799	0.996958347605452	11.0515674815788	26.0232757144606	22.085936680075	5.59303808257315	46.4428129762595
373	ENSMUSG00000032596	4883.72115027193	0.309820806700814	0.123274750401403	2.51325438252348	0.0119623043625108	0.569507846970928	4051.98675183589	3998.35852000093	4259.00606097049	5135.96481507553	5101.60297106286	5544.8692794447	6004.52588436246	4973.4549194226
374	ENSMUSG00000024401	2627.9941978123	0.578939584696395	0.230898609463669	2.50733248693509	0.0121646225628379	0.571438344716449	2385.85840462771	1596.8371613346	1939.0839860926	2510.71519422413	3700.5098065963	1835.731089938	3136.0963534428	3919.12158624225
375	ENSMUSG00000029149	361.973911701228	0.467843569637303	0.186606032644143	2.50711921264346	0.0121719651923148	0.571438344716449	289.76145168838	268.52642847555	270.175712201078	387.809549808129	463.214307717399	331.289050201125	445.845035725117	439.169757793051
376	ENSMUSG00000031910	4.21787087729007	-3.55057736837803	1.41495831762191	-2.50931587465094	0.0120965260472328	0.571438344716449	14.0207154042764	6.26561666442949	0.996958347605452	10.046879528708	0	0	1.59801088073519	0.814786192565957
377	ENSMUSG00000041997	3302.14946633645	-0.355495111784582	0.141752608230363	-2.50785587808632	0.0121466198312861	0.571438344716449	3969.03085236059	3957.18446763468	3268.02946345067	3633.95632553368	3340.34767070816	2637.32067415013	3223.18794644287	2388.13833041082
378	ENSMUSG00000053693	18.3923693054138	1.77388129027751	0.707292076727149	2.50798976638588	0.0121420183600922	0.571438344716449	1.16839295035637	9.84596904410348	11.9635001712654	10.046879528708	20.8186205715685	36.3768368848294	47.141320981688	9.77743431079148
379	ENSMUSG00000014778	1371.16410841978	0.297442462558711	0.119315617601105	2.49290468874844	0.0126702852215323	0.580808781502137	1156.70902085281	1311.3040590556	1068.73934863304	1384.45999905596	1491.65416395288	1468.06520285204	1591.61883721225	1496.76223574366
380	ENSMUSG00000021569	99.1800937036252	0.609715070032088	0.244619028750143	2.49250875186353	0.0126844204492568	0.580808781502137	81.7875065249459	76.0824880680724	72.777959375198	84.3937880411472	135.321033715195	83.1470557367528	123.046837816609	136.884080351081
381	ENSMUSG00000022991	8.20689759344047	-2.20733311788712	0.88322618042061	-2.49917084300642	0.0124484282217476	0.580808781502137	18.6942872057019	16.111585708533	6.97870843323817	12.0562554344496	3.12279308573527	3.89751823766029	4.79403264220556	0
382	ENSMUSG00000026463	6487.06329004237	-0.307632334112628	0.123442768396654	-2.4921049495919	0.0126988508521824	0.580808781502137	7768.6447269195	8227.64976849084	5946.85654346652	6760.54523486761	5711.58855380981	6033.35823189813	5769.61828489439	5678.24497599215
383	ENSMUSG00000026663	1964.72269321374	-0.368247619161573	0.147422779180518	-2.49790175716778	0.0124930811231366	0.580808781502137	2293.55536154955	2419.4231205647	1798.51285908024	2344.94168200045	2077.69833304254	1538.22053112993	1602.00590793702	1643.42375040553
384	ENSMUSG00000030329	35.92036063157	0.894534048471546	0.358440501525905	2.49562771133132	0.0125734485163479	0.580808781502137	21.0310731064147	20.5870261831255	33.8965838185854	25.11719882177	44.7600342288722	42.8727006142632	56.7293862660991	42.3688820134297
385	ENSMUSG00000032491	434.505400014333	0.75310490436986	0.301968985626195	2.49398097227814	0.0126319315778681	0.580808781502137	262.888413830183	302.539776082452	222.321711516016	506.362728246883	379.939825431125	670.37313687757	748.668097624435	382.949510506
386	ENSMUSG00000038973	66.529308992888	0.855316557441779	0.342415108244509	2.49789374606398	0.0124933634444668	0.580808781502137	35.0517885106911	32.2231714170659	42.8692089470345	79.3703482767932	77.0288961148034	85.7454012285263	88.6896038808028	91.2560535673871
387	ENSMUSG00000054008	2421.13105489921	-0.447121170948022	0.179271609431431	-2.49409916252823	0.0126277261067004	0.580808781502137	2832.18451166384	2991.38441321762	2363.78824217253	2985.93259593202	2734.52581207552	1729.19892477528	2129.34949857964	1602.68444077724
388	ENSMUSG00000091694	85.0959978332014	-1.5591383234726	0.625378293289633	-2.49311231330268	0.0126628784519933	0.580808781502137	123.849652737775	114.571276149568	99.6958347605452	168.787576082294	14.5730344000979	119.523892621582	7.99005440367593	31.7766615100723
389	ENSMUSG00000030830	41893.8499533897	0.222242780944689	0.0892895441545233	2.4890123815626	0.0128098504512758	0.583327176659083	37234.3465419568	40121.4287666268	37474.6673281413	39863.0039060547	43551.5133046927	45178.7322382122	49293.0426325979	42434.064908835
390	ENSMUSG00000037795	377.942448213669	-0.548702228162928	0.220473874242443	-2.48874035551057	0.0128196550713988	0.583327176659083	518.766469958228	469.026161737293	415.731630951474	392.832989572483	346.630032516615	274.125449382107	401.100731064532	205.326120526621
391	ENSMUSG00000022575	2831.08762160728	0.255051000549661	0.102544365712162	2.48722588294688	0.0128743626176579	0.584318258345159	2484.00341245764	2325.43887059826	2689.79362183951	2827.19189937843	2902.11570767665	3131.0063175871	3103.33713038773	3185.81401293289
392	ENSMUSG00000032590	3918.98477532022	0.308526133798339	0.124106315808457	2.48598253673496	0.012919430520976	0.58486789292153	3534.38867482802	3164.13641553689	3757.53601212495	3550.56722544541	3606.82601402424	4652.3376030205	4269.88507332442	4816.20118425737
393	ENSMUSG00000040322	2787.60482246866	-0.354930161716893	0.143106800212206	-2.48017677140838	0.0131317262694998	0.592965939894513	3142.97703645863	3376.27229403258	2721.69628896288	3271.26397454732	2192.20074618616	3058.25264381744	2319.51279338712	2218.6628023571
394	ENSMUSG00000018322	2583.03282974786	0.241969228290214	0.0976571569231498	2.47774188716787	0.0132216754396608	0.594004689499293	2346.13304431559	2538.46983718886	2261.10153236917	2321.83385908442	2534.66705458846	2882.86432312273	2850.85141123157	2928.34157608205
395	ENSMUSG00000037523	1025.98037476177	0.241192062501655	0.0973139987988486	2.47849297612574	0.0131938708844719	0.594004689499293	912.514894228325	957.744261562793	918.198638144622	973.542626331805	1073.19989046436	1099.1001430202	1181.72904630367	1091.81349803838
396	ENSMUSG00000005410	2979.01218438864	0.343101028261612	0.138672976449046	2.47417367858749	0.0133544757864437	0.596948431501839	2673.28307041537	2717.48745617256	2604.05520394544	2512.72457012987	3610.98973813855	2667.20164730552	3089.75403790148	3956.60175110028
397	ENSMUSG00000034758	6.45065784596933	2.52644238512555	1.02101495632256	2.47444209262629	0.0133444451945196	0.596948431501839	0	5.37052856951099	0.996958347605452	1.0046879528708	9.36837925720582	12.9917274588676	6.39204352294074	15.4809376587532
398	ENSMUSG00000091575	2039.30542460896	0.549508375657216	0.222311582211723	2.47179373287839	0.0134437059023943	0.599427148100226	1397.39796862622	2291.42552299136	1853.34556819854	1079.03486138324	1992.3419886991	2737.35697558341	2770.95086719481	2192.58964419499
399	ENSMUSG00000055022	57.3189043963274	0.829323650342235	0.335760298629119	2.46998723115358	0.0135117875006323	0.599923424739114	33.8833955603347	29.5379071323104	62.8083758991435	39.1828301619612	79.1107581719603	58.4627735649043	85.4935821193324	70.0716125606723
400	ENSMUSG00000068290	3271.06716336332	-0.327195424711499	0.132483601998672	-2.46970507878234	0.0135224484332044	0.599923424739114	3930.47388499883	2886.65910611216	3947.95505651759	3797.72046185162	3199.82198185008	2717.86938439511	2804.50909569025	2883.52833549092
401	ENSMUSG00000021061	104.550261170382	-1.05442503743265	0.427296334172397	-2.46766694002864	0.0135996790923461	0.601845150056791	148.385904695259	188.863588027803	137.580251969552	88.4125398526304	39.5553790859801	129.917274588676	71.9104896330834	31.7766615100723
402	ENSMUSG00000100426	4.98791435499963	-4.34736252015534	1.76366754055918	-2.46495579250553	0.0137030156892048	0.604909742339874	15.1891083546328	0	2.99087504281636	20.093759057416	0	0	0	1.62957238513191
403	ENSMUSG00000097715	330.504178993287	0.335199259107124	0.136101001198776	2.46287136872392	0.0137829353772736	0.606927968250861	279.245915135172	322.231714170659	280.145295677132	287.340754521049	347.670963545194	367.665887085954	394.708687541591	365.024214269549
404	ENSMUSG00000022255	2568.03087259	-0.29207918981696	0.118855054394521	-2.45744020988328	0.0139931101441487	0.608781589603799	3061.18952993369	2935.88895133267	2727.67803904852	2584.0574147837	2408.71440013047	2259.26140509708	2569.60149622218	1997.85574417173
405	ENSMUSG00000024486	43.2800565486897	1.14706521301369	0.466199172033659	2.46046171212607	0.0138758376694577	0.608781589603799	18.6942872057019	26.852642847555	18.9422086045036	43.2015819734444	68.701447886176	44.1718733601499	31.1612121743361	94.515198337651
406	ENSMUSG00000026875	6380.3919416237	0.209774149650352	0.0854770039766396	2.45415889527061	0.0141214567677486	0.608781589603799	5878.1849332429	5972.92285739114	5908.97212625752	5909.57453878604	6268.48665409927	7028.52455524739	7249.37636045517	6827.09350751015
407	ENSMUSG00000030127	1154.98461803794	0.238712601128047	0.0971991314910808	2.45591290236942	0.0140527211938948	0.608781589603799	1038.70133286681	1055.30886390891	1086.68459888994	1057.93641437295	1154.39251069347	1287.48019117378	1313.56494396432	1245.80808843335
408	ENSMUSG00000033323	1956.46112535425	-0.317219853818579	0.12930194772419	-2.45332618264367	0.0141541926294685	0.608781589603799	2295.89214745027	1961.13801596643	1961.01706973992	2465.50423634494	1973.60523018469	1612.27337764547	1769.79705041422	1612.46187508803
409	ENSMUSG00000034987	755.607660452063	0.33220515498659	0.135116737644233	2.45865287142513	0.0139459388561395	0.608781589603799	641.447729745647	668.630806904118	598.175008563271	768.586283946162	879.586719148769	750.921847122549	805.397483890534	932.115404295454
410	ENSMUSG00000035765	1100.32891717559	0.296272410188212	0.120703561883307	2.45454571153949	0.0141062728642417	0.608781589603799	994.302400753271	1013.23972344774	969.0435138725	974.547314284676	1034.68544240695	1278.38598195257	1177.73401910183	1360.69294158515
411	ENSMUSG00000066191	13.47661133202	2.33324172714244	0.949211544315929	2.45808401837753	0.013968049146921	0.608781589603799	0	1.790176189837	14.9543752140818	1.0046879528708	20.8186205715685	24.6842821718485	12.7840870458815	31.7766615100723
412	ENSMUSG00000090173	7.36926440117184	-3.09784219289569	1.26289271321477	-2.45297336858484	0.0141680827514014	0.608781589603799	21.0310731064147	0.895088094918498	1.9939166952109	29.1359506332532	1.04093102857842	0	1.59801088073519	3.25914477026383
413	ENSMUSG00000098146	8.45471593397193	2.55912212106083	1.04174680285395	2.45656825060552	0.0140271154523571	0.608781589603799	0	2.6852642847555	3.98783339042181	3.0140638586124	9.36837925720582	18.1884184424147	28.7641958532333	1.62957238513191
414	ENSMUSG00000038415	3.52940646947636	-3.81779442009551	1.55702036441533	-2.45198746744017	0.0142069609964413	0.608977608316055	11.6839295035637	0.895088094918498	2.99087504281636	11.0515674815788	0	0	0.799005440367593	0.814786192565957
415	ENSMUSG00000000409	38738.4822748051	0.247756438784342	0.101353511139172	2.44447810440568	0.0145061885759438	0.614458811624146	35105.5345864075	34685.5587661867	34980.2775424325	36910.2260125674	37623.4110969386	43571.6555515503	39902.3316919576	47128.8629504001
416	ENSMUSG00000027435	26.899537293288	1.04555788522174	0.427891127994978	2.44351382119335	0.0145450124647144	0.614458811624146	14.0207154042764	25.9575547526365	16.9482919092927	13.0609433873204	31.2279308573527	36.3768368848294	31.1612121743361	46.4428129762595
417	ENSMUSG00000029603	14671.2522706972	0.411612554537732	0.168506113499513	2.44271585160571	0.0145772094947462	0.614458811624146	12608.1283272956	14936.335039905	12608.5322221662	10217.676480696	18784.6413417262	12678.6268271089	15841.8808661683	19694.1970605117
418	ENSMUSG00000037486	1832.01863026737	-0.432068616254651	0.176686192955997	-2.44540113195068	0.0144691113460111	0.614458811624146	2406.88947773412	2203.70688968934	1780.56760882334	2026.4556009404	1498.94068115293	1591.48661371128	1991.92056283641	1156.18160725109
419	ENSMUSG00000061723	86.9232953473878	-0.841463764169513	0.344281209765397	-2.44411760009474	0.0145206924616596	0.614458811624146	121.512866837062	107.41057139022	65.7992509419599	151.707880883491	93.6837925720582	45.4710461060367	51.136348183526	58.6646058647489
420	ENSMUSG00000072082	343.187218078672	0.41586045322677	0.170145812447845	2.44414157036186	0.0145197276881155	0.614458811624146	295.603416440162	313.280833221474	269.178753853472	299.397009955498	424.699859659997	306.604768029276	373.934546092034	462.798557377463
421	ENSMUSG00000094410	371.074371459462	-0.838817153138527	0.342710184996307	-2.44759913729312	0.0143811556034861	0.614458811624146	612.237905986738	519.151095052729	333.981046447827	439.048635404539	223.800171144361	267.629585652673	456.232106449896	116.514425536932
422	ENSMUSG00000000058	4.57832556624092	2.66916292745505	1.09981614880615	2.42691738101176	0.0152277231814541	0.620727016654368	0	0.895088094918498	2.99087504281636	1.0046879528708	5.20465514289212	10.3933819670941	7.99005440367593	8.14786192565957
423	ENSMUSG00000001249	158.493382273706	0.615438465844378	0.255157670171036	2.41199280990394	0.0158655944029698	0.620727016654368	133.196796340626	123.522157098753	140.571127012369	104.487547098563	224.84110217294	120.823065367469	243.696659312116	176.808603786813
424	ENSMUSG00000001604	5.49293093255544	-2.56705154579006	1.06297745756174	-2.41496329722586	0.0157367953367843	0.620727016654368	11.6839295035637	4.47544047459249	11.9635001712654	9.0421915758372	2.08186205715685	3.89751823766029	0.799005440367593	0
425	ENSMUSG00000003809	578.508623970064	0.312644366265897	0.129025895708712	2.42311331805609	0.0153881257711981	0.620727016654368	484.883074397893	546.898825995203	555.305799616237	477.22677761363	640.172582575731	614.508708804439	715.908874569363	593.164348188016
426	ENSMUSG00000004266	7973.67632214484	0.290475833072154	0.120005574420579	2.42051950065365	0.0154983480034587	0.620727016654368	7498.74595538718	7300.33850215527	6827.17076440214	7068.98443639895	7106.4361321049	9352.74459763881	9075.10379169512	9559.88639737637
427	ENSMUSG00000008730	7145.36438079341	-0.474384375216851	0.196696629559789	-2.4117565017689	0.0158758803190757	0.620727016654368	9634.56826863863	8043.26162093763	7112.3008518173	8449.42568364343	6604.7073763301	5291.53059399678	7958.89319150159	4068.22745948182
428	ENSMUSG00000017499	314.750268594779	0.47500213605098	0.195643557654478	2.42789561662884	0.0151867134969819	0.620727016654368	250.036091376263	311.490657031637	244.254795163336	248.157924359088	402.84030805985	294.912213316295	309.215105422258	457.095054029502
429	ENSMUSG00000022375	108.92190684122	-0.822562185851242	0.340100331279075	-2.4185868409998	0.0155809259803876	0.620727016654368	139.038761092408	206.765349926173	112.656293279416	97.4547314284676	74.9470340576465	97.4379559415072	99.0766746055815	43.9984543985616
430	ENSMUSG00000022707	411.254506661266	-0.439775711524986	0.181770018661624	-2.41940730799866	0.0155458221922367	0.620727016654368	512.924505206446	437.698078415146	478.540006850617	465.17052217918	417.413342459948	309.20311352105	405.09575826637	263.99072639137
431	ENSMUSG00000022817	43.660017415831	1.27919281315697	0.528067679104664	2.42240315734877	0.0154182346860767	0.620727016654368	23.3678590071274	20.5870261831255	46.8570423374563	11.0515674815788	24.9823446858822	85.7454012285263	51.136348183526	85.5525502194254
432	ENSMUSG00000024846	13.5772514895265	1.67856632336211	0.691751222019946	2.42654623501873	0.0152433078950913	0.620727016654368	5.84196475178185	8.05579285426649	3.98783339042181	8.0375036229664	27.064206743039	7.79503647532058	11.9850816055139	35.8505924729021
433	ENSMUSG00000024966	5498.01080920022	0.371469120526868	0.153907595527719	2.41358536759134	0.0157964269669091	0.620727016654368	5243.74756119939	4723.37987688492	4792.37877693941	4417.61292877291	4471.83969877291	6767.39083332415	6976.11649984945	6591.62029785859
434	ENSMUSG00000027301	3.66376364405924	-3.82402419362512	1.57953889491897	-2.42097501107834	0.0154789412979005	0.620727016654368	10.5155365532073	0.895088094918498	1.9939166952109	14.0656313401912	1.04093102857842	0	0.799005440367593	0
435	ENSMUSG00000029650	362.690107934636	0.364232158262697	0.149880834664549	2.43014498203117	0.0150927841111772	0.620727016654368	294.435023489805	305.225040367208	383.828963828099	285.331378615307	404.922170117007	391.050996511916	415.482828991148	421.2444615566
436	ENSMUSG00000030357	4668.99595347327	0.402115072191548	0.166572970758779	2.41404755141136	0.015776403269732	0.620727016654368	4355.76891892855	3611.68046299614	4361.69277077385	3761.55169554827	3757.76101316811	5933.32193046485	6217.86033694061	5352.33049896577
437	ENSMUSG00000030651	1304.61892073978	0.544734185053538	0.223717754047306	2.4349171006712	0.0148952017878978	0.620727016654368	877.463105717634	1263.86439002492	1439.60785394227	663.094048894728	1329.26892349465	1708.41216084109	1589.22182089114	1566.01906211177
438	ENSMUSG00000032021	324.828432095829	0.677801580908047	0.280037404957593	2.42039659312901	0.015503588060125	0.620727016654368	245.362519574838	225.562199919462	362.892838528385	165.773512223682	238.373205544459	481.993088723989	437.055975881073	441.614116370748
439	ENSMUSG00000032123	629.695718635523	0.346641559189884	0.142896870157597	2.42581631639365	0.0152739987283775	0.620727016654368	543.302721915712	595.233583120801	543.342299444972	535.498678880136	603.739996575486	747.024328884889	641.601368615177	827.822771647012
440	ENSMUSG00000032456	297.080692320923	-0.590879976425171	0.243416439969093	-2.42744482049033	0.0152055997170651	0.620727016654368	330.655204950853	334.762947499518	392.801588956548	369.725166656454	369.530515145341	188.380048153581	180.575229523076	210.214837682017
441	ENSMUSG00000032782	587.987219885346	0.304025710385401	0.126065057457844	2.41165725472394	0.0158802020489734	0.620727016654368	507.082540454665	568.380940273246	473.55521511259	556.597125890423	663.073065204456	593.721944870251	642.400374055545	699.086553221591
442	ENSMUSG00000035455	154.614526598205	0.507731466503643	0.209558075189574	2.42286757999819	0.0153985385466895	0.620727016654368	129.691617489557	127.997597573345	142.56504370758	111.520362768659	200.899688515636	133.814792826337	198.952354651531	191.474755253
443	ENSMUSG00000037712	6.68592785530693	4.06481801730197	1.68317796695065	2.41496627042121	0.0157366668824172	0.620727016654368	0	0	0	3.0140638586124	15.6139654286764	3.89751823766029	0	30.9618753175063
444	ENSMUSG00000039607	22.9443071729054	-1.28052133498595	0.530679899003897	-2.41298254821697	0.0158225771605771	0.620727016654368	40.8937532624729	16.111585708533	24.9239586901363	48.2250217377984	18.7367585144116	10.3933819670941	8.78905984404352	15.4809376587532
445	ENSMUSG00000040495	97.2187181829105	1.03176006189204	0.426118097495346	2.42130073319243	0.0154650772504083	0.620727016654368	38.5569673617602	66.2365190239689	31.9026671233745	118.553178438754	137.402895772352	124.720583605129	182.972245844179	77.4046882937659
446	ENSMUSG00000041849	1949.15495871227	-0.335863289871409	0.138547407185625	-2.42417593150206	0.0153431704600455	0.620727016654368	2384.69001167735	2158.0573968485	1981.95319503964	2176.15410591815	1841.40698955523	1634.35931432555	2010.29768796486	1406.32096836884
447	ENSMUSG00000044250	2668.75134798025	0.277409100067538	0.114626375164235	2.42011578635432	0.0155155658662714	0.620727016654368	2300.56571925169	2333.49466345253	2322.9129499207	2695.57777755236	2962.4897073342	2750.34870304228	2680.66325243327	3303.95801085495
448	ENSMUSG00000048012	36.2776008584422	0.91621248914163	0.379067203423955	2.4170186206189	0.015648216601089	0.620727016654368	21.0310731064147	30.4329952272289	24.9239586901363	24.1125108688992	51.0056204003428	38.9751823766029	65.5184461101426	34.2210200877702
449	ENSMUSG00000050174	398.478009612024	-0.35114918769026	0.144918797201716	-2.42307550483934	0.0153897276450079	0.620727016654368	481.377895546824	392.943673669221	410.746839213446	502.3439764354	378.898894402546	339.084086676445	348.366372000271	334.062338952042
450	ENSMUSG00000061111	2598.37664524519	-0.246318327198267	0.101386088739024	-2.42950813333286	0.0151193256838831	0.620727016654368	2960.70773620304	2635.13935144006	2650.9122462829	3031.1435538112	2322.31712475846	2529.48933624153	2228.42617318522	2428.87764003912
451	ENSMUSG00000073400	25.6117476476363	-1.64749216495368	0.679900374968134	-2.42313760310971	0.0153870970656808	0.620727016654368	38.5569673617602	47.4396690306804	23.9270003425309	44.2062699263152	5.20465514289212	35.0776641389426	5.59303808257315	4.88871715539574
452	ENSMUSG00000074240	7.88725475310598	2.79165376281405	1.15078979470962	2.42585898454067	0.0152722031679931	0.620727016654368	1.16839295035637	1.790176189837	0.996958347605452	4.0187518114832	21.8595516001469	0	7.19104896330834	26.0731581621106
453	ENSMUSG00000097418	31.6115183282223	1.19389723712011	0.494359278373124	2.41503960651671	0.0157334987509394	0.620727016654368	14.0207154042764	18.7968499932885	34.8935421661908	9.0421915758372	27.064206743039	54.565255327244	41.5482828991148	52.9611025167872
454	ENSMUSG00000110622	4.42785645218296	-3.12458233320547	1.2857418879042	-2.43017853163254	0.0150913870225113	0.620727016654368	10.5155365532073	5.37052856951099	0.996958347605452	15.070319293062	1.04093102857842	0	0.799005440367593	1.62957238513191
455	ENSMUSG00000087111	19.931025614944	-1.33916516324377	0.555791824068811	-2.40947258532894	0.0159755962486606	0.623083364898309	37.3885744114038	9.84596904410348	29.9087504281636	37.1734542562196	12.4911723429411	11.6925547129809	11.9850816055139	8.96264811822552
456	ENSMUSG00000019039	1834.9278963069	0.368036269905927	0.152847445971316	2.4078666644845	0.0160460401796481	0.624458396991304	1683.65424146353	1617.42418751773	1375.80251969552	1732.08203074926	1558.2737497819	2269.65478706417	2211.6470589375	2230.88459524559
457	ENSMUSG00000018293	55916.455056062	0.408988406991776	0.169967551112652	2.40627345816558	0.0161161960742669	0.625816226551293	42050.4622833258	51754.8887362825	49722.3006284743	48644.9813020984	63496.7927432839	61808.1433855627	46494.9255804306	83359.1457890379
458	ENSMUSG00000032122	71.5136285097622	0.83786023733459	0.34880145668571	2.40211220817679	0.0163007074821443	0.627932342486476	45.5673250638984	65.3414309290504	48.8509590326672	45.210957879186	59.3330686289702	107.831337908601	64.719440669775	135.254507965949
459	ENSMUSG00000038481	1131.04995731821	-0.29618188512901	0.123302630743632	-2.40207271607062	0.0163024674320701	0.627932342486476	1344.82028586018	1291.61212096739	1172.42301678401	1178.49896871745	1071.1180284072	987.37128687394	1123.40164915684	879.154301778667
460	ENSMUSG00000041695	2.46772756063978	3.92427768393009	1.63340800609492	2.4025091522063	0.0162830271001364	0.627932342486476	0	0	0.996958347605452	0	2.08186205715685	7.79503647532058	4.79403264220556	4.07393096282978
461	ENSMUSG00000071350	800.785800853512	-0.299737946019887	0.124794420230422	-2.40185374848048	0.0163122286648408	0.627932342486476	948.735075689372	891.507742538824	740.740052270851	953.448867274389	718.242409719113	743.126810647228	696.732744000541	713.752704687778
462	ENSMUSG00000022508	523.10626614406	0.617214308729776	0.257279428681503	2.39900372871961	0.0164397472858882	0.631471331894743	434.64217753257	515.570742673055	410.746839213446	291.359506332532	766.12523703372	375.460923561274	819.77958181715	571.165120988735
463	ENSMUSG00000005142	6401.71569533402	0.31527751071199	0.13175739972819	2.39286378876932	0.0167174460785036	0.632550492367178	5776.53474656189	6479.54271911501	5148.29290703456	5415.26806597361	5806.31327741045	7663.82002798601	7161.48576201474	7762.46805657587
464	ENSMUSG00000015880	245.054261640406	0.513009558967812	0.214433677465809	2.39239267371894	0.0167389229389468	0.632550492367178	218.489481716641	220.191671349951	177.458585873771	192.900086951194	327.893274002204	192.277566391241	341.97432847733	289.249098360915
465	ENSMUSG00000029627	636.672598877098	-0.286524748659229	0.119830126318643	-2.39109110089165	0.0167983840814541	0.632550492367178	737.255951674869	637.302723581971	672.94688463368	750.501900794487	555.857169260879	623.602918025646	553.710770174742	562.20247287051
466	ENSMUSG00000032131	15.3037111102454	-1.50828924002937	0.630159972452402	-2.39350213590929	0.0166883841614751	0.632550492367178	26.8730378581965	17.90176189837	14.9543752140818	30.140638586124	5.20465514289212	16.8892456965279	6.39204352294074	4.07393096282978
467	ENSMUSG00000056394	1505.40184918405	0.376282192578173	0.157263030943806	2.39269324977354	0.0167252176944617	0.632550492367178	1239.66492032811	1540.44661135474	1363.83901952426	1097.11924453491	1838.2841964695	1440.78257518842	1529.29641286357	1993.7818132089
468	ENSMUSG00000056735	155.800551323661	0.661498560775811	0.276764774229044	2.39011110651087	0.0168432764967123	0.632550492367178	107.492151432786	138.738654712367	123.622835103076	112.52505072153	141.566619886666	226.056057784297	267.666822523144	128.736218425421
469	ENSMUSG00000061665	770.167407677591	-0.485971254217234	0.203137549070252	-2.39232606891977	0.016741961225133	0.632550492367178	1042.20651171788	975.646023461163	839.438928683791	737.440957407167	589.166962175388	684.664037082324	839.75471782634	453.021123066672
470	ENSMUSG00000083767	7.98096794191151	-1.924151794599	0.805169307103707	-2.38974806618053	0.0168599336689775	0.632550492367178	14.0207154042764	8.95088094918498	11.9635001712654	16.0750072459328	1.04093102857842	1.29917274588676	4.79403264220556	5.7035033479617
471	ENSMUSG00000084862	10.0032566849387	-1.66640037010171	0.696661555419224	-2.39197980301774	0.0167577645099672	0.632550492367178	18.6942872057019	16.111585708533	15.9513335616872	10.046879528708	5.20465514289212	5.19669098354705	7.19104896330834	1.62957238513191
472	ENSMUSG00000107619	2.65754902849531	4.04222242633279	1.69068604622089	2.39087702614462	0.016808181623079	0.632550492367178	0	0	0.996958347605452	0	4.1637241143137	6.49586372943381	8.78905984404352	0.814786192565957
473	ENSMUSG00000112350	6.98731446338798	2.60325192863549	1.08798871603761	2.3927196029352	0.016724016549927	0.632550492367178	0	1.790176189837	2.99087504281636	3.0140638586124	7.28651720004897	15.5900729506412	1.59801088073519	23.6287995844127
474	ENSMUSG00000028528	123.255132195249	-0.612657800341949	0.25667374334091	-2.3869126322291	0.0169905284909988	0.635807574221817	136.701975191695	174.542178509107	130.601543536314	153.717256789232	139.484757829509	85.7454012285263	90.287614761538	74.960329716068
475	ENSMUSG00000032113	85.6633465363948	0.559479354373314	0.234453772238251	2.38630988545057	0.0170184040209266	0.635807574221817	63.093219319244	67.1316071188874	80.7536261560416	66.3094048894728	103.052171829264	90.9420922120734	95.8806528441112	118.143997922064
476	ENSMUSG00000000957	62.4245668074018	1.52032266920764	0.638892001329272	2.37962388955328	0.0173303163717413	0.638057664591122	16.3575013049892	54.6003737900284	42.8692089470345	15.070319293062	131.157309600881	44.1718733601499	19.1761305688222	175.993817594247
477	ENSMUSG00000019087	4528.65729007991	0.289725486915211	0.121686106652549	2.38092494603731	0.0172692300656689	0.638057664591122	4075.35461084302	4404.72851509393	4021.72997424039	3799.72983775736	4252.20325174286	5290.2314212509	4702.14701656328	5683.13369314755
478	ENSMUSG00000022540	288.508196615206	0.492179436106921	0.206678209814558	2.38138039103652	0.0172478909963362	0.638057664591122	267.561985631609	242.568873722913	221.32475316841	228.064165301672	223.800171144361	378.059269053048	353.959410082844	392.726944816791
479	ENSMUSG00000030208	2417.6581357621	-0.484773619874015	0.203597641154621	-2.38103750674526	0.0172639540798239	0.638057664591122	2571.63288373437	3113.11639412654	2706.7419137488	2885.46380064494	1673.81709395411	3037.46587988325	1723.4547348729	1629.57238513191
480	ENSMUSG00000074358	600.948050596979	0.30590810726302	0.12847811173781	2.3810134125204	0.0172650833140278	0.638057664591122	530.450399461792	516.465830767974	509.445715626386	593.770580146643	577.716720861025	698.954937287078	674.360591670248	706.419628954684
481	ENSMUSG00000085028	1366.9596775265	0.492141575812577	0.206594025142883	2.38216751656881	0.0172110661449179	0.638057664591122	1028.18579631361	1259.38894955033	973.031347262921	1282.98651581601	1243.91257915122	1846.12447190509	2118.16342241449	1183.88433779833
482	ENSMUSG00000097078	5.36432654635203	3.75769121947832	1.57883697132765	2.38003751351127	0.0173108756710213	0.638057664591122	0	0.895088094918498	0.996958347605452	1.0046879528708	0	15.5900729506412	0.799005440367593	23.6287995844127
483	ENSMUSG00000007646	66.1197462348903	0.780876338080503	0.328473610250667	2.37728789684077	0.0174404699670226	0.638141402133573	47.9041109646112	54.6003737900284	51.8418340754835	40.187518114832	51.0056204003428	97.4379559415072	71.9104896330834	114.070066959234
484	ENSMUSG00000008976	1592.73664512048	-0.279767679516991	0.117640087423878	-2.37816619864399	0.0173989818888027	0.638141402133573	1886.95461482554	1855.51762076605	1690.84135753885	1553.24757513826	1439.60761252396	1471.9627210897	1559.65861959754	1284.10303948395
485	ENSMUSG00000097039	375.196200844171	0.333054203131088	0.140094769687059	2.3773493034398	0.0174375665042322	0.638141402133573	314.297703645863	358.035237967399	296.096629238819	359.678287127746	392.430997774066	422.231142413198	453.036084688425	405.763523897846
486	ENSMUSG00000002227	1263.18440547056	0.365513401540534	0.154222971712985	2.37003215202447	0.0177865384487868	0.643794636307057	997.80757960434	1152.87346625503	1134.538599575	1130.27394697965	1300.12285469445	1501.8436942451	1753.0179361665	1134.99716624438
487	ENSMUSG00000005718	432.025929925814	-0.481013928135747	0.20280532897436	-2.37180122715888	0.0177016109071556	0.643794636307057	549.144686667494	524.52162362224	453.616048160481	485.264281236596	309.156515487792	445.61625183916	433.859954119603	255.028078273144
488	ENSMUSG00000021913	77.646690820161	-0.901056672876954	0.380132836614683	-2.37037315929194	0.0177701400754262	0.643794636307057	107.492151432786	105.620395200383	58.8205425087217	132.618809778946	90.5609994863229	36.3768368848294	38.3522611376445	51.3315301316553
489	ENSMUSG00000036552	308.119459837151	0.420435689863701	0.177388348620833	2.37014264540216	0.017781223586508	0.643794636307057	278.077522184816	273.001868950142	265.19092046305	238.11104483038	263.355550230341	388.452651020142	361.150459046152	397.615661972187
490	ENSMUSG00000049659	2249.17908492155	-0.33719360927417	0.142273887606041	-2.37003159854508	0.0177865650753041	0.643794636307057	2707.16646597571	2687.05446094533	2211.25361498889	2438.37766161743	2239.04264247219	1822.73936247913	2246.0042928733	1641.7941780204
491	ENSMUSG00000111792	143.374199827878	1.09369253283254	0.461572994382068	2.36948986648736	0.0178126432112456	0.643794636307057	66.5983981703131	96.6695142511978	60.8144592039326	141.661001354783	96.8065856577935	253.338685447919	78.3025331560241	352.802421381059
492	ENSMUSG00000023944	58926.8618337842	0.363685847933518	0.153875764798528	2.3635031053116	0.0181030749435921	0.650782629779457	55296.5331615159	52215.8591051655	49499.9789169583	49144.3112146752	73500.1399279225	48387.6889205525	78888.2041438136	64482.1792796698
493	ENSMUSG00000045733	41.0898005026432	-0.854102472778345	0.361411875168892	-2.36323854156484	0.0181160046833682	0.650782629779457	59.5880404681749	33.1182595119844	50.8448757278781	68.3187807952144	34.350723943088	25.9834549177353	26.3671795321306	30.1470891249404
494	ENSMUSG00000053907	4203.37670004693	0.375061957584004	0.158622360018507	2.36449613749439	0.0180546156177296	0.650782629779457	3393.0131278349	3788.01281769509	4171.27372638121	3287.33898179326	4016.95283928414	5217.47774748124	5819.15662219718	3933.78773770844
495	ENSMUSG00000031505	932.755892265251	0.244275051198574	0.103583761619748	2.35823692226295	0.0183619696451433	0.654339944605509	831.895780653735	834.222104464041	907.232096320962	842.933192458601	960.779339377886	1012.05556904579	984.374702532875	1088.55435326812
496	ENSMUSG00000033855	16.0666027506891	-1.4180837406418	0.601425893788754	-2.3578694487336	0.0183801556538722	0.654339944605509	31.546609659622	27.7477309424734	12.9604585188709	21.0984470102868	9.36837925720582	10.3933819670941	3.19602176147037	12.2217928884893
497	ENSMUSG00000041459	3709.24638402562	0.330957543934519	0.140302260832094	2.35888960000858	0.0183297079083324	0.654339944605509	3248.13240199071	3360.16070832404	3417.57321559149	3116.54202980522	3373.65746362267	4531.51453765303	4937.85362147173	3688.53709374609
498	ENSMUSG00000041560	18364.6602632375	-0.277711071180301	0.117799915497461	-2.35748107294938	0.0183993932355544	0.654339944605509	21747.2979849831	17448.8473223412	19093.7462733396	22217.6693897849	16480.0200444536	17008.7695891495	14918.2305771033	18002.7009247448
499	ENSMUSG00000098811	4.052173377889	-4.04299318705788	1.71353842851238	-2.35944121228015	0.0183024805199816	0.654339944605509	12.8523224539201	0.895088094918498	0.996958347605452	16.0750072459328	0	0	1.59801088073519	0
500	ENSMUSG00000104449	3.03552184428039	-4.31887789511365	1.83286422856778	-2.35635451213344	0.0184552953884568	0.65501534392711	10.5155365532073	8.95088094918498	0	4.0187518114832	0	0	0.799005440367593	0
501	ENSMUSG00000089862	173.030303962947	0.654287063839554	0.277924615886148	2.35418896506664	0.0185631717045861	0.657529032075019	118.007687985993	139.633742807286	195.403836130669	84.3937880411472	158.221516343921	249.441167210258	207.741414495574	231.399278688732
502	ENSMUSG00000027009	11723.9275637373	-0.34786801672473	0.14796651287505	-2.35099151805035	0.0187234606538966	0.65795353022584	14208.8266692838	13394.0982523604	11292.547203327	13627.5873927395	11784.3801745363	9290.38430583624	11884.4069200276	8309.18959178762
503	ENSMUSG00000032333	728.114126721735	-0.301773320329755	0.128323100592031	-2.35166792991671	0.0186894513150615	0.65795353022584	810.864707547321	814.530166375834	798.563636431967	791.69410686219	773.411754233769	604.115326837345	588.867009550916	642.86630593454
504	ENSMUSG00000041895	23.3655501980552	-1.26450248996919	0.537491279031395	-2.35260094312214	0.0186426289973935	0.65795353022584	35.0517885106911	42.9642285560879	22.9300419949254	30.140638586124	8.32744822862739	27.282627663622	7.19104896330834	13.0365790810553
505	ENSMUSG00000067724	7.78575168572527	1.81214690634506	0.770417762453676	2.35216137874809	0.0186646752866091	0.65795353022584	2.33678590071274	5.37052856951099	2.99087504281636	3.0140638586124	11.4502413143627	10.3933819670941	7.99005440367593	18.740082429017
506	ENSMUSG00000025758	358.202856625799	0.520943650459693	0.22171187593819	2.34964251804411	0.0187914487619664	0.658676776117085	303.782167092656	351.76962130297	295.099670891214	227.059477348801	488.196652403281	288.416349586861	393.909682101223	517.389232279382
507	ENSMUSG00000070814	157.878516031783	-0.769645732904207	0.327632710235815	-2.3491113947391	0.0188182759771984	0.658676776117085	227.836625319492	196.024292787151	161.507252312083	210.984470102868	171.75361971544	84.4462284826396	151.811033669843	58.6646058647489
508	ENSMUSG00000020873	1586.88586942152	0.362520989953708	0.154379264629051	2.34824923427889	0.0188618953149931	0.658903925708399	1288.73742424308	1523.43993755128	1341.90593587694	1399.53031834902	1582.21516343921	1879.90296329815	1454.98890690939	2224.36630570506
509	ENSMUSG00000005237	2.7519385708828	-4.16767239011847	1.77596423134272	-2.34670964457854	0.0189400078438857	0.660332768561093	9.34714360285096	0.895088094918498	9.96958347605452	1.0046879528708	0	0	0.799005440367593	0
510	ENSMUSG00000076863	66.6384655099817	-1.27836109941039	0.544944133673392	-2.34585716299603	0.0189833808593031	0.660547209272927	112.165723234211	164.696209465004	74.7718760704089	25.11719882177	18.7367585144116	71.454501023772	32.7592230550713	33.4062338952042
511	ENSMUSG00000021482	675.432203112014	-0.377479152537698	0.161264343202782	-2.34074777499348	0.0192451636752514	0.660562487246448	748.939881178433	824.376135419937	766.660969308593	710.314382679655	522.547376346369	762.61440183553	504.172432871951	563.832045255642
512	ENSMUSG00000021892	1139.52289940902	-0.404616365287735	0.172862691007552	-2.34068070402802	0.0192486209765644	0.660562487246448	1445.30207959083	1266.54965430968	1232.24051764034	1249.83181337127	1107.55061440744	878.240776219452	1210.4932421569	725.974497576267
513	ENSMUSG00000023903	3361.59149322999	-0.385076505487745	0.164538447412304	-2.34034361903763	0.0192660048884633	0.660562487246448	4035.6292505309	4599.85771978616	2939.03320874087	3654.0500845911	2557.56753721719	3512.96310487781	2922.76190086466	2670.86913923121
514	ENSMUSG00000029580	162177.467254863	0.346845147821663	0.147948457408968	2.34436474631765	0.0190595219736952	0.660562487246448	132822.910596512	161869.521261251	154514.586461979	121895.775257956	161174.637671997	192719.285124842	155334.647661864	217088.374002503
515	ENSMUSG00000038692	113.731703819735	0.552786976856401	0.236229577134678	2.34004134266917	0.0192816053416916	0.660562487246448	85.292685376015	76.9775761629909	108.668459888994	98.4594193813384	148.853137086715	110.429683400375	161.399098954254	119.773570307196
516	ENSMUSG00000048175	690.307093157026	0.324645349549104	0.138654663813437	2.34139509353916	0.0192118242875661	0.660562487246448	608.732727135669	658.784837860015	646.029009248333	539.517430691619	825.45830566269	643.090509213948	835.759690624502	765.084234819433
517	ENSMUSG00000055413	5780.2053703336	0.37202695763337	0.158941567375873	2.34065237794958	0.0192500812615315	0.660562487246448	5199.34862908585	4629.39562691847	4883.10198657151	5446.41339251261	7318.7860619349	4865.40193334593	7891.77673451072	6007.4185977888
518	ENSMUSG00000092074	131.210314052129	0.553551256190779	0.236050215236938	2.34505719740668	0.0190241609010449	0.660562487246448	102.818579631361	102.040042820709	105.677584846178	115.539114580142	172.794550744018	116.925547129809	132.63490310102	201.252189563791
519	ENSMUSG00000006154	624.645343103778	0.34056167118598	0.145899423966947	2.33422217803364	0.0195840911941425	0.663124289240918	507.082540454665	633.722371202297	502.467007193148	561.620565654777	713.037754576221	652.184718435155	806.995494771269	620.052292542693
520	ENSMUSG00000021356	852.743380906707	0.40613093323236	0.174038045252081	2.33357558483324	0.0196179562634668	0.663124289240918	691.688626610971	880.766685399802	719.803926971137	641.995601884441	1063.83151120715	808.085447941566	825.372619899724	1190.40262733886
521	ENSMUSG00000030577	283.795403321715	0.884725352264075	0.378985185451568	2.33445893461484	0.0195717039372891	0.663124289240918	133.196796340626	247.939402292424	340.959754881065	75.35159646531	450.723135374458	263.732067415013	417.879845312251	340.58062849257
522	ENSMUSG00000039623	1131.49297986863	0.36567538934613	0.156638705028826	2.33451489067683	0.0195687772801877	0.663124289240918	923.030430781532	1077.68606628187	774.636636089436	1179.50365667032	1114.83713160749	1366.72972867287	1276.01168826705	1339.50850057843
523	ENSMUSG00000051343	43.8131711416013	-0.901392518230378	0.385822402693272	-2.33628869640051	0.0194762002454052	0.663124289240918	68.9351840710258	65.3414309290504	65.7992509419599	28.1312626803824	28.1051377716175	33.7784913930558	35.1562393761741	25.2583719695447
524	ENSMUSG00000106674	2.26228956517932	3.80732135366825	1.62990516593706	2.33591587611133	0.0194956263591906	0.663124289240918	0	0.895088094918498	0	0	3.12279308573527	5.19669098354705	3.99502720183796	4.88871715539574
525	ENSMUSG00000108037	16.7160426577844	2.04432562385475	0.875073444724945	2.33617605033978	0.0194820679792118	0.663124289240918	0	9.84596904410348	3.98783339042181	12.0562554344496	20.8186205715685	28.5818004095088	52.7343590642611	5.7035033479617
526	ENSMUSG00000116624	2.48133897433353	-4.79600134805684	2.05699108612319	-2.33156156116158	0.0197237679689154	0.665433434175612	9.34714360285096	4.47544047459249	0	6.0281277172248	0	0	0	0
527	ENSMUSG00000025507	423.416219296922	0.468551322124505	0.201198464672538	2.32880167792085	0.0198695744859379	0.666550980770235	342.339134454416	338.343299879192	286.127045762765	455.123642650472	556.898100289457	375.460923561274	459.428128211366	573.609479566433
528	ENSMUSG00000034883	30.0154318274712	0.95411627940952	0.409592760379408	2.3294266200548	0.0198364762025508	0.666550980770235	16.3575013049892	23.272290467881	26.9178753853472	15.070319293062	33.3097929145096	40.2743551224896	31.9602176147037	52.9611025167872
529	ENSMUSG00000040751	56.4229934262734	1.18895467586734	0.510519346037401	2.32891208745737	0.0198637234544336	0.666550980770235	23.3678590071274	34.9084357018214	28.9117920805581	50.23439764354	45.8009652574507	100.036301433281	27.1661849724982	140.95801131391
530	ENSMUSG00000030518	7.43277972855604	-2.69089670475365	1.15736919283719	-2.32501151871612	0.0200713442841499	0.668739981825435	16.3575013049892	12.531233328859	15.9513335616872	6.0281277172248	0	7.79503647532058	0.799005440367593	0
531	ENSMUSG00000040483	1082.79876509788	0.266081834354272	0.114397185325821	2.32594738757276	0.0200213575916026	0.668739981825435	975.608113547569	968.485318701815	1013.90663951475	976.556690190417	1231.42140680828	1045.83406043884	1128.99468723941	1321.58320434198
532	ENSMUSG00000051853	6082.37120483153	0.360202359794793	0.154875449498775	2.3257550564697	0.0200316215141637	0.668739981825435	5605.94937580986	6068.69728354742	5047.60011392641	4587.40519280807	7570.69137085088	5130.43317350683	7179.86288714319	7468.33024105956
533	ENSMUSG00000064105	143.097404065391	-0.619184730448991	0.266399005119854	-2.324275686279	0.0201107230696911	0.668739981825435	192.784836808801	183.493059458292	143.562002055185	173.811015846648	145.730344000979	92.2412649579602	139.825952064329	73.3307573309361
534	ENSMUSG00000076846	65.9625651844183	1.00376002225649	0.431902718481522	2.32404191801685	0.0201232475090039	0.668739981825435	28.0414308085529	20.5870261831255	70.7840426799871	56.2625253607648	93.6837925720582	75.3520192614322	58.3273971468343	124.662287462591
535	ENSMUSG00000010660	608.71247513489	0.673849221093175	0.290114675326425	2.32269953367574	0.0201952993507026	0.669879966873959	476.704323745399	661.47010214477	348.935421661908	388.814237760999	425.740790688576	928.908513309035	588.867009550916	1050.25940221752
536	ENSMUSG00000059668	2.6695078937922	4.84437377595574	2.08647601740204	2.32179700871313	0.0202438684071316	0.670238225285369	0	0	0	0	3.12279308573527	5.19669098354705	0	13.0365790810553
537	ENSMUSG00000028339	28.0926552917318	1.84904564776335	0.798124099098443	2.31673952691319	0.020517925001995	0.675530792366238	1.16839295035637	12.531233328859	29.9087504281636	5.023439764354	37.4735170288233	46.7702188519235	10.3870707247787	81.4786192565956
538	ENSMUSG00000038264	414.883766019085	0.821652561665002	0.354528184496304	2.31759447512576	0.0204713707555847	0.675530792366238	269.898771532321	189.758676122722	542.345341097366	197.923526715548	687.01447886176	274.125449382107	526.544585202244	631.459299238616
539	ENSMUSG00000040841	57.0450499398298	0.784167842401496	0.33839894666287	2.31728807117926	0.0204880446778043	0.675530792366238	31.546609659622	42.0691404611694	64.8022925943544	29.1359506332532	69.7423789147544	67.5569827861117	84.6945766789649	66.8124677904084
540	ENSMUSG00000031362	658.340090849293	0.35910986724592	0.15507964349177	2.31564800614838	0.0205774954303197	0.676237470197134	611.069513036381	557.639883134225	534.369674316522	604.822147628221	560.020893375192	805.487102449793	804.598478450166	788.713034403846
541	ENSMUSG00000005469	1757.84615075615	0.339437745103877	0.146681151321581	2.31411972189733	0.0206611558849436	0.67648131426976	1466.33315269724	1594.15189704985	1633.01777337773	1514.0647449763	1730.02736949734	2082.57391165648	1627.57408202879	2415.0262747655
542	ENSMUSG00000020901	6021.61950438883	-0.419030833527755	0.181027345334873	-2.31473776932768	0.0206272874414624	0.67648131426976	7345.6864788905	7293.17779739593	5252.97353353313	7666.77376835707	4363.58287180076	6437.40095586891	5730.46701831638	4082.89361094801
543	ENSMUSG00000029502	1606.71704537144	-0.347682810280751	0.150377248428006	-2.31207056862199	0.0207737947462679	0.678407718139994	2000.28873101011	1910.11799455608	1629.02993998731	1658.73981018969	1472.91740543847	1353.73800121401	1693.09252813893	1135.81195243694
544	ENSMUSG00000069208	121.414175448102	0.65349553973329	0.28269540286716	2.31165959228694	0.0207964498291534	0.678407718139994	89.9662571774405	110.095835674975	83.744501198858	93.4359796169844	102.011240800686	176.6874934406	203.746387293736	111.625708381536
545	ENSMUSG00000002504	6.0597022299797	3.49381173749349	1.51650551732393	2.30385692474023	0.0212306764119663	0.684583917749638	0	0.895088094918498	0.996958347605452	2.0093759057416	0	16.8892456965279	0.799005440367593	26.8879443546766
546	ENSMUSG00000019942	587.47842571409	0.515295646979475	0.223428302755768	2.3063132137863	0.0210931373291274	0.684583917749638	514.092898156803	475.291778401723	501.470048845543	445.076763121764	798.394098919651	448.214597330933	569.690878982094	947.596341954207
547	ENSMUSG00000023272	1140.1424095504	0.301649776762914	0.131131089654519	2.30036810917722	0.0214273739846247	0.684583917749638	1009.4915091079	973.855847271326	1099.64505740881	1002.67857696506	1077.36361457867	1335.54958277159	1167.34694837705	1455.2081399228
548	ENSMUSG00000024143	145.211966557454	0.570784840151628	0.247522870915037	2.30598828319001	0.021111287040144	0.684583917749638	98.1450078299351	89.5088094918498	153.53158553124	126.590682061721	183.203861029803	150.704038522864	212.53544713778	147.476300854438
549	ENSMUSG00000032035	34079.7903122106	-0.263392085742741	0.114176908797997	-2.30687700793107	0.0210616776280732	0.684583917749638	38587.3455784695	40436.4997760381	33642.359439946	36060.2600044387	28911.8593187657	34941.2510006245	32175.949083603	27882.7982957996
550	ENSMUSG00000033024	21.299851460429	1.83903026034596	0.798330444033638	2.3035953020332	0.0212453718201022	0.684583917749638	4.67357180142548	4.47544047459249	11.9635001712654	16.0750072459328	10.4093102857842	46.7702188519235	69.5134733119806	6.51828954052765
551	ENSMUSG00000034906	539.86044812218	0.500335142461271	0.217081487239562	2.30482639871138	0.0211762980022003	0.684583917749638	433.473784582213	512.8854783883	385.82288052331	457.133018556214	726.56985794774	458.607979298027	495.383373027908	849.007212653727
552	ENSMUSG00000041272	708.031149801663	0.599782405933137	0.260728105103216	2.30041332021225	0.0214248148961708	0.684583917749638	561.997009121414	605.079552164905	730.770468794797	354.654847363392	1029.48078726406	522.267443846479	791.814391404285	1068.18469845397
553	ENSMUSG00000085255	8.64894587953426	-2.04463664812318	0.888784595474557	-2.30048614538764	0.0214206933191055	0.684583917749638	17.5258942553455	7.16070475934799	18.9422086045036	12.0562554344496	5.20465514289212	2.59834549177353	0	5.7035033479617
554	ENSMUSG00000092247	2.93763178394416	-4.27397737170202	1.85793549667092	-2.30039061063218	0.0214261002974013	0.684583917749638	0	2.6852642847555	11.9635001712654	8.0375036229664	0	0	0	0.814786192565957
555	ENSMUSG00000107023	40.9769243472144	1.01370081810938	0.440669599116456	2.30036476340065	0.021427563376803	0.684583917749638	35.0517885106911	18.7968499932885	27.9148337329527	27.1265747275116	21.8595516001469	68.8561555319984	67.9154624312454	60.2941782498808
556	ENSMUSG00000115969	27.8420749973441	1.14644567254491	0.498456482259232	2.29999150045897	0.0214487015816972	0.684583917749638	16.3575013049892	15.2164976136145	25.9209170377418	12.0562554344496	47.8828273146075	19.4875911883014	27.9651904128658	57.8498196721829
557	ENSMUSG00000033107	1245.28415179919	-0.458372485314614	0.199644627642621	-2.29594199817455	0.021679197981104	0.687542385911171	1518.91083546328	1510.01361612751	1351.87551935299	1385.46468700883	1357.37406126627	857.454012285264	1256.83555769822	724.344925191135
558	ENSMUSG00000106106	101705.014279907	-1.4533868783305	0.632891393064098	-2.29642383236408	0.0216516595988955	0.687542385911171	208276.558937576	288039.348944773	53577.5385586646	46109.1489090525	40249.6800820419	56443.8591177963	39419.7324059756	81524.2472833793
559	ENSMUSG00000110652	6.7563160114031	2.54587123356268	1.10884902120495	2.29595840811237	0.021678259598861	0.687542385911171	0	1.790176189837	1.9939166952109	4.0187518114832	6.24558617147055	15.5900729506412	1.59801088073519	22.8140133918468
560	ENSMUSG00000114004	7.04654446081208	-2.82576893623827	1.23092760630301	-2.29564185722119	0.0216963674129525	0.687542385911171	18.6942872057019	0.895088094918498	2.99087504281636	27.1265747275116	1.04093102857842	0	3.99502720183796	1.62957238513191
561	ENSMUSG00000002763	1102.62952660393	0.363523849493899	0.158487394074149	2.29370828902533	0.0218072603103654	0.688597226810932	1049.21686942002	952.373732993282	884.302054326036	972.537938378934	910.814650006121	1361.53303768933	1411.04360768917	1279.21432232855
562	ENSMUSG00000015335	600.793520880853	0.359967732263621	0.156914429750043	2.29403843124582	0.0217882913362465	0.688597226810932	521.103255858941	547.793914090121	510.442673973992	525.451799351428	551.693445146565	730.135083188361	600.053085716062	819.674909721352
563	ENSMUSG00000037364	7511.608734623	0.228675658132964	0.0997565262755691	2.29233782160043	0.0218861569598145	0.689860997173835	6617.77767081848	7059.5598046222	6355.60946598476	7637.63781772382	8210.86395342661	7749.56542921454	8667.61101710765	7794.24471808594
564	ENSMUSG00000028703	1049.88121265021	0.288747720452643	0.126158056046997	2.28877750260418	0.0220922832652507	0.694528696390582	933.54596733474	957.744261562793	845.420678769424	1043.87078303276	999.293787435287	1230.31659035476	1242.45345977161	1146.4041729403
565	ENSMUSG00000116868	46.1139653885867	-1.04175227308128	0.455225836454721	-2.28842958737667	0.0221125162549689	0.694528696390582	73.6087558724513	45.6494928408434	43.8661672946399	85.398475994018	47.8828273146075	19.4875911883014	38.3522611376445	14.6661514661872
566	ENSMUSG00000002190	121.550728112163	0.603330240956502	0.265971428270927	2.26840245540183	0.0233046882592592	0.696102925938084	79.4507206242331	63.5512547392134	120.63196006026	122.571930250238	148.853137086715	137.712311063997	134.232913981756	165.401597090889
567	ENSMUSG00000005640	72.3037099814949	1.59685529975053	0.699921622084424	2.2814773102665	0.0225202178585761	0.696102925938084	47.9041109646112	6.26561666442949	62.8083758991435	27.1265747275116	157.180585315342	12.9917274588676	74.3075059541862	189.845182867868
568	ENSMUSG00000005667	2485.72816048003	0.274421887467766	0.120557496999777	2.27627392984339	0.0228296194577622	0.696102925938084	2166.20052996071	2443.5904991275	2424.60270137646	1966.17432376815	2836.53705287621	2473.6249081684	2582.38558326806	2992.70968529476
569	ENSMUSG00000005949	351.180947782491	0.368956154879891	0.162048143549312	2.27683049493015	0.0227963497324164	0.696102925938084	308.455738894082	324.916978455415	271.172670548683	321.500144918656	317.483963716419	431.325351634405	441.051003082911	393.541731009357
570	ENSMUSG00000020739	1684.73248195474	0.289870296972321	0.127602722249654	2.27166232711864	0.0231069132474778	0.696102925938084	1562.14137462647	1420.50480663566	1461.54093758959	1622.57104388634	1995.46478178484	1505.74121248276	1993.51857371714	1916.37712491513
571	ENSMUSG00000021969	3164.38783165672	-0.305538144097452	0.134038592917709	-2.27947889817847	0.0226386129593065	0.696102925938084	3782.08798030357	3218.73678932692	3629.92534363145	3361.6858903057	2622.10526098905	3128.40797209533	3226.38396820434	2345.76944839739
572	ENSMUSG00000022130	645.692453140983	0.272864418834914	0.120247737158841	2.26918547726578	0.0232570490406965	0.696102925938084	564.333795022127	571.066204558002	599.171966910877	604.822147628221	666.195858290192	711.946664745946	653.586450220691	794.416537751808
573	ENSMUSG00000022685	902.306597156527	-0.340605450716572	0.148981538835959	-2.28622588662885	0.0222410470852118	0.696102925938084	1038.70133286681	921.940737766053	1132.54468287979	940.387923887068	959.738408349307	715.844182983606	685.546667835395	823.748840684182
574	ENSMUSG00000024118	230.804428055096	0.351516284885345	0.154620925290979	2.27340694167902	0.0230016682153094	0.696102925938084	207.973945163434	203.184997546499	207.367336301934	193.904774904064	246.700653773087	235.150267005504	261.274779000203	290.878670746046
575	ENSMUSG00000024667	96.711025462931	0.52124023164352	0.229495861513013	2.27124022283933	0.0231324397090239	0.696102925938084	75.945541773164	70.7119594985614	85.7384178940689	85.398475994018	92.6428615434798	123.421410859242	109.46374533036	130.365790810553
576	ENSMUSG00000025245	431.37527061286	-0.288375707798708	0.127222501323158	-2.26670364754269	0.0234083354514817	0.696102925938084	502.408968653239	453.809664123679	439.658631294004	501.339288482529	396.59472188838	397.546860241349	357.954437284682	401.689592935017
577	ENSMUSG00000026532	24.4279801564425	-1.8531326717484	0.814573372706472	-2.27497329748363	0.0229075317224651	0.696102925938084	37.3885744114038	46.5445809357619	29.9087504281636	38.1781422090904	3.12279308573527	33.7784913930558	0.799005440367593	5.7035033479617
578	ENSMUSG00000027583	48.7341552090126	0.899418915655741	0.39518084079098	2.27596791852433	0.0228479298270035	0.696102925938084	36.2201814610475	41.1740523662509	32.8996254709799	26.1218867746408	78.0698271433818	33.7784913930558	49.5383373027908	92.0708397599531
579	ENSMUSG00000027656	52.0650267881185	4.53419368360742	1.98488271350103	2.28436353078505	0.0223501750140088	0.696102925938084	1.16839295035637	0	0.996958347605452	15.070319293062	138.44382680093	15.5900729506412	0	245.250643962353
580	ENSMUSG00000028078	381.58533534694	0.510471359746391	0.225257458985533	2.26616850800566	0.0234410680009423	0.696102925938084	259.383234979114	467.235985547456	237.276086730098	294.373570191144	458.009652574507	431.325351634405	502.574421991216	402.504379127583
581	ENSMUSG00000029075	3340.09093804708	0.443580180492143	0.194770658585773	2.27744868612641	0.0227594455774548	0.696102925938084	2799.46950905386	2940.36439180727	3197.24542077069	2385.12920011528	2815.71843230464	4406.7939540479	3112.92519567214	5063.08140060485
582	ENSMUSG00000030795	7571.48952749378	-0.411447085736065	0.18123703365417	-2.27021529452515	0.0231945234729313	0.696102925938084	8026.85956894826	9852.23466076791	8064.3960737805	8631.27420311304	9218.48518909053	5552.66431592002	5575.45996288506	5650.54224544491
583	ENSMUSG00000031304	9766.82109565341	0.40758539044464	0.179214127904735	2.27429274248569	0.0229483912358022	0.696102925938084	8579.50943446682	8699.36119451289	8277.74516016807	8028.46143139056	8144.24436759759	12539.615343299	9213.33173287871	14652.3001009136
584	ENSMUSG00000032308	1640.86362315075	0.343925520013896	0.150690488442908	2.28233064719409	0.0224698264673366	0.696102925938084	1317.94724800199	1619.21436370756	1136.53251627022	1710.98358373897	1918.43588567004	1699.31795161989	1934.39217112994	1790.08526506741
585	ENSMUSG00000036278	125.778420508051	-0.587656877343498	0.257342535662844	-2.28355905419932	0.0223974584966421	0.696102925938084	151.891083546328	138.738654712367	182.443377611798	129.604745920333	82.2335512576955	145.507347539317	91.8856256422732	83.9229778342935
586	ENSMUSG00000036931	2404.7010336669	0.410494273753639	0.179827563310319	2.28271053779041	0.0224474246552582	0.696102925938084	1951.21622709514	1984.41030643431	1623.04818990168	2700.60121731671	2184.91422898611	3084.23609873517	2641.51198585526	3067.67001501083
587	ENSMUSG00000040550	648.038787765155	-0.321468822715843	0.141712547818803	-2.26845701149118	0.0233013663116009	0.696102925938084	789.833634440906	636.407635487052	709.834343495082	744.473773077263	601.658134518329	561.242626223082	651.988439339956	488.871715539574
588	ENSMUSG00000049922	3166.88679187682	0.273345296379187	0.120484193285747	2.26872329825795	0.0232851578761617	0.696102925938084	2696.6509294225	3244.69434407956	2981.90241768791	2546.88396052748	3260.19598150763	3571.42587844271	3831.23108656261	3202.10973678421
589	ENSMUSG00000051224	95.925246472838	0.758420367838012	0.33470943120931	2.26590677501327	0.0234570917226966	0.696102925938084	53.746075716393	78.7677523528279	60.8144592039326	91.4266037112428	104.093102857842	135.113965572223	174.183186000135	69.2568263681063
590	ENSMUSG00000054823	5782.4607505662	-0.266162846835199	0.116690344695672	-2.28093290434055	0.0225524175054061	0.696102925938084	6795.37339927265	6419.57181675547	5570.00628807166	6473.20448034656	5567.94007186599	5032.99521756532	5783.20137738064	4617.39335327128
591	ENSMUSG00000054920	899.710465186716	-0.269478618687433	0.118301457423251	-2.27789770774598	0.0227326728931978	0.696102925938084	1049.21686942002	998.023225834126	1000.94618099587	886.134774432045	862.931822691514	793.794547736812	872.513940881412	734.122359501927
592	ENSMUSG00000061436	1415.14773660296	-0.627101179249833	0.276223525367553	-2.27026709044926	0.0231913825315031	0.696102925938084	1793.48317879703	2160.74266113326	1277.10364328258	1640.65542703802	1671.73523189695	787.298684007378	1338.33411261572	651.828954052765
593	ENSMUSG00000078773	39.4099169067023	0.720584653533135	0.315262340334006	2.28566676492253	0.0222737610018028	0.696102925938084	26.8730378581965	33.1182595119844	31.9026671233745	27.1265747275116	47.8828273146075	46.7702188519235	53.5333645046287	48.0723853613914
594	ENSMUSG00000086370	204.970289349802	0.460960993642364	0.203354621693534	2.26678395506081	0.0234034267562968	0.696102925938084	163.575013049892	196.024292787151	149.543752140818	180.843831516744	204.022481601371	241.646130734938	301.225051018583	202.881761948923
595	ENSMUSG00000091154	5.47423996419205	3.36108859157947	1.4748441779952	2.27894488226431	0.0226703419538515	0.696102925938084	0	1.790176189837	0.996958347605452	1.0046879528708	0	15.5900729506412	1.59801088073519	22.8140133918468
596	ENSMUSG00000097402	7.26203949718149	2.188488207227	0.96244368732687	2.27388701909968	0.0229727803744341	0.696102925938084	0	7.16070475934799	0.996958347605452	2.0093759057416	9.36837925720582	14.2909002047544	8.78905984404352	15.4809376587532
597	ENSMUSG00000102418	7.00110733898469	2.64226827084239	1.15988162032928	2.27804995314286	0.0227236015537013	0.696102925938084	0	3.58035237967399	0.996958347605452	3.0140638586124	9.36837925720582	12.9917274588676	0.799005440367593	25.2583719695447
598	ENSMUSG00000103677	9.43752574891237	1.85693041549032	0.818835369103851	2.26777015936986	0.0233432190876001	0.696102925938084	1.16839295035637	9.84596904410348	0.996958347605452	4.0187518114832	11.4502413143627	18.1884184424147	15.9801088073519	13.8513652736213
599	ENSMUSG00000083892	61.7003951177767	-0.779230528602079	0.344413201474987	-2.2624873996262	0.0236673064692	0.701168648751959	93.4714360285096	55.4954618849469	77.7627511132253	85.398475994018	47.8828273146075	42.8727006142632	27.1661849724982	63.5533230201446
600	ENSMUSG00000037225	15.5874954261759	1.38036783788887	0.610312218505186	2.26174046010376	0.0237134433777272	0.701364610301911	5.84196475178185	12.531233328859	4.98479173802726	11.0515674815788	15.6139654286764	27.282627663622	34.3572339358065	13.0365790810553
601	ENSMUSG00000008153	34.0946764581239	-0.81216021778449	0.35934521324885	-2.26011141331682	0.0238143369665902	0.703176745106672	45.5673250638984	39.3838761764139	40.8752922518235	47.2203337849276	21.8595516001469	35.0776641389426	20.7741414495574	21.9992271992808
602	ENSMUSG00000027221	2.35706821539892	4.67001931852328	2.0669785125859	2.2593458471326	0.023861880114543	0.703410173609103	0	0	0	0	8.32744822862739	0	3.19602176147037	7.33307573309361
603	ENSMUSG00000071637	74.5559337512066	-0.666226474359596	0.295022478527467	-2.25822275538089	0.0239317752641846	0.703556157019348	106.32375848243	57.2856380747839	91.7201679797016	110.515674815788	53.0874824574996	66.2578100402249	59.9254080275695	51.3315301316553
604	ENSMUSG00000078867	5.11877310504232	3.20241772427775	1.41825876677975	2.25799254641595	0.0239461241316176	0.703556157019348	0	0	3.98783339042181	0	2.08186205715685	12.9917274588676	5.59303808257315	16.2957238513191
605	ENSMUSG00000024312	1549.29176174278	-0.33742190821327	0.149658319567814	-2.25461510718336	0.024157498367065	0.704432529747015	1763.10496208776	1595.94207323968	1777.57673378052	1782.3164283928	1691.51292143994	1206.9314809288	1454.98890690939	1121.96058716332
606	ENSMUSG00000034165	16250.3892550446	0.322032907389599	0.142781620798184	2.25542269088525	0.024106809801891	0.704432529747015	15467.1858768176	13482.7119737573	13834.7909897209	14992.9583206909	13765.2719219211	19612.3117719066	17878.5457336653	20969.3374518775
607	ENSMUSG00000035121	110.402464826233	-0.600844282364063	0.266394051444736	-2.25547184370485	0.0241037276695621	0.704432529747015	130.860010439913	119.941804719079	136.583293621947	144.675065213395	131.157309600881	71.454501023772	69.5134733119806	79.0342606788978
608	ENSMUSG00000050627	1996.05135548554	-0.275295012541225	0.122054707405957	-2.25550507958359	0.0241016438041824	0.704432529747015	2191.90517486855	2346.9209848763	2180.34790621312	2021.43216117605	1670.69430086837	2146.23337620493	1723.4547348729	1687.4222048041
609	ENSMUSG00000106928	76.4968485027971	0.741930197947017	0.329111102602034	2.2543456968821	0.0241744286383372	0.704432529747015	65.4300052199567	49.2298452205174	46.8570423374563	68.3187807952144	121.788930343676	50.6677370895838	109.46374533036	100.218701685613
610	ENSMUSG00000024349	6319.84474575774	0.275140395714036	0.12223015185753	2.25100264977775	0.0243853695502425	0.708253302845506	5497.28883142672	6482.22798339977	5843.17287531556	5052.57571498725	6264.32292998496	7229.89633085983	6447.17489832611	7742.09840176172
611	ENSMUSG00000028577	2014.53002588545	-0.277445721167342	0.123229719282671	-2.25145137700852	0.0243569632105784	0.708253302845506	2270.18750254243	2157.16230875358	2204.27490655565	2199.26192883418	2127.6630224143	1670.73615121038	1914.41703512075	1572.5373516523
612	ENSMUSG00000055065	8268.64592808994	0.545176446600788	0.24249611159394	2.24818634417399	0.0245643100817407	0.712284716847337	6018.39208728566	9752.87988223196	6023.62233623214	5102.81011263079	7005.4658223328	11993.9627900266	12720.9656160924	7531.06877788714
613	ENSMUSG00000082286	652.983902650734	0.561497924759887	0.249831248386677	2.24750878197121	0.0246075299694189	0.712373942638348	470.862358993617	587.177790266535	320.02362958135	731.412829689942	567.307410575241	935.404377038469	864.523886477736	747.158938582982
614	ENSMUSG00000025747	768.209953440075	0.352407990094534	0.15695359823777	2.24530048403649	0.0247488489931763	0.715298166503106	660.142016951349	669.525894999037	722.794802013953	648.023729601666	934.756063663425	710.647492000059	746.271081303332	1053.51854698778
615	ENSMUSG00000026554	3824.15668536145	-0.223890017115184	0.0997455616162038	-2.24461132392694	0.0247930951645693	0.715411815919425	4155.97372441761	4092.34276996737	4028.70868267363	4201.60501890568	3394.47608419424	3940.39093827455	3593.12746533307	3186.62879912546
616	ENSMUSG00000019082	1396.69778573522	0.284794161442804	0.127258504099599	2.2379185065692	0.0252263699522952	0.717835644720005	1199.93956001599	1336.36652571332	1076.71501541389	1424.64751717079	1596.7881978393	1395.31152908238	1507.72326597365	1636.09067467244
617	ENSMUSG00000020695	10.6475476095924	2.80461223742918	1.25194535610573	2.2402033952609	0.0250777213511555	0.717835644720005	0	3.58035237967399	2.99087504281636	4.0187518114832	32.2688618859312	0	2.39701632110278	39.9245234357319
618	ENSMUSG00000022246	234.193851879234	0.35494509411371	0.158571598318644	2.23839008925457	0.0251956277675532	0.717835644720005	197.458408610227	196.91938088207	205.373419606723	223.040725537318	257.109964058871	245.543648972598	301.225051018583	246.880216347485
619	ENSMUSG00000022385	251.337886225899	0.587631079007633	0.262364708986822	2.23974894061361	0.0251072263643632	0.717835644720005	218.489481716641	228.247464204217	142.56504370758	215.003221914351	357.0393428024	181.884184424147	280.450909569025	387.023441468829
620	ENSMUSG00000024483	1542.15485907098	-0.564746427760206	0.252250843385361	-2.23882869995978	0.0251670641180778	0.717835644720005	2259.67196598922	1837.61585886768	1535.3158553124	1729.06796689065	1279.30423412288	1084.80924281545	1894.44189911156	717.011849458042
621	ENSMUSG00000026698	563.477442066029	0.306758678719665	0.136801409554913	2.24236489753806	0.0249377985464258	0.717835644720005	501.240575702883	498.564068869604	555.305799616237	460.147082414826	525.670169432104	666.475618639909	659.179488303264	641.236733549408
622	ENSMUSG00000033278	2.69494633880242	-3.34020230615833	1.49133920979375	-2.23973344509615	0.0251082329249182	0.717835644720005	7.01035770213822	2.6852642847555	4.98479173802726	5.023439764354	1.04093102857842	0	0	0.814786192565957
623	ENSMUSG00000034714	143.819585250306	-0.68639013102698	0.306464464203552	-2.23970545104075	0.0251100514562682	0.717835644720005	218.489481716641	138.738654712367	114.650209974627	238.11104483038	110.338689029313	105.232992416828	76.7045222752889	148.291087047004
624	ENSMUSG00000090691	9.79615960036315	2.16283430649838	0.966546933896711	2.2376919636781	0.0252411496847336	0.717835644720005	0	8.05579285426649	4.98479173802726	1.0046879528708	9.36837925720582	22.085936680075	27.1661849724982	5.7035033479617
625	ENSMUSG00000032754	881.00084011685	0.275880007458393	0.123339464630308	2.23675372911099	0.0253024402396461	0.718427367188414	761.792203632353	855.704218742084	724.788718709164	845.947256317213	972.229580692248	914.617613104281	890.891066009866	1082.03606372759
626	ENSMUSG00000021431	1321.93569870962	0.244249639419607	0.109270071490426	2.23528397197953	0.0253987116416372	0.719123276732674	1226.81259787419	1269.23491859443	1080.70284880431	1265.90682061721	1395.88850932367	1338.14792826337	1548.4725434324	1450.3194227674
627	ENSMUSG00000059273	3610.74916607887	-0.314053308739835	0.140566348289443	-2.23419981070548	0.0254699288963289	0.719123276732674	4360.44249072997	4332.22637940553	3161.35492025689	4155.38937307363	3505.85570425213	2999.78987025254	3500.44283425042	2870.49175640986
628	ENSMUSG00000067149	3.7013179437745	5.3219889373058	2.38227876093886	2.23399084295593	0.0254836755801948	0.719123276732674	0	0	0	0	0	0	27.1661849724982	2.44435857769787
629	ENSMUSG00000109946	3.87306549596412	3.2536485939796	1.45648196490889	2.23390929127168	0.0254890420976475	0.719123276732674	0	0.895088094918498	0.996958347605452	1.0046879528708	13.5321033715195	0	5.59303808257315	8.96264811822552
630	ENSMUSG00000006494	1375.24609472519	-0.312704217643686	0.140391909538789	-2.22736636798354	0.0259227982460238	0.719372246926832	1682.48584851317	1608.47330656854	1548.27631383127	1255.8599410885	1217.88930343676	1235.51328133831	1395.06349888182	1058.40726414318
631	ENSMUSG00000022664	416.095548486752	0.3231145688752	0.145350349456934	2.22300510513005	0.0262154557326484	0.719372246926832	356.359849858693	395.628937953976	381.835047132888	344.607967834684	404.922170117007	491.087297945196	525.745579761876	428.577537289693
632	ENSMUSG00000025321	6.22671650471523	3.18997891426709	1.42989676920995	2.23091553387426	0.0256867245717351	0.719372246926832	0	0.895088094918498	3.98783339042181	0	20.8186205715685	0	16.7791142477195	7.33307573309361
633	ENSMUSG00000026669	209.571979817485	0.62584388967098	0.281464393993943	2.22352774640635	0.026180234566081	0.719372246926832	151.891083546328	246.149226102587	127.610668493498	133.623497731816	306.033722402057	175.388320694713	218.92749066072	316.951828908157
634	ENSMUSG00000029994	340.053376281235	0.58903464269135	0.264653480778134	2.22568258297405	0.0260354502003035	0.719372246926832	230.173411220205	247.044314197506	267.184837158261	341.593903976072	319.565825773576	474.198052248668	257.279751798365	583.386913877225
635	ENSMUSG00000031393	2092.70355035785	-0.323104162777016	0.144853605614638	-2.23055657749099	0.0257105158220604	0.719372246926832	2493.35055606049	2456.12173245636	2061.70986284808	2293.70259640404	2114.13091904278	1682.42870592336	2118.16342241449	1522.02060771321
636	ENSMUSG00000031485	1216.41803915188	0.264350960889643	0.11869125076846	2.22721522587485	0.0259328930114565	0.719372246926832	1120.48883939176	1176.14575672291	1092.66634897558	1031.81452759831	1131.49202806475	1409.60242928714	1419.03366209285	1350.10072108179
637	ENSMUSG00000035392	903.228884684477	-0.307279686002626	0.137702970967943	-2.23146736662756	0.0256501868181362	0.719372246926832	1010.65990205826	1066.04992104793	994.964430910241	924.312916641136	974.311442749405	734.032601426021	810.191516532739	711.30834611008
638	ENSMUSG00000035725	2832.84133618145	-0.37042759544794	0.166679819219227	-2.22239019206478	0.0262569475896613	0.719372246926832	3248.13240199071	3556.18500111119	2761.5746228671	3209.97800942221	2130.78581550003	3155.69059975895	2635.11994233232	1965.26429646909
639	ENSMUSG00000044550	18.9608569119657	1.21674830177459	0.54753593767592	2.22222546147239	0.0262680725802202	0.719372246926832	10.5155365532073	5.37052856951099	14.9543752140818	15.070319293062	33.3097929145096	14.2909002047544	24.7691686513954	33.4062338952042
640	ENSMUSG00000049620	3.43858213562342	3.04922512968355	1.36855466126061	2.22806236096907	0.0258763567827839	0.719372246926832	0	0.895088094918498	0.996958347605452	1.0046879528708	1.04093102857842	9.09420922120734	9.58806528441112	4.88871715539574
641	ENSMUSG00000054003	5.92599174235217	4.46956026576849	2.00919125587751	2.22455689705678	0.0261109989213762	0.719372246926832	0	0	0	2.0093759057416	17.6958274858332	0	0	27.7027305472425
642	ENSMUSG00000059323	703.660669080441	0.326277999227224	0.146506515127837	2.22705453707997	0.0259436291265963	0.719372246926832	598.217190582461	651.624133100667	532.375757621312	716.34251039688	841.072271091367	672.971482369343	858.930848395162	757.751159086339
643	ENSMUSG00000076258	9836.82054008178	-1.46525735313803	0.658704738719956	-2.22445242459531	0.0261180200337703	0.719372246926832	20264.6073309809	24204.0771746911	2240.16540706945	11062.6190490604	3627.64463459581	5972.29711284145	4988.19096421488	6334.96264720031
644	ENSMUSG00000087067	47.2578476716815	0.910210004007516	0.409216294499111	2.22427605215875	0.0261298769150296	0.719372246926832	35.0517885106911	31.3280833221474	43.8661672946399	21.0984470102868	30.1869998287743	77.9503647532058	79.1015385963917	59.4793920573148
645	ENSMUSG00000094562	63.2726204956219	-0.688613219384907	0.309739221163871	-2.22320317329328	0.0262021029623392	0.719372246926832	89.9662571774405	66.2365190239689	59.8175008563271	96.4500434755968	51.0056204003428	48.0693915978102	35.1562393761741	59.4793920573148
646	ENSMUSG00000097767	165.043321147356	0.732878995453724	0.329118128162441	2.22679619486654	0.0259608978242808	0.719372246926832	88.7978642270841	81.4530166375834	220.327794820805	105.492235051434	223.800171144361	179.285838932373	167.791142477195	253.398505888012
647	ENSMUSG00000110208	3.52226707149128	-3.26479946461985	1.46892651988029	-2.22257507127443	0.0262444667228072	0.719372246926832	12.8523224539201	0.895088094918498	6.97870843323817	5.023439764354	0	0	0.799005440367593	1.62957238513191
648	ENSMUSG00000116480	7.86906860076297	-2.85259264137378	1.27832154458835	-2.23151417063253	0.0256470899172476	0.719372246926832	28.0414308085529	12.531233328859	0.996958347605452	14.0656313401912	0	0	0.799005440367593	6.51828954052765
649	ENSMUSG00000035900	2525.56149440099	-0.277499153006536	0.12492057539422	-2.22140469759136	0.0263235631505797	0.719781127380874	2908.130053437	3121.1721869808	2681.81795505867	2358.00262538777	2138.07233270008	2548.97692742983	2166.10374883654	2282.21612537724
650	ENSMUSG00000037355	531.686674018897	-0.497539467057304	0.224358532960516	-2.21760884461151	0.0265815143144509	0.723490112000376	702.204163164178	614.925521209008	522.406174145257	651.037793460278	530.874824574996	365.06754159418	575.283917064667	291.693456938612
651	ENSMUSG00000048534	1427.12565995921	-0.374861991153374	0.169006127182128	-2.21803787474171	0.0265522500947236	0.723490112000376	1620.56102214429	1505.53817565291	1374.80556134792	1943.06650085213	1074.24082149293	1590.1874409654	1097.83347506507	1210.77228215301
652	ENSMUSG00000116659	4.92213636841216	2.81559121346361	1.26934107604888	2.2181518163958	0.0265444827933643	0.723490112000376	0	1.790176189837	0.996958347605452	2.0093759057416	4.1637241143137	11.6925547129809	0.799005440367593	17.925296236451
653	ENSMUSG00000015478	1139.68281464184	0.248053142362981	0.11196214831578	2.21550895632485	0.0267251502843721	0.72517510236463	1031.69097516467	1090.21729961073	1003.93705603869	1041.86140712702	1109.6324764646	1282.28350019023	1184.92506806514	1372.91473447364
654	ENSMUSG00000055015	35.3276727529795	-1.05103806311364	0.474288634166804	-2.21603046625823	0.026689415687953	0.72517510236463	61.9248263688876	46.5445809357619	33.8965838185854	48.2250217377984	19.7776895429901	25.9834549177353	8.78905984404352	37.480164858034
655	ENSMUSG00000001228	1587.76972762588	0.419977209780634	0.190472966649795	2.20491766977519	0.0274598723455242	0.726054060750247	1337.80992815804	1727.5200231927	1254.17360128766	1114.19893973372	2073.53460892822	1358.93469219755	1651.54424523981	2184.44178226933
656	ENSMUSG00000005534	315.08019007291	-0.637773405758271	0.289646236045352	-2.20190469058403	0.0276720415994679	0.726054060750247	477.872716695755	438.593166510064	311.051004452901	307.434513578465	233.168550401567	231.252748767844	381.125595055342	140.143225121345
657	ENSMUSG00000016495	2083.58689197749	0.200078224824022	0.09059157965127	2.20857419193062	0.0272042720840839	0.726054060750247	1912.65925973338	1987.09557071907	1859.32731828417	1998.32433826002	2078.73926407111	2273.55230530184	2337.88991851558	2221.1071609348
658	ENSMUSG00000018398	1906.52103054028	-0.29537307644029	0.133432657790784	-2.21364905211902	0.0268529302019677	0.726054060750247	2246.8196435353	2375.56380391369	1930.11136096416	1851.63989714088	1858.06188601249	1618.76924137491	1504.52724421218	1866.67516716861
659	ENSMUSG00000018425	995.539845735547	-0.240547550383058	0.109137979612164	-2.20406820098627	0.0275195480759514	0.726054060750247	1113.47848168962	1122.4404710278	1045.80930663812	1029.80515169257	872.30020194872	1009.45722355401	923.650289064938	847.377640268595
660	ENSMUSG00000021068	2390.64710680711	-0.420695006650634	0.190501791643663	-2.20835196887571	0.0272197472369354	0.726054060750247	2943.1818419477	2672.73305142664	2467.47191032349	2864.36535363465	2532.58519253131	1695.42043338223	2508.87708275424	1440.54198845661
661	ENSMUSG00000023191	5.31301013751117	2.41690206901521	1.09664241028898	2.20391081572189	0.0275306167668996	0.726054060750247	0	4.47544047459249	0.996958347605452	1.0046879528708	5.20465514289212	12.9917274588676	4.79403264220556	13.0365790810553
662	ENSMUSG00000026818	2.25387584533195	-4.65626529304863	2.11425240923941	-2.20232233043721	0.0276425479141148	0.726054060750247	7.01035770213822	0	3.98783339042181	7.0328156700956	0	0	0	0
663	ENSMUSG00000028397	1050.4091141647	-0.310814125386667	0.140545298497893	-2.21148717679323	0.0270021188957233	0.726054060750247	1287.56903129272	1109.90923769894	1136.53251627022	1119.22237949807	957.65654629215	919.814304087828	1104.22551858801	768.343379589697
664	ENSMUSG00000029126	4.05638431570323	3.32889897910488	1.5071451012118	2.20874484907148	0.0271923930294692	0.726054060750247	0	0.895088094918498	0.996958347605452	1.0046879528708	12.4911723429411	0	2.39701632110278	14.6661514661872
665	ENSMUSG00000031149	273.9006495382	0.524452816900986	0.237959904689751	2.20395455942362	0.0275275399467527	0.726054060750247	244.194126624481	201.394821356662	231.294336644465	222.036037584447	208.186205715685	374.161750815388	275.65687692682	434.281040637655
666	ENSMUSG00000039982	821.078506422769	-0.342875434011097	0.155684169333769	-2.20237828597724	0.0276385983996334	0.726054060750247	995.470793703627	853.914042552247	1086.68459888994	737.440957407167	808.803409205436	661.278927656362	743.874064982229	681.16125698514
667	ENSMUSG00000044442	590.681765393745	-0.332353538060905	0.150377627027532	-2.21012623107862	0.0270964028408287	0.726054060750247	688.183447759902	601.499199785231	758.685302527749	585.733076523676	613.108375832692	474.198052248668	483.398291422394	520.648377049646
668	ENSMUSG00000047888	2619.24745332072	-0.396941967172092	0.180046355667158	-2.20466538020852	0.0274775841852175	0.726054060750247	3314.73080016102	3251.8550488389	2522.30461944179	2821.16377166121	2574.22243367444	1968.24671001845	2817.29318273613	1684.16306003383
669	ENSMUSG00000047945	691.815324400792	0.537819471651571	0.243350031732233	2.21006534424188	0.0271006276071828	0.726054060750247	581.859689277472	600.604111690312	541.348382749761	534.493990927265	962.861201435043	515.771580117045	610.440156440841	1187.1434825686
670	ENSMUSG00000061544	6.75868261360609	2.33519946793994	1.05807118773057	2.20703436122161	0.0273116588474593	0.726054060750247	1.16839295035637	2.6852642847555	1.9939166952109	3.0140638586124	1.04093102857842	18.1884184424147	4.79403264220556	21.1844410067149
671	ENSMUSG00000071656	11.5001103190143	-1.394825505688	0.633059909861755	-2.20330727623013	0.0275730984827638	0.726054060750247	19.8626801560583	12.531233328859	12.9604585188709	21.0984470102868	5.20465514289212	9.09420922120734	7.99005440367593	3.25914477026383
672	ENSMUSG00000072919	8.56483031585466	2.05397550893882	0.928899595082544	2.2111921673906	0.0270225325564037	0.726054060750247	0	8.05579285426649	1.9939166952109	3.0140638586124	14.5730344000979	10.3933819670941	23.9701632110278	6.51828954052765
673	ENSMUSG00000076759	15.5419542040237	-1.67856483369806	0.762453920447829	-2.20152954648348	0.0276985573722482	0.726054060750247	25.7046449078401	15.2164976136145	46.8570423374563	7.0328156700956	15.6139654286764	2.59834549177353	4.79403264220556	6.51828954052765
674	ENSMUSG00000084846	165.267857092883	0.450174333080677	0.204171236672622	2.20488615545052	0.0274620842515948	0.726054060750247	123.849652737775	132.473038047938	120.63196006026	181.848519469615	187.367585144116	185.781702661807	210.937436257045	179.25296236451
675	ENSMUSG00000099397	19.6540529984891	1.99653059601422	0.902251437258593	2.21283171582469	0.0269092498176709	0.726054060750247	0	5.37052856951099	11.9635001712654	14.0656313401912	30.1869998287743	27.282627663622	3.99502720183796	64.3681092127106
676	ENSMUSG00000106391	16.7318736992426	1.1964611472426	0.541212526855742	2.21070483012214	0.0270562838410496	0.726054060750247	8.17875065249459	12.531233328859	13.9574168664763	6.0281277172248	28.1051377716175	14.2909002047544	28.7641958532333	21.9992271992808
677	ENSMUSG00000112660	3.03274603856075	-4.32186491304115	1.95584727218932	-2.20971492738458	0.027124953100976	0.726054060750247	0	5.37052856951099	0.996958347605452	17.0796951988036	0	0	0	0.814786192565957
678	ENSMUSG00000006005	8720.07720353428	-0.321578252348508	0.146375912889088	-2.19693422231412	0.0280251443027831	0.727955479523537	9690.65113025573	10314.1001177459	9279.68829951155	9467.17457990155	9705.64091046523	6831.0502978726	8164.23758967606	6308.07470284564
679	ENSMUSG00000015095	2380.27852294447	0.255913499139408	0.116615983072701	2.19449763571316	0.0281996537322045	0.727955479523537	2187.23160306712	2191.17565636048	2036.78590415794	2265.57133372365	2742.85326030415	2228.0812591958	2480.11288690101	2910.4162798456
680	ENSMUSG00000030868	2500.89595980534	0.276943089774827	0.126145703127763	2.19542230062592	0.0281333188710785	0.727955479523537	2337.9542936631	2356.76695392041	2121.5273637044	2230.40725537318	2248.4110217294	2923.13867824522	2686.25629051585	3102.70582129116
681	ENSMUSG00000039063	2.70671391973012	-3.34611525598844	1.52295722199673	-2.1971170349758	0.028012088799296	0.727955479523537	7.01035770213822	1.790176189837	6.97870843323817	4.0187518114832	1.04093102857842	0	0	0.814786192565957
682	ENSMUSG00000048603	25.0869985527756	-0.939375901649894	0.427452011790486	-2.19761721956832	0.0279763950795228	0.727955479523537	38.5569673617602	25.062466657718	30.905708775769	37.1734542562196	16.6548964572548	20.7867639341882	11.1860761651463	20.3696548141489
683	ENSMUSG00000058690	1517.94384614192	-0.296527185386488	0.135046399861654	-2.19574298678277	0.0281103444830516	0.727955479523537	1836.71371796021	1771.37933984371	1380.78731143355	1704.95545602175	1354.25126818053	1373.22559240231	1524.50238022137	1197.73570307196
684	ENSMUSG00000061411	136.203817569798	0.536760269797098	0.244619859475403	2.19426284909247	0.0282165186136117	0.727955479523537	107.492151432786	112.781099959731	100.692793108151	123.576618203108	117.625206229362	184.48252991592	208.540419935942	134.439721773383
685	ENSMUSG00000076612	25.6861276017174	7.38041587873023	3.35630260952188	2.19897212420355	0.0278799044829059	0.727955479523537	0	0	0.996958347605452	0	0	76.651192007319	127.840870458815	0
686	ENSMUSG00000084616	2.37939940595061	-3.95425622137197	1.79970916067238	-2.19716402393297	0.0280087339460921	0.727955479523537	8.17875065249459	8.05579285426649	0.996958347605452	1.0046879528708	0	0	0.799005440367593	0
687	ENSMUSG00000098973	2698.21147268206	-1.38098870461707	0.629386565482149	-2.19418205019859	0.0282223244625377	0.727955479523537	5219.2113092419	3867.67565814283	686.904301500157	5823.17137483915	904.569063834651	2090.3689481318	1677.91142477195	1315.87970099402
688	ENSMUSG00000108024	7.22635890046823	2.9040756095839	1.32272817918473	2.19551957483346	0.028126348306645	0.727955479523537	0	2.6852642847555	0.996958347605452	3.0140638586124	0	24.6842821718485	23.1711577706602	3.25914477026383
689	ENSMUSG00000027947	1156.53901059903	-0.632564875111901	0.288748330905891	-2.19071352941627	0.0284725294157004	0.732576110428911	1252.51724278203	1952.18713501725	1290.06410180146	1127.25988312104	641.213513604309	1547.31474035113	846.146761349281	595.608706765714
690	ENSMUSG00000109179	110.159251624944	0.651447772914823	0.297389398581941	2.19055479455945	0.0284840254815704	0.732576110428911	68.9351840710258	101.14495472579	61.811417551538	110.515674815788	111.379620057891	150.704038522864	177.379207761606	99.4039154930467
691	ENSMUSG00000072770	150.395595069513	0.532473740459195	0.243217000370062	2.18929490804105	0.0285754122225766	0.732802406505556	102.818579631361	132.473038047938	95.7080013701234	160.750072459328	186.326654115538	161.097420489959	217.329479779985	146.661514661872
692	ENSMUSG00000090936	2.73375413574787	3.32944420793061	1.52044217672621	2.18978679945562	0.0285397025318626	0.732802406505556	0	0.895088094918498	0.996958347605452	0	3.12279308573527	3.89751823766029	3.99502720183796	8.96264811822552
693	ENSMUSG00000025008	221.070979992602	0.457864934172327	0.209386510135596	2.1866973850217	0.0287646226424678	0.735528808952786	175.258942553455	211.240790400766	180.449460916587	177.829767658132	200.899688515636	285.818004095088	323.597203348875	213.473982452281
694	ENSMUSG00000102101	242.072925410379	-0.45451134287767	0.20785244968204	-2.18670188190206	0.0287642941479379	0.735528808952786	315.46609659622	205.870261831255	310.054046105296	288.345442473919	191.53130925843	219.560194054863	165.394126156092	240.361926806957
695	ENSMUSG00000051285	854.436977436588	-0.498686392523964	0.228170997074082	-2.18558186149334	0.0288462108489377	0.736553752122661	1209.28670361884	908.514416342276	1100.64201575642	784.661291192094	642.254444632888	734.032601426021	985.97271341361	470.131633110557
696	ENSMUSG00000033157	320.577152807254	0.290267136110209	0.132872208085644	2.1845586845604	0.0289212200261552	0.73740800371286	279.245915135172	315.071009411311	286.127045762765	273.275123180858	344.548170459458	344.280777659992	362.748469926887	359.320710921587
697	ENSMUSG00000022091	91.9060046718938	1.05970554174735	0.485622531863619	2.18215892429998	0.0290978056424078	0.739885652856235	96.9766148795787	62.6561666442949	30.905708775769	48.2250217377984	32.2688618859312	150.704038522864	174.183186000135	139.328438928779
698	ENSMUSG00000060591	957.397821481105	0.603914331460944	0.276827491536518	2.1815547585572	0.0291424089329451	0.739885652856235	901.999357675117	502.144421249278	856.387220593083	779.637851427741	600.617203489751	1382.31980162352	1060.2802193678	1575.79649642256
699	ENSMUSG00000107761	271.517608016972	0.422937383876524	0.193870987901744	2.18154035554238	0.0291434729711771	0.739885652856235	211.479124014503	293.588895133267	229.300419949254	192.900086951194	275.846722573282	329.989877455238	276.455882367187	362.579855691851
700	ENSMUSG00000022500	469.759922840016	0.416299662170985	0.191034628404611	2.17918429578779	0.0293179800814241	0.741142571977068	376.222530014751	325.812066550333	451.62213146527	457.133018556214	589.166962175388	433.923697126179	464.222160853572	659.976815978425
701	ENSMUSG00000028453	586.130941254905	0.309537843783847	0.142013237345903	2.17964078256946	0.0292840992667369	0.741142571977068	487.219860298606	507.514949818789	461.591714941324	637.976850072958	662.032134175878	611.910363312665	658.380482862897	662.421174556123
702	ENSMUSG00000040511	534.475958694404	0.37068213766761	0.170101634372525	2.1791803414176	0.0293182737252283	0.741142571977068	473.19914489433	467.235985547456	461.591714941324	464.165834226309	673.482375490241	462.505497535688	736.683016018921	536.944100900965
703	ENSMUSG00000008206	1559.22191100266	0.244524394454659	0.112323279009214	2.17696987313378	0.0294828153355213	0.744241879010186	1420.76582763335	1492.11185422914	1492.44664636536	1304.0849628263	1487.49043983857	1783.76418010253	1808.94831699223	1684.16306003383
704	ENSMUSG00000031792	1443.98021913694	0.301142020475206	0.138382540878087	2.17615617233468	0.0295435848456019	0.744716557769958	1202.2763459167	1117.9650305532	1384.77514482397	1470.86316300285	1646.75288721107	1494.04865776978	1420.63167297358	1814.52885084439
705	ENSMUSG00000024347	36.8861655055973	1.17401344395543	0.539849491944494	2.17470510109536	0.0296522223938219	0.745722201313746	29.2098237589092	27.7477309424734	17.9452502568981	16.0750072459328	64.5377237718623	15.5900729506412	34.3572339358065	89.6264811822552
706	ENSMUSG00000028214	543.880216137919	0.796074643561461	0.366324115403799	2.17314288109028	0.0297695651785706	0.745722201313746	370.380565262969	339.238387974111	280.145295677132	600.803395816738	923.305822349062	342.981604914105	377.929573293871	1116.25708381536
707	ENSMUSG00000049658	1131.60167453994	-0.438130281932364	0.20154737509832	-2.17383273644042	0.0297176990456699	0.745722201313746	1504.890120059	1279.97597573345	1095.65722401839	1328.1974736952	857.727167548622	1030.2439874882	1287.99676987256	668.124677904084
708	ENSMUSG00000069892	1506.6625066511	-0.573075319829532	0.263720502378403	-2.17304045252897	0.0297772728070157	0.745722201313746	2203.58910437211	1744.52669699615	1587.15768938788	1673.81012948275	1309.49123395166	987.37128687394	1880.85880662531	666.495105518952
709	ENSMUSG00000086728	69.1982897103807	-0.589772518593939	0.271431373508605	-2.17282369009286	0.0297935895825226	0.745722201313746	92.3030430781532	76.9775761629909	98.6988764129398	64.3000289837312	52.0465514289212	63.6594645484514	57.5283917064667	48.0723853613914
710	ENSMUSG00000028530	18335.8280125642	-0.234281159252761	0.107941028317663	-2.17045513558837	0.0299723838463314	0.747679932306396	20944.6120280883	20130.531254717	18521.4921818141	19687.8651244562	15993.9052541075	18204.0085153653	18397.1002644638	14807.1094775011
711	ENSMUSG00000037108	63.1135915907756	0.797368418483278	0.367431563828389	2.17011410281479	0.0299982030768711	0.747679932306396	35.0517885106911	68.9217833087244	56.8266258135108	23.1078229160284	67.6605168575976	89.6429194661866	86.2925875597	77.4046882937659
712	ENSMUSG00000044468	5275.12205643567	-0.365500782713533	0.168356856228776	-2.17098840463535	0.0299320488993026	0.747679932306396	6434.33997761253	5920.11265979095	5659.73253935615	5745.8104024681	5412.84134860781	3981.96446614293	5630.59133827043	3415.58371923649
713	ENSMUSG00000030284	220.196598837037	0.335646267718503	0.15473275198289	2.16919988442795	0.0300675119210488	0.748210972921725	185.774479106663	216.611318970277	193.409919435458	182.853207422486	231.08668834441	244.244476226711	248.490691954321	259.102009235974
714	ENSMUSG00000059674	300.506568276897	0.407980291632779	0.188120185527626	2.16872150369459	0.0301038338028915	0.748210972921725	250.036091376263	315.071009411311	208.36429464954	260.214179793537	376.81703234539	272.82627663622	348.366372000271	372.357290002642
715	ENSMUSG00000019558	75.5962817396825	0.602825247338042	0.278154466038692	2.16723195540634	0.0302171719304701	0.749977528780592	51.4092898156803	54.6003737900284	49.8479173802726	84.3937880411472	93.6837925720582	81.8478829908661	84.6945766789649	104.292632648442
716	ENSMUSG00000036061	526.938975684906	0.288708299723489	0.133262120425473	2.16646935229392	0.030275339361139	0.750371749026219	447.49449998649	517.360918862892	523.403132492862	408.907996818415	554.8162382323	580.730217411383	591.264025872019	591.534775802884
717	ENSMUSG00000002778	2074.01570458608	0.408822084242505	0.189335815806526	2.15924326045244	0.030831299483803	0.752633685561008	1954.72140594621	1720.35931843335	1729.72273309546	1724.04452712629	1623.85240458234	2665.90247455964	2081.40917215758	3092.1136007878
718	ENSMUSG00000023348	361.263395990545	0.45416089381079	0.210191925855476	2.16069619212236	0.0307188152580714	0.752633685561008	342.339134454416	324.021890360496	247.245670206152	307.434513578465	468.418962860291	274.125449382107	448.24205204622	478.279495036216
719	ENSMUSG00000028016	573.230494865154	0.241719483323038	0.111851584738075	2.16107338925127	0.0306896707914942	0.752633685561008	510.587719305734	505.724773628952	564.278424744686	521.433047539945	617.272099947006	596.320290362024	620.028221725252	650.199381667633
720	ENSMUSG00000033862	598.962816353016	0.31908751008456	0.147506191615084	2.16321434775576	0.0305246972342074	0.752633685561008	563.16540207177	550.479178374876	521.409215797652	497.320536671046	522.547376346369	717.143355729493	687.14467871613	732.492787116795
721	ENSMUSG00000035545	6578.62998920143	0.345554404160148	0.160036705584085	2.15921967962899	0.0308331279952019	0.752633685561008	5142.09737451838	7547.38281635278	4719.60081756421	5767.91353743126	7266.73951050598	7331.231805039	6574.21676334456	8279.85728885525
722	ENSMUSG00000042622	106.311757500008	-1.15797159570778	0.536207179816799	-2.15956003443187	0.0308067451235353	0.752633685561008	193.953229759157	162.906033275167	25.9209170377418	204.956342385643	86.3972753720092	33.7784913930558	41.5482828991148	101.033487878179
723	ENSMUSG00000050822	130.946788630589	0.748025352341122	0.346006946887971	2.1618795780517	0.0306274595066976	0.752633685561008	92.3030430781532	108.305659485138	97.7019180653343	92.4312916641136	95.765654629215	205.269293850109	95.8806528441112	259.91679542854
724	ENSMUSG00000083245	14.540286441178	2.17562770034833	1.0070830368162	2.16032603153199	0.0307474391421114	0.752633685561008	0	9.84596904410348	3.98783339042181	7.0328156700956	12.4911723429411	32.4793186471691	1.59801088073519	48.8871715539574
725	ENSMUSG00000091337	983.055963237284	-0.317885133275456	0.147106910908549	-2.16091230053138	0.030702114546386	0.752633685561008	1163.71937855494	937.157235379668	1284.08235171582	979.57075404903	1000.33471846387	795.093720482699	868.518913679574	835.970633572671
726	ENSMUSG00000100747	31.1646435344455	0.90517528907963	0.41892571243917	2.16070597292609	0.0307180592356724	0.752633685561008	18.6942872057019	25.062466657718	14.9543752140818	28.1312626803824	46.8418962860291	29.8809731553955	31.1612121743361	54.5906749019191
727	ENSMUSG00000104591	2.22541832420588	-4.64501428907517	2.14944757708347	-2.16102701856906	0.0306932523823197	0.752633685561008	0	1.790176189837	7.97566678084362	8.0375036229664	0	0	0	0
728	ENSMUSG00000040028	2135.86118083518	0.270270263659772	0.125240603202201	2.15800831958163	0.0309271849673089	0.753892615975088	2007.29908871224	2075.709292116	1868.29994341262	1794.37268382725	1916.35402361288	2503.50588132379	2514.47012083682	2406.87841283984
729	ENSMUSG00000004730	27.3600629924868	-1.42090706665962	0.659037322327483	-2.15603429202081	0.0310809875678328	0.754477213370203	33.8833955603347	32.2231714170659	47.8540006850617	44.2062699263152	6.24558617147055	41.5735278683764	7.19104896330834	5.7035033479617
730	ENSMUSG00000015879	22.1682678074437	5.66788191871134	2.63373041926678	2.15203571225382	0.0313945417565131	0.754477213370203	3.50517885106911	0	0	0	66.6195858290192	1.29917274588676	0	105.922205033574
731	ENSMUSG00000018547	4347.65032430791	-0.303688262501496	0.141301891470908	-2.14921583384481	0.0316172947012623	0.754477213370203	5041.61558078774	4960.57822203832	4590.99319072311	4621.56458320568	4567.60535340213	3479.18461348475	4372.95677513184	3146.70427568972
732	ENSMUSG00000020143	29221.0576166195	-0.24955007446184	0.11582992223752	-2.15445257703026	0.0312046971662508	0.754477213370203	30608.3901204858	34727.6279066479	30756.1650236282	30872.0514158139	25477.8278554855	31582.8894525072	25330.0704705334	24413.4386878538
733	ENSMUSG00000024174	492.665170653786	0.489953689279947	0.227936434201628	2.1495189700412	0.0315932839729258	0.754477213370203	352.854671007624	486.927923635663	390.807672261337	407.903308865545	474.664549031762	661.278927656362	778.231298918036	388.653013853961
734	ENSMUSG00000024827	4.62138591766242	4.14315724190326	1.92287318157099	2.15467004356381	0.0311876635911095	0.754477213370203	0	0.895088094918498	0.996958347605452	0	11.4502413143627	0	0	23.6287995844127
735	ENSMUSG00000025403	2556.97195604156	0.241401693599723	0.111913920265913	2.15703009086037	0.031003319941526	0.754477213370203	2223.45178452817	2268.15323252347	2156.42090587059	2726.72310409135	2830.29146670474	2632.12398316658	2895.59571589216	2723.01545555543
736	ENSMUSG00000026618	2209.21433858276	-0.243796238392936	0.113472680760735	-2.14850161958364	0.0316739278688607	0.754477213370203	2403.38429888305	2558.16177527707	2313.94032479225	2305.75885183849	2355.62691767297	1886.39882702758	1909.62300247855	1940.82071069211
737	ENSMUSG00000028960	1948.58246808623	-0.261595443825232	0.121647920291944	-2.15043087623222	0.0315211482192207	0.754477213370203	2306.40768400347	2230.5595325369	1832.40944289882	2129.9384600861	1774.78740372621	1781.16583461075	1955.96531801987	1577.42606880769
738	ENSMUSG00000036391	776.961361053298	-0.360880095725304	0.167802185119482	-2.15062810694833	0.0315055650054067	0.754477213370203	981.450078299351	901.353711582928	731.767427142402	880.10664671482	642.254444632888	713.245837491833	828.568641661194	536.944100900965
739	ENSMUSG00000040328	47.0923290709724	-0.858961777761167	0.399297505688263	-2.15118242795078	0.0314618034411055	0.754477213370203	75.945541773164	42.9642285560879	72.777959375198	51.2390855964108	32.2688618859312	35.0776641389426	17.578119688087	48.8871715539574
740	ENSMUSG00000052298	7835.01110888527	-0.182798502869488	0.0850421553367102	-2.14950458564612	0.0315944229745947	0.754477213370203	8736.07408981458	8411.14282794913	8359.49574467172	7816.47227333482	7561.32299159367	7275.36737696587	7595.34571613434	6924.86785061806
741	ENSMUSG00000054517	743.796383808827	0.301900705910947	0.140285622165989	2.15204310498571	0.0313939595504424	0.754477213370203	632.100586142796	749.188735446783	698.867801671422	584.728388570805	789.025719662446	804.187929703906	950.816474037436	741.45543523502
742	ENSMUSG00000059895	2705.94502678518	0.313714949260516	0.14600188580141	2.14870477554809	0.0316578098990788	0.754477213370203	2519.05520096833	2287.84517061168	2419.61790963843	2426.32140618298	2666.86529521792	2880.26597763095	2589.57663223137	3858.0126217998
743	ENSMUSG00000079109	673.099473412413	-0.326268267860997	0.151777208502552	-2.1496525801205	0.0315827059890324	0.754477213370203	826.053815901953	772.461025914664	632.071592381857	765.572220087549	629.763272289947	569.037662698402	688.742689596865	501.093508428063
744	ENSMUSG00000087497	970.848945250317	-0.282089528961651	0.130920986231524	-2.15465478134114	0.0311888587800242	0.754477213370203	1159.04580675352	857.494394931922	1110.61159923247	1135.297386744	857.727167548622	905.523403883074	871.714935441044	869.376867467876
745	ENSMUSG00000094766	168.092941418777	0.636282524023977	0.29556099308979	2.15279600116474	0.0313347145670016	0.754477213370203	114.502509134924	219.296583255032	96.7049597177289	95.445355522726	165.508033543969	210.465984833656	227.716550504764	215.103554837413
746	ENSMUSG00000021306	22.8041125505826	1.67934446656629	0.782710440846071	2.14555010247596	0.0319088900393546	0.759055177799447	11.6839295035637	10.741057139022	15.9513335616872	5.023439764354	6.24558617147055	50.6677370895838	8.78905984404352	73.3307573309361
747	ENSMUSG00000021327	1186.30991087036	0.306741686916933	0.143043259188328	2.14439805592713	0.032001005904984	0.75925865112018	979.113292398638	1191.36225433652	1076.71501541389	994.641073342092	1204.35720006524	1383.6189743694	1547.67353799203	1112.9979390451
748	ENSMUSG00000040479	17996.8254258765	0.170627848936574	0.0795700422418813	2.14437298421798	0.0320030131318548	0.75925865112018	16857.5734877417	17805.0923841188	16487.697152699	16585.3887259912	18315.1814478374	18889.9717251935	18907.6647408587	20126.0337425717
749	ENSMUSG00000001774	1691.09443179963	0.499645446009709	0.233476572004136	2.14002390784142	0.0323528346789753	0.759894098837793	1694.16977801674	1301.4580900115	1487.46185462733	1122.23644335668	1130.45109703617	2263.15892333474	2577.59155062585	1952.22771738803
750	ENSMUSG00000022322	87.5766229788404	0.785147003805495	0.366714121805663	2.14103291124844	0.0322713841149156	0.759894098837793	67.7667911206695	76.9775761629909	76.7657927656198	36.1687663033488	139.484757829509	58.4627735649043	95.8806528441112	149.10587323957
751	ENSMUSG00000044708	8.63530898249866	-2.21074840269214	1.03147215174884	-2.14329431865305	0.0320894727469408	0.759894098837793	21.0310731064147	8.95088094918498	23.9270003425309	3.0140638586124	7.28651720004897	0	0.799005440367593	4.07393096282978
752	ENSMUSG00000073434	519.554029215049	0.49061886402807	0.229058421542113	2.14189402304018	0.0322020109442455	0.759894098837793	349.349492156555	436.802990320227	330.99017140501	610.850275345446	644.336306690045	574.234353681949	747.070086743699	462.798557377463
753	ENSMUSG00000086320	21.5615140335007	-4.47259858679278	2.08944915000633	-2.14056350056628	0.0323092548344278	0.759894098837793	0	11.6361452339405	148.546793793212	5.023439764354	0	0	2.39701632110278	4.88871715539574
754	ENSMUSG00000092495	2.58815149418186	-4.07783770544208	1.90540243084657	-2.14014511550208	0.0323430410402088	0.759894098837793	8.17875065249459	2.6852642847555	0	9.0421915758372	0	0	0.799005440367593	0
755	ENSMUSG00000102544	5.44233490371499	-2.06109164223413	0.962445036283495	-2.14151620563506	0.0322324330435151	0.759894098837793	11.6839295035637	8.95088094918498	6.97870843323817	7.0328156700956	2.08186205715685	5.19669098354705	0.799005440367593	0.814786192565957
756	ENSMUSG00000103133	5.01358705437192	2.56065417066151	1.19668909260732	2.13978232648749	0.032372362150421	0.759894098837793	0	2.6852642847555	0.996958347605452	2.0093759057416	1.04093102857842	11.6925547129809	15.9801088073519	5.7035033479617
757	ENSMUSG00000026203	410.915917500905	0.382384106781484	0.178792720343234	2.13870064758459	0.0324599201481152	0.760942857263478	320.139668397645	356.245061777562	411.743797561052	338.579840117459	415.331480402791	497.58316167463	572.087895303197	375.616434772906
758	ENSMUSG00000007591	55.2634195532705	0.81378224828051	0.381990625772393	2.1303723007208	0.0331408887539837	0.764164213649468	33.8833955603347	60.8659904544579	21.93308364732	43.2015819734444	47.8828273146075	85.7454012285263	67.1164569908778	81.4786192565956
759	ENSMUSG00000008318	1097.73205240214	0.222769667562796	0.10451990898788	2.13136109397711	0.0330594054926076	0.764164213649468	984.95525715042	980.121463935756	1043.81538994291	1043.87078303276	1103.38689029313	1210.82899916646	1286.39875899182	1128.47887670385
760	ENSMUSG00000015854	47.2557280771218	-1.18285444480213	0.554181648094224	-2.13441648396307	0.0328087034247938	0.764164213649468	57.2512545674621	53.7052856951099	64.8022925943544	85.398475994018	13.5321033715195	70.1553282778852	10.3870707247787	22.8140133918468
761	ENSMUSG00000022008	1219.59214709376	-0.233053525409742	0.109405788678017	-2.13017545255876	0.0331571308751319	0.764164213649468	1396.22957567586	1348.00267094726	1299.0367269299	1228.73336636099	1182.49764846509	1086.10841556133	1200.90517687249	1015.22359593718
762	ENSMUSG00000025323	1183.95387588417	-0.320503244917532	0.150452539065561	-2.13026145592578	0.0331500338211637	0.764164213649468	1461.65958089582	1306.82861858101	1289.06714345385	1202.61147958635	1024.27613212117	1067.91999711892	1278.40870458815	840.859350728067
763	ENSMUSG00000025384	606.117109050458	0.24574172449961	0.115096176726186	2.1350989362942	0.0327529295170962	0.764164213649468	549.144686667494	532.577416476507	550.32100787821	586.737764476547	594.37161731828	682.065691590551	683.149651514292	670.569036481782
764	ENSMUSG00000034254	2531.1231797401	0.382364141253687	0.179379522882739	2.13159303307791	0.0330403169887841	0.764164213649468	2381.18483282628	2379.14415629337	1850.35469315572	2180.17285772964	2023.56991955646	3198.56330037321	2700.63838844246	3535.35728954369
765	ENSMUSG00000034584	3.2134078141966	2.94275297832334	1.37922184973283	2.13363280091116	0.0328728507772537	0.764164213649468	0	0.895088094918498	1.9939166952109	0	4.1637241143137	6.49586372943381	3.19602176147037	8.96264811822552
766	ENSMUSG00000044948	30.1259779463281	1.00315144884385	0.470295951981596	2.13302165289126	0.0329229499934091	0.764164213649468	24.5362519574838	15.2164976136145	21.93308364732	19.0890711045452	49.9646893717644	16.8892456965279	57.5283917064667	35.8505924729021
767	ENSMUSG00000048174	311.610341001389	0.362794492521665	0.170285789267281	2.13050363205718	0.0331300562731981	0.764164213649468	254.709663177689	319.546449885904	220.327794820805	295.378258144015	310.19744651637	371.563405323614	367.542502569093	353.617207573625
768	ENSMUSG00000072387	3.87166729966984	-2.61250161656602	1.22435806402401	-2.13377254034633	0.032861404728104	0.764164213649468	9.34714360285096	3.58035237967399	5.98175008563271	8.0375036229664	0	0	2.39701632110278	1.62957238513191
769	ENSMUSG00000083650	2.5428863881552	-3.25597734021666	1.5272097343666	-2.13197785932595	0.033008666740174	0.764164213649468	7.01035770213822	4.47544047459249	1.9939166952109	5.023439764354	1.04093102857842	0	0.799005440367593	0
770	ENSMUSG00000117942	5.92424930910229	2.13650112056978	1.00053826377111	2.13535173809058	0.0327322897263001	0.764164213649468	0	3.58035237967399	0.996958347605452	4.0187518114832	5.20465514289212	14.2909002047544	12.7840870458815	6.51828954052765
771	ENSMUSG00000043329	9.12373199539828	3.0309444143257	1.42447857757654	2.12775710497678	0.0333572275389076	0.766784144955251	0	0.895088094918498	1.9939166952109	5.023439764354	0	25.9834549177353	0.799005440367593	38.2949510506
772	ENSMUSG00000043383	2.36897070166009	4.67544538211949	2.19732067387784	2.12779383441938	0.0333541807960423	0.766784144955251	0	0	0	0	6.24558617147055	1.29917274588676	0	11.4070066959234
773	ENSMUSG00000030256	2.90824410146817	4.17420341817791	1.96330210594848	2.1261136559324	0.0334937971390592	0.768927456700834	0	0	0.996958347605452	0	0	11.6925547129809	0.799005440367593	9.77743431079148
774	ENSMUSG00000035960	849.066014795391	-0.260265609599915	0.122513523769735	-2.12438269336767	0.0336381559745472	0.770495879675698	944.061503887947	848.543513982736	959.073930396445	950.434803415777	886.873236348817	718.44252847538	714.310863688628	770.787738167395
775	ENSMUSG00000069306	6.42775773098233	-2.33382279051202	1.0986555028052	-2.12425349397791	0.0336489522567714	0.770495879675698	15.1891083546328	18.7968499932885	6.97870843323817	2.0093759057416	5.20465514289212	0	0.799005440367593	2.44435857769787
776	ENSMUSG00000110058	3.23993447137919	2.99403070073452	1.41023828398427	2.12306723958425	0.033748217771812	0.771773031673421	0	1.790176189837	0.996958347605452	0	6.24558617147055	3.89751823766029	2.39701632110278	10.5922205033574
777	ENSMUSG00000021671	580.086977440885	0.331065511795287	0.156098751127396	2.12087226453912	0.0339325532765718	0.773993689519336	537.46075716393	540.633209330773	476.546090155406	502.3439764354	710.955892519064	501.48067991229	743.075059541861	628.200154468352
778	ENSMUSG00000030336	2011.74065117947	0.537367179231591	0.253308935296283	2.12139054077607	0.0338889506300333	0.773993689519336	1612.38227149179	1783.91057317257	2192.31140638439	977.561378143288	2895.87012150518	1481.05693031091	2652.69806202041	2498.13446640722
779	ENSMUSG00000071359	896.929018835274	0.237659047894976	0.112098162416326	2.12009762490418	0.0339978132228789	0.774486769516315	809.696314596964	883.451949684558	773.639677741831	825.853497259797	889.996029434553	996.465496095147	943.625425074127	1052.70376079522
780	ENSMUSG00000001802	3.85739291969528	3.28399485481538	1.55027840245977	2.11832587592318	0.0341474786541876	0.774911964446565	0	1.790176189837	0.996958347605452	0	13.5321033715195	0	6.39204352294074	8.14786192565957
781	ENSMUSG00000075600	588.40883459528	0.355554939666366	0.167815944707757	2.11871965018311	0.0341141666731945	0.774911964446565	538.629150114287	522.731447432403	433.676881208372	571.667445183485	729.692651033475	501.48067991229	669.566559028043	739.825862849888
782	ENSMUSG00000114190	14.5074257017161	1.21269122647947	0.572209351887658	2.1193138883154	0.0340639487097779	0.774911964446565	8.17875065249459	10.741057139022	9.96958347605452	6.0281277172248	10.4093102857842	24.6842821718485	19.9751360091898	26.0731581621106
783	ENSMUSG00000091971	166.344235033201	-0.821543123726558	0.387945445751768	-2.11767693814412	0.0342024372758413	0.77516788237175	255.878056128045	155.745328515819	104.680626498572	333.556400353106	78.0698271433818	152.003211268751	171.786169679032	79.0342606788978
784	ENSMUSG00000004642	1900.25076518392	0.210402486694182	0.0995542819487608	2.11344487224038	0.0345627087403686	0.779385150209864	1701.18013571887	1610.26348275838	1916.15394409768	1820.49457060189	1948.62288549881	2065.68466595995	2079.01215583648	2060.5942809993
785	ENSMUSG00000009079	12809.6082594165	-0.244649579516564	0.115891360128702	-2.11102518121169	0.0347701475130374	0.779385150209864	13596.5887632971	14303.5077567976	13392.141483384	14279.6298741527	14075.4693684375	10845.4940826627	11041.4561804398	10942.5785661608
786	ENSMUSG00000015714	4956.0992418436	0.208745733305404	0.0989237966319933	2.11016702161119	0.0348439720310246	0.779385150209864	4605.80501030481	4843.32168160399	4305.86310330795	4637.63959045161	4769.54597294634	5514.98830628931	5253.46077041692	5718.16949942788
787	ENSMUSG00000016496	1582.48362117762	0.264879734606955	0.125439161900869	2.1116191354681	0.0347191299280481	0.779385150209864	1482.69065400223	1525.23011374112	1324.95764396765	1419.62407740644	1855.98002395533	1425.19250223778	1877.66278486384	1748.53116924654
788	ENSMUSG00000023460	500.638009977075	0.299066967693521	0.141433530314045	2.1145407813088	0.0344691054550514	0.779385150209864	433.473784582213	482.452483161071	472.558256764984	407.903308865545	587.085100118231	485.890606961649	622.425238046355	513.315301316553
789	ENSMUSG00000024096	2476.51270836156	-0.261818170613124	0.124177409983354	-2.10842028874834	0.0349946510105667	0.779385150209864	2946.68702079876	2686.15937285041	2356.80953373929	2813.12626803824	2204.6919185291	2307.33079669489	2532.84724596527	1964.44951027652
790	ENSMUSG00000026247	6.08645479098251	2.40275499458133	1.13860707494744	2.11025826858861	0.0348361160134152	0.779385150209864	0	3.58035237967399	0.996958347605452	3.0140638586124	5.20465514289212	14.2909002047544	19.9751360091898	1.62957238513191
791	ENSMUSG00000026883	21.8154701485092	1.08879114343527	0.515958089158143	2.11023175392362	0.0348383986692834	0.779385150209864	9.34714360285096	24.1673785627995	11.9635001712654	10.046879528708	30.1869998287743	27.282627663622	19.9751360091898	41.5540958208638
792	ENSMUSG00000037432	4.15994944167128	-3.57593632417328	1.69129248739305	-2.11432165094354	0.0344878043756145	0.779385150209864	0	9.84596904410348	7.97566678084362	13.0609433873204	0	0	2.39701632110278	0
793	ENSMUSG00000039055	109.871661695559	0.623547271789239	0.295755614367702	2.10831930654072	0.0350033790554075	0.779385150209864	68.9351840710258	115.466364244486	70.7840426799871	90.421915758372	138.44382680093	122.122238113356	90.287614761538	182.512107134774
794	ENSMUSG00000055067	586.63547196336	-0.309955287918385	0.146956857535713	-2.10915838237123	0.0349309128677596	0.779385150209864	681.173090057764	611.345168829334	577.238883263557	728.39876583133	607.9037206898	476.796397740442	541.725688569228	468.502060725425
795	ENSMUSG00000071103	19.7472367069892	1.55669670640922	0.738026147406371	2.10927039899586	0.0349212483301408	0.779385150209864	1.16839295035637	11.6361452339405	6.97870843323817	20.093759057416	28.1051377716175	29.8809731553955	50.3373427431584	9.77743431079148
796	ENSMUSG00000110864	11.1047182387089	-1.89525712630486	0.897173900998897	-2.11247465423895	0.0346457576820392	0.779385150209864	21.0310731064147	17.0066738034515	4.98479173802726	27.1265747275116	11.4502413143627	0	4.79403264220556	2.44435857769787
797	ENSMUSG00000111080	134.801111311296	0.607073193752328	0.28742026943027	2.11214468261296	0.0346740414837858	0.779385150209864	123.849652737775	122.627069003834	99.6958347605452	81.3797241825348	92.6428615434798	192.277566391241	201.349370972633	164.586810898323
798	ENSMUSG00000023947	1873.02714685155	0.234244052879488	0.111186508854994	2.10676686669766	0.0351377928587995	0.779444090090321	1754.92621143527	1709.61826129433	1807.48548420868	1615.53822821625	2140.15419475724	1734.39561575883	2110.17336801081	2111.92581113096
799	ENSMUSG00000052102	1573.85119538749	0.303709255355218	0.144142604999726	2.10700545724003	0.0351171065333297	0.779444090090321	1403.239933378	1581.62066372099	1351.87551935299	1298.05683510907	1438.56668149538	1879.90296329815	1591.61883721225	2045.92812953312
800	ENSMUSG00000103261	11.3391646372899	-1.78531379455268	0.847349304699283	-2.10693958754857	0.0351228165415398	0.779444090090321	25.7046449078401	2.6852642847555	7.97566678084362	34.1593903976072	4.1637241143137	3.89751823766029	4.79403264220556	7.33307573309361
801	ENSMUSG00000029771	514.500159320758	0.351026513780279	0.166874224683459	2.10353944383044	0.0354186411001276	0.783714719405067	436.978963433282	467.235985547456	506.45484058357	397.856429336837	484.032928288967	627.500436263306	503.373427431584	692.568263681063
802	ENSMUSG00000032340	3.58035026569893	3.02698895392032	1.438898957032	2.103684167069	0.0354060064815158	0.783714719405067	2.33678590071274	0.895088094918498	0	0	1.04093102857842	9.09420922120734	10.3870707247787	4.88871715539574
803	ENSMUSG00000000184	8399.9552444962	0.299641218900057	0.142610864018214	2.10111074610547	0.0356312457978951	0.784281050729224	6749.80607420875	7203.66898790408	8600.75966479224	7568.31434897573	8847.91374291661	9626.87004702091	11059.8333055682	7542.47578458306
804	ENSMUSG00000007476	425.910379824592	0.529113925732623	0.252012664648827	2.09955291917543	0.0357681880369615	0.784281050729224	356.359849858693	371.461559391177	305.069254367268	361.687663033488	323.72954988789	596.320290362024	369.939518890196	722.715352806003
805	ENSMUSG00000022099	29.9110177621641	-1.92231567815751	0.91508773786649	-2.10069001977816	0.0356681859846886	0.784281050729224	50.2408968653239	33.1182595119844	59.8175008563271	45.210957879186	1.04093102857842	44.1718733601499	0.799005440367593	4.88871715539574
806	ENSMUSG00000026347	206.79657515607	0.629997008264292	0.299990563203483	2.10005608688753	0.0357239076101807	0.784281050729224	121.512866837062	126.207421383508	154.528543878845	247.153236406217	267.519274344655	227.355230530183	162.997109834989	347.098918033097
807	ENSMUSG00000052727	3.53514097776966	-3.29322053106631	1.56878533697096	-2.09921679751605	0.0357977939305011	0.784281050729224	14.0207154042764	9.84596904410348	0.996958347605452	1.0046879528708	0	0	1.59801088073519	0.814786192565957
808	ENSMUSG00000062232	1623.04146747409	-0.357769420628183	0.170384978509397	-2.09977090561685	0.0357489987635494	0.784281050729224	1924.34318923694	1800.91724697602	1456.55614585157	2111.85407693442	1723.78178332587	1222.52155387944	1559.65861959754	1184.6991239909
809	ENSMUSG00000068036	58.4513131889719	0.589837867814502	0.280848364383321	2.1002004733396	0.0357112097606139	0.784281050729224	42.0621462128293	47.4396690306804	42.8692089470345	54.2531494550232	62.4558617147055	71.454501023772	61.5234189083047	85.5525502194254
810	ENSMUSG00000104996	19.4664875855234	1.14616163543889	0.545721844645198	2.10026709886255	0.0357053517772909	0.784281050729224	8.17875065249459	6.26561666442949	19.939166952109	14.0656313401912	19.7776895429901	31.1801459012823	35.9552448165417	20.3696548141489
811	ENSMUSG00000019734	108.583527739031	0.520589631601597	0.248464523068839	2.09522721864547	0.0361507987760569	0.78522897806598	82.9558994753023	87.7186333020128	103.683668150967	82.3844121354056	96.8065856577935	142.909002047544	161.399098954254	110.81092218897
812	ENSMUSG00000026830	660.034634097301	0.327996388644309	0.156420826749787	2.09688438208408	0.0360038113972935	0.78522897806598	553.818258468919	565.695675988491	533.372715968917	688.211247716498	639.131651547153	785.999511261492	651.189433899588	862.858577927348
813	ENSMUSG00000029763	1310.92409432645	-0.263326528198018	0.125678899730919	-2.09523260278221	0.0361503203858528	0.78522897806598	1466.33315269724	1522.54484945637	1376.79947804313	1355.32404842271	1378.19268183783	1093.90345203665	1244.85047609271	1049.44461602495
814	ENSMUSG00000038060	3.55440246208933	2.66093102056965	1.26916952853683	2.09659226820338	0.0360296843101559	0.78522897806598	0	1.790176189837	0	2.0093759057416	6.24558617147055	3.89751823766029	8.78905984404352	5.7035033479617
815	ENSMUSG00000040488	93.2673266212737	0.660974135994505	0.315441250264967	2.09539537216295	0.0361358605819555	0.78522897806598	72.4403629220949	59.0758142646209	61.811417551538	96.4500434755968	136.361964743774	70.1553282778852	97.4786637248463	152.365018009834
816	ENSMUSG00000098183	17.7534293543295	1.57870142530158	0.752780268603358	2.0971610058677	0.0359793250680975	0.78522897806598	5.84196475178185	21.482114278044	3.98783339042181	4.0187518114832	10.4093102857842	37.6760096307161	43.9452992202176	14.6661514661872
817	ENSMUSG00000110251	7.70346025050859	-1.89422124456732	0.903584919873606	-2.09634003722892	0.036052037493103	0.78522897806598	14.0207154042764	8.95088094918498	9.96958347605452	16.0750072459328	0	1.29917274588676	4.79403264220556	6.51828954052765
818	ENSMUSG00000021483	79.7497131766381	-0.747119588290567	0.357134925188866	-2.09198130901217	0.036440187726943	0.790133402912134	119.17608093635	114.571276149568	59.8175008563271	106.496923004305	79.1107581719603	45.4710461060367	77.5035277156565	35.8505924729021
819	ENSMUSG00000072772	202.079322716181	0.40792404167527	0.195020629994772	2.09169687169098	0.0364656405378698	0.790133402912134	181.100907305237	154.8502404209	191.416002740247	167.782888129424	172.794550744018	255.937030939692	257.279751798365	235.473209651561
820	ENSMUSG00000027488	2.61017076464047	-3.34878408728775	1.6013847957785	-2.09118014365796	0.0365119185920524	0.790171350408002	11.6839295035637	3.58035237967399	1.9939166952109	2.0093759057416	0	0	0.799005440367593	0.814786192565957
821	ENSMUSG00000001663	221.761795540872	0.54091518877696	0.259095164780786	2.08770854228258	0.0368241338141162	0.791710875136781	210.310731064147	175.437266604026	154.528543878845	182.853207422486	154.057792229607	298.809731553955	245.294670192851	352.802421381059
822	ENSMUSG00000004952	421.792564229962	-0.373125477140443	0.178703112924764	-2.08796294050867	0.0368011777881027	0.791710875136781	535.123971263217	504.829685534033	333.981046447827	530.475239115782	364.325860002449	367.665887085954	384.321616816812	353.617207573625
823	ENSMUSG00000006732	438.102944563015	-0.3978151093454	0.190468539841353	-2.08861321495273	0.036742554639016	0.791710875136781	558.491830270345	439.488254604983	554.308841268631	441.058011310281	424.699859659997	336.485741184672	460.227133651734	290.063884553481
824	ENSMUSG00000021950	2.8073620280556	4.11934391915383	1.97360871730802	2.08721408809572	0.0368687865603727	0.791710875136781	0	0	0	1.0046879528708	0	11.6925547129809	0.799005440367593	8.96264811822552
825	ENSMUSG00000024182	4604.56493090859	-0.22294765378314	0.106701859606724	-2.08944487570196	0.0366676952027056	0.791710875136781	5084.84611995092	4859.43326731253	4599.96581585156	5294.70551162911	4793.48738660364	3979.36612065115	4277.07612228773	3947.63910298206
826	ENSMUSG00000032688	2330.05313717155	-0.36602457136753	0.17541401159586	-2.08663246474757	0.0369213703233744	0.791710875136781	2947.85541374912	2802.52082518982	2143.46044735172	2602.14179793537	1808.09719664072	2259.26140509708	2521.66116980012	1555.42684160841
827	ENSMUSG00000039315	13.7344589127676	3.00297234756491	1.4392894611408	2.08642696875215	0.036939964195495	0.791710875136781	1.16839295035637	0	0.996958347605452	10.046879528708	38.5144480574017	1.29917274588676	0	57.8498196721829
828	ENSMUSG00000073490	7.14875019373532	-2.22471580959671	1.06623640616954	-2.08651270649162	0.0369322054275426	0.791710875136781	14.0207154042764	13.4263214237775	6.97870843323817	12.0562554344496	0	9.09420922120734	0.799005440367593	0.814786192565957
829	ENSMUSG00000090164	37.6720022001429	0.753196128210233	0.361120043109936	2.08572230365219	0.0370037849011175	0.792122034807275	25.7046449078401	30.4329952272289	35.8905005137963	20.093759057416	34.350723943088	53.2660825813573	51.9353536238935	49.7019577465233
830	ENSMUSG00000085242	9.80109969535087	-1.33182876378479	0.638729846928702	-2.08512060331737	0.0370583544992674	0.792334408366263	16.3575013049892	11.6361452339405	13.9574168664763	14.0656313401912	8.32744822862739	5.19669098354705	4.79403264220556	4.07393096282978
831	ENSMUSG00000026097	539.989430778509	0.397546458112615	0.190814089921407	2.08342297089464	0.0372126862443774	0.792381561045932	443.989321135421	443.963695079575	583.22063334919	392.832989572483	480.910135203232	696.356591795305	730.29097249598	548.351107596889
832	ENSMUSG00000051344	540.227075117478	-0.4293258187633	0.206096279463182	-2.08313231020746	0.0372391649899869	0.792381561045932	715.056485618098	523.626535527322	449.628214770059	792.698794815061	502.769686803379	410.538587700217	522.549558000406	404.94873770528
833	ENSMUSG00000059316	1255.08278061093	0.369296665407668	0.177178361582577	2.08432148321651	0.0371309344752372	0.792381561045932	1205.78152476777	904.038975867683	1076.71501541389	1195.57866391625	998.252856406709	1577.19571350653	1487.74812996446	1595.35136504414
834	ENSMUSG00000089854	2.49705369927479	-4.80995720887129	2.30861133640475	-2.08348505139108	0.0372070328835087	0.792381561045932	0	0.895088094918498	0.996958347605452	18.0843831516744	0	0	0	0
835	ENSMUSG00000031816	676.31549383705	0.315914484100304	0.151726176067658	2.0821356755174	0.0373300787081803	0.7924157616691	563.16540207177	651.624133100667	624.095925601013	570.662757230614	682.850754747446	793.794547736812	625.621259807825	898.70917040025
836	ENSMUSG00000033499	2127.78567283262	-0.267748211027699	0.128571225918435	-2.08248936816981	0.0372977930126943	0.7924157616691	2542.42305997546	2443.5904991275	1983.94711173485	2328.86667475451	1884.08516172695	1978.64009198554	2172.49579235949	1688.23699099666
837	ENSMUSG00000028969	1399.79410556631	0.297231636783344	0.142889780842532	2.080146215011	0.0375121237535228	0.79488642879591	1161.38259265423	1288.03176858772	1162.45343330796	1412.59126173634	1580.13330138205	1456.37264813906	1296.7858297166	1840.6020090065
838	ENSMUSG00000053113	5853.43511335097	-0.323623355015281	0.155596731776467	-2.07988529913472	0.0375360547352064	0.79488642879591	7003.34734443608	6027.52323118117	5161.25336555343	7837.57072034511	5990.55806946883	4626.35414810276	4738.10226137983	5442.77176634059
839	ENSMUSG00000028047	58.1777767130995	-0.672063375930997	0.323277441981505	-2.07890588285911	0.037626001907668	0.795841513532152	78.2823276738768	81.4530166375834	48.8509590326672	77.3609723710516	62.4558617147055	36.3768368848294	42.3472883394824	38.2949510506
840	ENSMUSG00000055945	7.01835504792899	-2.85831395960658	1.37549648504953	-2.07802345602044	0.037707198797757	0.796609464124995	26.8730378581965	2.6852642847555	0.996958347605452	19.0890711045452	0	0	0.799005440367593	5.7035033479617
841	ENSMUSG00000025163	6482.5310117409	0.451933058305565	0.217647133120801	2.07644847798076	0.0378524915905025	0.796833114786546	5975.16154812248	5720.50801462412	5634.80858066602	4571.33018556214	4773.70969706065	8626.50703268811	6181.1060866837	10377.11694852
842	ENSMUSG00000031132	3514.8736796825	0.349950081638074	0.168473068046123	2.07718708810044	0.037784295115716	0.796833114786546	3273.83704689855	3651.95942726747	2604.05520394544	2834.22471504853	4407.30197500105	2897.15522332748	4068.53570235178	4381.92014361971
843	ENSMUSG00000107086	3.23291299345714	2.94888224446709	1.42010889785764	2.07651839159359	0.0378460319265421	0.796833114786546	0	0.895088094918498	0.996958347605452	1.0046879528708	1.04093102857842	9.09420922120734	10.3870707247787	2.44435857769787
844	ENSMUSG00000022010	287.162220265918	-0.397510945865363	0.191505078858651	-2.07572012311362	0.0379198436912138	0.797305149460048	369.212172312613	232.72290467881	357.908046790357	346.617343740426	238.373205544459	255.937030939692	272.460855165349	224.066202955638
845	ENSMUSG00000020758	4.75393424778798	2.42925754470503	1.17087154575074	2.07474300107569	0.0380103597532357	0.798153435526163	0	0.895088094918498	1.9939166952109	3.0140638586124	9.36837925720582	6.49586372943381	1.59801088073519	14.6661514661872
846	ENSMUSG00000021870	1475.46709217959	-0.276427412098381	0.133324306420569	-2.0733459600862	0.038140094293147	0.798153435526163	1754.92621143527	1651.43753512463	1455.55918750396	1603.4819727818	1261.60840663705	1417.39746576246	1533.29144006541	1126.03451812615
847	ENSMUSG00000025791	1618.38443255405	-0.248258712391772	0.11971655357991	-2.07372084284118	0.0381052443464786	0.798153435526163	1788.8096069956	1735.57581604697	1869.29690176022	1635.63198727366	1715.45433509724	1365.43055592699	1495.73818436813	1341.13807296356
848	ENSMUSG00000070034	7194.71269093727	0.242418361266884	0.116868443508908	2.0742841607915	0.0380529279560767	0.798153435526163	6526.64302069068	6819.67619518404	7004.62935027591	6017.07614974322	8259.7877117698	6816.75939766784	7306.10574672127	8807.02395544542
849	ENSMUSG00000022245	3.56587376126394	-3.67900479456182	1.7749245350157	-2.07276688218706	0.0381939799448428	0.798339656185136	9.34714360285096	8.05579285426649	0	9.0421915758372	2.08186205715685	0	0	0
850	ENSMUSG00000017561	5842.73957115524	-0.269912186903399	0.130306972035317	-2.07135644921782	0.0383254976067561	0.799205970069911	6257.91264210872	6651.39963333936	6170.17521333014	6468.18104058221	4801.81483483227	6497.1629021797	5337.35634165552	4557.91396121396
851	ENSMUSG00000031478	145.512246755057	0.378882376410142	0.182901040698483	2.07151569484363	0.0383106292867217	0.799205970069911	120.344473886706	131.577949953019	140.571127012369	113.5297386744	156.139654286764	163.695765981732	159.801088073519	178.438176171944
852	ENSMUSG00000026721	2457.87774255915	-0.326382904436114	0.157726759612204	-2.06929315760102	0.0385185853460315	0.802289689613468	2828.67933281277	2743.4450109252	2827.37387380906	2539.85114485738	2665.82436418934	1891.59551801113	2462.53476721292	1703.71792865542
853	ENSMUSG00000021611	104.658735345018	0.58844172877509	0.284621929335528	2.06745042502119	0.038691730974645	0.803233664963557	78.2823276738768	95.7744261562793	83.744501198858	76.3562844181808	89.5200684577445	148.105693031091	171.786169679032	93.700412145085
854	ENSMUSG00000032661	1626.94685993911	0.430831937195568	0.208445008892316	2.06688535976479	0.0387449575796689	0.803233664963557	1329.63117750555	1921.75413979002	1259.15839302569	1031.81452759831	1377.15175080926	2182.61021308976	1978.33747035016	1935.11720734415
855	ENSMUSG00000056185	401.375968865382	0.445278049157933	0.215385505392719	2.06735382841126	0.038700825535427	0.803233664963557	344.675920355129	426.957021276124	270.175712201078	317.481393107173	331.016067087939	532.660825813573	427.467910596662	560.572900485378
856	ENSMUSG00000079491	2424.61825573014	0.253623748739294	0.122648242842138	2.06789549415507	0.0386498512183187	0.803233664963557	2326.27036415953	2170.58863017736	2103.5821134475	2250.50101443059	2810.51377716175	2148.83172169671	2698.24137212136	2888.41705264632
857	ENSMUSG00000039470	1081.36673008993	0.288653700482087	0.139716333915235	2.06599824367859	0.0388286454244627	0.804029336875746	963.924184044005	1049.04324724448	1025.87013968601	854.989447893051	1008.66216669249	1277.08680920669	1108.22054578985	1363.13730016285
858	ENSMUSG00000032306	300.574052313815	0.497787679862052	0.241211299489354	2.06369967292525	0.039046200394127	0.806651772053758	296.771809390518	245.254138007669	218.333878125594	237.106356877509	211.30899880142	397.546860241349	341.175323036962	457.095054029502
859	ENSMUSG00000062619	441.305113261124	-0.524391423283098	0.254056794334832	-2.0640716366435	0.039010924741945	0.806651772053758	616.911477788163	303.434864177371	559.293633006659	603.817459675351	417.413342459948	300.108904299842	277.254887807555	452.206336874106
860	ENSMUSG00000045100	156.930323796269	-0.366956868018488	0.177889915923836	-2.06283119598303	0.0391286689978157	0.807415534924694	189.279657957732	175.437266604026	189.422086045036	152.712568836362	137.402895772352	144.208174793431	137.428935743226	129.551004617987
861	ENSMUSG00000024913	330.548918106923	-0.477466167625101	0.231516031399099	-2.06234602735575	0.0391748038789435	0.807428652306308	446.326107036133	474.396690306804	277.154420634316	341.593903976072	309.156515487792	240.346957989051	343.572339358065	211.844410067149
862	ENSMUSG00000020311	1021.92030198937	-0.287654659067752	0.139543435397033	-2.06139871968401	0.0392650169075513	0.808349176382141	1216.29706132098	1067.84009723777	1273.11580989216	936.369172075585	875.422995034455	982.174595890393	833.362674303399	990.780010160203
863	ENSMUSG00000021203	84.2774038931032	-0.556101287703237	0.269901136004268	-2.0603888369497	0.039361383221583	0.808491245222713	115.670902085281	124.417245193671	70.7840426799871	90.421915758372	74.9470340576465	64.9586372943381	71.9104896330834	61.1089644424467
864	ENSMUSG00000050107	352.972216468497	0.39417898137135	0.191314515177456	2.06037153535227	0.0393630359445748	0.808491245222713	340.002348553704	293.588895133267	293.105754196003	295.378258144015	441.354756117252	279.322140365654	400.301725624164	480.723853613914
865	ENSMUSG00000001588	17296.3575957727	0.287540066661017	0.139767732509485	2.05727074123853	0.0396601901542396	0.808760888580429	15298.9372919663	15409.8366421169	13589.5392362099	18015.0596829263	15829.4381515921	20882.9027173838	21620.2882109067	17724.8588330798
866	ENSMUSG00000020076	2425.07718365283	-0.254249128380632	0.123608361601415	-2.05689263320614	0.039696554765638	0.808760888580429	2793.62754430208	2576.95862527036	2734.65674748176	2448.42454114614	2462.84281361655	2046.19707477165	2434.56957680006	1903.34054583407
867	ENSMUSG00000025409	2307.20524393407	0.278312055930969	0.135299872915018	2.05700160639305	0.039686071347515	0.808760888580429	2017.81462526545	2451.64629198177	1768.60410865207	2103.81657331145	2707.46160533248	2198.2002860404	2498.49001202946	2711.6084488595
868	ENSMUSG00000034480	294.712335845612	-0.433349004246402	0.210711900451574	-2.05659482600507	0.03972521634637	0.808760888580429	389.074852468671	386.678057004791	317.032754538534	262.223555699279	267.519274344655	231.252748767844	310.813116302994	193.104327638132
869	ENSMUSG00000035202	14036.4801670721	-1.21968626622414	0.593107589669363	-2.05643341523259	0.0397407581901349	0.808760888580429	26094.8881532592	32483.6420526872	4898.05636178559	15083.3802364493	5371.20410746467	10875.3750558181	11428.1748135777	6057.12055553532
870	ENSMUSG00000089789	3.1536392229203	-2.56241727314776	1.24568567244401	-2.05703359188546	0.039682994731232	0.808760888580429	8.17875065249459	3.58035237967399	5.98175008563271	4.0187518114832	1.04093102857842	0	0.799005440367593	1.62957238513191
871	ENSMUSG00000092558	858.81925149582	0.325346923494315	0.158050761289435	2.05849640229517	0.0395425062717271	0.808760888580429	816.706672299102	753.664175921376	807.536261560416	672.136240470565	721.365202804848	1048.43240593062	1077.85833905588	972.854713923752
872	ENSMUSG00000113188	9.92324698940672	-1.71552224863924	0.834100055516563	-2.05673436573123	0.0397117845688512	0.808760888580429	17.5258942553455	12.531233328859	14.9543752140818	16.0750072459328	9.36837925720582	0	1.59801088073519	7.33307573309361
873	ENSMUSG00000078924	5.16057337000166	-2.66003997074144	1.29457094487847	-2.0547656976738	0.0399016408843752	0.810511836135466	12.8523224539201	1.790176189837	0.996958347605452	20.093759057416	3.12279308573527	0	0.799005440367593	1.62957238513191
874	ENSMUSG00000104394	93.352741278918	0.44169819705258	0.214980666895256	2.05459497094121	0.0399181418225176	0.810511836135466	74.7771488228077	87.7186333020128	79.7566678084362	74.3469085124392	96.8065856577935	109.130510654488	112.659767091831	111.625708381536
875	ENSMUSG00000016194	2958.03588308521	0.321843856449434	0.156682373077965	2.05411655521253	0.0399644121072768	0.81052395114941	2412.7314424859	2789.98959186096	2903.14270822708	2411.25108688992	2957.2850521913	3489.57799545184	2623.93386616718	4076.37532140748
876	ENSMUSG00000106025	32.3801002363891	-0.857908658287966	0.417830458281772	-2.05324585913605	0.0400487388020029	0.811306984909067	50.2408968653239	45.6494928408434	20.9361252997145	50.23439764354	28.1051377716175	19.4875911883014	21.573146889925	22.8140133918468
877	ENSMUSG00000026027	278.413309159635	0.38884186251829	0.18961977029365	2.05063987745645	0.0403020299262723	0.811717739060264	265.225199730896	227.352376109299	222.321711516016	250.167300264829	225.882033201518	348.178295897652	345.969355679168	342.210200877702
878	ENSMUSG00000030342	544.954851275169	0.624960811483823	0.304966345246176	2.04927796534184	0.0404349420336568	0.811717739060264	380.896101816177	492.298452205174	605.15371699651	236.101668924638	419.495204517105	839.265593842849	512.162487275627	874.265584623271
879	ENSMUSG00000031373	217.128696688815	0.574802569113307	0.280318483224741	2.0505339587346	0.0403123534724144	0.811717739060264	196.29001565987	142.319007092041	155.525502226451	203.951654432772	149.894068115293	309.20311352105	220.525501541456	359.320710921587
880	ENSMUSG00000032356	36.8471194911768	-1.32618496584153	0.647047890930721	-2.04959321316067	0.0404041432684242	0.811717739060264	77.1139347235204	12.531233328859	17.9452502568981	103.482859145692	15.6139654286764	18.1884184424147	31.1612121743361	18.740082429017
881	ENSMUSG00000035355	5.0296280995225	2.05714341559709	1.00305641807818	2.05087508391453	0.0402791131505665	0.811717739060264	0	2.6852642847555	3.98783339042181	1.0046879528708	8.32744822862739	6.49586372943381	9.58806528441112	8.14786192565957
882	ENSMUSG00000040212	8088.92649648369	0.361023021882808	0.175981039465394	2.05148817724652	0.0402194298155734	0.811717739060264	6639.97713687525	7390.74239974204	7343.59518846176	6953.4453218188	7465.55733696446	10134.8465906626	6849.07463483101	11934.1733625136
883	ENSMUSG00000042599	1025.44019700118	-0.398822028744362	0.194579163493052	-2.04966462793228	0.0403971690237926	0.811717739060264	1341.31510700911	1316.67458762511	931.159096663493	1076.02079752463	794.230374805338	947.09693175145	1133.78871988161	663.235960748689
884	ENSMUSG00000073468	1266.55171278942	0.233624093729775	0.113825045087031	2.05248408688216	0.040122640001411	0.811717739060264	1163.71937855494	1218.21489718408	1130.55076618458	1144.33957831984	1214.76651035102	1429.09002047544	1302.37886779918	1529.3536834463
885	ENSMUSG00000046798	151.443485141321	0.437879082895851	0.213723803126114	2.04880821177165	0.0404808724758502	0.811721540063772	113.334116184568	146.794447566634	146.552877098001	107.501610957176	169.671757658283	174.089147948826	206.942409055207	146.661514661872
886	ENSMUSG00000022218	13.2744042168082	-1.34476021455867	0.656547940873553	-2.04822851590919	0.0405376135601717	0.811941862572017	19.8626801560583	20.5870261831255	21.93308364732	13.0609433873204	4.1637241143137	16.8892456965279	3.99502720183796	5.7035033479617
887	ENSMUSG00000031778	9.72316986633613	2.98617162449292	1.45906488603628	2.04663387699309	0.0406940460181106	0.814156190121072	7.01035770213822	0.895088094918498	0	1.0046879528708	20.8186205715685	0	0.799005440367593	47.2575991688255
888	ENSMUSG00000030695	18261.2174250412	0.237364833910281	0.116044768554096	2.04545915225494	0.0408096123646892	0.815548852504251	16905.4775987063	17229.5507390862	17005.1185351062	15909.2337337091	17073.3507307433	20904.9886540639	18314.0036986656	22748.0157102489
889	ENSMUSG00000029591	329.59709608957	0.295767614817332	0.144641852913107	2.04482733635205	0.0408718837063337	0.815874519969176	283.919486936598	316.861185601148	313.044921148112	270.261059322245	371.612377202497	332.588222947011	345.1703502388	403.319165320148
890	ENSMUSG00000020709	2.83536738545471	-2.92709752889067	1.43425218920515	-2.0408527530384	0.0412654652239305	0.819298283588899	7.01035770213822	6.26561666442949	4.98479173802726	2.0093759057416	0	0	1.59801088073519	0.814786192565957
891	ENSMUSG00000026475	965.982251146285	0.671338867795223	0.329036338879824	2.04031831280624	0.0413186320127208	0.819298283588899	1017.6702597604	640.883075961645	725.785677056769	597.789331958126	1387.56106109504	496.283988928743	930.841338028246	1931.04327638132
892	ENSMUSG00000028121	12.5502511897948	-1.50444554179191	0.736956598409224	-2.0414303163027	0.0412080736616421	0.819298283588899	23.3678590071274	12.531233328859	28.9117920805581	9.0421915758372	3.12279308573527	12.9917274588676	7.99005440367593	2.44435857769787
893	ENSMUSG00000032369	927.418023645466	0.28158560664914	0.137996768989774	2.04052318551028	0.0412982441641214	0.819298283588899	823.717030001241	746.503471162028	954.089138658418	825.853497259797	1045.09475269274	905.523403883074	942.82641963376	1175.73647587268
894	ENSMUSG00000053175	1975.26852274402	0.408765743152374	0.200145685852791	2.04234101479971	0.0411177163350034	0.819298283588899	1645.09727410177	1600.41751371428	1668.90827389153	1875.75240800978	2588.79546807454	1670.73615121038	1701.88158798297	3050.55950496694
895	ENSMUSG00000056413	2037.96558171282	0.319748042800947	0.156716154188181	2.04030046843162	0.0413204081940755	0.819298283588899	1635.75013049892	1894.00640884754	1881.26040193149	1840.5883296593	2158.89095327165	2315.12583317021	1741.83186000135	2836.27073632209
896	ENSMUSG00000030325	124.218123138052	0.653284233201434	0.32038066444658	2.03908757830285	0.0414412877099978	0.820722460900329	108.660544383142	79.6628404477464	93.7140846749125	104.487547098563	82.2335512576955	181.884184424147	119.850816055139	223.251416763072
897	ENSMUSG00000035735	48.5851739160756	0.754960600301722	0.370345749999758	2.03852913204003	0.0414970443959594	0.820722460900329	38.5569673617602	37.5936999865769	41.872250599429	27.1265747275116	72.8651720004897	33.7784913930558	82.2975603578621	54.5906749019191
898	ENSMUSG00000086544	24.4695650005261	1.11752464054766	0.548292792115662	2.03818955240236	0.0415309799328579	0.820722460900329	22.199466056771	17.0066738034515	13.9574168664763	9.0421915758372	41.637241143137	10.3933819670941	39.1512665780121	42.3688820134297
899	ENSMUSG00000001211	6804.20195272761	0.184796493580513	0.0908894499629405	2.03320070322642	0.0420322500527207	0.822386228705161	6219.35567474696	6261.1412239549	6250.92883948619	6745.47491557455	7246.96182096299	6980.45516364958	6827.50148794108	7901.79649550465
900	ENSMUSG00000025138	6749.53166235584	0.265987087316384	0.130750630092691	2.03430826396646	0.0419205244932284	0.822386228705161	6331.52139798117	5762.57715508529	5600.91199684743	6821.83119999273	6020.74506929761	7962.62975953997	7321.28685008825	8174.74987001424
901	ENSMUSG00000026196	169.633712278821	0.397636687917252	0.195552680599359	2.03339932083016	0.0420121959136501	0.822386228705161	142.543939943477	159.325680895493	134.589376926736	149.698504977749	207.145274687106	159.798247744072	173.384180559768	230.584492496166
902	ENSMUSG00000031982	316.626192107337	0.336566027765538	0.165440178659398	2.03436692641905	0.0419146139142341	0.822386228705161	296.771809390518	284.638014184083	282.139212372343	256.195427982054	274.805791544704	385.854305528369	384.321616816812	368.283359039812
903	ENSMUSG00000035638	19.7289713407841	1.46508556383053	0.719520868042318	2.03619607005527	0.0417306707398851	0.822386228705161	7.01035770213822	9.84596904410348	13.9574168664763	11.0515674815788	11.4502413143627	40.2743551224896	6.39204352294074	57.8498196721829
904	ENSMUSG00000044991	996.184242611075	-0.428800261782431	0.210767129662452	-2.03447407795117	0.0419038196027641	0.822386228705161	990.797221902202	1194.04751862128	1233.23747598794	1151.37239398994	721.365202804848	1280.98432744435	685.546667835395	712.123132302646
905	ENSMUSG00000049093	162.384687544973	-0.845547772502961	0.415612713349215	-2.03446079810484	0.041905157270152	0.822386228705161	176.427335503812	238.093433248321	155.525502226451	264.23293160502	247.741584801665	68.8561555319984	87.0915930000676	61.1089644424467
906	ENSMUSG00000085633	5.20037911376742	2.30725536414735	1.13450222063549	2.03371604055119	0.041980233921163	0.822386228705161	0	0.895088094918498	2.99087504281636	3.0140638586124	4.1637241143137	14.2909002047544	2.39701632110278	13.8513652736213
907	ENSMUSG00000089628	9.22949556492025	-1.88096177909524	0.924156365277194	-2.03532848960149	0.0418178313897124	0.822386228705161	21.0310731064147	4.47544047459249	19.939166952109	13.0609433873204	1.04093102857842	1.29917274588676	2.39701632110278	10.5922205033574
908	ENSMUSG00000056014	212.249800649177	0.48837648414291	0.240275674484845	2.03256732164002	0.0420962558113799	0.822731448930339	172.922156652743	184.388147553211	213.349086387567	136.637561590429	292.501619030537	177.986666186487	310.813116302994	209.400051489451
909	ENSMUSG00000108531	4.18083545008639	3.18978282127179	1.57074397775177	2.03074649112287	0.0422807175735472	0.825427518218008	3.50517885106911	0	0	0	1.04093102857842	7.79503647532058	3.99502720183796	17.1105100438851
910	ENSMUSG00000087390	5.57124062794017	3.01016153394779	1.4844940964449	2.0277356044437	0.0425872397486495	0.830497974263225	0	0.895088094918498	2.99087504281636	1.0046879528708	17.6958274858332	0	0.799005440367593	21.1844410067149
911	ENSMUSG00000028863	1086.16511004482	0.234229976918182	0.115582044241169	2.02652564640099	0.0427109473235147	0.831083850003389	1002.48115140577	1065.15483295301	977.019180653343	949.430115462906	1231.42140680828	1035.44067847175	1139.38175796419	1288.99175663934
912	ENSMUSG00000039476	3.05488375012069	-3.4310727236776	1.69293434142603	-2.02670159126636	0.0426929396503795	0.831083850003389	7.01035770213822	8.05579285426649	0	7.0328156700956	1.04093102857842	1.29917274588676	0	0
913	ENSMUSG00000006675	274.549908591414	0.409083112078132	0.202096468049027	2.02419723623715	0.0429498618467658	0.834817358524322	220.826267617354	198.709557071907	216.339961430383	308.439201531336	352.875618688086	255.937030939692	350.763388321373	292.508243131178
914	ENSMUSG00000024758	3080.33533712084	0.275145503470784	0.135980542271865	2.02341819552895	0.0430300497917548	0.835460901098994	2927.99273359306	3010.18126321091	2636.95482941642	2575.01522320786	2698.09322607528	3633.78617024528	3325.46064280992	3835.19860840796
915	ENSMUSG00000063576	2460.69952260261	0.247658950866337	0.122449097362079	2.02254615347646	0.0431199605815493	0.836291607082158	2140.49588505287	2224.29391587247	2032.79807076752	2602.14179793537	2499.2753996168	2760.74208500937	2465.73078897439	2960.11823759212
916	ENSMUSG00000046434	11586.2619737979	-0.369565585490744	0.182822178848305	-2.02144831561924	0.0432333774729493	0.837575891522881	12514.6568912671	14430.610266276	11528.8263317094	13774.2718338587	13945.3529898652	8504.38479457475	10236.8577019896	7755.13498084277
917	ENSMUSG00000068206	226.774490690383	0.337604283507848	0.167110936659411	2.02024050763308	0.0433584464223958	0.839082868278993	203.300373362008	195.129204692233	203.379502911512	200.93759057416	269.601136401812	206.568466595995	249.289697394689	285.989953590651
918	ENSMUSG00000003949	647.759750939666	-0.55647872135244	0.275862754441099	-2.0172303523898	0.0436714799721381	0.841338913352861	704.540949064891	721.44100450431	680.922551414524	977.561378143288	862.931822691514	384.555132782482	520.951547119671	329.173621796646
919	ENSMUSG00000021234	13.0509668132707	2.18361331508987	1.0832246083703	2.01584537335715	0.0438161472826353	0.841338913352861	0	1.790176189837	15.9513335616872	1.0046879528708	8.32744822862739	32.4793186471691	39.1512665780121	5.7035033479617
920	ENSMUSG00000026478	1835.04234610123	-0.257686035719211	0.127962002910121	-2.01376994622541	0.0440336924514273	0.841338913352861	2170.87410176214	2015.73838975646	1638.99952346336	2169.12129024806	1741.4776108117	1607.07668666193	1789.77218642341	1547.27897968275
921	ENSMUSG00000026630	33.623984751423	1.47896661499703	0.733451735877949	2.01644708526961	0.0437532461189155	0.841338913352861	17.5258942553455	20.5870261831255	15.9513335616872	17.0796951988036	70.7833099433329	9.09420922120734	8.78905984404352	109.181349803838
922	ENSMUSG00000036528	28.471985211135	0.819020451497148	0.406627965229076	2.01417640086743	0.0439910164370792	0.841338913352861	17.5258942553455	25.9575547526365	22.9300419949254	16.0750072459328	39.5553790859801	25.9834549177353	46.3423155413204	33.4062338952042
923	ENSMUSG00000039166	56.9168909844785	-0.552227992284055	0.273767446252077	-2.01714265097677	0.0436806288018284	0.841338913352861	74.7771488228077	60.8659904544579	75.7688344180144	59.2765892193772	52.0465514289212	45.4710461060367	43.9452992202176	43.1836682059957
924	ENSMUSG00000042750	28.1944119843547	-0.806017019775557	0.400125878349793	-2.0144086233556	0.0439666497380829	0.841338913352861	38.5569673617602	40.2789642713324	30.905708775769	33.1547024447364	17.6958274858332	28.5818004095088	14.3820979266167	21.9992271992808
925	ENSMUSG00000053541	469.632574120106	-1.14816521195867	0.5690107221877	-2.01782702361789	0.0436092794157766	0.841338913352861	875.126319816921	750.083823541702	473.55521511259	490.28772100095	211.30899880142	318.297322742257	556.107786495845	82.2934054491616
926	ENSMUSG00000073405	629.753892447729	0.250010285942689	0.124120897975878	2.01424812436723	0.0439834893993078	0.841338913352861	552.649865518563	629.246930727704	548.327091182999	570.662757230614	658.909341090143	685.963209828211	628.817281569296	763.454662434301
927	ENSMUSG00000082674	48.0678817884255	-0.663542580282703	0.328860750078899	-2.01770074453552	0.0436224372521165	0.841338913352861	67.7667911206695	60.8659904544579	58.8205425087217	48.2250217377984	35.3916549716664	40.2743551224896	47.9403264220556	25.2583719695447
928	ENSMUSG00000085711	9.68836192219917	-1.71315746895189	0.850762772492348	-2.01367234714927	0.0440439451428383	0.841338913352861	21.0310731064147	5.37052856951099	18.9422086045036	14.0656313401912	1.04093102857842	6.49586372943381	1.59801088073519	8.96264811822552
929	ENSMUSG00000097779	20.316822841196	1.4506215344261	0.720295260931889	2.01392625095069	0.0440172769838149	0.841338913352861	10.5155365532073	17.90176189837	10.96654182366	4.0187518114832	7.28651720004897	42.8727006142632	14.3820979266167	54.5906749019191
930	ENSMUSG00000037573	1366.96435689571	-0.393674234907652	0.195643289417315	-2.01220412966952	0.044198423359022	0.84157212546052	1823.86139550629	1314.88441143527	1319.97285222962	1751.1711018538	1079.44547663583	1231.61576310065	1539.68348358835	875.080370815837
931	ENSMUSG00000051256	801.743394416523	0.335134770774903	0.166493728779539	2.01289726184623	0.0441254386999689	0.84157212546052	630.93219319244	699.958890226266	932.156055011098	572.672133136356	875.422995034455	906.822576628961	856.53383207406	939.448480028548
932	ENSMUSG00000058290	238.869919063785	0.593753048880491	0.295033018767363	2.01249694478662	0.0441675784187559	0.84157212546052	200.963587461296	257.785371336528	136.583293621947	166.778200176553	351.834687659507	166.294111473506	243.696659312116	387.023441468829
933	ENSMUSG00000022126	4.64217800139143	3.10078293007354	1.54190804913949	2.01100378962548	0.0443250564364497	0.842003688069256	0	1.790176189837	0.996958347605452	1.0046879528708	0	12.9917274588676	0.799005440367593	19.554868621583
934	ENSMUSG00000025158	830.243145519981	0.246968947258266	0.122869099099509	2.01001675008825	0.0444294160852372	0.842003688069256	757.118631830928	794.838228287627	695.876926628606	789.684730956449	808.803409205436	926.310167817262	856.53383207406	1012.77923735948
935	ENSMUSG00000029346	606.847668347401	0.281376854893109	0.140018268345371	2.00957245235358	0.0444764592892635	0.842003688069256	538.629150114287	556.744795039306	545.336216140182	550.568998173198	579.798582918182	705.450801016512	596.058058514224	782.194744863318
936	ENSMUSG00000040270	243.924539702648	-0.485509006172622	0.241619847314535	-2.00939207423883	0.0444955701051845	0.842003688069256	301.445381191943	321.336626075741	210.35821134475	305.425137672723	269.601136401812	162.396593235845	230.912572266234	149.920659432136
937	ENSMUSG00000053897	222.442822982335	-0.449973038867173	0.223945643109473	-2.00929579436921	0.0445057736621753	0.842003688069256	261.720020879827	245.254138007669	234.285211687281	286.336066568178	251.905308915979	154.601556760525	207.741414495574	137.698866543647
938	ENSMUSG00000084986	8.2162844673249	1.51682815729298	0.754778490750233	2.00963352279063	0.0444699905290607	0.842003688069256	2.33678590071274	2.6852642847555	8.97262512844907	3.0140638586124	10.4093102857842	11.6925547129809	13.5830924862491	13.0365790810553
939	ENSMUSG00000022808	2606.17283136511	-0.224891023725493	0.112058524593115	-2.00690687783078	0.044759579381896	0.845586931865506	2951.36059260019	2907.24613229528	2837.34345728512	2539.85114485738	2574.22243367444	2306.031623949	2133.34452578147	2599.98274047797
940	ENSMUSG00000053178	57.526852797833	0.576542328046509	0.287320580351419	2.00661688536667	0.0447904719910727	0.845586931865506	43.2305391631857	58.1807261697024	42.8692089470345	40.187518114832	55.1693445146565	75.3520192614322	72.709495073451	72.5159711383701
941	ENSMUSG00000102336	23.2408396218984	-1.94631316681938	0.970491563566043	-2.00549210306137	0.0449104641357257	0.846951218440582	46.7357180142548	68.9217833087244	18.9422086045036	13.0609433873204	27.064206743039	0	10.3870707247787	0.814786192565957
942	ENSMUSG00000029384	8.55155904925029	-2.08441928102124	1.04031189265231	-2.00364842096243	0.0451077350727864	0.849768435882874	19.8626801560583	2.6852642847555	23.9270003425309	9.0421915758372	7.28651720004897	0	4.79403264220556	0.814786192565957
943	ENSMUSG00000024525	766.158290216202	0.201477878043548	0.100602235801844	2.00271769745157	0.0452075981304495	0.850746592177049	696.362198412396	735.762414023006	728.776552099586	690.220623622239	792.148512748181	814.581311671	851.739799431854	819.674909721352
944	ENSMUSG00000015711	645.414721952336	-0.319960763439786	0.16006173226465	-1.99898351037933	0.0456101380396718	0.850791435829802	793.338813291975	614.03043311409	619.111133862986	840.923816552859	567.307410575241	574.234353681949	504.172432871951	650.199381667633
945	ENSMUSG00000019139	2796.05217436318	0.269801484004815	0.135138261296831	1.99648479576185	0.0458811790876322	0.850791435829802	2572.80127668473	2377.35398010353	2285.0285327117	2906.56224765522	2518.01215813121	3314.18967475713	3051.40177676384	3343.06774809812
946	ENSMUSG00000025264	577.211131466596	-0.240703297970278	0.120532672695513	-1.99699627152828	0.0458255880214946	0.850791435829802	648.458087447785	571.066204558002	650.016842638755	631.948722355733	583.962307032496	502.779852658177	516.956519917833	512.500515123987
947	ENSMUSG00000026443	75.565298611765	-0.865322891312833	0.433005913017461	-1.99840894846611	0.0456723422843698	0.850791435829802	105.155365532073	68.9217833087244	78.7597094608307	137.6422495433	91.6019305149013	32.4793186471691	65.5184461101426	24.4435857769787
948	ENSMUSG00000030598	369.07386180476	-0.367728608942348	0.183848031398987	-2.00017702742926	0.0454811515160629	0.850791435829802	458.010036539697	388.468233194628	400.777255737392	415.940812488511	289.378825944802	362.469196102407	393.110676660856	244.435857769787
949	ENSMUSG00000030683	68.1680639400189	0.525754101520396	0.262618323816253	2.00197036474976	0.045287918911318	0.850791435829802	49.0725039149675	57.2856380747839	47.8540006850617	69.3234687480852	79.1107581719603	76.651192007319	91.0866202019056	74.960329716068
950	ENSMUSG00000039640	2432.74137771429	-0.253024123279391	0.126476588778504	-2.00056093956255	0.0454397265254145	0.850791435829802	2845.03683411776	2197.44127302491	2858.27958258483	2681.51214621216	2108.92626389989	2361.89605202213	2019.88575324928	2388.95311660338
951	ENSMUSG00000040624	6.79116610333086	2.34361370247387	1.17293725670372	1.99807252185005	0.0457087982710613	0.850791435829802	3.50517885106911	4.47544047459249	0.996958347605452	0	15.6139654286764	1.29917274588676	3.99502720183796	24.4435857769787
952	ENSMUSG00000041354	3662.30338625466	0.336809339151986	0.168677822762075	1.99676124363466	0.0458511255856247	0.850791435829802	3340.43544506886	3235.74346313037	2574.14645351728	3796.71577389875	3067.62374122062	4605.56738416857	4583.89421138888	4094.30061764393
953	ENSMUSG00000048399	4.83042542152752	2.44195114920203	1.22162191284462	1.99894183587113	0.0456146474770281	0.850791435829802	0	0	4.98479173802726	1.0046879528708	8.32744822862739	6.49586372943381	4.79403264220556	13.0365790810553
954	ENSMUSG00000071415	39159.3542386156	-0.261960684336348	0.130909650102993	-2.00108001304908	0.0453837678847915	0.850791435829802	46840.8733797869	34565.6169614677	48332.5406919123	41081.690392887	36889.5547217908	34142.2597619041	32891.058952732	38531.2390464441
955	ENSMUSG00000073639	1144.1944659832	-0.372758370834531	0.186680474658606	-1.99677213975493	0.0458499413745126	0.850791435829802	1501.38494120794	990.862521074778	1593.13943947351	1080.03954933611	918.10116720617	1040.6373694553	1167.34694837705	862.043791734782
956	ENSMUSG00000074269	2.55464561019682	-3.15710662472872	1.58122342385858	-1.99662272711885	0.045866182070298	0.850791435829802	5.84196475178185	6.26561666442949	4.98479173802726	1.0046879528708	1.04093102857842	1.29917274588676	0	0
957	ENSMUSG00000076921	8.06423479639619	-2.59587806480728	1.29988744977143	-1.99700217527582	0.0458249466888277	0.850791435829802	26.8730378581965	18.7968499932885	0.996958347605452	9.0421915758372	0	0	7.99005440367593	0.814786192565957
958	ENSMUSG00000029762	3.23884955171483	3.59828776079678	1.8033886516944	1.99529244980884	0.0460109928935171	0.852308016584922	0	0.895088094918498	0.996958347605452	0	9.36837925720582	0	0.799005440367593	13.8513652736213
959	ENSMUSG00000006315	1195.17829720063	0.314875105220085	0.157895167412765	1.99420356163876	0.0461298130926149	0.852728815772441	1044.54329761859	899.563535393091	1130.55076618458	1186.53647234041	1088.81385589303	1458.97099363083	1191.31711158808	1561.13034495637
960	ENSMUSG00000034636	1549.0916927429	-0.39231384124205	0.196703263420292	-1.99444500523512	0.0461034443353818	0.852728815772441	2077.40266573363	1811.65830411504	1459.54702089438	1685.8663849172	1302.20471675161	1291.37770941144	1809.7473224326	954.929417687301
961	ENSMUSG00000025856	2.52018407440575	3.98264574856533	1.99837319771577	1.99294393715732	0.0462675863982684	0.853497492955999	0	0.895088094918498	0	0	6.24558617147055	0	0.799005440367593	12.2217928884893
962	ENSMUSG00000107201	5.83886538292832	2.48894459947368	1.24882194709166	1.99303399917827	0.0462577242434181	0.853497492955999	1.16839295035637	0.895088094918498	3.98783339042181	1.0046879528708	0	15.5900729506412	19.1761305688222	4.88871715539574
963	ENSMUSG00000022419	24.8594496531492	1.10716963825652	0.555781111168168	1.99209655745482	0.0463604646164843	0.853988804492524	9.34714360285096	21.482114278044	17.9452502568981	14.0656313401912	24.9823446858822	36.3768368848294	14.3820979266167	60.2941782498808
964	ENSMUSG00000106734	838.054537470597	0.563615551909277	0.283026929556271	1.99138489327822	0.0464385887712885	0.853988804492524	761.792203632353	733.07714973825	494.491340412304	716.34251039688	537.120410746467	1239.41079957597	1470.96901571674	751.232869545812
965	ENSMUSG00000111746	3.57779777407016	3.1023410420386	1.55767768515449	1.99164504416131	0.0464100174202834	0.853988804492524	0	0.895088094918498	0.996958347605452	1.0046879528708	0	16.8892456965279	6.39204352294074	2.44435857769787
966	ENSMUSG00000036944	3488.22693263077	-0.255009294768149	0.128085035157888	-1.99093746161527	0.0464877630684887	0.85400811947557	3798.44548160856	4009.09957713995	3334.82567274024	4037.84088258774	2901.07477664807	3788.3877270058	3124.91027727766	2911.23106603816
967	ENSMUSG00000033405	84.0677251690162	-0.480746480659372	0.241888561597184	-1.98747091423016	0.0468702359929398	0.860143958563298	108.660544383142	97.5646023461163	102.686709803362	82.3844121354056	63.4967927432839	83.1470557367528	74.3075059541862	60.2941782498808
968	ENSMUSG00000006800	657.164234517757	-0.724285539945542	0.364680260574234	-1.98608375129782	0.047024025169807	0.862074742420863	844.748103107655	454.704752218597	552.314924573421	1423.64282921792	821.294581548377	287.117176840975	492.986356706805	380.505151928302
969	ENSMUSG00000029438	484.305748612144	0.4183844533191	0.21076809427474	1.98504643104914	0.0471393059127617	0.863296308284694	399.590389021878	505.724773628952	395.792463999365	357.668911222005	646.418168747202	413.136933191991	704.722798404217	451.39155068154
970	ENSMUSG00000024579	315.515844304638	0.319800072378842	0.16118528479161	1.98405253179468	0.0472499840466161	0.864431151434277	279.245915135172	282.847837994245	251.233503596574	309.443889484206	291.460688001959	376.760096307161	338.778306715859	394.356517201923
971	ENSMUSG00000113776	8.01703007029439	-2.40334726396872	1.21181942604909	-1.9832552707992	0.0473389229293142	0.865166350467157	19.8626801560583	16.111585708533	0	18.0843831516744	5.20465514289212	0	0.799005440367593	4.07393096282978
972	ENSMUSG00000086008	70.7565700721402	-0.63224288509909	0.318871905457819	-1.98274879121555	0.047395496626626	0.865309139028915	98.1450078299351	58.1807261697024	95.7080013701234	92.4312916641136	65.5786548004407	46.7702188519235	38.3522611376445	70.8863987532382
973	ENSMUSG00000030057	10021.3233306554	-0.189196977828116	0.0954920012038503	-1.98128613331949	0.0475591945558416	0.866797107421876	11308.8753664993	10188.7877844573	11574.6864156993	9637.97153188958	9313.20991269116	9513.84201812876	9453.83237042936	9179.38124544807
974	ENSMUSG00000053289	1428.44373432814	-0.252218650068077	0.12730934723408	-1.98114793255776	0.0475746862745919	0.866797107421876	1618.22423624357	1424.98024711025	1720.75010796701	1448.76002803969	1485.40857778141	1195.23892621582	1351.1181996616	1183.06955160577
975	ENSMUSG00000023942	1658.18241968455	0.324571844302843	0.163882454770075	1.98051612515943	0.0476455632427394	0.867198118262209	1643.92888115141	1449.14762567305	1423.65652038059	1375.41780748012	2007.95595412778	1335.54958277159	1821.73240403811	2208.07058185374
976	ENSMUSG00000069495	1138.12827962895	-0.314905500446772	0.159042129473554	-1.98001310400673	0.0477020562535793	0.86733677282379	1351.83064356232	1404.39322092712	1044.81234829051	1246.81774951266	1177.2929933222	900.326712899527	1132.98971444125	846.562854076029
977	ENSMUSG00000091512	1332.93609205201	0.228610819666276	0.115551593751927	1.97843069267457	0.0478801400867904	0.869683690870196	1185.91884461172	1080.37133056663	1328.94547735807	1315.13653030788	1321.9824062946	1504.44203973687	1486.15011908372	1440.54198845661
978	ENSMUSG00000019952	471.704404816714	0.280075909574692	0.141654123492709	1.97718148027726	0.0480211202125516	0.870462512044884	396.085210170809	470.81633792713	371.865463656834	465.17052217918	516.301790174898	505.378198149951	567.293862660991	480.723853613914
979	ENSMUSG00000043671	1565.57530068615	-0.207776133399474	0.105083758683935	-1.97724306783136	0.0480141615710698	0.870462512044884	1726.88478062671	1791.96636602683	1596.13031451633	1597.45384506457	1598.87005989646	1379.72145613174	1456.58691779012	1376.98866543647
980	ENSMUSG00000020092	24.496274449434	0.887083675891791	0.448969308271758	1.9758225329622	0.0481748804402186	0.872062927405618	14.0207154042764	9.84596904410348	19.939166952109	25.11719882177	34.350723943088	27.282627663622	29.5632012936009	35.8505924729021
981	ENSMUSG00000043931	4808.76347011083	0.309333442533861	0.156582270590912	1.97553299850931	0.0482076936653281	0.872062927405618	4172.3312257226	3564.24079396546	5287.86707569932	4156.3940610265	4357.33728562928	5907.33847554711	5088.06664426083	5936.53219903556
982	ENSMUSG00000000028	416.300953665345	0.382930882369134	0.195662687405473	1.95709712182161	0.0503360507653889	0.873734231251582	355.191456908336	414.425787947265	341.95671322867	334.561088305976	528.79296251784	365.06754159418	389.914654899385	600.49742392111
983	ENSMUSG00000000290	33340.8100939202	0.252855272022528	0.128709687642609	1.9645395514022	0.0494675542535822	0.873734231251582	29966.9423907402	29989.0315321494	33598.4932726514	28151.3564394398	31301.8369603818	38901.1295300873	32510.732363117	42306.9582627947
984	ENSMUSG00000002204	299.258399753465	0.726810684231865	0.371279802009196	1.95758207233116	0.0502790727003716	0.873734231251582	286.256272837311	159.325680895493	197.39775282588	259.209491840666	147.812206058136	448.214597330933	268.465827963511	627.385368275787
985	ENSMUSG00000005883	242.274690621265	0.336792371771046	0.171208417198463	1.96714844563185	0.0491660995131575	0.873734231251582	204.468766312365	239.883609438158	178.455544221376	234.092293018896	286.256032859067	235.150267005504	282.04892044976	277.842091664991
986	ENSMUSG00000014837	105.574432922061	0.459110522027012	0.23547960957173	1.9496827044261	0.0512139490175645	0.873734231251582	84.1242924256586	104.725307105464	89.7262512844907	77.3609723710516	132.19824062946	98.737128687394	111.061756211095	146.661514661872
987	ENSMUSG00000015094	102.857348705063	0.657904219487303	0.333802463391123	1.97093877859261	0.0487308788634939	0.873734231251582	59.5880404681749	137.843566617449	67.7931676371708	53.2484615021524	115.543344172205	135.113965572223	107.066729009257	146.661514661872
988	ENSMUSG00000018126	47.8039196920783	-0.684095394833665	0.347744165346001	-1.9672375930535	0.0491558259297497	0.873734231251582	65.4300052199567	49.2298452205174	42.8692089470345	78.3656603239224	48.9237583431859	29.8809731553955	35.9552448165417	31.7766615100723
989	ENSMUSG00000018168	2747.34345177463	-0.317289879551395	0.161985313745854	-1.9587570762693	0.0501412426306257	0.873734231251582	3238.78525838786	2371.98345153402	3030.75337672058	3552.57660135115	2904.1975697338	2116.35240304954	2596.76768119468	2167.33127222544
990	ENSMUSG00000018209	10785.5930678909	-0.218059034171121	0.111292624132203	-1.95933051153589	0.0500740927296084	0.873734231251582	12300.8409813519	12427.4031098484	11034.3349912971	10634.6219811374	10711.180284072	9422.89992591669	10819.3326680176	8934.13060148571
991	ENSMUSG00000018428	141.336998772452	-0.659848010343649	0.336934841943618	-1.95838461388349	0.0501848988101087	0.873734231251582	174.090549603099	138.738654712367	138.577210317158	241.125108688992	180.081067944067	75.3520192614322	112.659767091831	70.0716125606723
992	ENSMUSG00000020017	7.08575204206521	2.24120692999036	1.13706242124075	1.9710500392272	0.0487181525131116	0.873734231251582	0	0.895088094918498	6.97870843323817	2.0093759057416	19.7776895429901	1.29917274588676	17.578119688087	8.14786192565957
993	ENSMUSG00000020362	2414.82978093208	-0.244580593591271	0.124839392982627	-1.95916199004033	0.050093818955754	0.873734231251582	2807.64825970636	2920.67245371906	2344.84603356802	2402.20889531408	2084.98485024258	2372.28943398923	2393.02129390094	1992.96702701633
994	ENSMUSG00000021461	347.683355035442	0.325395505748126	0.166548489136481	1.95375837652586	0.0507297989080937	0.873734231251582	280.414308085529	341.923652258866	287.12400411037	324.514208777268	368.489584116762	400.145205733123	457.830117330631	321.025759870987
995	ENSMUSG00000021696	26.7279894512111	1.1554887296877	0.590707127633854	1.95611103308699	0.0504520757264009	0.873734231251582	21.0310731064147	5.37052856951099	18.9422086045036	21.0984470102868	11.4502413143627	51.9669098354705	39.1512665780121	44.8132405911276
996	ENSMUSG00000021930	310.524418938628	-0.377658553354368	0.193957125375584	-1.94712389463939	0.0515198829598286	0.873734231251582	393.748424270097	344.608916543622	397.786380694575	268.251683416504	296.665343144851	244.244476226711	314.009138064464	224.880989148204
997	ENSMUSG00000021982	710.36264252768	-0.233225975323444	0.119002737730034	-1.95983705729976	0.0500148383884161	0.873734231251582	772.30774018556	750.083823541702	787.597094608307	760.548780323195	751.552202633622	611.910363312665	627.219270688561	621.681864927825
998	ENSMUSG00000022106	2309.97561308774	-0.185530522607651	0.094440718922422	-1.96451832138269	0.0494700137038856	0.873734231251582	2487.50859130871	2312.01254917448	2605.05216229305	2428.33078208872	2307.74409035837	2142.33585796727	2028.67481309332	2168.14605841801
999	ENSMUSG00000022181	11.9001665242855	-1.76740159030287	0.899486545201706	-1.96490053100965	0.0494257512701737	0.873734231251582	17.5258942553455	15.2164976136145	23.9270003425309	16.0750072459328	1.04093102857842	18.1884184424147	1.59801088073519	1.62957238513191
1000	ENSMUSG00000022194	544.064711092519	0.548486080459437	0.277963438298059	1.97323102569806	0.048469247178196	0.873734231251582	546.807900766781	350.874533208051	337.968879838248	532.484615021524	339.343515316566	753.520192614322	636.807335972972	854.710716001688
1001	ENSMUSG00000022261	3.28330754181154	3.61126601095962	1.84488734324342	1.95744527392703	0.050295140015604	0.873734231251582	1.16839295035637	0.895088094918498	0	0	4.1637241143137	1.29917274588676	0	18.740082429017
1002	ENSMUSG00000022270	2591.84431808188	-0.294908472179738	0.151312120023692	-1.94900760186006	0.0512945168981753	0.873734231251582	2915.14041113914	3379.85264641225	2702.75408035838	2423.30734232437	2058.96157452812	2828.29906779548	2325.1058314697	2101.3335906276
1003	ENSMUSG00000022723	380.734267824876	-0.415800995767578	0.211445146020682	-1.96647217300939	0.0492440936447608	0.873734231251582	436.978963433282	485.137747445826	345.944546619092	471.198649896405	268.560205373233	433.923697126179	352.361399202108	251.768933502881
1004	ENSMUSG00000023909	817.941831378573	0.394957717462291	0.200364071857924	1.97120029454358	0.0487009702541695	0.873734231251582	733.7507728238	694.588361656755	791.584927998729	606.831523533963	660.991203147299	1058.82578789771	787.819364202447	1209.14270976788
1005	ENSMUSG00000024975	8988.14725238642	-0.263600802701231	0.13540382444215	-1.94677516523066	0.051561695600982	0.873734231251582	10840.3497934064	10186.1025201725	9997.49830978748	8204.28182314295	7771.59105936652	8455.01623023105	9457.02839219083	6993.3098907936
1006	ENSMUSG00000025592	17.1299141335382	-0.958954575878719	0.490332327773261	-1.95572374400359	0.0504977061030485	0.873734231251582	26.8730378581965	22.3772023729625	19.939166952109	21.0984470102868	13.5321033715195	12.9917274588676	7.19104896330834	13.0365790810553
1007	ENSMUSG00000027286	399.758380502156	0.238868230174751	0.121695799785297	1.9628305216464	0.0496658700373588	0.873734231251582	366.8753864119	375.041911770851	353.920213399936	371.734542562196	409.085894231321	424.829487904971	437.854981321441	458.724626414634
1008	ENSMUSG00000028158	30.7366565220959	-0.774883127231276	0.393257672345918	-1.97042087598401	0.0487901549759233	0.873734231251582	42.0621462128293	42.0691404611694	35.8905005137963	35.164078350478	32.2688618859312	18.1884184424147	24.7691686513954	15.4809376587532
1009	ENSMUSG00000028207	12.0811847165277	-1.35422446305178	0.692751317055355	-1.95484935172424	0.0506008541290669	0.873734231251582	24.5362519574838	18.7968499932885	9.96958347605452	16.0750072459328	7.28651720004897	7.79503647532058	1.59801088073519	10.5922205033574
1010	ENSMUSG00000028607	374.025377733703	0.337017236534175	0.173131121017593	1.94660113417696	0.0515825725373724	0.873734231251582	301.445381191943	369.67138320134	351.926296704725	298.392322002628	383.06261851686	446.915424585046	498.579394789378	342.210200877702
1011	ENSMUSG00000028832	1441.89783160745	0.425579770403322	0.218165431730367	1.95072045570125	0.0510903086503354	0.873734231251582	1127.4991970939	1483.16097327995	1193.35914208373	1119.22237949807	1920.51774772719	1265.39425449371	1162.55291573485	2263.47604294823
1012	ENSMUSG00000028974	1147.27068635363	0.238309479122521	0.121625440935437	1.95937196436578	0.0500692414807789	0.873734231251582	983.786864200063	980.121463935756	1002.94009769109	1243.80368565405	1193.94788977945	1279.68515469846	1287.99676987256	1205.88356499762
1013	ENSMUSG00000030337	816.774296644735	0.380975827363814	0.195421179269658	1.94951145411989	0.0512343762826084	0.873734231251582	636.774157944222	928.206354430483	769.651844351409	503.348664388271	1037.80823549269	782.101993023831	956.409512120009	919.893611406965
1014	ENSMUSG00000030678	11188.8932233066	0.199440035475922	0.102505836844325	1.94564564922103	0.0516973195304374	0.873734231251582	10372.9926132639	10400.923662953	9641.58417969233	11251.5003842001	10749.6947321294	12495.4434699389	11643.9062824769	12955.1004617987
1015	ENSMUSG00000030870	999.942804066493	0.244921960281913	0.126009168103891	1.94368365387494	0.0519336109940035	0.873734231251582	981.450078299351	914.780033006705	913.213846406594	853.98475994018	1046.13568372132	962.687004702091	1265.62461754227	1061.66640891344
1016	ENSMUSG00000031755	226.318412854497	-0.437729481630568	0.222991021753182	-1.96299150606642	0.0496471610050856	0.873734231251582	297.940202340874	213.030966590603	271.172670548683	260.214179793537	215.472722915734	168.892456965279	244.495664752483	139.328438928779
1017	ENSMUSG00000032666	277.980856697609	0.531879478503588	0.27345309949139	1.94504827150564	0.051769168832099	0.873734231251582	171.753763702386	169.171649939596	182.443377611798	385.800173902387	338.302584287988	323.494013725804	318.004165266302	334.877125144608
1018	ENSMUSG00000033703	450.156451654321	0.305147944662966	0.156599482630327	1.94858845979273	0.0513445913888703	0.873734231251582	369.212172312613	425.166845086287	358.905005137963	457.133018556214	463.214307717399	519.669098354705	574.484911624299	433.466254445089
1019	ENSMUSG00000033991	641.316316341413	-0.333601037627806	0.170120551276115	-1.96096847279994	0.0498827007517706	0.873734231251582	779.318097887699	700.853978321184	686.904301500157	694.239375433723	622.476755089898	515.771580117045	699.129760321644	431.836682059957
1020	ENSMUSG00000036295	33.0723622861162	-0.983087249925876	0.500168041059791	-1.96551392576551	0.0493547854986685	0.873734231251582	51.4092898156803	33.1182595119844	57.8235841611162	33.1547024447364	14.5730344000979	31.1801459012823	34.3572339358065	8.96264811822552
1021	ENSMUSG00000036672	503.950197901764	0.257251791960447	0.132207874726512	1.94581292901503	0.0516772149988655	0.873734231251582	446.326107036133	477.977042686478	426.698172775134	485.264281236596	493.401307546173	578.131871919609	608.043140119738	515.75965989425
1022	ENSMUSG00000036896	86.6333245138305	-1.17105104327346	0.594293869875386	-1.97049154069014	0.0487820635412397	0.873734231251582	101.650186681004	103.830219010546	148.546793793212	124.581306155979	19.7776895429901	140.31065655577	11.1860761651463	43.1836682059957
1023	ENSMUSG00000037270	3586.70536723422	-0.418766105981721	0.215382641380087	-1.9442890257935	0.0518606072844514	0.873734231251582	4943.4705729578	4342.07234844964	3416.57625724389	3713.32667381048	2996.84043127728	2826.9998950496	4392.13290570066	2062.22385338444
1024	ENSMUSG00000037876	2060.45992712854	-0.377288080032066	0.193893568830419	-1.94585143957016	0.0516725875321819	0.873734231251582	2648.74681845789	2408.68206342568	1927.12048592134	2329.87136270738	2005.87409207062	1531.72466740049	2343.48295659815	1288.17697044678
1025	ENSMUSG00000038855	8385.98446081259	-0.244582417337862	0.125389120204585	-1.95058723546988	0.0511061668559465	0.873734231251582	9930.17168507879	9817.32622506609	7629.72223422453	9004.01343362811	7902.7483689674	7388.39540585802	8552.55423369471	6862.94409998305
1026	ENSMUSG00000042489	439.244486238038	0.608698575817347	0.310317328441097	1.96153588610469	0.0498165430309533	0.873734231251582	415.947890326868	427.852109371042	360.898921833174	187.87664718684	656.827479032986	266.330412906786	552.911764734374	645.310664512238
1027	ENSMUSG00000043068	123.836219274443	0.567138125329857	0.288653343342565	1.96477241095661	0.0494405847267529	0.873734231251582	103.986972581717	120.836892813997	77.7627511132253	96.4500434755968	94.7247236006366	176.6874934406	122.247832376242	197.993044793527
1028	ENSMUSG00000045038	417.311746528576	-0.319143258287736	0.164187317802686	-1.94377533270426	0.0519225496339338	0.873734231251582	501.240575702883	489.613187920419	414.734672603868	448.090826980377	413.249618345634	337.784913930558	429.864926917765	303.915249827102
1029	ENSMUSG00000047996	64.0168003629857	0.767151593966761	0.394447975383731	1.94487395510258	0.0517901503896715	0.873734231251582	43.2305391631857	41.1740523662509	56.8266258135108	48.2250217377984	46.8418962860291	103.933819670941	124.644848697345	47.2575991688255
1030	ENSMUSG00000050350	1235.72830590922	0.517759093978435	0.263141400422977	1.96760788361764	0.0491131719511686	0.873734231251582	1107.63651693784	714.280299744962	1378.79339473834	866.041015374629	1771.66461064048	828.872211875755	1849.69759445098	1368.84080351081
1031	ENSMUSG00000052557	558.1684063444	-0.354566539144003	0.18164308344561	-1.95199581739193	0.0509387011956424	0.873734231251582	660.142016951349	666.840630714281	568.266258135108	610.850275345446	596.453479375437	418.333624175538	571.288889862829	373.172076195208
1032	ENSMUSG00000053334	502.436935166491	0.305612920425629	0.155399287408927	1.96663012759783	0.0492258675469291	0.873734231251582	408.937532624729	469.026161737293	483.524798588644	436.034571545927	573.552996746712	531.361653067686	660.777499183999	456.280267836936
1033	ENSMUSG00000054752	2.76614219596911	2.73624011437516	1.40220573391666	1.95138277371912	0.0510115291096532	0.873734231251582	0	1.790176189837	0.996958347605452	0	4.1637241143137	3.89751823766029	6.39204352294074	4.88871715539574
1034	ENSMUSG00000055835	614.637806654639	-0.228451660741856	0.116814256577203	-1.95568304277032	0.0505025035273008	0.873734231251582	685.846661859189	654.309397385422	677.931676371708	634.962786214345	624.558617147055	537.85751679712	575.283917064667	526.351880397608
1035	ENSMUSG00000068855	14.426647543606	-1.26855618360958	0.6449863528015	-1.96679538737464	0.0492068045760458	0.873734231251582	26.8730378581965	12.531233328859	12.9604585188709	29.1359506332532	7.28651720004897	10.3933819670941	3.19602176147037	13.0365790810553
1036	ENSMUSG00000071273	7.33104308829677	2.89309158466721	1.47299393325482	1.9640892737925	0.0495197398965819	0.873734231251582	0	0.895088094918498	0.996958347605452	5.023439764354	0	20.7867639341882	0.799005440367593	30.1470891249404
1037	ENSMUSG00000078695	1296.05974854312	0.277195670471961	0.141825008486093	1.95449077303698	0.0506432050117011	0.873734231251582	1094.78419448392	1276.39562335378	1158.46559991754	1157.40052170716	1317.81868218029	1473.26189383559	1180.9300408633	1709.42143200338
1038	ENSMUSG00000078786	224.582643249017	0.331337460251843	0.169041171442261	1.96009917243751	0.0499841999611493	0.873734231251582	197.458408610227	225.562199919462	183.440335959403	188.88133513971	211.30899880142	268.92875839856	266.867817082776	254.213292080578
1039	ENSMUSG00000079563	4071.1423627629	0.255155518132709	0.131165057033049	1.94530101159808	0.0517387604553997	0.873734231251582	3555.41974793443	4000.14869619077	4160.30718455755	3131.61234909828	3915.98252951203	4764.06645916676	4830.78689246247	4210.81504318086
1040	ENSMUSG00000084796	1167.6305371691	0.51487448950934	0.264237369603627	1.94853018057849	0.0513515571886869	0.873734231251582	1123.99401824283	930.891618715238	1038.83059820488	752.511276700229	752.593133662201	1600.58082293249	1122.60264371647	2019.04018517844
1041	ENSMUSG00000084883	21.4013523960422	1.0307884499362	0.529837521474236	1.94548028057377	0.0517172008034279	0.873734231251582	14.0207154042764	13.4263214237775	10.96654182366	18.0843831516744	36.4325860002449	14.2909002047544	19.1761305688222	44.8132405911276
1042	ENSMUSG00000085434	22.3048827081211	-1.17962539350036	0.605048696826439	-1.94963711133938	0.0512193868355092	0.873734231251582	40.8937532624729	51.0200214103544	21.93308364732	10.046879528708	18.7367585144116	9.09420922120734	8.78905984404352	17.925296236451
1043	ENSMUSG00000090602	21.6395964471467	-1.10825153373168	0.564758609432854	-1.96234553173897	0.0497222695701898	0.873734231251582	39.7253603121166	10.741057139022	37.8844172090072	30.140638586124	14.5730344000979	11.6925547129809	7.99005440367593	20.3696548141489
1044	ENSMUSG00000096600	4.76136374920296	-2.02905520215495	1.03995228877493	-1.9511041266568	0.0510446604319183	0.873734231251582	9.34714360285096	5.37052856951099	9.96958347605452	6.0281277172248	4.1637241143137	0	2.39701632110278	0.814786192565957
1045	ENSMUSG00000097534	158.325000832671	-0.477942586723038	0.245905637736254	-1.9436015827976	0.0519435148185743	0.873734231251582	192.784836808801	237.198345153402	163.501169007294	143.670377260524	174.876412801175	109.130510654488	114.257777972566	131.180577003119
1046	ENSMUSG00000098108	19.8025724775857	-1.57423672664305	0.804207111900182	-1.95750162283872	0.0502885211736444	0.873734231251582	39.7253603121166	50.1249333154359	24.9239586901363	4.0187518114832	19.7776895429901	1.29917274588676	9.58806528441112	8.96264811822552
1047	ENSMUSG00000103901	6.67026749381395	1.85489555835385	0.944427270182934	1.96404277694624	0.0495251313524807	0.873734231251582	0	5.37052856951099	2.99087504281636	3.0140638586124	8.32744822862739	10.3933819670941	18.3771251284546	4.88871715539574
1048	ENSMUSG00000106981	26.9971114417901	0.801111338999121	0.409724719072816	1.95524287822319	0.0505544097978628	0.873734231251582	16.3575013049892	13.4263214237775	23.9270003425309	25.11719882177	32.2688618859312	33.7784913930558	30.3622067339685	40.7393096282978
1049	ENSMUSG00000107143	9.41717646185991	1.44943890400752	0.741160803404393	1.95563351077091	0.0505083423425808	0.873734231251582	3.50517885106911	2.6852642847555	9.96958347605452	4.0187518114832	8.32744822862739	16.8892456965279	10.3870707247787	19.554868621583
1050	ENSMUSG00000107639	8.0855168455624	-2.26016119953812	1.14863394210601	-1.96769494325941	0.0491031480132205	0.873734231251582	21.0310731064147	1.790176189837	10.96654182366	20.093759057416	1.04093102857842	0	0.799005440367593	8.96264811822552
1051	ENSMUSG00000108101	7.46067304702893	-1.51809211919559	0.771026176580635	-1.9689242276158	0.0489617929404885	0.873734231251582	14.0207154042764	16.111585708533	6.97870843323817	7.0328156700956	5.20465514289212	3.89751823766029	3.99502720183796	2.44435857769787
1052	ENSMUSG00000108940	5.37655246404679	1.98942672236714	1.0169032457218	1.95635792366366	0.0504230051304065	0.873734231251582	0	4.47544047459249	0.996958347605452	3.0140638586124	7.28651720004897	7.79503647532058	5.59303808257315	13.8513652736213
1053	ENSMUSG00000111758	104.202401400979	-0.512486002238261	0.261000574052264	-1.96354358261158	0.0495830455359028	0.873734231251582	140.207154042764	149.479711851389	78.7597094608307	121.567242297367	83.274482286274	88.3437467202999	79.1015385963917	92.885625952519
1054	ENSMUSG00000112550	71.3762760677538	-0.554143352703226	0.280973322872334	-1.97222763726581	0.0485836260350832	0.873734231251582	92.3030430781532	63.5512547392134	78.7597094608307	105.492235051434	67.6605168575976	49.368564343697	51.136348183526	62.7385368275786
1055	ENSMUSG00000118651	9.67293594431364	1.41714953817736	0.728451768895196	1.9454267237578	0.0517236409870607	0.873734231251582	3.50517885106911	3.58035237967399	6.97870843323817	7.0328156700956	14.5730344000979	11.6925547129809	6.39204352294074	23.6287995844127
1056	ENSMUSG00000006585	1870.8398343296	0.246604208259108	0.127042211293617	1.94112024458676	0.0522436940378716	0.874197139061357	1681.31745556282	1621.0045398974	1563.23068904535	1981.24464306122	2170.34119458601	1772.07162538954	1975.14144858869	2202.36707850578
1057	ENSMUSG00000018442	1361.78775433319	0.316050978764237	0.162732154255819	1.94215445748599	0.0521184045576198	0.874197139061357	1368.18814486731	1100.95835674975	1209.31047564541	1175.48490485884	1094.01851103592	1642.15435080087	1721.0577185518	1583.12957215565
1058	ENSMUSG00000021927	28.3419592653579	-1.56574187757022	0.807408384581048	-1.93921924452477	0.0524746472441633	0.874197139061357	44.3989321135421	16.111585708533	43.8661672946399	65.304716936602	34.350723943088	0	5.59303808257315	17.1105100438851
1059	ENSMUSG00000030291	393.209085374011	0.356877939217188	0.183837183823898	1.94127179166893	0.0522253191671475	0.874197139061357	316.634489546576	358.930326062318	424.704256079923	279.303250898082	486.114790346124	380.657614544822	504.971438312319	394.356517201923
1060	ENSMUSG00000033565	7.1299937349407	1.96625859212175	1.01358751815698	1.93990016342845	0.0523918242282314	0.874197139061357	0	4.47544047459249	5.98175008563271	1.0046879528708	11.4502413143627	11.6925547129809	19.1761305688222	3.25914477026383
1061	ENSMUSG00000034023	236.270241025281	-0.550534088508692	0.283519956623624	-1.94178249413156	0.0521634370022901	0.874197139061357	248.867698425907	264.946076095876	359.901963485568	249.162612311958	316.443032687841	146.806520285204	159.002082633151	145.03194227674
1062	ENSMUSG00000035067	489.871288413112	0.371873616185101	0.19179569151602	1.93890495269045	0.0525129127825655	0.874197139061357	389.074852468671	502.144421249278	315.038837843323	501.339288482529	469.459893888869	615.807881550326	615.234189083047	510.870942738855
1063	ENSMUSG00000038766	4158.01880540389	-0.302211776031214	0.15556637103243	-1.94265491973335	0.0520578664614765	0.874197139061357	4720.30751943973	4948.04698870946	4130.39843412939	4569.3208096564	4543.66393974482	3231.04261902038	4159.62232255369	2961.74780997725
1064	ENSMUSG00000040151	480.510168449513	-0.286181383549608	0.147533518458863	-1.93977196869608	0.0524074087327753	0.874197139061357	569.007366823552	531.682328381588	486.515673631461	525.451799351428	472.582686974605	404.042723970783	490.589340385702	364.209428076983
1065	ENSMUSG00000050954	418.29133164286	-0.447053923671121	0.230558136530814	-1.93900736013007	0.0525004419500021	0.874197139061357	560.828616171058	504.829685534033	416.728589299079	448.090826980377	303.9518603449	385.854305528369	491.38834582607	234.658423458995
1066	ENSMUSG00000110148	98.9756920647366	0.631094332578201	0.325222401100723	1.94050080942225	0.052318855902163	0.874197139061357	72.4403629220949	105.620395200383	53.8357507706944	78.3656603239224	79.1107581719603	146.806520285204	93.4836365230084	162.142452320625
1067	ENSMUSG00000018537	848.569143997334	0.357595541543067	0.184644420894388	1.9366712506716	0.0527855422040961	0.874550509639458	762.96059658271	721.44100450431	677.931676371708	814.801929778219	1072.15895943578	709.348319254173	810.990521973107	1218.92014407867
1068	ENSMUSG00000024493	1622.20736803801	-0.212798157135459	0.10986459129935	-1.9369130182776	0.0527559768345997	0.874550509639458	1731.55835242814	1786.59583745732	1771.59498369489	1673.81012948275	1413.5843368095	1734.39561575883	1458.98393411122	1407.13575456141
1069	ENSMUSG00000028680	4386.8661594424	0.36948083152962	0.190768250345747	1.93680463525757	0.0527692291068217	0.874550509639458	3356.79294637385	4395.77763414475	3147.39750339041	4412.58948900855	5445.11021049374	4305.45847986873	3704.98822698453	6326.81478527465
1070	ENSMUSG00000029672	2690.70981750098	-0.199590262261575	0.103022524563796	-1.93734586787358	0.0527030789291534	0.874550509639458	2889.4357662313	2925.14789419365	2869.24612440849	2822.16845961408	2845.90543213341	2354.10101554681	2505.68106099277	2313.99278688732
1071	ENSMUSG00000036086	72.8069429014163	0.658120039130244	0.339883734094311	1.9363093114295	0.0528298290506874	0.874550509639458	42.0621462128293	91.2989856816868	57.8235841611162	34.1593903976072	86.3972753720092	90.9420922120734	97.4786637248463	82.2934054491616
1072	ENSMUSG00000072621	136.704124288231	-0.776069902421492	0.400794228733319	-1.93633003367889	0.0528272926407193	0.874550509639458	185.774479106663	205.870261831255	178.455544221376	120.562554344496	163.426171486813	59.7619463107911	138.227941183594	41.5540958208638
1073	ENSMUSG00000051390	1460.13135825022	-0.229018206481404	0.118317274992132	-1.9356277981946	0.0529133032212257	0.875116010217959	1677.81227671175	1470.62973995109	1458.55006254678	1696.91795239878	1423.99364709528	1291.37770941144	1203.3021931936	1458.46728469306
1074	ENSMUSG00000022769	922.130173680732	0.326583934631576	0.168787087500166	1.93488696006592	0.0530041687129399	0.8758025865734	750.108274128789	869.130540165862	878.320304240404	774.614411663387	908.732787948964	1101.69848851197	803.000467569431	1291.43611521704
1075	ENSMUSG00000024410	2163.95875007607	0.206393385343873	0.106707525732874	1.93419708616005	0.0530889005251398	0.876386631366633	1912.65925973338	2207.28724206902	1819.44898437995	2097.78844559423	2300.45757315832	2295.63824198191	2480.91189234138	2197.47836135038
1076	ENSMUSG00000029804	2005.02722609427	-0.329063566316886	0.170235781170078	-1.93298708447272	0.053237788871434	0.878027696387052	2568.1277048833	2165.21810160785	1971.98361156358	2226.38850356169	1730.02736949734	1734.39561575883	2292.34660841462	1351.73029346692
1077	ENSMUSG00000034780	7.04680867446748	-1.51255511040143	0.782911310353466	-1.93196226749943	0.0533641632668572	0.87885488704089	11.6839295035637	8.95088094918498	10.96654182366	10.046879528708	7.28651720004897	2.59834549177353	2.39701632110278	2.44435857769787
1078	ENSMUSG00000034947	231.024373496422	0.330832030008961	0.171257846794361	1.93177735328069	0.0533869924619677	0.87885488704089	193.953229759157	213.030966590603	196.400794478274	215.003221914351	232.127619372989	267.629585652673	225.319534183661	304.730036019668
1079	ENSMUSG00000031538	71.0124357043026	-1.01473860969072	0.52552053863405	-1.93092093475216	0.053492830836784	0.879781071389777	113.334116184568	67.1316071188874	114.650209974627	85.398475994018	54.1284134860781	28.5818004095088	94.282641963376	10.5922205033574
1080	ENSMUSG00000025735	17.8413664149442	2.05234277644544	1.06367282366169	1.92948689746557	0.0536704451331115	0.880046929808273	1.16839295035637	4.47544047459249	1.9939166952109	20.093759057416	44.7600342288722	0	32.7592230550713	37.480164858034
1081	ENSMUSG00000025980	3693.15442637869	0.266436721359496	0.138052297022517	1.92996949059123	0.0536106181291031	0.880046929808273	3334.59348031708	3419.23652258866	3631.91926032666	3028.12948995259	4433.32525071551	3325.88222947011	4691.75994583851	3680.38923182043
1082	ENSMUSG00000049037	6.23008144335623	-2.24178828447786	1.16203642412222	-1.92918934203915	0.0537073608127105	0.880046929808273	18.6942872057019	1.790176189837	12.9604585188709	8.0375036229664	1.04093102857842	0	0.799005440367593	6.51828954052765
1083	ENSMUSG00000116138	361.996381585209	-0.352530558267665	0.182646430865247	-1.93012563452584	0.0535912729142811	0.880046929808273	394.916817220453	425.166845086287	394.795505651759	406.898620912674	280.010446687596	415.735278683764	250.088702835057	328.35883560408
1084	ENSMUSG00000002250	729.569166693839	0.301356562797935	0.156308518287759	1.92795994805061	0.0538601081815403	0.88092302284757	662.478802852062	676.686599758385	540.351424402155	736.436269454296	883.750443263082	648.287200197495	808.593505652004	879.969087971233
1085	ENSMUSG00000035069	422.144968912607	0.374520857388328	0.194231954114402	1.92821443359282	0.053828459623982	0.88092302284757	393.748424270097	403.684730808243	372.862422004439	300.401697908369	343.50723943088	533.95999855946	457.830117330631	571.165120988735
1086	ENSMUSG00000021311	1083.76819881479	-0.301688796883346	0.156599062446896	-1.92650448967823	0.0540414117928921	0.88297759768718	1341.31510700911	1178.83102100766	1040.82451490009	1226.72399045525	996.170994349552	915.916785850168	1185.72407350551	784.639103441016
1087	ENSMUSG00000022048	1106.48936585048	0.318612331475025	0.16541379991645	1.92615326917074	0.0540852388530353	0.88297759768718	1105.29973103713	1005.18393059347	914.2108047542	915.270725065299	893.118822520288	1330.35289178805	1253.63953593675	1434.83848510865
1088	ENSMUSG00000036985	474.826085187037	0.253280757845185	0.131544622991671	1.92543603900269	0.0541748305802087	0.88362733775403	412.442711475799	498.564068869604	431.682964513161	389.81892571387	502.769686803379	511.874061879385	516.956519917833	534.499742323267
1089	ENSMUSG00000038605	877.502440995435	0.268324195644862	0.139461262613235	1.92400520844989	0.0543539306142552	0.885734483636889	821.380244100528	861.969835406514	803.548428169995	699.262815198077	1034.68544240695	780.802820277944	982.776691652139	1035.59325075133
1090	ENSMUSG00000006818	1605.6466703648	-0.22152367714763	0.11518964825891	-1.9231213958542	0.0544648058859266	0.886049847611559	1851.90282631485	1501.06273517832	1913.16306905486	1649.69761861385	1539.53699126749	1439.48340244253	1444.60183618461	1505.72488386189
1091	ENSMUSG00000019951	2047.91054049889	-0.311118656708118	0.161816989942763	-1.92265754552822	0.0545230718805265	0.886049847611559	2292.3869685992	2610.97197287726	1863.31515167459	2304.75416388561	2284.84360772964	1586.28992272774	1862.48168149686	1578.24085500026
1092	ENSMUSG00000031951	127.428150699395	-0.374582961893661	0.194825421968011	-1.92265956932029	0.0545228175514575	0.886049847611559	154.227869447041	153.955152325982	123.622835103076	143.670377260524	122.829861372254	106.532165162715	108.664739889993	105.922205033574
1093	ENSMUSG00000012519	52.2461807497138	0.580229310129569	0.302386972897057	1.91883038006105	0.0550058037310453	0.89063825725526	38.5569673617602	44.7544047459249	41.872250599429	42.1968940205736	52.0465514289212	67.5569827861117	51.136348183526	79.8490468714637
1094	ENSMUSG00000014547	1961.89053350008	-0.271938734496333	0.141649768192185	-1.91979653738209	0.0548836044266346	0.89063825725526	2283.03982499635	2465.07261340554	1839.38815133206	1996.31496235428	1615.52495635371	1996.82851042795	1925.6031112859	1573.35213784486
1095	ENSMUSG00000015968	15.0372995096799	1.02836120820277	0.536264090221517	1.91763951186434	0.0551567364320709	0.89063825725526	7.01035770213822	13.4263214237775	9.96958347605452	9.0421915758372	19.7776895429901	18.1884184424147	15.1811033669843	27.7027305472425
1096	ENSMUSG00000027074	409.390071682497	0.420998760601042	0.219472905518043	1.91822657838934	0.0550822875124973	0.89063825725526	302.6137741423	420.691404611694	309.05708775769	367.715790750713	513.178997089163	411.837760446104	330.788252312183	619.237506350127
1097	ENSMUSG00000028803	5761.18909741694	-0.296887128306034	0.154799895255515	-1.91787680357269	0.0551266341586125	0.89063825725526	6779.01589796766	5894.15510503831	5028.6579053219	7704.95191056616	4563.44162928781	5989.18635853798	5204.7214385545	4925.38253406121
1098	ENSMUSG00000031711	1321.97949579047	0.270512314332289	0.141029203005776	1.91812978139861	0.0550945570650318	0.89063825725526	1263.03277933524	1165.40469958388	1120.58118270853	1246.81774951266	1563.47840492479	1151.06705285567	1391.06847167998	1674.38562572304
1099	ENSMUSG00000063568	156.367501334881	0.445343527543862	0.23210934881209	1.91867983699529	0.0550248647862916	0.89063825725526	115.670902085281	159.325680895493	134.589376926736	119.557866391625	170.712688686862	187.080875407694	134.232913981756	229.7697063036
1100	ENSMUSG00000004667	3673.21088220255	-0.182327208937287	0.0951853197745592	-1.91549715196753	0.0554291320069144	0.891932979412526	4136.11104426155	3520.38147731445	4141.36497595305	3822.83766067339	3395.51701522282	3515.56145036958	3510.03089953484	3343.88253429069
1101	ENSMUSG00000033444	2229.26152186161	-0.403519774659506	0.210736785344869	-1.91480464124547	0.0555174223682357	0.891932979412526	2389.36358347878	2606.49653240267	2476.44453545194	2683.52152211791	2769.91746704719	1547.31474035113	2060.63503070802	1300.39876333527
1102	ENSMUSG00000037411	5.84149016750968	-1.84761685244704	0.964824193871104	-1.91497773810373	0.0554953427301836	0.891932979412526	10.5155365532073	10.741057139022	8.97262512844907	6.0281277172248	2.08186205715685	5.19669098354705	3.19602176147037	0
1103	ENSMUSG00000042302	27.4959711634834	-0.982175148724328	0.513313964591667	-1.91340040691399	0.0556968123496839	0.891932979412526	43.2305391631857	34.0133476069029	47.8540006850617	21.0984470102868	29.1460688001959	11.6925547129809	23.9701632110278	8.96264811822552
1104	ENSMUSG00000053641	975.14146853164	-0.380706123303105	0.198971884943027	-1.9133664206484	0.0557011600502206	0.891932979412526	1281.72706654094	916.570209196542	928.168221620676	1287.00526762749	878.54578812019	758.716883597869	1101.82850226691	648.569809282501
1105	ENSMUSG00000056476	44.7052004430639	-0.878533537758199	0.459002486883324	-1.91400605195744	0.0556193824706247	0.891932979412526	74.7771488228077	34.9084357018214	29.9087504281636	92.4312916641136	35.3916549716664	24.6842821718485	23.1711577706602	42.3688820134297
1106	ENSMUSG00000056671	227.893847150171	-0.459770430693484	0.240392625564042	-1.9125812599896	0.0558016806436778	0.891932979412526	307.287345943725	256.890283241609	248.242628553758	243.134484594734	171.75361971544	210.465984833656	124.644848697345	260.731581621106
1107	ENSMUSG00000057133	1736.81482479781	-0.447907949047279	0.233994056881942	-1.91418515075049	0.055596502423288	0.891932979412526	2156.85338635786	2018.42365404121	1745.67406665715	2096.78375764136	1944.4591613845	1119.88690695439	1908.02499159781	904.412673748212
1108	ENSMUSG00000064358	151.732148325183	0.6631422507771	0.346690585314927	1.91277836453134	0.0557764320394452	0.891932979412526	113.334116184568	80.5579285426649	169.482919092927	106.496923004305	104.093102857842	235.150267005504	134.232913981756	270.509015931898
1109	ENSMUSG00000065642	3.46299041999925	3.07999575100913	1.60950203495827	1.91363271627612	0.0556671016934128	0.891932979412526	0	0.895088094918498	0.996958347605452	1.0046879528708	10.4093102857842	0	13.5830924862491	0.814786192565957
1110	ENSMUSG00000086968	216.364054298975	-0.786192498094693	0.41084982943431	-1.91357630396776	0.0556743151979909	0.891932979412526	352.854671007624	153.955152325982	109.6654182366	479.236153519371	99.9293787435287	197.474257374788	182.173240403811	155.624162780098
1111	ENSMUSG00000118504	38.438915381588	0.681964573589436	0.356623459319235	1.91228186415793	0.0558400507228286	0.891932979412526	24.5362519574838	41.1740523662509	27.9148337329527	24.1125108688992	41.637241143137	50.6677370895838	56.7293862660991	40.7393096282978
1112	ENSMUSG00000001173	296.600215426459	-0.308312676154646	0.161339452499058	-1.91095650430849	0.0560101707406072	0.892504484346933	356.359849858693	320.441537980822	330.99017140501	305.425137672723	287.296963887645	249.441167210258	301.225051018583	221.62184437794
1113	ENSMUSG00000030697	7896.58629360914	0.237362138146647	0.124250095558561	1.91035779151393	0.0560871614938421	0.892504484346933	6937.91733921612	7089.99279984943	7297.73510447191	7667.77845630994	7835.0878521098	8948.70187366802	7312.49779024421	10082.9791330037
1114	ENSMUSG00000040653	42.8758206170435	-1.08969485677285	0.570507140711986	-1.91004595562629	0.0561272965474573	0.892504484346933	74.7771488228077	45.6494928408434	38.8813755566126	74.3469085124392	40.5963101145585	14.2909002047544	6.39204352294074	48.0723853613914
1115	ENSMUSG00000042228	59.1667948790957	-0.917560308647037	0.48034200789576	-1.91022291110162	0.0561045184366344	0.892504484346933	94.6398289788659	82.3481047325019	69.7870843323817	62.2906530779896	23.9414136573038	62.3602918025646	12.7840870458815	65.1828954052765
1116	ENSMUSG00000074221	339.268668708825	-0.293735533104107	0.153697511629579	-1.91112744760649	0.0559882046518385	0.892504484346933	396.085210170809	407.265083187917	342.953671576276	347.622031693297	285.215101830488	337.784913930558	330.788252312183	266.435084969068
1117	ENSMUSG00000001036	39.208112139789	0.940144350967253	0.492980821388167	1.90706070130666	0.056512727454009	0.892539674815484	32.7150026099784	23.272290467881	37.8844172090072	14.0656313401912	68.701447886176	19.4875911883014	71.9104896330834	45.6280267836936
1118	ENSMUSG00000021879	81.556839972173	-0.567355609477533	0.297499156422319	-1.9070830865555	0.0565098290818615	0.892539674815484	101.650186681004	85.9284571121758	95.7080013701234	105.492235051434	52.0465514289212	90.9420922120734	77.5035277156565	43.1836682059957
1119	ENSMUSG00000024773	3224.93920011075	-0.242749503919682	0.127322203402768	-1.90657636635281	0.0565754679390324	0.892539674815484	3728.34190458718	3489.94848208723	2943.0210421313	3821.83297272052	3121.75215470669	2829.59824054137	3249.555125975	2615.46367813672
1120	ENSMUSG00000025733	1220.17149218286	0.232554506165747	0.121849684918067	1.90853596644192	0.0563219791744638	0.892539674815484	1058.56401302287	1167.19487577372	970.040472220105	1292.02870739185	1289.71354440867	1319.95950982095	1303.17787323954	1360.69294158515
1121	ENSMUSG00000031026	5.92280283033949	-2.65846787189367	1.39440517149252	-1.90652467894116	0.0565821669202874	0.892539674815484	15.1891083546328	10.741057139022	0	15.070319293062	3.12279308573527	0	0	3.25914477026383
1122	ENSMUSG00000032215	728.662521909154	0.283950416241619	0.148910966843285	1.90684690497276	0.0565404153707657	0.892539674815484	616.911477788163	716.965564029717	668.959051243259	625.920594638508	834.826684919896	737.930119663681	667.968548147308	959.818134842697
1123	ENSMUSG00000045349	359.936421428766	0.374011469032147	0.196101917630281	1.90723004421245	0.0564908045353963	0.892539674815484	351.686278057267	332.972771309681	233.288253339676	337.575152164589	365.366791031027	344.280777659992	405.894763706737	508.426584161157
1124	ENSMUSG00000065599	2.80357516837707	-2.91357406545533	1.52707357871368	-1.90794609118283	0.0563981842343283	0.892539674815484	9.34714360285096	2.6852642847555	6.97870843323817	1.0046879528708	0	0	1.59801088073519	0.814786192565957
1125	ENSMUSG00000105368	8.27559931498902	2.1273479140524	1.11441796571247	1.90893181867571	0.0562708877265729	0.892539674815484	0	7.16070475934799	0.996958347605452	4.0187518114832	18.7367585144116	6.49586372943381	27.1661849724982	1.62957238513191
1126	ENSMUSG00000100147	2.31126083301518	-3.08095090434619	1.61670340224014	-1.90569952415339	0.0566892010807863	0.893433891989018	7.01035770213822	5.37052856951099	0.996958347605452	3.0140638586124	0	1.29917274588676	0.799005440367593	0
1127	ENSMUSG00000096459	3.89751823766029	5.37987092540789	2.82588232472882	1.90378448470042	0.0569382580097473	0.895768020071786	0	0	0	0	0	31.1801459012823	0	0
1128	ENSMUSG00000099104	6.71705484189779	2.75156109662333	1.44524619255111	1.90387015776623	0.0569270965371074	0.895768020071786	0	0.895088094918498	3.98783339042181	2.0093759057416	0	20.7867639341882	0.799005440367593	25.2583719695447
1129	ENSMUSG00000002804	658.43905446411	-0.245385124635696	0.129704655596141	-1.89187599710953	0.0585075045566183	0.896847219078956	732.582379873444	625.66657834803	812.521053298444	686.201871810756	622.476755089898	618.406227042099	555.308781055477	614.348789194731
1130	ENSMUSG00000008129	33.2899199030275	-0.74062995809996	0.390752126865689	-1.89539584605903	0.0580399786155649	0.896847219078956	46.7357180142548	29.5379071323104	44.8631256422454	45.210957879186	20.8186205715685	32.4793186471691	29.5632012936009	17.1105100438851
1131	ENSMUSG00000015214	1537.36543154678	-0.378902702090704	0.199770658211594	-1.89668846007092	0.0578690676557991	0.896847219078956	2076.23427278327	1458.09850662223	1181.39564191246	2237.44007104327	1232.46233783685	1347.24213748457	1286.39875899182	1479.65172569978
1132	ENSMUSG00000018932	2590.80276343534	0.300322249737326	0.158144542254027	1.89903644765003	0.0575596839759238	0.896847219078956	2136.9907062018	2525.93860386	2184.33573960355	2440.38703752317	2588.79546807454	3056.95347107155	2233.22020582742	3559.80087532066
1133	ENSMUSG00000020255	1701.86113632908	-0.227884391546906	0.120203235608814	-1.89582576868834	0.057983087239794	0.896847219078956	1876.43907827233	1993.3611873835	1826.42769281319	1647.68824270811	1793.52416224063	1449.87678440963	1576.43773384526	1451.13420895997
1134	ENSMUSG00000020271	1528.68831243025	-0.233254216438277	0.122767192391201	-1.89997190531984	0.0574368066410671	0.896847219078956	1744.41067488206	1719.46423033844	1419.66868699016	1725.04921507916	1538.49606023891	1312.16447334563	1486.15011908372	1284.10303948395
1135	ENSMUSG00000020493	151.968851502301	0.516059938929279	0.273066732907537	1.88986748196831	0.058775685551044	0.896847219078956	121.512866837062	171.856914224352	100.692793108151	106.496923004305	210.268067772842	123.421410859242	155.806060871681	225.69577534077
1136	ENSMUSG00000020527	131.3310954321	0.559368800325106	0.293967544796589	1.9028250234636	0.0570633808741498	0.896847219078956	80.6191135745895	126.207421383508	65.7992509419599	151.707880883491	158.221516343921	157.199902252298	182.972245844179	127.921432232855
1137	ENSMUSG00000021362	31.4966781237265	1.38791216589481	0.733702768359444	1.89165453061895	0.0585370252662903	0.896847219078956	12.8523224539201	10.741057139022	25.9209170377418	20.093759057416	12.4911723429411	71.454501023772	91.0866202019056	7.33307573309361
1138	ENSMUSG00000021639	565.019415439866	0.223644571461551	0.117753484894338	1.89926074512556	0.0575302014087967	0.896847219078956	516.429684057515	509.305126008626	551.317966225815	508.372104152625	554.8162382323	628.799609009193	597.65606939496	653.458526437897
1139	ENSMUSG00000025058	189.659610701023	0.421863100256129	0.222377053963625	1.89706218666398	0.0578197311069788	0.896847219078956	148.385904695259	128.892685668264	204.376461259118	166.778200176553	176.958274858332	245.543648972598	255.68174091763	190.659969060434
1140	ENSMUSG00000026977	1613.09491502465	-0.353562107997093	0.186381059679977	-1.89698517973968	0.0578298941160275	0.896847219078956	2004.96230281153	2095.4012302042	1374.80556134792	1763.22735728825	1212.68464829386	1647.35104178442	1681.10744653342	1125.21973193359
1141	ENSMUSG00000027297	206.377246472048	0.556237361175981	0.292590091518037	1.90108064934827	0.0572914497750834	0.896847219078956	161.238227149179	127.102509478427	136.583293621947	244.139172547604	300.829067259165	157.199902252298	205.344398174471	318.581401293289
1142	ENSMUSG00000027797	4.52055214753719	2.99849849487985	1.58464905636692	1.89221612371034	0.0584621909471985	0.896847219078956	0	0	2.99087504281636	1.0046879528708	0	14.2909002047544	2.39701632110278	15.4809376587532
1143	ENSMUSG00000027834	331.397938982643	0.621379028428586	0.327199014927178	1.89908587764814	0.0575531856182009	0.896847219078956	283.919486936598	283.742926089164	325.008421319377	151.707880883491	208.186205715685	509.275716387611	309.215105422258	580.127769106961
1144	ENSMUSG00000030042	1570.40232385721	0.222629040634361	0.117065667707229	1.90174493508324	0.0572045082495041	0.896847219078956	1495.54297645615	1372.17004951006	1537.30977200761	1393.5021906318	1434.40295738107	1794.15756206962	1734.64081103804	1801.49227176333
1145	ENSMUSG00000031309	3002.27048011761	-0.289769884885355	0.152759702629856	-1.89690003251369	0.0578411331719842	0.896847219078956	3709.64761738147	3429.97757972769	3175.31233712337	2896.51536812652	2532.58519253131	2789.32388541888	3317.47058840625	2167.33127222544
1146	ENSMUSG00000031592	1053.64486181563	-0.387559629045086	0.204832200055017	-1.89208351490141	0.0584798543822717	0.896847219078956	1410.25029108014	1163.61452339405	1071.73022367586	1132.28332288539	826.499236691269	934.105204292582	1260.03157945969	630.64451304605
1147	ENSMUSG00000032750	496.253125434276	-0.333313498909369	0.175581547828692	-1.89834013329562	0.0576512903911819	0.896847219078956	598.217190582461	456.494928408434	505.457882235964	654.051857318891	510.056204003428	385.854305528369	480.202269660923	379.690365735736
1148	ENSMUSG00000033577	76.6710745879462	-0.851683430845729	0.45027197982652	-1.89148663253233	0.058559413738343	0.896847219078956	96.9766148795787	131.577949953019	97.7019180653343	67.3140928423436	31.2279308573527	102.634646925054	63.1214297890398	22.8140133918468
1149	ENSMUSG00000033792	146.975816770335	-0.521333422087406	0.275634563884058	-1.89139349848265	0.0585718358208656	0.896847219078956	189.279657957732	179.912707078618	156.522460574056	166.778200176553	95.765654629215	152.003211268751	161.399098954254	74.145543523502
1150	ENSMUSG00000034252	3408.38291292979	-0.244197411279013	0.128569764293908	-1.89933778458816	0.0575200779276536	0.896847219078956	4042.63960823304	3892.73812480055	3098.54654435775	3751.50481601957	3239.37736093606	2982.90062455601	3498.04581792932	2761.31040660603
1151	ENSMUSG00000035621	3553.89282986969	0.223926937198663	0.11824157729212	1.89380877967691	0.0582503958742557	0.896847219078956	3077.54703123868	3718.19594629144	2780.51683147161	3537.50628205809	3795.23453019694	3811.77283643176	3916.72466868194	3793.64451258709
1152	ENSMUSG00000036442	1199.32539753207	-0.197996898572616	0.104364305070685	-1.89717066997682	0.0578054165120709	0.896847219078956	1355.33582241339	1154.66364244486	1259.15839302569	1357.33342432845	1110.67340749318	1139.37449814269	1144.17579060639	1073.88820180193
1153	ENSMUSG00000036634	6.81246703216588	2.41244643667244	1.2729597743439	1.89514742358284	0.0580728733368935	0.896847219078956	0	4.47544047459249	1.9939166952109	2.0093759057416	7.28651720004897	14.2909002047544	0	24.4435857769787
1154	ENSMUSG00000037148	954.7608684937	0.217295173945713	0.114243035940395	1.90204306246802	0.0571655251141179	0.896847219078956	841.242924256586	805.579285426649	981.007014043765	904.21915758372	982.638890978033	1048.43240593062	1087.44640434029	987.520865389939
1155	ENSMUSG00000040829	9.67629029244379	-2.0179934213482	1.06752110241802	-1.89035459512443	0.0587105516443817	0.896847219078956	19.8626801560583	5.37052856951099	33.8965838185854	3.0140638586124	10.4093102857842	0	1.59801088073519	3.25914477026383
1156	ENSMUSG00000042388	5.58880752012741	2.04223320743442	1.07824538282304	1.89403380711679	0.0582205226649231	0.896847219078956	0	3.58035237967399	0.996958347605452	4.0187518114832	8.32744822862739	9.09420922120734	2.39701632110278	16.2957238513191
1157	ENSMUSG00000043629	23.8420280878919	1.29649309267926	0.683733978461736	1.89619520679097	0.0579342367704118	0.896847219078956	5.84196475178185	14.321409518696	31.9026671233745	3.0140638586124	44.7600342288722	23.3851094259617	47.141320981688	20.3696548141489
1158	ENSMUSG00000045210	1289.9999904008	-0.3610582617825	0.190974821640354	-1.89060661861724	0.0586768760793772	0.896847219078956	1560.97298167611	1458.09850662223	1425.6504370758	1358.33811228132	1380.27454389499	936.703549784356	1400.65653696439	799.305254907203
1159	ENSMUSG00000060475	2883.22149994498	-0.179258444590922	0.0948409624835145	-1.8900951645454	0.0587452337114788	0.896847219078956	3248.13240199071	2946.6300084717	3084.58912749127	2969.85758868608	2718.91184664684	2704.87765693624	2902.78676485547	2489.98660448156
1160	ENSMUSG00000063873	3.2300141249424	-2.77180355496494	1.46154243086648	-1.89649201858729	0.0578950143958461	0.896847219078956	7.01035770213822	7.16070475934799	0.996958347605452	7.0328156700956	1.04093102857842	2.59834549177353	0	0
1161	ENSMUSG00000086359	5.30311678543212	1.67416248924645	0.884482570733442	1.89281569206975	0.0583823840085978	0.896847219078956	2.33678590071274	1.790176189837	2.99087504281636	3.0140638586124	4.1637241143137	10.3933819670941	9.58806528441112	8.14786192565957
1162	ENSMUSG00000093424	3.73399546328576	2.34626203229345	1.24141155809027	1.88999531783226	0.0587585862869168	0.896847219078956	0	0.895088094918498	2.99087504281636	1.0046879528708	8.32744822862739	1.29917274588676	6.39204352294074	8.96264811822552
1163	ENSMUSG00000098269	10.6736908851193	1.96533257717146	1.03596798657103	1.89709778935982	0.0578150329337056	0.896847219078956	0	6.26561666442949	6.97870843323817	4.0187518114832	21.8595516001469	14.2909002047544	31.1612121743361	0.814786192565957
1164	ENSMUSG00000047557	602.058741740004	0.398485489859919	0.210929978407747	1.88918376073414	0.0588672099363372	0.897472085507079	559.660223220701	550.479178374876	495.48829875991	472.203337849276	469.459893888869	782.101993023831	572.886900743564	914.190108059003
1165	ENSMUSG00000014786	77.1263281530012	0.582527688216921	0.308435300503878	1.88865440260979	0.0589381521898465	0.897782359451516	53.746075716393	75.1873999731539	41.872250599429	76.3562844181808	104.093102857842	70.1553282778852	79.9005440367593	115.699639344366
1166	ENSMUSG00000018916	208.816045229804	0.602462581738777	0.319211759838366	1.88734457040002	0.0591139952905219	0.899688645304975	188.111265007376	135.158302332693	196.400794478274	144.675065213395	303.9518603449	129.917274588676	189.36428936712	382.949510506
1167	ENSMUSG00000002396	788.039823300275	0.350532352440025	0.186342405152757	1.88111960963835	0.0599556500438811	0.901030337565107	738.424344625226	770.670849724827	633.068550729462	628.934658497121	643.295375661466	989.969632365713	790.216380523549	1109.73879427483
1168	ENSMUSG00000006392	1732.28059580951	0.198489419241001	0.105496589164215	1.88147712464935	0.0599070441771704	0.901030337565107	1577.3304829811	1726.62493509778	1674.89002397716	1473.87722686146	1733.15016258308	1896.79220899467	1780.98312657936	1994.59659940146
1169	ENSMUSG00000018040	3409.8208549919	-0.212331868530358	0.112873340536879	-1.88115162996335	0.0599512953953826	0.901030337565107	3775.07762260143	3293.92418930007	3683.76109440215	3887.13768965712	2930.22084544826	3551.93828725441	3259.94219669978	2896.56491457198
1170	ENSMUSG00000022665	3.68853110818187	2.30100995855086	1.22050133011438	1.88529901752357	0.0593894787325755	0.901030337565107	0	0.895088094918498	2.99087504281636	1.0046879528708	4.1637241143137	9.09420922120734	2.39701632110278	8.96264811822552
1171	ENSMUSG00000025993	71.9972076641053	-1.11352758231582	0.591220620258267	-1.88343833783975	0.0596409889161277	0.901030337565107	86.4610783263714	93.9842499664423	100.692793108151	111.520362768659	17.6958274858332	116.925547129809	9.58806528441112	39.1097372431659
1172	ENSMUSG00000026020	1942.82435227641	-0.30616173154307	0.162855785361804	-1.87995612721337	0.0601140574652644	0.901030337565107	2247.98803648566	2078.39455640075	2450.5236184142	1816.47581879041	2111.00812595704	1501.8436942451	1907.22598615744	1429.13498176069
1173	ENSMUSG00000028517	5.43077300800506	2.46927344122719	1.31362204801875	1.87974421177799	0.0601429469485179	0.901030337565107	0	4.47544047459249	0.996958347605452	1.0046879528708	1.04093102857842	15.5900729506412	1.59801088073519	18.740082429017
1174	ENSMUSG00000028634	476.784287462768	-0.368614768322644	0.196089624032705	-1.87982801303736	0.0601315213220355	0.901030337565107	569.007366823552	497.668980774685	483.524798588644	599.798707863867	522.547376346369	349.477468643539	481.001275101291	311.248325560195
1175	ENSMUSG00000028779	1578.78070762967	0.261092127946729	0.138903034890841	1.87967187435402	0.0601528110208626	0.901030337565107	1451.14404434261	1377.54057807957	1420.66564533777	1495.98036182462	1437.5257504668	1861.71454485573	1536.48746182688	2049.18727430338
1176	ENSMUSG00000032038	1285.31825093999	0.230385097301565	0.122543660474006	1.88002460845727	0.0601047241839092	0.901030337565107	1120.48883939176	1050.83342343432	1234.23443433555	1326.18809778946	1318.85961320886	1418.69663850835	1289.5947807533	1523.65018009834
1177	ENSMUSG00000034640	652.793864731087	-0.407810344633724	0.216783956276505	-1.88118323716524	0.0599469971873751	0.901030337565107	822.548637050884	712.490123555125	584.217591696795	858.003511751663	458.009652574507	684.664037082324	700.727771202379	401.689592935017
1178	ENSMUSG00000039759	1970.44804864974	-0.282792790260798	0.150306939508644	-1.88143535611364	0.0599127211218362	0.901030337565107	2425.58376493982	1697.08702796547	1933.10223600697	2597.11835817102	1728.98643846876	1778.56748911898	1807.3503061115	1795.78876841537
1179	ENSMUSG00000039903	2.97300404477715	-2.85170696084349	1.51384565593644	-1.88375013638988	0.0595987812300402	0.901030337565107	8.17875065249459	2.6852642847555	0.996958347605452	9.0421915758372	2.08186205715685	0	0.799005440367593	0
1180	ENSMUSG00000042348	360.370388183001	0.360981664998468	0.191590870267842	1.88412769613615	0.0595477047270796	0.901030337565107	300.276988241587	381.30752843528	240.266961772914	339.58452807033	334.138860173674	450.812942822707	381.924600495709	454.650695451804
1181	ENSMUSG00000042719	933.868665854752	-0.308578271391016	0.163750779949458	-1.88443848320148	0.0595056885262938	0.901030337565107	1152.03544905138	986.387080600185	936.14388840152	1059.94579027869	900.405339720337	757.417710851983	1023.52596911089	655.088098823029
1182	ENSMUSG00000049562	656.244707623229	-0.293537190166427	0.156161743479808	-1.87969974992231	0.0601490096951112	0.901030337565107	803.854349845182	735.762414023006	649.019884291149	703.28156700956	612.067444804114	557.345107985421	708.717825606055	479.909067421348
1183	ENSMUSG00000070167	17.7642708331534	1.1186523731449	0.594525282687161	1.88158923719572	0.0598918086755372	0.901030337565107	10.5155365532073	6.26561666442949	7.97566678084362	20.093759057416	11.4502413143627	32.4793186471691	22.3721523302926	30.9618753175063
1184	ENSMUSG00000089255	9.89853464667304	1.80198711419881	0.95568530568213	1.88554443966534	0.0593563705366798	0.901030337565107	0	4.47544047459249	1.9939166952109	11.0515674815788	9.36837925720582	18.1884184424147	5.59303808257315	28.5175167398085
1185	ENSMUSG00000096825	50.3333520434091	1.46022537314872	0.776893761966284	1.87956892516804	0.0601668516857124	0.901030337565107	17.5258942553455	54.6003737900284	30.905708775769	4.0187518114832	16.6548964572548	126.019756351016	135.830924862491	17.1105100438851
1186	ENSMUSG00000033228	3442.16529518153	-0.257743649182735	0.137163982037438	-1.87909132816212	0.0602320240228553	0.901245782723095	3896.59048943849	3991.19781524158	3523.25080043767	3584.72661584301	3649.50418619596	2807.51230386129	3479.66869280087	2604.87145763336
1187	ENSMUSG00000020889	1135.61700076063	-0.553178337911273	0.294448505423148	-1.87869297253287	0.0602864279289738	0.901299873654228	1105.29973103713	1416.02936616106	1095.65722401839	1785.33049225141	1631.13892178239	674.27065511523	772.638260835462	604.57135488394
1188	ENSMUSG00000025869	755.588624161657	-0.242208107077841	0.129068180316558	-1.87659039186724	0.0605742552518106	0.903143365574256	883.305070469416	690.112921182162	899.256429540118	803.75036229664	714.078685604799	675.569827861117	659.179488303264	719.45620803574
1189	ENSMUSG00000030844	3200.62027173973	-0.226715140536705	0.120878343452066	-1.87556458884307	0.0607150927042763	0.903143365574256	3484.14777796269	3282.28804406613	3595.03180146526	3445.07499039397	3415.29470476581	2721.76690263277	2546.43033845152	3114.92761417965
1190	ENSMUSG00000039047	1333.03988377711	-0.23397116799563	0.124735658134838	-1.87573602844753	0.060691536066154	0.903143365574256	1493.20619055544	1459.88868281207	1444.5926456803	1366.37561590429	1392.76571623793	1125.08359793794	1321.554998368	1060.85162272088
1191	ENSMUSG00000041774	291.53722517365	0.336373798586322	0.179328032054935	1.87574577567035	0.0606901969777499	0.903143365574256	244.194126624481	237.198345153402	300.084462629241	249.162612311958	282.092308744753	352.075814135313	279.651904128658	387.838227661395
1192	ENSMUSG00000085030	42.8937080844336	0.770757437911197	0.410691596929413	1.87673048017992	0.0605550428791293	0.903143365574256	24.5362519574838	53.7052856951099	19.939166952109	28.1312626803824	41.637241143137	63.6594645484514	45.5433101009528	65.9976815978425
1193	ENSMUSG00000087685	3.36443554582368	3.03356913069225	1.61699990046841	1.87604781534834	0.0606487144360812	0.903143365574256	0	0.895088094918498	0.996958347605452	1.0046879528708	9.36837925720582	0	0.799005440367593	13.8513652736213
1194	ENSMUSG00000001918	9622.68653120934	0.323017074899302	0.172717441407931	1.87020530333348	0.0614553135505004	0.903533327282076	9314.42860024098	8843.47037779476	6958.76926628606	9083.3837819049	7706.01240456608	11848.4554424873	10279.2049903291	12947.7673860656
1195	ENSMUSG00000011752	1528.17871626647	0.230659107820303	0.123419741195188	1.86889962324193	0.0616367807548469	0.903533327282076	1336.64153520769	1546.71222801917	1454.56222915635	1287.00526762749	1681.10361115416	1571.99902252298	1471.76802115711	1875.63781528683
1196	ENSMUSG00000020069	852.506343483675	0.219264888257278	0.117097487711484	1.87249865511653	0.0611376477883108	0.903533327282076	808.527921646608	812.739990185997	777.627511132253	754.520652605971	964.943063492199	787.298684007378	966.796582844788	947.596341954207
1197	ENSMUSG00000023274	42482.7007930857	0.150580176428123	0.080329044443921	1.8745421095261	0.0608557437381529	0.903533327282076	40256.9791045287	40950.2803425213	41109.5774635108	38755.8377819911	45988.3328425948	41486.483294402	46193.700529412	45120.414985725
1198	ENSMUSG00000025495	456.811919692265	0.249987595234124	0.133628424123066	1.8707666192628	0.0613774363124802	0.903533327282076	401.927174922591	443.068606984657	368.874588614017	455.123642650472	458.009652574507	514.472407371158	524.147568881141	488.871715539574
1199	ENSMUSG00000026833	14.5416318817353	1.19688639192089	0.640855923636479	1.86763724540341	0.0618126512209955	0.903533327282076	9.34714360285096	8.95088094918498	7.97566678084362	9.0421915758372	8.32744822862739	27.282627663622	11.1860761651463	34.2210200877702
1200	ENSMUSG00000027605	2485.01627848315	-0.387430743466816	0.207302628812003	-1.86891379857111	0.0616348082473544	0.903533327282076	2603.17949339399	2522.35825148033	2823.38604041864	3315.47024447364	1763.33716241185	3111.5187263988	2176.49081956132	1564.38948972664
1201	ENSMUSG00000029394	1215.30731951177	0.267539340664724	0.143233996057126	1.86784805304197	0.0617832533163229	0.903533327282076	1140.35151954782	1089.32221151581	1072.72718202347	1111.1848758751	1440.64854355254	1077.01420634013	1208.89523127617	1582.31478596309
1202	ENSMUSG00000030000	34.6075657615734	-1.25491243043725	0.671847147467368	-1.8678540724149	0.0617824140624765	0.903533327282076	65.4300052199567	31.3280833221474	43.8661672946399	54.2531494550232	8.32744822862739	33.7784913930558	2.39701632110278	37.480164858034
1203	ENSMUSG00000032783	104.796296128621	0.698600440693447	0.373115205604005	1.87234513683928	0.0611588699585559	0.903533327282076	80.6191135745895	92.1940737766053	60.8144592039326	86.4031639468888	163.426171486813	68.8561555319984	79.1015385963917	206.955692911753
1204	ENSMUSG00000035476	407.282237286224	-0.393260878951791	0.210582881279822	-1.86748740715171	0.0618335537575671	0.903533327282076	526.945220610723	497.668980774685	378.844172090072	447.086139027506	392.430997774066	304.006422537502	455.433101009528	255.84286446571
1205	ENSMUSG00000035845	681.156672003826	0.228955676599253	0.122359489149136	1.87117221713956	0.061321214342803	0.903533327282076	614.574691887451	690.112921182162	618.11417551538	585.733076523676	678.687030633133	752.221019868436	700.727771202379	809.082689217995
1206	ENSMUSG00000051339	77.8230554610732	1.06758070941737	0.571701293288749	1.86737501200327	0.0618492367957934	0.903533327282076	71.2719699717386	33.1182595119844	25.9209170377418	71.3328446538268	136.361964743774	23.3851094259617	59.1264025872019	202.066975756357
1207	ENSMUSG00000058600	23311.4931307735	-0.226836278311453	0.121460267725092	-1.86757597821919	0.0618211973274027	0.903533327282076	26832.144104934	21629.8038137055	28797.1418705835	23303.7370668382	23203.3935580417	20042.3379507951	20627.1244485298	22056.2622327604
1208	ENSMUSG00000066037	2736.91029300192	-0.21252919677944	0.113398856566423	-1.87417407207235	0.0609064365562039	0.903533327282076	3107.92524794794	3091.63427984849	2886.19441631778	2667.44651487197	2737.64860516126	2386.58033419398	2743.78468222231	2274.06826345158
1209	ENSMUSG00000070934	1157.89418731957	0.296765748294305	0.158320879727774	1.87445742345912	0.0608674051475771	0.903533327282076	1028.18579631361	1098.273092465	1048.80018168094	982.584817907642	1403.17502652372	1048.43240593062	1075.46132273478	1578.24085500026
1210	ENSMUSG00000081647	3.52181363553091	3.10316625606662	1.66208689318079	1.86703009860573	0.061897384782881	0.903533327282076	0	0.895088094918498	0	2.0093759057416	11.4502413143627	0	1.59801088073519	12.2217928884893
1211	ENSMUSG00000097164	191.671358515736	-0.353280827408654	0.188580734579359	-1.87336648251302	0.0610177951031109	0.903533327282076	213.815909915216	236.303257058484	217.336919777989	190.890711045452	150.934999143872	211.765157579542	151.811033669843	160.512879935493
1212	ENSMUSG00000109390	50.1872067399155	-0.617035526974092	0.330034310406673	-1.8696102420799	0.0615379619527394	0.903533327282076	68.9351840710258	68.0266952138059	36.8874588614017	69.3234687480852	45.8009652574507	35.0776641389426	39.1512665780121	38.2949510506
1213	ENSMUSG00000111606	2.1536440797988	-3.80947802654424	2.04051164441969	-1.86692295383967	0.0619123479079795	0.903533327282076	0	5.37052856951099	0.996958347605452	10.046879528708	0	0	0	0.814786192565957
1214	ENSMUSG00000111964	157.784939396663	-0.540154913894822	0.289260681655752	-1.86736375923244	0.0618508071305717	0.903533327282076	219.657874666998	111.886011864812	240.266961772914	176.825079705261	150.934999143872	103.933819670941	99.0766746055815	159.698093742927
1215	ENSMUSG00000116180	62.9079950455923	0.575691515224812	0.307793516086539	1.87038220474713	0.0614307613402748	0.903533327282076	44.3989321135421	42.9642285560879	72.777959375198	42.1968940205736	84.3154133148524	61.0611190566779	86.2925875597	69.2568263681063
1216	ENSMUSG00000116376	4.08406722379093	2.87114982494981	1.53755652528408	1.86734586841894	0.0618533038783989	0.903533327282076	0	0.895088094918498	0.996958347605452	2.0093759057416	12.4911723429411	0	0.799005440367593	15.4809376587532
1217	ENSMUSG00000069237	507.31948260011	0.344378434056125	0.18457987881786	1.86574200970167	0.0620774691228688	0.905198658220566	396.085210170809	459.18019269319	492.497423717093	440.05332335741	523.588307374947	596.320290362024	724.697934413407	426.133178711995
1218	ENSMUSG00000005124	49.7837424814719	0.670571037129895	0.359583640223238	1.86485413161062	0.0622018532692233	0.90552427244925	30.3782167092656	42.0691404611694	57.8235841611162	23.1078229160284	51.0056204003428	68.8561555319984	63.9204352294074	61.1089644424467
1219	ENSMUSG00000045333	3.00684696358619	-3.39310558832327	1.8194540872194	-1.86490311141009	0.0621949862476689	0.90552427244925	8.17875065249459	12.531233328859	0	1.0046879528708	1.04093102857842	1.29917274588676	0	0
1220	ENSMUSG00000001525	16427.9330940398	0.243802516204944	0.130828026939284	1.86353430460348	0.0623871307759285	0.906733843365789	15180.9296039803	16230.6324251571	16165.6796064224	12596.7775530941	19350.9078212729	14850.8436582316	18307.6116551427	18740.082429017
1221	ENSMUSG00000023995	16.9237267808767	-1.15829598765912	0.621472879028875	-1.86379169026506	0.0623509631517497	0.906733843365789	29.2098237589092	18.7968499932885	13.9574168664763	31.1453265389948	6.24558617147055	18.1884184424147	3.99502720183796	13.8513652736213
1222	ENSMUSG00000045102	28.2482033935466	-0.837152925475576	0.449341777371041	-1.8630649711084	0.0624531258096476	0.906950221454997	38.5569673617602	22.3772023729625	38.8813755566126	45.210957879186	31.2279308573527	14.2909002047544	20.7741414495574	14.6661514661872
1223	ENSMUSG00000015467	61.5201493623036	0.681331651926644	0.366353827124872	1.8597639808316	0.0629189254694506	0.910733483997447	39.7253603121166	30.4329952272289	40.8752922518235	78.3656603239224	90.5609994863229	53.2660825813573	79.9005440367593	79.0342606788978
1224	ENSMUSG00000021287	101.716435960854	0.611576117098144	0.328673530780289	1.86074039989234	0.062780845708098	0.910733483997447	98.1450078299351	99.3547785359533	53.8357507706944	71.3328446538268	147.812206058136	64.9586372943381	142.222968385432	136.069294158515
1225	ENSMUSG00000054321	344.221580040713	-0.378976044856665	0.203765970216659	-1.85985934969274	0.062905427880744	0.910733483997447	432.305391631857	415.320876042183	330.99017140501	378.767358232291	340.384446345145	257.236203685579	376.331562413136	222.436630570506
1226	ENSMUSG00000055024	3093.31140288495	-0.331896288757381	0.17839800982739	-1.86042596034849	0.0628252846253717	0.910733483997447	3949.16817220453	3715.51068200669	2722.69324731049	3403.88278432627	2874.01056990503	2464.53069894719	3487.65874720454	2129.03632117484
1227	ENSMUSG00000038147	4641.2289472215	-0.221336689527345	0.119062545866208	-1.85899510141556	0.0630278327322324	0.911566356696167	5436.53239800819	4805.72798161742	5357.6541600317	4387.47229018678	4408.34290602963	4122.2751226987	4767.66546267343	3844.16125652618
1228	ENSMUSG00000076911	2.97132116068449	-2.47405304852952	1.33152094969884	-1.85806543193263	0.0631597230284714	0.912730003960304	7.01035770213822	6.26561666442949	0.996958347605452	6.0281277172248	1.04093102857842	0	0.799005440367593	1.62957238513191
1229	ENSMUSG00000044268	9.97589419169044	-1.38247107363197	0.744746623481666	-1.85629720235449	0.0634112076474942	0.915618625640709	17.5258942553455	8.05579285426649	15.9513335616872	16.0750072459328	1.04093102857842	9.09420922120734	7.99005440367593	4.07393096282978
1230	ENSMUSG00000047911	6.28599650792559	-1.94549928053761	1.04838658791642	-1.85570790675997	0.0634952032005395	0.916086078046157	12.8523224539201	16.111585708533	1.9939166952109	9.0421915758372	6.24558617147055	0	1.59801088073519	2.44435857769787
1231	ENSMUSG00000007021	297.993109056133	0.530706252643275	0.287721213085362	1.84451555362317	0.0651080412262719	0.916892776858307	203.300373362008	174.542178509107	218.333878125594	378.767358232291	266.478343316077	427.427833396745	262.07378444057	453.021123066672
1232	ENSMUSG00000008450	510.340974956605	0.215200600710809	0.116616346229935	1.84537251995954	0.0649833677526487	0.916892776858307	455.673250638984	441.27843079482	483.524798588644	509.376792105495	539.202272803624	540.455862288893	566.494857220623	546.721535211757
1233	ENSMUSG00000017400	30.9084951187448	1.4054323879722	0.761388982992203	1.8458795955373	0.0649096899947184	0.916892776858307	9.34714360285096	33.1182595119844	11.9635001712654	13.0609433873204	14.5730344000979	67.5569827861117	6.39204352294074	91.2560535673871
1234	ENSMUSG00000020034	2020.02344686142	-0.219836521210572	0.118779310438947	-1.85079809268273	0.0641986055823114	0.916892776858307	2101.93891769111	2247.56620634035	2162.40265595623	2179.16816977676	1741.4776108117	2230.67960468757	1779.38511569863	1717.56929392904
1235	ENSMUSG00000020340	13025.2821000196	-0.205901201459736	0.111111315781579	-1.85310739965039	0.0638669664440801	0.916892776858307	14926.2199408026	15653.3006039347	12299.4751344085	12933.3480173058	11737.5382782503	12492.8451244471	12608.3058490006	11551.2238520076
1236	ENSMUSG00000020608	1952.10759999376	-0.216607506498933	0.117350580893421	-1.84581537517618	0.064919017359133	0.916892776858307	2247.98803648566	2042.59103260401	2117.53953031398	1985.2633948727	1712.33154201151	1916.27980018298	2019.88575324928	1574.98171022999
1237	ENSMUSG00000021470	716.340527649707	-0.251550495762641	0.136237271098394	-1.84641466857454	0.0648320189669172	0.916892776858307	850.590067859437	767.090497345153	747.718760704089	749.497212841617	633.92699640426	670.37313687757	756.658152028111	554.869397137416
1238	ENSMUSG00000022102	7360.20997291523	0.287820538539451	0.155523701012661	1.85065386603692	0.0642193650271405	0.916892776858307	6627.12481442133	7275.27603549756	5941.8717517285	6669.11863115637	6539.12872152966	8921.4192460044	6924.98015166593	9982.7604313181
1239	ENSMUSG00000023019	20.1944078575807	-0.920694718516375	0.497959385177063	-1.84893536686531	0.0644671460783214	0.916892776858307	30.3782167092656	17.90176189837	20.9361252997145	36.1687663033488	10.4093102857842	20.7867639341882	14.3820979266167	10.5922205033574
1240	ENSMUSG00000027315	3.64125749555152	3.18898098923799	1.72913300870008	1.84426586803486	0.0651444031649211	0.916892776858307	0	1.790176189837	0.996958347605452	0	0	11.6925547129809	0.799005440367593	13.8513652736213
1241	ENSMUSG00000030352	4.87427346477623	-2.29272456951962	1.24258794600256	-1.84512056220678	0.0650200027018386	0.916892776858307	9.34714360285096	11.6361452339405	9.96958347605452	1.0046879528708	1.04093102857842	5.19669098354705	0.799005440367593	0
1242	ENSMUSG00000031887	1458.27850019164	0.231340991018093	0.125250145692457	1.84703171193218	0.0647425443739044	0.916892776858307	1300.42135374664	1252.22824479098	1349.88160265778	1463.83034733276	1426.07550915244	1656.44525100562	1415.03863489101	1802.3070579559
1243	ENSMUSG00000033624	644.565439776801	-0.487883187402022	0.264548873206021	-1.84420814758896	0.06515281142896	0.916892776858307	760.623810681997	780.516818768931	725.785677056769	743.469085124392	778.616409376661	388.452651020142	675.958602550984	303.100463634536
1244	ENSMUSG00000037295	2376.10620707315	-0.198119365138137	0.106950408513542	-1.852441406178	0.063962464134924	0.916892776858307	2545.92823882653	2686.15937285041	2570.15862012686	2350.96980971767	2086.02578127116	2511.30091779911	2133.34452578147	2124.96239021201
1245	ENSMUSG00000038379	58.0398667974488	0.542026453842717	0.292326278010493	1.85418313239448	0.0637129644255811	0.916892776858307	42.0621462128293	63.5512547392134	45.8600839898508	37.1734542562196	64.5377237718623	71.454501023772	64.719440669775	74.960329716068
1246	ENSMUSG00000039682	549.593766893628	-0.28402734411116	0.153607667571314	-1.84904405230486	0.0644514519757429	0.916892776858307	600.553976483174	580.017085507187	678.928634719313	554.587749984681	608.944651718378	443.017906347386	484.197296862761	446.502833526144
1247	ENSMUSG00000040268	822.128273554264	0.301632689880115	0.16284290723084	1.85229246400355	0.0639838372784428	0.916892776858307	653.131659249211	807.369461616486	807.536261560416	677.159680234919	874.382064005876	945.797759005563	1094.6374533036	717.011849458042
1248	ENSMUSG00000042148	2111.26577531021	-0.271539448754373	0.146594718938209	-1.85231399003418	0.0639807479369637	0.916892776858307	2249.15642943601	2437.32488246307	2025.81936233428	2524.78082556432	2384.77298647317	1712.30967907875	1679.50943565268	1876.4526014794
1249	ENSMUSG00000042628	1164.24854883697	-0.279214447615245	0.151385180402507	-1.84439749566544	0.0651252320267385	0.916892776858307	1416.09225583192	1226.27069003834	1105.62680749445	1359.34280023419	1114.83713160749	974.379559415072	1247.24749241381	870.191653660441
1250	ENSMUSG00000053461	2.37330855000459	-3.2236892416536	1.74672388434283	-1.84556315428552	0.0649556606179217	0.916892776858307	0	5.37052856951099	6.97870843323817	5.023439764354	0	0	0.799005440367593	0.814786192565957
1251	ENSMUSG00000055692	874.783031595347	0.28652692880606	0.155011548120947	1.8484231160797	0.0645411572111571	0.916892776858307	813.201493448033	766.195409250235	669.956009590864	905.22384553659	1056.5449940071	758.716883597869	1009.94287662464	1018.48274070745
1252	ENSMUSG00000073144	4.25579952157899	2.00802901244964	1.08769029099499	1.84614042165694	0.0648718189754948	0.916892776858307	0	3.58035237967399	1.9939166952109	1.0046879528708	4.1637241143137	10.3933819670941	6.39204352294074	6.51828954052765
1253	ENSMUSG00000083261	38.8812364878496	0.804202582964384	0.434322397379613	1.85162586091889	0.0640795668368403	0.916892776858307	19.8626801560583	14.321409518696	39.8783339042181	39.1828301619612	34.350723943088	58.4627735649043	47.141320981688	57.8498196721829
1254	ENSMUSG00000083900	7.06575078774503	-2.68872528048645	1.45712410183592	-1.84522737431819	0.0650044700172842	0.916892776858307	22.199466056771	0.895088094918498	0.996958347605452	25.11719882177	0	0	0.799005440367593	6.51828954052765
1255	ENSMUSG00000085965	18.9866408483568	-0.939382570424338	0.506537890175615	-1.85451589830458	0.0636653877864522	0.916892776858307	29.2098237589092	31.3280833221474	12.9604585188709	26.1218867746408	10.4093102857842	16.8892456965279	14.3820979266167	10.5922205033574
1256	ENSMUSG00000089917	2166.64155423547	0.161146179189218	0.0870056597228705	1.85213444392582	0.0640065195449852	0.916892776858307	2006.13069576189	1985.30539452923	2023.82544563907	2168.11660229519	2200.52819441479	2308.62996944078	2373.04615789175	2267.54997391106
1257	ENSMUSG00000090576	16.551575262523	-1.14063207140609	0.615400758738937	-1.85347849382482	0.0638138058633523	0.916892776858307	30.3782167092656	18.7968499932885	7.97566678084362	34.1593903976072	11.4502413143627	7.79503647532058	7.19104896330834	14.6661514661872
1258	ENSMUSG00000093803	799.364793798321	0.285995471236029	0.154952261548361	1.8457005298162	0.0649357002545283	0.916892776858307	674.162732355625	784.097171148605	662.977301157626	760.548780323195	931.63327057769	784.700338515605	732.687988817083	1064.11076749114
1259	ENSMUSG00000096647	4.06262505535906	-2.09880847477996	1.13542266893125	-1.84848209588375	0.0645326321072607	0.916892776858307	8.17875065249459	4.47544047459249	8.97262512844907	5.023439764354	1.04093102857842	0	3.99502720183796	0.814786192565957
1260	ENSMUSG00000099140	2.87435595333861	3.39926487561302	1.83962491206949	1.84780324147112	0.0646308118317085	0.916892776858307	0	0.895088094918498	0	1.0046879528708	0	9.09420922120734	11.1860761651463	0.814786192565957
1261	ENSMUSG00000113128	16.5170573316901	1.02861973557806	0.557240970712307	1.845915482961	0.0649044781873251	0.916892776858307	8.17875065249459	15.2164976136145	13.9574168664763	6.0281277172248	26.0232757144606	16.8892456965279	30.3622067339685	15.4809376587532
1262	ENSMUSG00000002083	1471.25481489376	-0.826033223426717	0.448672719493979	-1.84105961324845	0.0656128232388913	0.918078789473846	2544.75984587617	869.130540165862	972.034388915316	3139.64985272125	868.136477834406	1069.21916986481	1049.89314864302	1257.21509512927
1263	ENSMUSG00000018501	8166.85933792955	-0.28929382289119	0.157148000256776	-1.84090044046689	0.065636149859154	0.918078789473846	9847.21578560348	9805.69007983215	7408.39748105612	8871.39462384916	8204.61836725514	6493.26538394204	8712.35532176823	5991.93766013004
1264	ENSMUSG00000027454	96.963222172746	0.442696505674196	0.240472069353976	1.8409477111562	0.0656292216708691	0.918078789473846	77.1139347235204	76.9775761629909	94.711043022518	80.375036229664	119.707068286519	94.8396104497337	94.282641963376	137.698866543647
1265	ENSMUSG00000028826	919.192006724602	-0.255895217912921	0.138966420064656	-1.84141764459257	0.0655603790596303	0.918078789473846	1102.96294513641	844.068073508144	994.964430910241	1060.95047823156	817.130857434063	844.462284826396	951.615479477803	737.381504272191
1266	ENSMUSG00000032068	4.31456987910817	2.28220462603304	1.23978997497978	1.84079938706574	0.0656509626869329	0.918078789473846	0	1.790176189837	1.9939166952109	2.0093759057416	4.1637241143137	9.09420922120734	0.799005440367593	14.6661514661872
1267	ENSMUSG00000034438	2070.42960318901	0.264558393875906	0.143578032362963	1.84261052698583	0.0653858958216378	0.918078789473846	1795.81996469774	1809.8681279252	2001.89236199175	1917.94930203036	2482.62050315954	1938.36573686305	2705.43242108467	1911.48840775973
1268	ENSMUSG00000048930	1198.22499242793	0.237442434403806	0.128970594148789	1.84105870001557	0.0656129570528084	0.918078789473846	1070.24794252643	964.009878227223	1148.49601644148	1216.67711092654	1143.98320040769	1395.31152908238	1411.04360768917	1236.03065412256
1269	ENSMUSG00000068551	211.35712613927	0.367643692986631	0.199688483662333	1.84108610693997	0.0656089412770385	0.918078789473846	175.258942553455	220.191671349951	180.449460916587	162.75944836507	262.314619201763	193.576739137128	283.646931330496	212.659196259715
1270	ENSMUSG00000001558	7.97520210983387	1.96980513789058	1.07125900505713	1.83877580360273	0.0659481685578076	0.918575576723888	0	0.895088094918498	7.97566678084362	4.0187518114832	8.32744822862739	18.1884184424147	2.39701632110278	21.9992271992808
1271	ENSMUSG00000006930	23.4957651912957	1.28808120052308	0.700770733479324	1.83809217335285	0.0660488242927804	0.918575576723888	5.84196475178185	30.4329952272289	13.9574168664763	4.0187518114832	21.8595516001469	42.8727006142632	55.1313753853639	13.8513652736213
1272	ENSMUSG00000021374	4576.91126502545	-0.324666274475556	0.176572932147324	-1.83870919810444	0.0659579697966151	0.918575576723888	5691.24206118588	5166.44848386957	4401.57110467807	5100.80073672505	4564.48256031639	3503.8688956566	5161.57514477465	3025.3011329974
1273	ENSMUSG00000042770	34.211630353441	-1.33419483652942	0.725307802913217	-1.83948777494271	0.0658434743822742	0.918575576723888	38.5569673617602	51.0200214103544	35.8905005137963	69.3234687480852	6.24558617147055	59.7619463107911	7.19104896330834	5.7035033479617
1274	ENSMUSG00000047363	12.752302141231	-1.15898708656337	0.630160110682445	-1.8391946219957	0.065886565423269	0.918575576723888	22.199466056771	14.321409518696	21.93308364732	12.0562554344496	10.4093102857842	6.49586372943381	3.19602176147037	11.4070066959234
1275	ENSMUSG00000056481	6.8548259080688	2.08401513212617	1.13342883920651	1.83868193576682	0.0659619818939429	0.918575576723888	0	6.26561666442949	1.9939166952109	2.0093759057416	10.4093102857842	12.9917274588676	0.799005440367593	20.3696548141489
1276	ENSMUSG00000066233	274.702816324613	-0.345447037260482	0.187931745878451	-1.83815158873641	0.0660400711238496	0.918575576723888	335.328776752278	235.408168963565	293.105754196003	366.711102797842	274.805791544704	216.961848563089	233.309588587337	241.991499192089
1277	ENSMUSG00000050410	1621.09279847436	0.251712504243016	0.137030032465041	1.83691486979129	0.0662224637690035	0.920269257670115	1382.20886027159	1672.02456130775	1336.92114413891	1528.13037631649	1659.24405955401	1818.84184424147	1518.11033669843	2053.26120526621
1278	ENSMUSG00000024498	1816.59713846064	-0.303769380242856	0.165532374189749	-1.83510556004378	0.0664900502781325	0.920785048476662	2254.99839418779	2112.40790400766	1678.87785736758	1983.25401896696	1752.92785212607	1465.46685736027	1999.11161179972	1285.73261186908
1279	ENSMUSG00000027849	7.77040460128753	2.12753769972344	1.15961615111852	1.83469133098164	0.0665514374952134	0.920785048476662	0	4.47544047459249	5.98175008563271	1.0046879528708	19.7776895429901	6.49586372943381	0.799005440367593	23.6287995844127
1280	ENSMUSG00000043019	700.517477552276	-0.354343680506217	0.193149130782478	-1.83456005766484	0.0665709014535984	0.920785048476662	894.988999972979	784.097171148605	692.886051585789	772.605035757645	541.284134860781	670.37313687757	801.402456688696	446.502833526144
1281	ENSMUSG00000049957	713.874411673578	0.229764649540762	0.125231230585438	1.83472324328879	0.0665467065502081	0.920785048476662	616.911477788163	640.883075961645	704.849551757055	666.10811275334	784.861995548132	744.425983393115	867.719908239206	685.235187947969
1282	ENSMUSG00000099760	8.75928668021536	-1.59845579099253	0.870898688950868	-1.83540957320548	0.0664450263320188	0.920785048476662	16.3575013049892	6.26561666442949	6.97870843323817	23.1078229160284	10.4093102857842	1.29917274588676	2.39701632110278	3.25914477026383
1283	ENSMUSG00000106237	85.7420232354858	-0.715347823143173	0.389750507593749	-1.83539933676958	0.0664465419259468	0.920785048476662	121.512866837062	92.1940737766053	89.7262512844907	122.571930250238	42.6781721717154	89.6429194661866	98.2776691652139	29.3323029323744
1284	ENSMUSG00000018750	2071.15318973195	-0.249910878148413	0.136472661751947	-1.83121568041702	0.0670683571787174	0.920821021949445	2467.64591115265	2098.08649448896	2239.16844872185	2196.24786497557	1852.8572308696	1899.39055448645	2259.58738535955	1556.24162780098
1285	ENSMUSG00000025076	750.220539668956	0.26853290187194	0.146477205786146	1.83327433391919	0.0667617842741072	0.920821021949445	629.763800242083	616.715697398845	746.721802356484	729.403453784201	838.99040903421	785.999511261492	693.536722239071	960.632921035263
1286	ENSMUSG00000039795	428.901689440757	-0.253313113427652	0.138159164818928	-1.83348758484206	0.0667300931927927	0.920821021949445	495.398610951101	481.557395066152	482.527840241039	405.893932959803	382.021687488282	411.837760446104	352.361399202108	419.614889171468
1287	ENSMUSG00000047721	2282.65786398612	-0.279497231094962	0.152466240912681	-1.83317454029075	0.0667766187966389	0.920821021949445	2769.0912923446	1964.7183683461	2823.38604041864	2456.46204476911	2182.83236692896	1905.88641821588	1804.15428435002	2354.73209651561
1288	ENSMUSG00000051220	124.137847443603	0.483700400376484	0.264047649420626	1.83186785202527	0.0669711111837775	0.920821021949445	85.292685376015	113.676188054649	145.555918750396	69.3234687480852	153.016861201028	135.113965572223	152.61003911021	138.513652736213
1289	ENSMUSG00000057230	5148.5702469244	-0.331859721833988	0.181144318375262	-1.83201838628193	0.0669486813591254	0.920821021949445	6694.891605542	6055.27096212364	4576.03881550903	5627.25722402935	4449.98014717276	4326.24524380292	5980.55572115143	3478.32225606407
1290	ENSMUSG00000071573	18.8951630662419	-0.869830601902054	0.474842303506973	-1.83183047398657	0.0669766815249328	0.920821021949445	26.8730378581965	30.4329952272289	22.9300419949254	17.0796951988036	11.4502413143627	18.1884184424147	11.9850816055139	12.2217928884893
1291	ENSMUSG00000073678	164.494702955014	-0.532960475257282	0.291067492305623	-1.83105461566855	0.0670923916026503	0.920821021949445	238.352161872699	231.827816583891	148.546793793212	159.745384506457	120.747999315097	133.814792826337	196.555338330428	86.3673364119914
1292	ENSMUSG00000092569	16.184478384941	-1.17831424776327	0.643348946556304	-1.83153210100134	0.067021160865248	0.920821021949445	29.2098237589092	27.7477309424734	26.9178753853472	6.0281277172248	14.5730344000979	6.49586372943381	11.9850816055139	6.51828954052765
1293	ENSMUSG00000116701	10.0358081307848	-2.19033228619779	1.19522838520913	-1.83256381232491	0.066867463873857	0.920821021949445	26.8730378581965	34.9084357018214	1.9939166952109	2.0093759057416	0	6.49586372943381	7.19104896330834	0.814786192565957
1294	ENSMUSG00000030298	3529.91004263516	0.244357943634663	0.133513813644566	1.83020720451579	0.0672189608986279	0.921845193282111	3037.82167092656	3136.38868459442	3584.0652596416	3168.7858033545	4012.78911516983	3553.2374600003	3216.79590291993	4529.39644447415
1295	ENSMUSG00000026276	21.7960076450676	1.34110377814793	0.733463141521183	1.8284542224801	0.0674814099977795	0.92277746695744	1.16839295035637	18.7968499932885	5.98175008563271	23.1078229160284	20.8186205715685	40.2743551224896	48.7393318624232	15.4809376587532
1296	ENSMUSG00000029029	856.90785169862	0.2507383126431	0.137115376834967	1.82866661953525	0.0674495659822238	0.92277746695744	787.496848540193	713.385211650043	735.755260532824	894.172278055012	784.861995548132	1004.26053257047	938.032386991554	997.298299700731
1297	ENSMUSG00000062154	11.9704596425495	-1.22333752785396	0.668976199816773	-1.82867122655339	0.0674488754036663	0.92277746695744	22.199466056771	27.7477309424734	6.97870843323817	10.046879528708	7.28651720004897	7.79503647532058	7.19104896330834	6.51828954052765
1298	ENSMUSG00000064138	1229.45244588272	-0.225873116891224	0.123538373105552	-1.82836402336492	0.0674949370061285	0.92277746695744	1440.6285077894	1279.08088763853	1335.92418579131	1246.81774951266	1100.26409720739	1161.46043482277	1287.99676987256	983.446934427109
1299	ENSMUSG00000100210	3.58310263699215	2.28031214499285	1.24787465139589	1.82735673205804	0.0676461504083598	0.924132860005198	0	1.790176189837	1.9939166952109	1.0046879528708	1.04093102857842	9.09420922120734	5.59303808257315	8.14786192565957
1300	ENSMUSG00000040253	1527.83497711557	-0.423129563004867	0.231658894896313	-1.82651981998901	0.0677719985548353	0.924226478504184	2079.73945163434	1496.58729470373	1803.49765081826	1622.57104388634	1425.03457812386	1064.02247888126	1894.44189911156	836.785419765237
1301	ENSMUSG00000041406	76.5352574261196	0.509982842525738	0.279247965602525	1.82627236486885	0.0678092457462215	0.924226478504184	60.7564334185312	75.1873999731539	65.7992509419599	51.2390855964108	100.970309772107	64.9586372943381	110.262750770728	83.1081916417276
1302	ENSMUSG00000055850	2524.82865724807	0.208403269841006	0.114102433180958	1.82645771900844	0.067781344474179	0.924226478504184	2472.31948295408	2284.26481823201	2337.86732513479	2277.6275891581	2265.06591818665	2851.68417722144	2816.49417729577	2893.30576980171
1303	ENSMUSG00000039232	1095.06594978716	0.285973858109839	0.156639053864735	1.82568683258768	0.0678974477118758	0.924718424478087	1003.64954435612	990.862521074778	1127.55989114177	826.858185212668	1329.26892349465	965.285350193865	1146.5728069275	1370.47037589594
1304	ENSMUSG00000092274	4916.01726259068	0.414905389076798	0.227308717822798	1.82529466115877	0.067956575410691	0.924813947268499	4667.7298366737	5204.04218385615	3711.6759281351	3272.26866250019	3547.49294539527	6564.71988496581	4955.43174115981	7404.77691803941
1305	ENSMUSG00000026269	4370.56194150264	0.202821560603978	0.111218142676698	1.82363736457605	0.0682069138568535	0.926754879557595	4000.57746202021	4374.2955198667	3605.00138494132	4274.94723946525	4191.82925208531	4945.95064359091	5002.5730621415	4569.32096790988
1306	ENSMUSG00000039701	287.993640846533	-0.32577625776911	0.178737545348572	-1.82265151473232	0.0683561880701483	0.926754879557595	351.686278057267	332.972771309681	301.081420976847	296.382946096886	277.928584630439	232.551921513731	306.019083660788	205.326120526621
1307	ENSMUSG00000040247	4179.13012268699	0.361511500271738	0.198306641267378	1.82299240187478	0.0683045416865969	0.926754879557595	4019.27174922591	3142.65430125885	3536.21125895654	3935.36271139492	3203.98570596439	5349.99336756169	4020.59537592973	6224.96651120391
1308	ENSMUSG00000040913	1268.60588354952	0.248176456526039	0.136164352687825	1.82262428915604	0.0683603142872136	0.926754879557595	1164.8877715053	1133.18152816682	1153.48080817951	1187.54116029329	1166.88368303641	1477.15941207325	1232.06638904683	1633.64631609474
1309	ENSMUSG00000117818	27.8145163710032	0.991859706031396	0.544193071968327	1.8226246476161	0.068360259958878	0.926754879557595	11.6839295035637	20.5870261831255	35.8905005137963	6.0281277172248	28.1051377716175	46.7702188519235	35.1562393761741	38.2949510506
1310	ENSMUSG00000024576	5772.79964752644	-0.218568219649843	0.119973101896712	-1.82181019073771	0.0684837909462299	0.927720117657859	6706.57553504556	6390.03390962316	5899.00254278146	5841.25575799083	5043.31083346247	5638.40971714855	6070.0443304726	4593.76455368686
1311	ENSMUSG00000047875	17.3043869285248	1.17407947859783	0.644730002603103	1.82104055008681	0.0686006930931017	0.927887118620566	5.84196475178185	12.531233328859	17.9452502568981	6.0281277172248	19.7776895429901	25.9834549177353	9.58806528441112	40.7393096282978
1312	ENSMUSG00000084215	26.1122195773939	1.84323118660164	1.01210803013113	1.82118028088644	0.0685794569458598	0.927887118620566	0	5.37052856951099	16.9482919092927	23.1078229160284	22.9004826287253	55.8644280731308	1.59801088073519	83.1081916417276
1313	ENSMUSG00000000811	27.4403549399652	-0.82721654774261	0.457294330237449	-1.80893681168774	0.0704608206399154	0.927993100517559	36.2201814610475	31.3280833221474	36.8874588614017	35.164078350478	14.5730344000979	33.7784913930558	10.3870707247787	21.1844410067149
1314	ENSMUSG00000003206	341.602309367684	0.347290910793161	0.191401206181173	1.81446563332746	0.0696060690563977	0.927993100517559	282.751093986241	386.678057004791	312.047962800507	221.031349631576	375.776101316811	358.571677864747	375.532556972769	420.429675364034
1315	ENSMUSG00000003814	17297.6289129375	0.279425832379668	0.154483194782625	1.80877818310821	0.0704854709977887	0.927993100517559	15426.2921235552	17293.1019938254	16468.7549440945	13322.1622550668	15504.6676706756	20933.5704544734	16497.0653272697	22935.4165345391
1316	ENSMUSG00000010057	1385.30643169153	0.341725969524105	0.189351298896148	1.80471943692094	0.0711185966811609	0.927993100517559	1168.39295035637	940.737587759342	1182.39260026007	1596.4491571117	1214.76651035102	1795.45673481551	1729.04777295547	1455.2081399228
1317	ENSMUSG00000018899	11308.7126117817	0.202360979061301	0.11206092257855	1.80581218148954	0.0709476820494409	0.927993100517559	9903.29864722059	9643.6791346519	12450.0158448969	10070.9920395769	12467.2309292838	11628.8952484324	12432.5246521197	11873.0643980711
1318	ENSMUSG00000019838	46.9011680731464	-0.734060058415164	0.404572067355824	-1.8144111213925	0.0696144548161752	0.927993100517559	59.5880404681749	61.7610785493764	70.7840426799871	41.1922060677028	24.9823446858822	59.7619463107911	35.9552448165417	21.1844410067149
1319	ENSMUSG00000024074	349.080496642308	0.594082191830842	0.327276712541404	1.81522903728045	0.0694887190946584	0.927993100517559	241.857340723769	266.736252285713	415.731630951474	188.88133513971	543.365996917938	255.937030939692	610.440156440841	269.694229739332
1320	ENSMUSG00000024679	224.115885503349	0.344993145884048	0.190782744426992	1.80830371698562	0.0705592436948131	0.927993100517559	177.595728454168	186.178323743048	253.227420291785	172.806327893778	258.150895087449	237.748612497278	226.118539624029	281.101236435255
1321	ENSMUSG00000024858	21971.0498403632	0.175077841876915	0.0966663962031868	1.81115515580939	0.070116837657011	0.927993100517559	20048.454635165	21436.4647852031	19722.8269906787	21350.6236864574	23419.907211986	22521.159549947	21371.7975189524	25897.1643445164
1322	ENSMUSG00000024911	1679.47788584367	0.215519338804443	0.119286024591851	1.80674424805306	0.0708021651151229	0.927993100517559	1518.91083546328	1555.66310896835	1610.08773138281	1532.14912812797	1636.34357692528	1887.69799977347	1613.19198410217	2081.77872200602
1323	ENSMUSG00000025137	2152.90327535244	0.185906708703025	0.10287673011742	1.80708220888084	0.0707494621907398	0.927993100517559	2021.31980411652	2047.96156117352	1857.33340158896	2130.94314803897	2055.83878144239	2399.57206165285	2393.82029934131	2316.43714546501
1324	ENSMUSG00000025350	56.6815583108121	0.864059628400738	0.477725818350423	1.80869359622287	0.0704986184122939	0.927993100517559	28.0414308085529	49.2298452205174	24.9239586901363	58.2719012665064	45.8009652574507	98.737128687394	115.855788853301	32.5914477026383
1325	ENSMUSG00000025386	3.16336337986141	2.93300582883858	1.62063947265478	1.80978303831759	0.0703294392779777	0.927993100517559	0	0.895088094918498	0.996958347605452	1.0046879528708	10.4093102857842	0	11.1860761651463	0.814786192565957
1326	ENSMUSG00000025545	161.59598798845	-0.400797229755316	0.221429812188567	-1.81004186289966	0.0702892954920415	0.927993100517559	200.963587461296	196.024292787151	195.403836130669	142.665689307654	121.788930343676	163.695765981732	160.600093513886	111.625708381536
1327	ENSMUSG00000026202	6580.54788612633	0.194901652985609	0.107411589749832	1.81453094065124	0.0695960236965919	0.927993100517559	5944.78333141321	6376.60758819938	6768.35022189342	5456.46027204131	6494.36868730079	7353.31774171908	7431.54960085898	6818.94564558449
1328	ENSMUSG00000026277	3265.93314257583	0.186285057177784	0.103219399963763	1.80474849924707	0.0711140467186183	0.927993100517559	3093.90453254367	3062.9914608111	2882.20658292736	3182.85143469469	3115.50656853522	3602.60602434399	3828.03506480114	3359.36347194944
1329	ENSMUSG00000026573	218.022141421711	0.539006575164504	0.297556367048843	1.81144359473924	0.0700722128764024	0.927993100517559	172.922156652743	122.627069003834	277.154420634316	138.64693749617	181.121998972646	283.219658603314	341.97432847733	226.510561533336
1330	ENSMUSG00000026941	59.1135515693443	0.666026124093515	0.367202489715295	1.81378433629333	0.0697109349516641	0.927993100517559	36.2201814610475	50.1249333154359	29.9087504281636	66.3094048894728	54.1284134860781	85.7454012285263	95.8806528441112	54.5906749019191
1331	ENSMUSG00000027944	1119.98054503823	0.234709180946011	0.129327552950261	1.81484282035615	0.0695480677902049	0.927993100517559	976.776506497925	885.242125874395	1201.33480886457	1052.9129746086	1117.95992469323	1275.7876364608	1208.0962258358	1241.73415747052
1332	ENSMUSG00000028599	5678.5288657172	0.27615501739589	0.152849229419616	1.80671514304965	0.0708067053677216	0.927993100517559	5123.40308731268	4052.06380569604	5811.27020819218	5561.95250709275	6979.44254661833	5012.20845363113	6538.26151852801	6349.6287986665
1333	ENSMUSG00000030741	2533.35780275425	0.226643841868448	0.124599865205063	1.81897341137122	0.0689154866412244	0.927993100517559	2297.06054040062	2288.7402587066	2077.66119640976	2675.48401849494	2377.48646927312	2934.8312329582	2924.35991174539	2691.23879404535
1334	ENSMUSG00000031389	10602.0955058407	0.255063489527463	0.140775724963812	1.81184284146311	0.0700104833311902	0.927993100517559	9590.16933652508	10920.9698461006	7800.20211166506	10357.3281061451	9640.06225566479	12656.5408904288	11950.7243715781	11900.7671286184
1335	ENSMUSG00000031805	9655.8587209801	0.210611461318888	0.116085640204692	1.8142766060257	0.0696351513298601	0.927993100517559	8886.79678041055	9398.42499664423	7822.13519531238	9703.27624882618	11087.9973164174	9052.63569333896	11038.2601586783	10257.3433782128
1336	ENSMUSG00000032216	549.95785687091	0.297970852747388	0.164477540012216	1.81162031439221	0.0700448838538538	0.927993100517559	472.030751943973	426.061933181205	475.549131807801	599.798707863867	510.056204003428	669.073964131683	677.556613431719	569.535548603604
1337	ENSMUSG00000032299	2622.31031460504	0.23738511756364	0.131354755664004	1.80720611418786	0.0707301479775551	0.927993100517559	2231.63053518067	2259.20235157429	2419.61790963843	2717.68091251551	2820.92308744753	2814.00816759073	2408.20239726793	3307.21715562522
1338	ENSMUSG00000035112	8.57376127262459	-1.7044478033557	0.942381700926817	-1.80865969880294	0.0705038876828736	0.927993100517559	16.3575013049892	15.2164976136145	12.9604585188709	8.0375036229664	10.4093102857842	0	4.79403264220556	0.814786192565957
1339	ENSMUSG00000037243	979.662945779242	0.326743836800679	0.180392846470303	1.81129043193222	0.0700959060002937	0.927993100517559	859.937211462288	869.130540165862	729.773510447191	1017.74889625812	842.113202119945	1244.60749055952	1323.9520146891	950.040700531905
1340	ENSMUSG00000037845	198.356990614562	0.311174094630852	0.171982132903465	1.80933966440291	0.070398250441278	0.927993100517559	165.911798950605	179.0176189837	193.409919435458	169.792264035165	213.390860858577	216.961848563089	194.158322009325	254.213292080578
1341	ENSMUSG00000038187	527.65506430452	0.299721882979034	0.165505842701365	1.81094442399744	0.0701494550043043	0.927993100517559	456.841643589341	463.655633167782	407.75596417063	563.629941560519	489.237583431859	645.688854705721	662.375510064735	532.05538374557
1342	ENSMUSG00000040620	910.391064437372	-0.363014312801129	0.200087949051487	-1.81427374573027	0.0696355914693212	0.927993100517559	1189.42402346278	996.233049644289	807.536261560416	1105.15674815788	857.727167548622	697.655764541192	1040.30508335861	589.090417225187
1343	ENSMUSG00000044791	2742.10264007005	-0.335145185784869	0.185040054313592	-1.81120345553342	0.0701093635155642	0.927993100517559	3284.35258345176	3421.92178687342	2434.57228485251	3096.4482707478	2956.24412116273	2022.81196534569	2866.83152003892	1853.63858808755
1344	ENSMUSG00000049038	218.889717125999	0.328604430650319	0.18139571857359	1.8115335534615	0.0700583000087166	0.927993100517559	181.100907305237	174.542178509107	240.266961772914	180.843831516744	260.232757144606	218.261021308976	264.470800761673	231.399278688732
1345	ENSMUSG00000060671	5549.4493080612	0.208721474644902	0.115095289088495	1.81346670483115	0.0697598694032249	0.927993100517559	5117.5611225609	5394.69594807379	4922.98032047572	5161.0820138973	6385.07092930005	5196.69098354705	6734.81685685844	5482.69628977632
1346	ENSMUSG00000064215	2851.9324310088	0.242747757820761	0.133426084841215	1.81934258289633	0.0688591805835943	0.927993100517559	2426.75215789018	2511.61719434131	3012.80812646368	2498.65893878968	2976.02181070572	3166.08398172604	2631.12491513048	3592.3923230233
1347	ENSMUSG00000068246	40.1202716335515	-0.993979573029902	0.546946906768947	-1.8173236939976	0.0691675640183611	0.927993100517559	40.8937532624729	64.4463428341319	58.8205425087217	49.2297096906692	63.4967927432839	14.2909002047544	18.3771251284546	11.4070066959234
1348	ENSMUSG00000068854	153.370666402244	0.389094308714518	0.213968654918618	1.81846405896466	0.068993235189662	0.927993100517559	122.681259787419	153.060064231063	152.534627183634	102.478171192822	148.853137086715	190.978393645354	190.163294807487	166.216383283455
1349	ENSMUSG00000070999	44.8016755285	-0.926644745325079	0.512585676212361	-1.80778509491782	0.0706399544476255	0.927993100517559	71.2719699717386	37.5936999865769	29.9087504281636	96.4500434755968	46.8418962860291	16.8892456965279	42.3472883394824	17.1105100438851
1350	ENSMUSG00000071662	2105.35413810909	0.247124436128253	0.136539318559149	1.8099140872832	0.0703091111859013	0.927993100517559	1793.48317879703	1863.57341362031	2188.32357299397	1856.66333690524	2371.24088310165	2159.2251036638	1925.6031112859	2684.72050450483
1351	ENSMUSG00000072647	31.3549551620568	0.859318347855545	0.472437651444104	1.81890318273503	0.0689262021974059	0.927993100517559	15.1891083546328	29.5379071323104	9.96958347605452	34.1593903976072	32.2688618859312	46.7702188519235	49.5383373027908	33.4062338952042
1352	ENSMUSG00000073485	10.1004601447753	-1.21364570262587	0.671521301034097	-1.80730782591251	0.0707142965057638	0.927993100517559	18.6942872057019	11.6361452339405	15.9513335616872	10.046879528708	6.24558617147055	7.79503647532058	7.99005440367593	2.44435857769787
1353	ENSMUSG00000082262	10.9945037376459	2.540864716842	1.39773665808785	1.8178422252429	0.0690882507802015	0.927993100517559	0	0.895088094918498	8.97262512844907	3.0140638586124	34.350723943088	0	0.799005440367593	39.9245234357319
1354	ENSMUSG00000084803	345.657970272109	-0.39023775506617	0.216186043991613	-1.80510151284932	0.0710587983888332	0.927993100517559	364.538600511187	463.655633167782	323.014504624167	414.93612453564	251.905308915979	423.530315159085	258.8777626791	264.805512583936
1355	ENSMUSG00000085408	9.73253896720257	1.30689880634893	0.722239681870364	1.80950844872508	0.0703720487845798	0.927993100517559	8.17875065249459	6.26561666442949	2.99087504281636	5.023439764354	5.20465514289212	19.4875911883014	12.7840870458815	17.925296236451
1356	ENSMUSG00000086918	10.7326088670758	1.46433978520875	0.811208998814865	1.80513257045728	0.0710539394081413	0.927993100517559	1.16839295035637	14.321409518696	2.99087504281636	4.0187518114832	10.4093102857842	20.7867639341882	21.573146889925	10.5922205033574
1357	ENSMUSG00000092060	19.1526782234503	1.1356554571145	0.626063398625431	1.81396238720858	0.0696835166724861	0.927993100517559	17.5258942553455	9.84596904410348	14.9543752140818	6.0281277172248	32.2688618859312	6.49586372943381	35.9552448165417	30.1470891249404
1358	ENSMUSG00000106617	130.322859374909	0.427442435222214	0.234822821214675	1.82027638119315	0.0687169263385803	0.927993100517559	113.334116184568	119.941804719079	90.7232096320962	120.562554344496	110.338689029313	170.191629711166	178.977218642341	138.513652736213
1359	ENSMUSG00000110692	29.8048069126212	0.97556310337483	0.536260200642473	1.81919728931225	0.0688813362550726	0.927993100517559	18.6942872057019	17.0066738034515	35.8905005137963	9.0421915758372	52.0465514289212	16.8892456965279	38.3522611376445	50.5167439390893
1360	ENSMUSG00000112294	10.9663840651886	2.06719848449865	1.14514235633824	1.80518908680386	0.0710450980919549	0.927993100517559	0	10.741057139022	2.99087504281636	3.0140638586124	32.2688618859312	1.29917274588676	3.19602176147037	34.2210200877702
1361	ENSMUSG00000027087	930.301479368534	-0.255966097730402	0.141883612566854	-1.80405681177446	0.071222401238767	0.928664755608494	1115.81526759033	1063.36465676318	931.159096663493	940.387923887068	814.008064348328	869.146566998244	993.962767817286	714.567490880344
1362	ENSMUSG00000056032	9.68415925569109	-1.43306664679179	0.794768657412684	-1.80312425940027	0.0713687020179969	0.929889123356368	15.1891083546328	13.4263214237775	17.9452502568981	10.046879528708	11.4502413143627	1.29917274588676	1.59801088073519	6.51828954052765
1363	ENSMUSG00000015133	521.746014696669	0.360195955193479	0.200225576091017	1.79895077454912	0.0720264677703499	0.930899285498615	401.927174922591	342.818740353785	571.257133177924	512.390855964108	658.909341090143	501.48067991229	676.757607991351	508.426584161157
1364	ENSMUSG00000021252	1306.56443311812	0.257746137572269	0.143253958122151	1.79922524271539	0.0719830579753312	0.930899285498615	1232.65456262597	1171.67031624831	1221.27397581668	1135.297386744	1153.35157966489	1539.51970387581	1303.17787323954	1695.57006672976
1365	ENSMUSG00000024942	8206.67485568938	0.262074779470745	0.145688046266437	1.7988763401457	0.0720382439863126	0.930899285498615	7452.01023737293	8130.98025423964	6706.53880434188	7563.29090921138	7416.63357862127	9807.45505869917	7787.90602726293	10788.5839757658
1366	ENSMUSG00000030067	1151.15963183561	-0.332317597824536	0.184896636833196	-1.79731553540552	0.0722855412722355	0.930899285498615	1482.69065400223	1379.33075426941	1046.80626498572	1224.7146145495	1061.74964914999	926.310167817262	1310.36892220285	777.306027707922
1367	ENSMUSG00000033434	1722.22672987387	0.201209348701876	0.111762644552435	1.80032737689448	0.0718089605392558	0.930899285498615	1521.24762136399	1518.06940898177	1499.4253547986	1870.72896824543	1833.07954132661	1820.14101698735	1830.52146388216	1884.60046340506
1368	ENSMUSG00000035064	111.125756017348	0.762363872385362	0.424120985820645	1.79751509091266	0.0722538845608579	0.930899285498615	74.7771488228077	105.620395200383	88.7292929368853	60.281277172248	71.8242409719113	188.380048153581	63.9204352294074	235.473209651561
1369	ENSMUSG00000036752	5423.66644387084	0.219559012811943	0.122141827145149	1.79757432767914	0.0722444896554793	0.930899285498615	4840.65199332644	5207.62253623582	5727.52570699332	4271.93317560664	6233.0949991276	5235.66616592365	5993.33980819731	5879.49716555594
1370	ENSMUSG00000049744	2933.73407994355	-0.219865324233567	0.122043434884022	-1.80153340032181	0.0716188477632972	0.930899285498615	3155.82935891256	3174.87747267591	3462.43634123374	2834.22471504853	3179.00336127851	2485.31746288138	2587.97862135063	2590.20530616718
1371	ENSMUSG00000055629	4555.89520032154	-0.308953232450122	0.171529741555645	-1.80116421588553	0.0716770006920031	0.930899285498615	4793.91627531219	4547.94261028089	4661.7772334031	6163.76059086236	5394.1045900934	3486.97964996007	3815.25097775526	3583.42967490508
1372	ENSMUSG00000056699	3.79432457030221	2.35461886995421	1.30883219961046	1.79902272472743	0.0720150860806587	0.930899285498615	0	0.895088094918498	2.99087504281636	1.0046879528708	4.1637241143137	9.09420922120734	0.799005440367593	11.4070066959234
1373	ENSMUSG00000057147	342.027628564013	-0.329661012158561	0.183403603284995	-1.79746202503063	0.072262301618246	0.930899285498615	412.442711475799	405.47490699808	388.813755566126	317.481393107173	352.875618688086	266.330412906786	348.366372000271	244.435857769787
1374	ENSMUSG00000063652	26.2300492674137	-0.880685512569327	0.489898993204971	-1.79768794136071	0.0722264734125494	0.930899285498615	42.0621462128293	25.9575547526365	17.9452502568981	50.23439764354	23.9414136573038	14.2909002047544	22.3721523302926	13.0365790810553
1375	ENSMUSG00000093598	7.12955074415678	2.16739219217132	1.20420852286994	1.79984790923574	0.0718846566931266	0.930899285498615	0	7.16070475934799	1.9939166952109	1.0046879528708	1.04093102857842	23.3851094259617	18.3771251284546	4.07393096282978
1376	ENSMUSG00000093672	3.31854882741885	2.12563846126014	1.18038510640298	1.80080081469145	0.0717342804381773	0.930899285498615	0	0.895088094918498	1.9939166952109	2.0093759057416	7.28651720004897	3.89751823766029	6.39204352294074	4.07393096282978
1377	ENSMUSG00000102269	4.91085490696423	-2.04194173369208	1.13397147701199	-1.8006993783235	0.07175027565739	0.930899285498615	10.5155365532073	4.47544047459249	8.97262512844907	8.0375036229664	0	0	2.39701632110278	4.88871715539574
1378	ENSMUSG00000116733	3.85113637048971	2.77748993085409	1.54530767706684	1.79737017557958	0.0722768722381283	0.930899285498615	0	0.895088094918498	1.9939166952109	1.0046879528708	11.4502413143627	0	0.799005440367593	14.6661514661872
1379	ENSMUSG00000024121	2068.39227283269	0.319166606581368	0.177810181068304	1.79498499278151	0.0726560910063457	0.931336916172596	1976.92087200298	2036.32541593958	1717.75923292419	1632.61792341505	2567.97684750297	1674.63366944804	2060.63503070802	2880.26919072066
1380	ENSMUSG00000024491	1348.54777221287	-0.237703338926724	0.132415137421493	-1.79513719923188	0.0726318432447994	0.931336916172596	1556.29940987468	1479.58062090028	1363.83901952426	1438.71314851099	1361.53778538058	1136.77615265092	1405.4505696066	1046.18547125469
1381	ENSMUSG00000024669	26980.410041165	0.16905620680589	0.0941433500337105	1.79573179353991	0.0725371828682447	0.931336916172596	26287.672990068	25561.0307265876	24602.9381022074	25155.3769639791	26088.854369261	28623.3739373772	27772.6301017372	31751.4031381028
1382	ENSMUSG00000039294	3722.47802863762	0.300592716791247	0.167491661678272	1.79467272447654	0.0727058587029292	0.931336916172596	2910.46683933772	3221.42205361168	3620.952718503	3590.75474356024	3866.01784014027	4432.77740896564	5107.24277482965	3030.18985015279
1383	ENSMUSG00000040043	620.045738574348	0.229577205515288	0.127803404161526	1.7963309116957	0.0724419044613563	0.931336916172596	564.333795022127	623.876402158193	578.235841611162	516.409607775591	599.576272461172	701.553282778852	649.591423018853	726.789283768833
1384	ENSMUSG00000040365	1192.39170341572	0.266066525726829	0.148270873867251	1.79446251841101	0.0727393759616374	0.931336916172596	1078.42669317893	1145.71276149568	881.31117928322	1226.72399045525	1429.19830223818	1078.31337908601	1358.30924862491	1341.13807296356
1385	ENSMUSG00000058298	668.039080798526	-0.232752327069096	0.129662782073766	-1.79505886999002	0.0726443209212483	0.931336916172596	743.097916426651	709.804859270369	647.025967595939	787.675355050707	696.382858118966	569.037662698402	615.234189083047	576.053838144131
1386	ENSMUSG00000079481	628.11189061339	-0.555907306060597	0.30966414757037	-1.79519427877672	0.0726227517035261	0.931336916172596	646.121301547073	1111.69941388878	543.342299444972	687.206559763627	359.121204859556	887.334985440659	385.12062225718	404.94873770528
1387	ENSMUSG00000025888	3161.49031215205	0.206043229331853	0.114851264331022	1.79400053218395	0.0728130838895153	0.931608497983662	2776.10165004673	2697.79551808435	3438.5093408912	2832.21533914278	3339.30673967959	3375.25079381381	3633.07773735145	3199.66537820651
1388	ENSMUSG00000005102	435.410176688832	-0.321120871438266	0.179072139290797	-1.79324864666298	0.0729331746981591	0.931653430121517	497.735396851814	490.508276015337	474.552173460195	472.203337849276	478.828273146075	332.588222947011	438.653986761809	298.21174647914
1389	ENSMUSG00000015709	1225.45295186405	-0.444103728852276	0.247713687867568	-1.79281061404125	0.073003211750688	0.931653430121517	1418.42904173263	1416.92445425598	1411.69302020932	1403.54907016051	1512.47278452445	774.306956548511	1259.23257401933	607.015713461638
1390	ENSMUSG00000024360	3439.93441465986	-0.149605527437537	0.0834552698293724	-1.792643265589	0.0730299836254854	0.931653430121517	3759.8885142468	3718.19594629144	3598.02267650808	3395.8452807033	3242.50015402179	3342.77147516664	3291.10340887412	3171.1478614667
1391	ENSMUSG00000036036	5.73753271964234	2.31539461431859	1.29183036548885	1.79233642138641	0.0730790924562804	0.931653430121517	0	3.58035237967399	3.98783339042181	0	9.36837925720582	7.79503647532058	0.799005440367593	20.3696548141489
1392	ENSMUSG00000052534	10.2116917791624	-1.53378102900434	0.855515986431854	-1.79281398983713	0.0730026717842065	0.931653430121517	17.5258942553455	28.6428190373919	8.97262512844907	5.023439764354	2.08186205715685	12.9917274588676	3.19602176147037	3.25914477026383
1393	ENSMUSG00000028619	1192.48896156666	-0.283351111457974	0.158166920196071	-1.79146885522409	0.0732180881511969	0.931740783962867	1419.59743468299	1424.98024711025	1103.63289079924	1288.00995558037	981.597959949454	1187.4438897405	870.915930000676	1263.7333846698
1394	ENSMUSG00000036257	527.771754375874	-0.291746227255058	0.162865270723426	-1.79133480059414	0.0732395847730039	0.931740783962867	651.963266298854	555.849706944388	566.272341439897	550.568998173198	476.746411088918	458.607979298027	582.474966027975	379.690365735736
1395	ENSMUSG00000046168	2.9655846137943	2.82616060288937	1.57770546152545	1.79131065449746	0.0732434573215485	0.931740783962867	0	0.895088094918498	0.996958347605452	1.0046879528708	10.4093102857842	0	8.78905984404352	1.62957238513191
1396	ENSMUSG00000003779	426.687560766701	0.464238221110284	0.259975835935831	1.78569758008152	0.0741482374097111	0.931866302291103	356.359849858693	485.137747445826	312.047962800507	281.312626803824	601.658134518329	328.690704709351	388.31664401865	659.976815978425
1397	ENSMUSG00000004677	7479.02464007107	-0.276061205726154	0.154602049123816	-1.78562449392287	0.0741600782545195	0.931866302291103	9025.83554150296	8241.07608991462	6929.8574742055	8574.00698979941	7463.4754749073	6013.87064070983	8129.08135029989	5454.99355922908
1398	ENSMUSG00000006310	71.0484932632606	1.02508653231824	0.573576920695136	1.78718232085751	0.0739080257441032	0.931866302291103	19.8626801560583	76.0824880680724	65.7992509419599	25.11719882177	79.1107581719603	113.028028892148	23.1711577706602	166.216383283455
1399	ENSMUSG00000027242	369.721545477201	0.277647382846516	0.155101225558635	1.79010437761856	0.0734371331961915	0.931866302291103	321.308061348002	359.825414157236	339.962796533459	315.472017201431	353.916549716664	436.522042617952	469.815198936145	360.950283306719
1400	ENSMUSG00000028089	1429.91615574091	-0.237915546790349	0.133062310120834	-1.78800102428928	0.073775842572695	0.931866302291103	1626.40298689607	1692.61158749088	1398.73256169045	1472.87253890859	1482.28578469568	1197.8372717076	1424.62670017542	1143.9598143626
1401	ENSMUSG00000030785	6.1738301507651	1.6063616350025	0.899890540708892	1.7850633630809	0.0742510397520354	0.931866302291103	4.67357180142548	3.58035237967399	2.99087504281636	1.0046879528708	3.12279308573527	12.9917274588676	7.99005440367593	13.0365790810553
1402	ENSMUSG00000031513	5473.49521902133	0.183791352431421	0.102901645759399	1.78608758951393	0.0740850772686048	0.931866302291103	5108.21397895805	5241.63588384273	5497.22832869646	4655.72397360329	6104.01955158388	5239.56368416131	5772.01530121549	6169.56105010942
1403	ENSMUSG00000031822	1786.05345540136	0.202511033001009	0.113443054747538	1.78513381406809	0.0742396143695604	0.931866302291103	1590.18280543502	1790.176189837	1518.3675634031	1745.14297413658	1990.26012664195	1786.3625255943	2096.59027552456	1771.34518263839
1404	ENSMUSG00000033313	705.010849201692	0.35418888848341	0.198109042811449	1.78784816410683	0.073800507816904	0.931866302291103	531.618792412148	457.390016503353	857.384178940689	628.934658497121	738.020099262103	858.75318503115	725.496939853774	842.488923113199
1405	ENSMUSG00000033970	411.016570723855	0.433935810144667	0.242500480956173	1.78942247220983	0.0735468028919719	0.931866302291103	445.157714085777	307.910304651963	325.008421319377	322.504832871527	517.342721203477	278.022967619767	476.207242459085	615.978361579863
1406	ENSMUSG00000034059	11.0129299102863	-1.76044548138776	0.984932526657756	-1.78737673265966	0.0738766196109164	0.931866302291103	17.5258942553455	18.7968499932885	8.97262512844907	22.1031349631576	1.04093102857842	15.5900729506412	0	4.07393096282978
1407	ENSMUSG00000038000	1768.11620423508	0.225690321055399	0.126285707147218	1.78714065236456	0.0739147584749688	0.931866302291103	1573.82530413003	1630.8505089415	1521.35843844592	1794.37268382725	1806.01533458357	1920.17731842064	1671.519381249	2226.81066428276
1408	ENSMUSG00000040084	455.300138570236	0.424746412040491	0.237376069222195	1.78933964755693	0.0735601325584927	0.931866302291103	392.58003131974	500.354245059441	320.02362958135	342.598591928943	618.313030975584	359.870850610633	425.869899715927	682.790829370272
1409	ENSMUSG00000042105	321.792952125573	-0.544116065829142	0.304685717309445	-1.78582728010361	0.0741272282360759	0.931866302291103	371.548958213326	484.242659350908	375.853297047256	295.378258144015	414.290549374213	181.884184424147	301.225051018583	149.920659432136
1410	ENSMUSG00000043782	111.749697890254	-0.414443630389667	0.232044839878195	-1.78604975920695	0.0740912017773347	0.931866302291103	137.870368142052	138.738654712367	92.7171263273071	141.661001354783	109.297758000735	85.7454012285263	95.0816474037436	92.885625952519
1411	ENSMUSG00000076928	21592.2766866056	0.285786332531168	0.159668392273018	1.7898741789953	0.0734741406874884	0.931866302291103	19846.3226547533	21064.108137717	19988.0179111417	16944.062325166	19558.05309596	25057.144749918	19923.2006555659	30357.3039626224
1412	ENSMUSG00000078429	4552.62504058174	-0.220601423891429	0.123365714267415	-1.78819070761622	0.0737452449835702	0.931866302291103	5204.02220088727	5016.07368392326	4260.9999776657	5119.8898078296	4600.91514631664	3880.62899196376	4623.04547796689	3715.42503810076
1413	ENSMUSG00000087642	6.18089244761606	6.05420139248874	3.38950837464393	1.78615914855934	0.0740734934031366	0.931866302291103	0	0	0	0	0	14.2909002047544	35.1562393761741	0
1414	ENSMUSG00000093726	5.35287429805052	1.92289259140719	1.07441554819574	1.78971031705219	0.0735004929666595	0.931866302291103	0	0.895088094918498	5.98175008563271	2.0093759057416	10.4093102857842	6.49586372943381	3.99502720183796	13.0365790810553
1415	ENSMUSG00000015452	175.955700564892	0.425774524883604	0.238573133552203	1.78467088286133	0.0743147165003935	0.932006331460059	126.186438638488	148.584623756471	116.644126669838	208.975094197126	183.203861029803	214.363503071316	172.5851751194	237.102782036693
1416	ENSMUSG00000029049	82.6871502830415	-0.466162418305365	0.261293865121558	-1.78405420306558	0.0744148579576689	0.932603156297169	85.292685376015	116.361452339405	101.689751455756	79.3703482767932	83.274482286274	75.3520192614322	63.1214297890398	57.035033479617
1417	ENSMUSG00000024301	203.08952626904	0.506613936997067	0.284047233129636	1.78355526091625	0.0744959608938463	0.932648970850149	226.668232369136	154.8502404209	141.568085359974	149.698504977749	261.273688173184	126.019756351016	289.239969413069	275.397733087293
1418	ENSMUSG00000059474	747.81895491331	-0.32681872439687	0.183257508604211	-1.78338517688088	0.0745236245162578	0.932648970850149	946.39828978866	809.159637806323	679.925593066919	894.172278055012	716.160547661956	592.422772124364	829.367647101561	514.944873701685
1419	ENSMUSG00000005982	3510.84162131498	0.191921341440656	0.107653707267808	1.78276574315473	0.0746244443752349	0.932967023570841	3147.65060826006	3509.64042017543	3110.51004452901	3342.59681920115	3727.57401333934	3663.66714340067	3370.20494747051	4214.88897414369
1420	ENSMUSG00000028717	30.142463825426	-1.20943953709055	0.678779340413217	-1.78178601657836	0.0747841334445017	0.932967023570841	53.746075716393	16.111585708533	34.8935421661908	63.2953410308604	7.28651720004897	32.4793186471691	3.99502720183796	29.3323029323744
1421	ENSMUSG00000030654	7586.85188384738	0.209697809255092	0.117722196034489	1.78129372640702	0.074864478843958	0.932967023570841	6759.1532178116	6834.89269279765	8214.93678426893	6337.571606709	8565.82143417185	7454.65321589825	7804.68514151065	8723.10097761113
1422	ENSMUSG00000031146	2103.70217546938	0.28741895657119	0.161321280353373	1.78165556299579	0.074805417572635	0.932967023570841	1868.26032761984	2264.5728801438	1719.75314961941	1726.05390303203	1887.20795481268	2559.37030939692	2041.4589001392	2762.93997899116
1423	ENSMUSG00000037902	93.4091637798144	-1.03722209648529	0.582255055638666	-1.78138787536603	0.0748491075871866	0.932967023570841	112.165723234211	178.122530888781	137.580251969552	73.3422205595684	23.9414136573038	150.704038522864	14.3820979266167	57.035033479617
1424	ENSMUSG00000105745	2.60043160780778	-2.63095688803231	1.47618132586505	-1.782272165305	0.0747048595062361	0.932967023570841	7.01035770213822	0.895088094918498	7.97566678084362	2.0093759057416	0	1.29917274588676	0.799005440367593	0.814786192565957
1425	ENSMUSG00000002346	222.636427769201	0.425273401426456	0.239211884121926	1.77781050881943	0.0754349819494962	0.934283577915759	219.657874666998	197.814468976988	185.434252654614	158.740696553586	288.337894916224	159.798247744072	322.798197908508	248.509788732617
1426	ENSMUSG00000003469	4.74403531628992	-1.98532178895963	1.11930599883528	-1.77370780736054	0.076111494359537	0.934283577915759	9.34714360285096	4.47544047459249	4.98479173802726	11.0515674815788	2.08186205715685	5.19669098354705	0	0.814786192565957
1427	ENSMUSG00000003680	291.739385406656	0.317734140619746	0.179231026329838	1.77276304848593	0.0762679787903603	0.934283577915759	232.510197120918	204.975173736336	304.072296019663	297.387634049757	310.19744651637	336.485741184672	344.371344798433	303.915249827102
1428	ENSMUSG00000005824	3476.50256721541	0.298849836277834	0.168084970337636	1.77796881944606	0.0754089760890334	0.934283577915759	2745.72343333747	2968.11212274974	3953.93680660322	2803.07938850953	4199.11576928536	3525.95483233667	4523.16979792094	3092.92838698037
1429	ENSMUSG00000005893	2395.46613545594	-0.265053620554708	0.149009875732847	-1.77876546269933	0.0752782216795465	0.934283577915759	2917.47719703986	2661.0969061927	2382.73045077703	2498.65893878968	2023.56991955646	2264.45809608063	2660.68811642408	1755.04945878707
1430	ENSMUSG00000020935	553.862796647635	0.28463724600471	0.160466038965251	1.77381611610883	0.0760935714666323	0.934283577915759	496.567003901457	570.171116463084	481.530881893433	450.100202886118	663.073065204456	502.779852658177	552.112759294007	714.567490880344
1431	ENSMUSG00000022960	715.328148727529	0.246086290838123	0.138489974663632	1.77692494663115	0.0755805892655971	0.934283577915759	668.320767603844	580.017085507187	699.864760019027	670.126864564823	644.336306690045	840.564766588736	845.347755908913	774.046882937659
1432	ENSMUSG00000023036	27.1327363984179	-0.899900997013955	0.507879113657067	-1.77188030146401	0.0764144289726878	0.934283577915759	36.2201814610475	42.9642285560879	24.9239586901363	37.1734542562196	34.350723943088	11.6925547129809	20.7741414495574	8.96264811822552
1433	ENSMUSG00000023923	615.717639765229	-0.260653191818033	0.147132328808082	-1.77155621697545	0.0764682530074738	0.934283577915759	694.025412511684	758.139616395968	661.98034281002	570.662757230614	649.540961832937	506.677370895837	565.695851780256	519.018804664514
1434	ENSMUSG00000023994	1598.02797778645	0.292014449220304	0.164631679175007	1.77374397615106	0.0761055087780923	0.934283577915759	1268.87474408702	1785.7007493624	1420.66564533777	1270.93026038156	1669.65336983979	1868.21040858516	2069.42409055207	1430.76455414582
1435	ENSMUSG00000027374	3782.47611458205	-0.263098384203005	0.148527036432306	-1.77138378656681	0.0764969028914458	0.934283577915759	3898.92727533921	4573.90016503353	3676.78238596891	4355.32227569492	4377.11497517227	3077.74023500574	3130.50331536023	3169.51828908157
1436	ENSMUSG00000027722	579.575902761526	-0.257132958951865	0.144768968765899	-1.77616074179313	0.0757064268832465	0.934283577915759	639.110943844934	576.436733127513	626.089842296224	681.178432046402	477.787342117497	627.500436263306	546.519721211434	461.983771184897
1437	ENSMUSG00000028820	7650.31271085136	0.168503864308411	0.0949547743731596	1.7745696877359	0.0759689659918482	0.934283577915759	6935.58055331541	7194.71810695489	6726.47797129399	7959.13796264248	7864.23392091	8205.57506302079	8546.16219017178	7770.61591850153
1438	ENSMUSG00000029003	585.542824665776	0.239231913030327	0.134807821446512	1.77461448796758	0.0759615633760847	0.934283577915759	546.807900766781	511.990390293381	537.360549359339	552.57837407894	540.243203832202	674.27065511523	602.450102037165	718.641421843174
1439	ENSMUSG00000029175	477.811162064117	0.234962176174917	0.132605093223116	1.77189405371919	0.0764121456781195	0.934283577915759	425.295033929719	484.242659350908	390.807672261337	455.123642650472	478.828273146075	533.95999855946	500.177405670113	554.05461094485
1440	ENSMUSG00000029406	1134.32575041171	0.44153640030569	0.248543732997101	1.77649379842074	0.0756515631847377	0.934283577915759	1070.24794252643	1262.07421383508	788.594052955913	728.39876583133	1561.39654286764	782.101993023831	1655.53927244165	1226.25321981176
1441	ENSMUSG00000031540	4107.63974783223	-0.374377827309424	0.210831964113336	-1.7757166418474	0.0757796330151481	0.934283577915759	5101.20362125591	4956.99786965864	3823.33526306691	4669.78960494348	4409.38383705821	2837.39327701669	4639.02558677425	2423.98892288372
1442	ENSMUSG00000033960	34.517970991657	-0.725035494403985	0.408524589584457	-1.77476585960585	0.0759365556696042	0.934283577915759	40.8937532624729	57.2856380747839	31.9026671233745	41.1922060677028	20.8186205715685	38.9751823766029	27.9651904128658	17.1105100438851
1443	ENSMUSG00000037316	592.492584060305	-0.237311067068358	0.133774196649599	-1.77396742430051	0.0760685388058251	0.934283577915759	668.320767603844	644.463428341319	608.144592039326	644.004977790183	612.067444804114	501.48067991229	588.068004110548	473.390777880821
1444	ENSMUSG00000040459	2771.06408239307	0.236159440605416	0.132798989686921	1.77832256978891	0.075350891578912	0.934283577915759	2703.66128712464	2526.83369195492	2318.92511653028	2630.27306061575	2401.42788293042	3231.04261902038	3372.60196379161	2983.74703717653
1445	ENSMUSG00000040627	13.7741852166245	1.31262957551256	0.738817552605001	1.77666268334362	0.0756237555370316	0.934283577915759	8.17875065249459	2.6852642847555	14.9543752140818	6.0281277172248	28.1051377716175	6.49586372943381	12.7840870458815	30.9618753175063
1446	ENSMUSG00000053898	4839.40546371813	0.287302402854353	0.16142093314531	1.77983361424212	0.0751031946826563	0.934283577915759	4195.69908472972	3962.55499620419	4836.24494423405	4441.72543964181	4427.07966454404	5913.83433927654	4310.63435078316	6627.47089033149
1447	ENSMUSG00000067924	445.988078091325	0.291127627975052	0.164249578097524	1.77247108544896	0.0763163909120485	0.934283577915759	368.043779362256	458.285104598271	347.938463314303	430.006443828702	505.892479889114	463.804670281574	417.879845312251	576.053838144131
1448	ENSMUSG00000076898	3.94188626100167	-2.30304766528077	1.2942884405194	-1.77939290283437	0.0751753692150652	0.934283577915759	11.6839295035637	10.741057139022	0.996958347605452	3.0140638586124	1.04093102857842	0	0.799005440367593	3.25914477026383
1449	ENSMUSG00000078931	22.0964150777297	-0.789923408141225	0.445127019852299	-1.77460224365471	0.0759635865202023	0.934283577915759	32.7150026099784	23.272290467881	20.9361252997145	35.164078350478	17.6958274858332	15.5900729506412	19.1761305688222	12.2217928884893
1450	ENSMUSG00000079316	404.107445337293	0.242955232683889	0.13653309893351	1.77946032560358	0.0751643238389082	0.934283577915759	352.854671007624	389.363321289547	404.765089127814	333.556400353106	435.109169945781	427.427833396745	410.688796348943	479.094281228782
1451	ENSMUSG00000079553	567.515679041856	0.526964699541621	0.297191951836048	1.77314592904027	0.0762045290613775	0.934283577915759	544.471114866068	563.010411703735	400.777255737392	352.645471457651	818.171788462642	354.674159627086	503.373427431584	1003.00180304869
1452	ENSMUSG00000097245	63.2218412790944	-0.870508664832855	0.491286742624222	-1.7718952890587	0.0764119405767365	0.934283577915759	81.7875065249459	70.7119594985614	42.8692089470345	131.614121826075	87.4382064005876	23.3851094259617	23.9701632110278	43.9984543985616
1453	ENSMUSG00000111229	604.310407372458	0.373144055144867	0.210376549223487	1.77369605368168	0.0761134395612201	0.934283577915759	465.020394241835	720.545916409391	457.603881550903	462.156458320568	578.757651889604	763.913574581417	550.514748413272	835.970633572671
1454	ENSMUSG00000000247	3.70828621033154	2.74587425460269	1.55083416273303	1.77057890558952	0.076630752340408	0.93513061493604	0	1.790176189837	0.996958347605452	1.0046879528708	10.4093102857842	0	0.799005440367593	14.6661514661872
1455	ENSMUSG00000000838	792.168262920172	-0.266321868776884	0.150601401174863	-1.76838905016334	0.0769958858638646	0.93513061493604	949.903468639729	894.19300682358	819.499761731682	796.717546626544	668.277720347348	763.913574581417	854.935821193325	589.905203417753
1456	ENSMUSG00000018509	419.334498327474	0.315444257468808	0.178449880459804	1.76769105507954	0.0771125661895359	0.93513061493604	351.686278057267	349.979445113133	405.762047475419	387.809549808129	507.974341946271	401.44437847901	372.336535211298	577.683410529263
1457	ENSMUSG00000030894	1456.25733210713	0.210079106337127	0.118941865958768	1.76623348426325	0.0773566856038604	0.93513061493604	1404.40832632836	1427.66551139501	1310.00326875356	1259.87869289998	1324.06426835176	1649.94938727619	1594.81485897372	1679.27434287844
1458	ENSMUSG00000031442	6.30390626362203	2.09120839577913	1.18177944413566	1.76954202931547	0.0768034633276245	0.93513061493604	0	4.47544047459249	4.98479173802726	0	10.4093102857842	7.79503647532058	2.39701632110278	20.3696548141489
1459	ENSMUSG00000032420	2695.93764505142	-0.343263723865818	0.194129543930156	-1.76821990572088	0.0770241476711013	0.93513061493604	2744.55504038711	3444.29898924638	2912.11533335553	2956.79664529876	2008.99688515636	3347.96816615019	2402.60935918535	1750.16074163167
1460	ENSMUSG00000042699	5330.74062102811	-0.286183357768299	0.161696898519597	-1.76987536797816	0.0767479050122585	0.93513061493604	6276.60692931442	5895.94528122815	5603.90287189025	5655.38848670973	5627.27314049496	4133.96767741168	5791.19143178431	3661.64914939141
1461	ENSMUSG00000062082	200.953527303739	0.39092276176458	0.22132323034554	1.76629792161561	0.0773458801083138	0.93513061493604	190.448050908088	148.584623756471	205.373419606723	151.707880883491	159.262447372499	252.039512702032	250.887708275424	249.324574925183
1462	ENSMUSG00000064289	1655.79985624949	0.207156548377967	0.117222425350821	1.76720919873473	0.0771931997319691	0.93513061493604	1622.897808045	1544.92205182933	1490.45272967015	1492.96629796601	1871.59398938401	1481.05693031091	1846.50157268951	1896.00747010098
1463	ENSMUSG00000083512	5.56957734607275	-1.72478011357512	0.975637381725876	-1.76784955751083	0.0770860574981974	0.93513061493604	9.34714360285096	6.26561666442949	6.97870843323817	12.0562554344496	1.04093102857842	0	4.79403264220556	4.07393096282978
1464	ENSMUSG00000097166	18.437391030396	-1.03883408835476	0.587994864883342	-1.76674006933865	0.0772717695488381	0.93513061493604	30.3782167092656	34.9084357018214	20.9361252997145	13.0609433873204	18.7367585144116	7.79503647532058	15.9801088073519	5.7035033479617
1465	ENSMUSG00000097559	6.50876772306054	-2.57629653836512	1.45628494513828	-1.76908821791087	0.0768791538055599	0.93513061493604	18.6942872057019	24.1673785627995	0.996958347605452	1.0046879528708	0	0	6.39204352294074	0.814786192565957
1466	ENSMUSG00000103560	13.0952169826094	-1.9000718532757	1.07489571362621	-1.76768018440199	0.0771143845249105	0.93513061493604	26.8730378581965	36.6986118916584	1.9939166952109	17.0796951988036	15.6139654286764	0	0.799005440367593	5.7035033479617
1467	ENSMUSG00000109378	165.329168415885	0.63720585839009	0.360404108456692	1.76803161628403	0.0770556182980746	0.93513061493604	88.7978642270841	188.863588027803	107.671501541389	131.614121826075	170.712688686862	241.646130734938	299.627040137847	93.700412145085
1468	ENSMUSG00000110570	14.7349870715473	0.902225988351929	0.510620197723453	1.76692185772206	0.0772413158912272	0.93513061493604	8.17875065249459	8.95088094918498	12.9604585188709	11.0515674815788	18.7367585144116	16.8892456965279	22.3721523302926	18.740082429017
1469	ENSMUSG00000000127	8.31257664152948	-1.63032704393808	0.925862127821342	-1.7608745351475	0.0782596408348387	0.937652473587378	16.3575013049892	11.6361452339405	17.9452502568981	4.0187518114832	1.04093102857842	9.09420922120734	5.59303808257315	0.814786192565957
1470	ENSMUSG00000013973	1176.06710137007	0.20744244488148	0.117816809097186	1.76072027812571	0.0782857588439258	0.937652473587378	1085.43705088107	1145.71276149568	1136.53251627022	998.659825153575	1127.32830395043	1323.85702805861	1196.91014967065	1394.09917548035
1471	ENSMUSG00000018995	226.10151763824	-0.372902270820088	0.211726550127606	-1.76124473097655	0.0781969901083612	0.937652473587378	287.424665787667	211.240790400766	300.084462629241	222.036037584447	174.876412801175	216.961848563089	237.304615789175	158.883307550362
1472	ENSMUSG00000019947	720.631615869728	-0.368145668415084	0.208711725467094	-1.76389547636186	0.0777495786159432	0.937652473587378	952.240254540441	947.003204423771	512.436590669202	836.905064741376	567.307410575241	649.586372943381	743.075059541861	556.498969522548
1473	ENSMUSG00000020702	128.923472518676	0.544191987801055	0.309367183045894	1.75904885076426	0.0785692115532757	0.937652473587378	91.1346501277968	74.2923118782354	151.537668836029	102.478171192822	110.338689029313	184.48252991592	115.056783412933	202.066975756357
1474	ENSMUSG00000020897	363.29363483622	0.524401048376269	0.298106964896698	1.75910364441833	0.0785599060273351	0.937652473587378	355.191456908336	331.182595119844	230.297378296859	276.28918703947	507.974341946271	226.056057784297	330.788252312183	648.569809282501
1475	ENSMUSG00000025855	2.60962276770029	-2.81605510961658	1.59967914563685	-1.76038746100893	0.0783421339023109	0.937652473587378	7.01035770213822	4.47544047459249	4.98479173802726	2.0093759057416	0	0	2.39701632110278	0
1476	ENSMUSG00000030495	61.8099480947632	0.853720689010341	0.484458127217213	1.76221770478745	0.0780325218728603	0.937652473587378	37.3885744114038	82.3481047325019	33.8965838185854	22.1031349631576	37.4735170288233	109.130510654488	112.659767091831	59.4793920573148
1477	ENSMUSG00000031148	1596.64181575167	-0.199710921269815	0.113210586397643	-1.76406577886936	0.0777209051795138	0.937652473587378	1841.38728976164	1645.1719184602	1614.07556477323	1728.06327893778	1477.08112955278	1486.25362129446	1660.33330508386	1320.76841814942
1478	ENSMUSG00000040231	5.13201524335035	2.56885875543844	1.45752823188997	1.76247615602438	0.0779888815159579	0.937652473587378	0	0.895088094918498	1.9939166952109	3.0140638586124	15.6139654286764	0	0.799005440367593	18.740082429017
1479	ENSMUSG00000041360	1828.25359914609	-0.171856554496714	0.0975659013492872	-1.76144075050837	0.0781638329433643	0.937652473587378	1980.42605085405	2054.22717783795	1885.24823532191	1826.52269831911	1685.26733526847	1830.53439895445	1755.4149524876	1608.3879441252
1480	ENSMUSG00000043895	726.607829600767	0.22133523963697	0.125687316276015	1.76099901083819	0.0782385704196916	0.937652473587378	643.78451564636	629.246930727704	750.709635746906	661.084672988986	822.335512576955	715.844182983606	855.734826633692	734.122359501927
1481	ENSMUSG00000045053	2.47896152610885	-3.28003832395888	1.85995796161257	-1.76350132188747	0.0778159745313028	0.937652473587378	8.17875065249459	0	0.996958347605452	9.0421915758372	0	0	0.799005440367593	0.814786192565957
1482	ENSMUSG00000048826	4.52308310333241	2.35034989751386	1.33396203505356	1.76193162605223	0.0780808504073391	0.937652473587378	0	0.895088094918498	4.98479173802726	0	6.24558617147055	7.79503647532058	1.59801088073519	14.6661514661872
1483	ENSMUSG00000058587	4685.19599781744	-0.206622535692481	0.117212410157399	-1.76280425780016	0.0779335090614228	0.937652473587378	5005.39539932669	5211.2028886155	5287.86707569932	4573.33956146788	4015.91190825556	5071.97039994192	4364.16771528779	3951.71303394489
1484	ENSMUSG00000065327	3.17251271378948	-3.14859752064259	1.78953707082714	-1.75944805613179	0.0785014356250577	0.937652473587378	0	0.895088094918498	3.98783339042181	18.0843831516744	0	0	1.59801088073519	0.814786192565957
1485	ENSMUSG00000085882	122.989595371213	-0.487559039931423	0.276517775481004	-1.76321048107418	0.0778649967050524	0.937652473587378	171.753763702386	136.053390427612	151.537668836029	115.539114580142	110.338689029313	89.6429194661866	141.423962945064	67.6272539829744
1486	ENSMUSG00000102918	702.458388810831	-0.378824083494584	0.2152802263513	-1.75967895386921	0.0784622562012822	0.937652473587378	738.424344625226	846.7533377929	674.940801328891	916.275413018169	869.177408862984	496.283988928743	626.420265248193	451.39155068154
1487	ENSMUSG00000109147	60.2018182842738	-0.469018218936795	0.266500208572106	-1.75991689255993	0.0784218986982781	0.937652473587378	74.7771488228077	70.7119594985614	60.8144592039326	73.3422205595684	58.2921376003918	46.7702188519235	43.9452992202176	52.9611025167872
1488	ENSMUSG00000032258	98.5680080806905	-0.45576347433608	0.259275763179383	-1.75783292949274	0.0787759405851146	0.939487796789949	119.17608093635	130.682861858101	99.6958347605452	105.492235051434	69.7423789147544	109.130510654488	91.8856256422732	62.7385368275786
1489	ENSMUSG00000008845	9.63830409578526	-1.61815151817433	0.92134991437516	-1.75628335437761	0.0790400380584475	0.939516298618662	21.0310731064147	16.111585708533	5.98175008563271	15.070319293062	3.12279308573527	5.19669098354705	0	10.5922205033574
1490	ENSMUSG00000019794	1424.30030281812	0.1578453337956	0.0898945093282394	1.75589515950575	0.0791063116421465	0.939516298618662	1347.15707176089	1347.10758285234	1335.92418579131	1357.33342432845	1533.29140509602	1401.80739281182	1524.50238022137	1547.27897968275
1491	ENSMUSG00000036989	302.826950683613	0.244949267655787	0.139462949280691	1.75637521592052	0.0790243618395491	0.939516298618662	266.393592681252	290.008542753593	254.22437863939	298.392322002628	332.056998116517	310.502286266936	347.567366559903	323.470118448685
1492	ENSMUSG00000038500	1008.30479031973	0.193026710870331	0.109855491697968	1.75709659923995	0.0789013453000501	0.939516298618662	925.367216682245	924.626002050809	905.238179625751	1009.71139263515	1105.46875235029	995.16632334926	1025.12397999162	1175.73647587268
1493	ENSMUSG00000052629	12.1674468304966	1.15070949534979	0.655433786674725	1.75564567885308	0.0791489274447706	0.939516298618662	4.67357180142548	14.321409518696	7.97566678084362	3.0140638586124	16.6548964572548	16.8892456965279	20.7741414495574	13.0365790810553
1494	ENSMUSG00000091900	5.72231219489243	-1.56644034481851	0.891953072029249	-1.75619143421387	0.0790557268127696	0.939516298618662	8.17875065249459	5.37052856951099	9.96958347605452	11.0515674815788	1.04093102857842	1.29917274588676	4.79403264220556	4.07393096282978
1495	ENSMUSG00000106783	3.04184676304537	2.86485269036544	1.63146137195574	1.7560039971594	0.0790877260522548	0.939516298618662	0	0.895088094918498	0.996958347605452	1.0046879528708	12.4911723429411	0	0.799005440367593	8.14786192565957
1496	ENSMUSG00000029233	1128.63671836233	0.271240572920398	0.154530510279321	1.75525579013567	0.0792155648712158	0.939678752810559	937.051146185809	1058.88921628858	1165.44430835077	929.33635640549	1163.76088995068	1291.37770941144	1001.95282222096	1481.28129808491
1497	ENSMUSG00000006463	261.611582187885	0.372746330752021	0.212883143616706	1.75094337869769	0.079955663679879	0.939702933984	224.331446468423	282.847837994245	203.379502911512	200.93759057416	227.963895258675	335.186568438785	256.480746357997	361.765069499285
1498	ENSMUSG00000020474	1248.16837947028	0.261999209341443	0.14960194864275	1.75130880124494	0.0798927325019728	0.939702933984	1039.86972581717	1369.4847852253	1006.92793108151	1123.24113130955	1317.81868218029	1395.31152908238	1160.15589941374	1572.5373516523
1499	ENSMUSG00000024533	41.8955507325658	-0.862618448888715	0.492100606886837	-1.75293108119877	0.0796138377304074	0.939702933984	66.5983981703131	38.4887880814954	79.7566678084362	31.1453265389948	18.7367585144116	42.8727006142632	14.3820979266167	43.1836682059957
1500	ENSMUSG00000026039	94.0550408988427	0.430716915092303	0.245966150466247	1.75112272268297	0.0799247729558678	0.939702933984	80.6191135745895	92.1940737766053	72.777959375198	75.35159646531	119.707068286519	83.1470557367528	98.2776691652139	130.365790810553
1501	ENSMUSG00000036534	470.056657778419	0.321242809321279	0.183353066113124	1.75204492693392	0.0797660829735246	0.939702933984	405.43235377366	410.845435567591	359.901963485568	495.311160765304	419.495204517105	592.422772124364	624.02324892709	453.021123066672
1502	ENSMUSG00000037935	4021.42828163264	-0.251085675119152	0.143271743421674	-1.75251357401412	0.0796855378658377	0.939702933984	4084.70175444587	4735.91111021377	4545.13310673326	4115.2018549588	4680.0259044886	3341.47230242075	3343.83776793838	3325.14245186167
1503	ENSMUSG00000039851	15.5701836208811	0.907488934898238	0.517995606875372	1.75192399868475	0.0797868773223196	0.939702933984	9.34714360285096	8.95088094918498	7.97566678084362	17.0796951988036	19.7776895429901	19.4875911883014	21.573146889925	20.3696548141489
1504	ENSMUSG00000040560	628.36144741196	-0.296549778752699	0.169137728774001	-1.75330354086133	0.0795499180533127	0.939702933984	725.572022171306	738.447678307761	625.092883948619	682.183119999273	674.523306518819	489.78812519931	645.596395817015	445.688047333578
1505	ENSMUSG00000046032	1026.61855640228	0.183184161082792	0.104621403409044	1.75092433396813	0.0799589445686825	0.939702933984	940.556325036878	970.275494891652	1008.92184777672	926.322292546877	1041.971959607	1102.99766125786	1032.31502895493	1189.5878411463
1506	ENSMUSG00000050075	941.056422753084	0.232516411056746	0.132581958747224	1.75375604082041	0.0794723183988726	0.939702933984	838.906138355874	809.159637806323	1022.87926464319	791.69410686219	1084.65013177872	901.625885645413	1021.12895278978	1058.40726414318
1507	ENSMUSG00000061878	17.4081807658178	-1.49781597334331	0.853901424877598	-1.75408534253004	0.0794158848318482	0.939702933984	39.7253603121166	24.1673785627995	13.9574168664763	25.11719882177	5.20465514289212	9.09420922120734	0	21.9992271992808
1508	ENSMUSG00000068758	755.918754482112	0.498930974724923	0.284406361853387	1.75428907944796	0.0793809860540359	0.939702933984	558.491830270345	729.496797358576	549.324049530604	668.117488659082	600.617203489751	1105.59600674964	495.383373027908	1340.323286771
1509	ENSMUSG00000079502	4.3441153860188	2.04463606868144	1.16697005026499	1.75208958294786	0.079758405213788	0.939702933984	0	2.6852642847555	3.98783339042181	0	8.32744822862739	5.19669098354705	5.59303808257315	8.96264811822552
1510	ENSMUSG00000100764	3.27946348669232	2.11887680085527	1.20839401315049	1.7534651593738	0.0795221948699717	0.939702933984	0	1.790176189837	1.9939166952109	1.0046879528708	3.12279308573527	7.79503647532058	3.19602176147037	7.33307573309361
1511	ENSMUSG00000019806	439.237026910397	-0.260268814514864	0.148681718443996	-1.75050986253498	0.0800303738249072	0.939919929779485	523.440041759654	392.943673669221	544.339257792577	455.123642650472	405.963101145585	392.350169257802	390.713660339753	409.02266866811
1512	ENSMUSG00000032440	12994.3315572672	-0.203697055012549	0.116573135519388	-1.74737562050625	0.0805722035437502	0.944119048060039	14040.5780844325	15210.23199695	12884.6896844529	13505.0154624893	13948.4757829509	11110.5253228236	12359.8151570463	10895.320966992
1513	ENSMUSG00000035107	199.713332288098	0.47093630865632	0.269443098920185	1.74781358492251	0.0804963121808823	0.944119048060039	139.038761092408	159.325680895493	170.479877440532	200.93759057416	271.682998458969	188.380048153581	321.200187027772	146.661514661872
1514	ENSMUSG00000038963	353.576967902176	0.433535506179769	0.248019335590181	1.74799075704375	0.0804656279353868	0.944119048060039	304.950560043013	390.258409384465	206.370377954329	301.40638586124	273.764860516126	483.292261469876	370.738524330563	497.834363657799
1515	ENSMUSG00000040351	2336.05692093166	-0.276824196901597	0.158437746595127	-1.74721114665304	0.0806007189119215	0.944119048060039	2842.70004821705	2672.73305142664	2262.09849071677	2461.48548453346	2298.37571110116	1890.29634526524	2586.3806104699	1674.38562572304
1516	ENSMUSG00000020455	2389.34764914616	0.226670151136889	0.129874176414008	1.74530578283952	0.0809316558679512	0.944951423954179	2020.15141116616	2190.28056826557	2070.68248797652	2526.79020147006	2652.29226081783	2516.49760878266	2926.75692806649	2211.32972662401
1517	ENSMUSG00000020849	6206.7648644105	0.218996850394782	0.125573347965566	1.74397556442338	0.0811633508301421	0.944951423954179	5404.98578834857	5889.67966456372	6261.89538130985	5389.14617919897	6336.14717095687	6877.82051672452	5695.3107789402	7799.13343524134
1518	ENSMUSG00000022533	1844.99751892064	-0.287275882865331	0.164804544716061	-1.74313083028307	0.0813107643625624	0.944951423954179	2314.58643465597	2119.568608767	1809.4794009039	1869.72428029256	1684.22640423989	1552.51143133468	2103.78132448787	1306.10226668323
[truncated: 24,243 more rows]
